# Supplementary material for: Kinematic and biomimetic assessment of a hydraulic ankle/foot in level ground and camber walking
Source: PLoS One. 2017 Jul 13;12(7):e0180836. doi: 10.1371/journal.pone.0180836 (PMC5509258; doi:10.1371/journal.pone.0180836)
Supplement: S1 Dataset — A set of five trails from each subject in four walking conditions (level ground normal speed walking/level ground fast speed walking/camber walking with prosthetic side higher/camber walking with intact side higher) with two types of prosthetic ankle/foot (Echelon/Esprit). All data have been time-normalised to 101 points over stance phase and exported to excel files. (ZIP) [file pone.0180836.s001.zip]

Archive with 8 entries (8 files):
- Level normal speed_Echelon.xlsx
- Camber IS higher_Esprit.xlsx
- Camber IS higher_Echelon.xlsx
- Camber PS higher_Esprit.xlsx
- Camber PS higher_Echelon.xlsx
- Level fast speed_Esprit.xlsx
- Level fast speed_Echelon.xlsx
- Level normal speed_Esprit.xlsx
