# Supplementary material for: Kinematic and biomimetic assessment of a hydraulic ankle/foot in level ground and camber walking
Source: PLoS One. 2017 Jul 13;12(7):e0180836. doi: 10.1371/journal.pone.0180836 (PMC5509258; doi:10.1371/journal.pone.0180836)
Supplement: S1 Dataset — A set of five trails from each subject in four walking conditions (level ground normal speed walking/level ground fast speed walking/camber walking with prosthetic side higher/camber walking with intact side higher) with two types of prosthetic ankle/foot (Echelon/Esprit). All data have been time-normalised to 101 points over stance phase and exported to excel files. (ZIP) [file pone.0180836.s001.zip › Level normal speed_Echelon.xlsx]

## Sheet: SAAX
Sound side			TF1	C:\Users\xb00012\Documents\Data\27_15_150415 SP\27_15_150415_0094.c3d	C:\Users\xb00012\Documents\Data\27_15_150415 SP\27_15_150415_0096.c3d	C:\Users\xb00012\Documents\Data\27_15_150415 SP\27_15_150415_0097.c3d	C:\Users\xb00012\Documents\Data\27_15_150415 SP\27_15_150415_0099.c3d	C:\Users\xb00012\Documents\Data\27_15_150415 SP\27_15_150415_0100.c3d	TF2	C:\Users\xb00012\Documents\Data\37_26_130515 SP\37_26_130515_0087.c3d	C:\Users\xb00012\Documents\Data\37_26_130515 SP\37_26_130515_0088.c3d	C:\Users\xb00012\Documents\Data\37_26_130515 SP\37_26_130515_0090.c3d	C:\Users\xb00012\Documents\Data\37_26_130515 SP\37_26_130515_0091.c3d	C:\Users\xb00012\Documents\Data\37_26_130515 SP\37_26_130515_0095.c3d	TF3	C:\Users\xb00012\Documents\Data\39_28_200515 SP\39_28_200515_0085.c3d	C:\Users\xb00012\Documents\Data\39_28_200515 SP\39_28_200515_0086.c3d	C:\Users\xb00012\Documents\Data\39_28_200515 SP\39_28_200515_0088.c3d	C:\Users\xb00012\Documents\Data\39_28_200515 SP\39_28_200515_0089.c3d	C:\Users\xb00012\Documents\Data\39_28_200515 SP\39_28_200515_0091.c3d	TF4	C:\Users\xb00012\Documents\Data\44_33_190615 SP\44_33_190615_0085.c3d	C:\Users\xb00012\Documents\Data\44_33_190615 SP\44_33_190615_0087.c3d	C:\Users\xb00012\Documents\Data\44_33_190615 SP\44_33_190615_0088.c3d	C:\Users\xb00012\Documents\Data\44_33_190615 SP\44_33_190615_0089.c3d	C:\Users\xb00012\Documents\Data\44_33_190615 SP\44_33_190615_0092.c3d	TF5	C:\Users\xb00012\Documents\Data\45_34_230615 SP\45_34_230615_0079.c3d	C:\Users\xb00012\Documents\Data\45_34_230615 SP\45_34_230615_0081.c3d	C:\Users\xb00012\Documents\Data\45_34_230615 SP\45_34_230615_0082.c3d	C:\Users\xb00012\Documents\Data\45_34_230615 SP\45_34_230615_0083.c3d	C:\Users\xb00012\Documents\Data\45_34_230615 SP\45_34_230615_0084.c3d
Frontal plane			Echelon	LANKLE_ANGLES_N	LANKLE_ANGLES_N	LANKLE_ANGLES_N	LANKLE_ANGLES_N	LANKLE_ANGLES_N	Echelon	RANKLE_ANGLES_N	RANKLE_ANGLES_N	RANKLE_ANGLES_N	RANKLE_ANGLES_N	RANKLE_ANGLES_N	Echelon	LANKLE_ANGLES_N	LANKLE_ANGLES_N	LANKLE_ANGLES_N	LANKLE_ANGLES_N	LANKLE_ANGLES_N	Echelon	LANKLE_ANGLES_N	LANKLE_ANGLES_N	LANKLE_ANGLES_N	LANKLE_ANGLES_N	LANKLE_ANGLES_N	Echelon	RANKLE_ANGLES_N	RANKLE_ANGLES_N	RANKLE_ANGLES_N	RANKLE_ANGLES_N	RANKLE_ANGLES_N
Ankle Angle				LINK_MODEL_BASED	LINK_MODEL_BASED	LINK_MODEL_BASED	LINK_MODEL_BASED	LINK_MODEL_BASED		LINK_MODEL_BASED	LINK_MODEL_BASED	LINK_MODEL_BASED	LINK_MODEL_BASED	LINK_MODEL_BASED		LINK_MODEL_BASED	LINK_MODEL_BASED	LINK_MODEL_BASED	LINK_MODEL_BASED	LINK_MODEL_BASED		LINK_MODEL_BASED	LINK_MODEL_BASED	LINK_MODEL_BASED	LINK_MODEL_BASED	LINK_MODEL_BASED		LINK_MODEL_BASED	LINK_MODEL_BASED	LINK_MODEL_BASED	LINK_MODEL_BASED	LINK_MODEL_BASED
101 points over stance phase				Original	Original	Original	Original	Original		Original	Original	Original	Original	Original		Original	Original	Original	Original	Original		Original	Original	Original	Original	Original		Original	Original	Original	Original	Original
ITEM	Mean	SD	A1_L	0	0	0	0	0	A1_R	0	0	0	0	0	A1_L	0	0	0	0	0	A1_L	0	0	0	0	0	A1_R	0	0	0	0	0
1	3.77369	3.71376	-0.460428	-0.047595	-0.915678	-3.15892	1.73482	0.085227	8.97813	9.79694	9.01893	6.23257	9.93731	9.90488	2.87401	0.728696	3.86049	4.28065	4.10459	1.39563	4.63726	9.1346	5.76946	2.54719	3.14338	2.59169	2.83947	3.64132	5.03109	5.34409	0.661683	-0.480838
2	3.46291	3.74785	-0.563141	-0.058775	-1.02717	-3.10263	1.41319	-0.040319	8.82794	10.0029	8.63139	5.82151	9.92676	9.75716	2.22948	0.089678	3.19362	3.58207	3.44601	0.836027	4.32745	8.94397	5.47548	2.20637	2.88917	2.12226	2.4928	3.19068	4.66642	5.08946	0.371054	-0.853628
3	3.16392	3.71751	-0.638107	-0.035642	-1.18553	-2.94289	1.16874	-0.195213	8.55653	10.0211	8.14168	5.32849	9.78251	9.50884	1.69034	-0.340883	2.62072	2.95344	2.84021	0.378199	3.92276	8.65011	5.03181	1.74189	2.57868	1.61132	2.28807	2.90465	4.39503	4.90308	0.260018	-1.02241
4	2.91866	3.61776	-0.657845	0.057304	-1.35879	-2.66631	1.03243	-0.353865	8.19795	9.87246	7.58125	4.78967	9.54472	9.20165	1.34489	-0.540777	2.24175	2.54092	2.35677	0.125786	3.45358	8.26335	4.47379	1.20211	2.22282	1.1058	2.25473	2.812	4.24001	4.80879	0.356421	-0.943558
5	2.7611	3.46542	-0.602454	0.231226	-1.49476	-2.28174	1.01625	-0.483246	7.81308	9.61689	7.01721	4.26605	9.27712	8.88813	1.23373	-0.514486	2.09986	2.42269	2.04518	0.115411	2.95819	7.80177	3.84738	0.6497	1.84127	0.650858	2.40294	2.92516	4.22126	4.81967	0.660713	-0.612098
6	2.70405	3.28732	-0.46012	0.480392	-1.54372	-1.80457	1.11678	-0.549491	7.4471	9.30751	6.49899	3.7957	9.03255	8.60073	1.33419	-0.306789	2.17054	2.5807	1.90741	0.319091	2.47506	7.29365	3.19767	0.148031	1.4584	0.277557	2.72401	3.23068	4.34542	4.94003	1.1487	-0.044785
7	2.74075	3.11532	-0.227771	0.797529	-1.46732	-1.26271	1.31235	-0.51869	7.13401	8.99058	6.07243	3.40223	8.84665	8.35817	1.58188	0.015342	2.38485	2.92507	1.90275	0.681368	2.0294	6.76762	2.55503	-0.261414	1.09437	-0.008627	3.18622	3.69284	4.59852	5.15509	1.77704	0.70764
8	2.84962	2.97386	0.0848396	1.17539	-1.25314	-0.690735	1.56563	-0.372952	6.8842	8.68957	5.76492	3.08367	8.72434	8.15849	1.9055	0.393674	2.66696	3.34263	1.98058	1.14367	1.62849	6.24467	1.93459	-0.569907	0.758309	-0.225209	3.74505	4.2691	4.9463	5.43375	2.50102	1.57506
9	3.00114	2.87684	0.452704	1.59862	-0.917291	-0.127284	1.82879	-0.11931	6.68767	8.40848	5.58345	2.81961	8.64352	7.98332	2.24597	0.792494	2.95466	3.72815	2.10497	1.64955	1.26428	5.73042	1.3445	-0.801218	0.44848	-0.400784	4.35506	4.92849	5.34413	5.73519	3.28615	2.48134
10	3.16415	2.8293	0.838526	2.0371	-0.495784	0.388556	2.05233	0.210434	6.5224	8.14082	5.51547	2.58404	8.56678	7.80491	2.55876	1.19277	3.19802	3.99466	2.25435	2.154	0.922762	5.21656	0.795124	-0.993525	0.158494	-0.562842	4.97828	5.65722	5.74765	6.01924	4.10811	3.3592
11	3.31093	2.8304	1.20013	2.44905	-0.030644	0.819546	2.19379	0.568923	6.36473	7.87893	5.53305	2.35856	8.45714	7.59599	2.8125	1.58589	3.35135	4.08211	2.41105	2.63208	0.593304	4.69254	0.301834	-1.17887	-0.11612	-0.73286	5.58398	6.44875	6.11876	6.25436	4.94108	4.15695
12	3.41929	2.87512	1.49818	2.7902	0.439418	1.13322	2.22297	0.905113	6.19631	7.61625	5.59837	2.13951	8.28943	7.33797	2.98757	1.96445	3.37374	3.97318	2.55489	3.07159	0.271713	4.15731	-0.12131	-1.37515	-0.376515	-0.925772	6.14266	7.28681	6.42487	6.42004	5.74534	4.83623
13	3.4712	2.95419	1.70075	3.0212	0.880642	1.30535	2.12397	1.17257	6.00659	7.34679	5.66976	1.93655	8.05439	7.02545	3.07134	2.32099	3.24177	3.70119	2.64357	3.4492	-0.0427568	3.62179	-0.470778	-1.59187	-0.624442	-1.14848	6.62008	8.13222	6.635	6.50375	6.4646	5.36486
14	3.45147	3.05323	1.78469	3.1128	1.25879	1.32293	1.89582	1.33309	5.79245	7.06661	5.70842	1.76377	7.75747	6.666	3.05534	2.65266	2.96291	3.32981	2.60938	3.72196	-0.351711	3.10266	-0.756339	-1.83925	-0.865397	-1.40024	6.97656	8.92264	6.71702	6.49614	7.03484	5.71214
15	3.34886	3.154	1.73716	3.05048	1.53681	1.18697	1.55139	1.36013	5.55584	6.77562	5.68489	1.62861	7.41415	6.27595	2.93545	2.9528	2.57093	2.91521	2.39813	3.84018	-0.658114	2.61369	-0.99584	-2.12698	-1.10676	-1.67467	7.17399	9.58651	6.64185	6.38935	7.39962	5.85261
16	3.1598	3.23911	1.55827	2.83749	1.68304	0.913378	1.11376	1.2437	5.30085	6.47697	5.58322	1.52682	7.04298	5.87423	2.71478	3.19815	2.10639	2.48738	2.00318	3.77881	-0.963325	2.16074	-1.20802	-2.45338	-1.35488	-1.96107	7.18841	10.0611	6.39856	6.17969	7.52638	5.77628
17	2.89169	3.29652	1.26271	2.49444	1.68195	0.530665	0.612644	0.993855	5.03227	6.17525	5.40182	1.44642	6.65956	5.47828	2.40812	3.35384	1.60526	2.0593	1.4631	3.5591	-1.26466	1.74325	-1.40767	-2.79814	-1.61486	-2.24585	7.01999	10.3059	6.0085	5.87164	7.41699	5.49695
18	2.56254	3.3212	0.877546	2.05499	1.53778	0.074656	0.081217	0.639079	4.75605	5.87606	5.15089	1.37419	6.27623	5.10288	2.04157	3.39375	1.10163	1.63854	0.835661	3.23824	-1.55591	1.3583	-1.60366	-3.12826	-1.89024	-2.51569	6.69345	10.3096	5.52011	5.47935	7.10568	5.05247
19	2.19631	3.31423	0.436662	1.55857	1.27065	-0.417417	-0.447446	0.21895	4.48004	5.58655	4.84783	1.30027	5.90528	4.76027	1.645	3.30714	0.629141	1.22911	0.179243	2.88034	-1.82993	1.00294	-1.79891	-3.41279	-2.18062	-2.76026	6.24976	10.0919	4.98927	5.02496	6.64573	4.49698
20	1.81743	3.28086	-0.025801	1.0425	0.909799	-0.911972	-0.944233	-0.225097	4.21348	5.31535	4.51237	1.21945	5.56045	4.4598	1.24502	3.09714	0.21407	0.83387	-0.451985	2.532	-2.08087	0.674678	-1.99138	-3.63417	-2.48012	-2.97337	5.73533	9.69485	4.46305	4.53492	6.09498	3.88884
21	1.44689	3.22861	-0.480603	0.536007	0.487683	-1.38238	-1.38716	-0.657162	3.96571	5.07184	4.16341	1.1303	5.25522	4.20781	0.8614	2.78072	-0.131902	0.458591	-1.01447	2.21406	-2.30535	0.372332	-2.17642	-3.79032	-2.77875	-3.15361	5.19329	9.17092	3.97343	4.03592	5.50664	3.27955
22	1.10052	3.16609	-0.90656	0.057314	0.035541	-1.81074	-1.76344	-1.05147	3.74576	4.86527	3.81906	1.03489	5.00102	4.00858	0.507065	2.38685	-0.409369	0.112727	-1.48277	1.92789	-2.50238	0.096924	-2.35005	-3.89004	-3.06493	-3.30379	4.65873	8.57117	3.53775	3.55129	4.92573	2.70771
23	0.788909	3.10214	-1.29181	-0.386921	-0.419477	-2.18833	-2.06999	-1.39436	3.56194	4.7037	3.49673	0.93828	4.80658	3.86441	0.189818	1.95059	-0.624792	-0.193714	-1.84997	1.66698	-2.67272	-0.149059	-2.51073	-3.94711	-3.32784	-3.42887	4.15732	7.94022	3.16157	3.09879	4.38855	2.19747
24	0.517746	3.04539	-1.6336	-0.800745	-0.855818	-2.51467	-2.31198	-1.68476	3.42047	4.59278	3.21202	0.847182	4.67668	3.77371	-0.0861972	1.50615	-0.788807	-0.452954	-2.1217	1.42632	-2.81866	-0.363877	-2.65971	-3.97611	-3.55971	-3.53391	3.70671	7.31805	2.84249	2.6902	3.92297	1.75984
25	0.288135	3.00339	-1.93651	-1.19683	-1.25804	-2.79502	-2.49997	-1.9327	3.32342	4.53398	2.97635	0.767886	4.60952	3.72939	-0.32016	1.07864	-0.915813	-0.661188	-2.31002	1.20758	-2.94408	-0.54769	-2.80087	-3.99094	-3.75734	-3.62358	3.318	6.74104	2.57382	2.3318	3.54739	1.39597
26	0.0967489	2.98108	-2.20956	-1.5919	-1.61682	-3.03661	-2.64658	-2.15588	3.26717	4.52304	2.7944	0.704147	4.59517	3.7191	-0.515146	0.681235	-1.02086	-0.821917	-2.43053	1.01634	-3.05431	-0.702669	-2.93914	-4.00456	-3.92235	-3.70283	2.99559	6.23663	2.34676	2.02515	3.26863	1.10077
27	-0.0628426	2.97965	-2.46249	-2.0002	-1.92819	-3.24537	-2.76339	-2.37528	3.24282	4.55	2.66371	0.656348	4.61656	3.72748	-0.676689	0.324308	-1.11512	-0.945819	-2.5014	0.854586	-3.15491	-0.832403	-3.07781	-4.02735	-4.05998	-3.77699	2.73705	5.81746	2.15209	1.76806	3.08205	0.865587
28	-0.198192	2.99661	-2.7023	-2.42631	-2.19146	-3.4244	-2.85917	-2.61014	3.23826	4.60076	2.57616	0.622013	4.65305	3.73929	-0.811783	0.017951	-1.20511	-1.04558	-2.5427	0.716522	-3.24996	-0.940426	-3.2169	-4.06498	-4.17719	-3.85032	2.53483	5.48187	1.98191	1.55587	2.97492	0.679579
29	-0.316451	3.02684	-2.93063	-2.85985	-2.40701	-3.57421	-2.93905	-2.87302	3.24087	4.65956	2.52021	0.597167	4.68522	3.7422	-0.929908	-0.238332	-1.29485	-1.13265	-2.5756	0.591896	-3.34135	-1.02962	-3.35345	-4.11809	-4.28106	-3.92455	2.37877	5.21967	1.83101	1.38225	2.93032	0.530584
30	-0.422843	3.06375	-3.14274	-3.27589	-2.57523	-3.6935	-3.00422	-3.16483	3.23988	4.71186	2.48288	0.577447	4.69862	3.72857	-1.04076	-0.456583	-1.38666	-1.21596	-2.61663	0.472042	-3.42886	-1.10196	-3.483	-4.18293	-4.3777	-3.99868	2.25826	5.01776	1.69732	1.24015	2.92977	0.406295
31	-0.519655	3.10028	-3.32862	-3.64235	-2.69625	-3.78017	-3.05236	-3.47196	3.22797	4.74698	2.4516	0.559109	4.68579	3.69635	-1.15005	-0.649238	-1.48191	-1.30179	-2.67061	0.353313	-3.51093	-1.15776	-3.60192	-4.25318	-4.4716	-4.07019	2.16335	4.86303	1.58037	1.12255	2.95471	0.296096
32	-0.606426	3.12987	-3.47557	-3.92965	-2.76979	-3.83205	-3.07899	-3.76737	3.20199	4.75972	2.41581	0.539516	4.64634	3.64857	-1.25813	-0.81993	-1.58139	-1.39357	-2.73119	0.23544	-3.58575	-1.19694	-3.70846	-4.32202	-4.56541	-4.13592	2.08533	4.74359	1.47868	1.02342	2.98803	0.192909
33	-0.681171	3.1473	-3.57114	-4.11651	-2.79515	-3.84756	-3.07939	-4.01708	3.16275	4.75094	2.36842	0.517014	4.58574	3.59163	-1.36238	-0.965612	-1.68474	-1.49038	-2.78854	0.117386	-3.6522	-1.22156	-3.80215	-4.3838	-4.66008	-4.19339	2.01711	4.64914	1.38879	0.938327	3.01517	0.094136
34	-0.741704	3.14952	-3.60596	-4.19116	-2.77186	-3.82634	-3.05029	-4.19017	3.11401	4.72634	2.30672	0.490898	4.51323	3.53288	-1.46024	-1.08393	-1.79069	-1.58742	-2.83641	-0.002754	-3.71002	-1.23645	-3.88293	-4.43491	-4.75442	-4.24141	1.9537	4.57122	1.30688	0.864366	3.02536	0.000654
35	-0.786392	3.13593	-3.57582	-4.15084	-2.70056	-3.76954	-2.9905	-4.26766	3.06096	4.69362	2.23241	0.461046	4.43919	3.47852	-1.55004	-1.17598	-1.89667	-1.67946	-2.87357	-0.124533	-3.7592	-1.24674	-3.95048	-4.47358	-4.84505	-4.28016	1.89215	4.5034	1.23027	0.799672	3.01248	-0.08508
36	-0.814541	3.10821	-3.48243	-4.00119	-2.58304	-3.67979	-2.90105	-4.2471	3.00869	4.65989	2.15069	0.427742	4.37273	3.43238	-1.63082	-1.24567	-1.9987	-1.76398	-2.90241	-0.243353	-3.79934	-1.25518	-4.00392	-4.49909	-4.92761	-4.3109	1.83121	4.4412	1.15736	0.7429	2.97524	-0.160662
37	-0.826569	3.06976	-3.33295	-3.75572	-2.42151	-3.56097	-2.78508	-4.1415	2.96124	4.63033	2.06828	0.391646	4.32015	3.39577	-1.70194	-1.29916	-2.09361	-1.84137	-2.92437	-0.351185	-3.8299	-1.26205	-4.04277	-4.51097	-4.99868	-4.33505	1.77072	4.38156	1.08723	0.692807	2.91641	-0.224435
38	-0.824169	3.02479	-3.13855	-3.43513	-2.22043	-3.41785	-2.64735	-3.97198	2.92119	4.60841	1.99118	0.353878	4.28438	3.36808	-1.7634	-1.34378	-2.17985	-1.91412	-2.93857	-0.440683	-3.85073	-1.26591	-4.06887	-4.50922	-5.05689	-4.35276	1.71065	4.32226	1.01907	0.647766	2.83986	-0.275726
39	-0.810197	2.97728	-2.91277	-3.06758	-1.99071	-3.25563	-2.49329	-3.75663	2.88972	4.59624	1.92345	0.316073	4.26536	3.3475	-1.81619	-1.38694	-2.2566	-1.9856	-2.94296	-0.508838	-3.86211	-1.26462	-4.08698	-4.49446	-5.10209	-4.36242	1.65036	4.26195	0.951874	0.605372	2.74729	-0.314669
40	-0.788084	2.93023	-2.66962	-2.68543	-1.75011	-3.0797	-2.32797	-3.50489	2.86684	4.5946	1.86708	0.280182	4.26079	3.33156	-1.86191	-1.43484	-2.32401	-2.05882	-2.9362	-0.555688	-3.86466	-1.25697	-4.10309	-4.46744	-5.13419	-4.36159	1.58892	4.20017	0.884484	0.562666	2.63881	-0.341535
41	-0.761135	2.88567	-2.42137	-2.31778	-1.51533	-2.89541	-2.15564	-3.2227	2.85174	4.60305	1.82242	0.248179	4.26733	3.31771	-1.9027	-1.48883	-2.38419	-2.13607	-2.92282	-0.581574	-3.85915	-1.24378	-4.12165	-4.42874	-5.15308	-4.34852	1.52581	4.13694	0.81615	0.516609	2.51576	-0.356428
42	-0.731985	2.84503	-2.17653	-1.98384	-1.29207	-2.70786	-1.97975	-2.91915	2.84339	4.62052	1.78871	0.222093	4.28155	3.30409	-1.94177	-1.54479	-2.44155	-2.2193	-2.91695	-0.586285	-3.84615	-1.22671	-4.14475	-4.37844	-5.15873	-4.3221	1.46114	4.07219	0.747349	0.464586	2.38146	-0.359899
43	-0.702327	2.80942	-1.93988	-1.69263	-1.07308	-2.52151	-1.80287	-2.60928	2.84106	4.6457	1.76457	0.203984	4.3008	3.29025	-1.98264	-1.59745	-2.50083	-2.3092	-2.93505	-0.570678	-3.82576	-1.20662	-4.17314	-4.31654	-5.15104	-4.28145	1.39558	4.00606	0.680361	0.404893	2.24031	-0.353725
44	-0.673157	2.77964	-1.71525	-1.44742	-0.847869	-2.33998	-1.6264	-2.31455	2.84439	4.67695	1.74828	0.196164	4.3232	3.27739	-2.02725	-1.64131	-2.56486	-2.40436	-2.98641	-0.539314	-3.79785	-1.18316	-4.20682	-4.24358	-5.12947	-4.2262	1.33016	3.93961	0.618597	0.336703	2.09682	-0.340912
45	-0.645566	2.75619	-1.50832	-1.24952	-0.6131	-2.16557	-1.45079	-2.06265	2.8535	4.71222	1.73838	0.201442	4.34728	3.26821	-2.07659	-1.6707	-2.63439	-2.5033	-3.07273	-0.501814	-3.76221	-1.15557	-4.24482	-4.1605	-5.09289	-4.15726	1.26579	3.87508	0.564842	0.259882	1.95433	-0.325196
46	-0.621139	2.73933	-1.32672	-1.09954	-0.373594	-1.99896	-1.27634	-1.88519	2.86897	4.74958	1.73423	0.222694	4.37193	3.26644	-2.13222	-1.68202	-2.70826	-2.60595	-3.19313	-0.471761	-3.71866	-1.1236	-4.28532	-4.06772	-5.03979	-4.07689	1.20294	3.81515	0.520314	0.175228	1.81459	-0.310588
47	-0.601472	2.72919	-1.17829	-0.997022	-0.137556	-1.84017	-1.10421	-1.81248	2.89167	4.78784	1.73618	0.261978	4.39666	3.2757	-2.19529	-1.67305	-2.78433	-2.71207	-3.34672	-0.460264	-3.66724	-1.08804	-4.3263	-3.96459	-4.96882	-3.98845	1.14178	3.76199	0.484446	0.084556	1.67847	-0.30056
48	-0.587542	2.72606	-1.06984	-0.939544	0.08689	-1.6902	-0.937644	-1.86872	2.92242	4.82674	1.7454	0.3202	4.4216	3.29814	-2.26477	-1.64408	-2.86045	-2.81989	-3.53013	-0.469291	-3.60812	-1.05027	-4.36565	-3.8498	-4.87943	-3.89545	1.08261	3.71719	0.455235	-0.009095	1.54681	-0.297108
49	-0.579591	2.73035	-1.00631	-0.922177	0.292734	-1.5523	-0.781942	-2.06789	2.96152	4.86649	1.76366	0.397303	4.44702	3.33313	-2.33841	-1.60478	-2.93525	-2.9264	-3.73102	-0.494579	-3.54136	-1.0113	-4.40064	-3.72224	-4.77223	-3.8004	1.0266	3.6816	0.430011	-0.101173	1.42261	-0.300037
50	-0.577179	2.74239	-0.98906	-0.937464	0.474806	-1.43149	-0.642695	-2.40845	3.00846	4.90739	1.79293	0.492571	4.47261	3.37682	-2.41467	-1.57351	-3.00815	-3.02929	-3.92973	-0.532693	-3.46679	-0.971005	-4.42759	-3.58187	-4.64888	-3.70459	0.97616	3.65428	0.406163	-0.185482	1.31284	-0.307001
51	-0.578976	2.76226	-1.01409	-0.976173	0.630492	-1.33313	-0.524293	-2.86737	3.06209	4.94943	1.83516	0.604699	4.49735	3.42382	-2.49274	-1.56717	-3.07897	-3.12961	-4.10975	-0.578203	-3.38425	-0.928665	-4.44212	-3.43051	-4.51173	-3.60824	0.934116	3.6323	0.381688	-0.254687	1.22588	-0.314603
52	-0.582514	2.7891	-1.07123	-1.02914	0.759525	-1.2613	-0.43012	-3.39509	3.12128	4.9925	1.89164	0.731543	4.52084	3.46989	-2.57136	-1.59403	-3.14891	-3.2314	-4.26242	-0.620054	-3.29361	-0.882941	-4.4388	-3.27137	-4.3638	-3.51117	0.902353	3.61095	0.355746	-0.301899	1.16635	-0.319381
53	-0.584537	2.81982	-1.1446	-1.08934	0.86255	-1.21821	-0.363275	-3.91474	3.18553	5.03682	1.96238	0.869966	4.5447	3.51376	-2.6501	-1.65355	-3.22104	-3.3403	-4.38595	-0.649662	-3.19429	-0.831163	-4.41063	-3.10818	-4.20826	-3.4132	0.880777	3.58296	0.329004	-0.322651	1.13291	-0.318334
54	-0.581504	2.84844	-1.21541	-1.15307	0.939855	-1.20427	-0.326478	-4.33308	3.25499	5.08353	2.04585	1.01617	4.57226	3.55713	-2.72924	-1.73774	-3.29692	-3.46238	-4.48029	-0.668844	-3.08528	-0.769676	-4.35004	-2.94511	-4.04755	-3.31404	0.867422	3.53899	0.303268	-0.315688	1.11929	-0.308749
55	-0.570259	2.86782	-1.26676	-1.22008	0.991494	-1.21859	-0.321492	-4.56515	3.33	5.13475	2.13939	1.16597	4.60665	3.60326	-2.80782	-1.83318	-3.3744	-3.60229	-4.54455	-0.684665	-2.96593	-0.695288	-4.25157	-2.78669	-3.88261	-3.21347	0.859211	3.47118	0.280664	-0.28317	1.11595	-0.288568
56	-0.548944	2.8731	-1.28852	-1.29285	1.01793	-1.25923	-0.34862	-4.55982	3.4104	5.19261	2.24015	1.31535	4.649	3.65486	-2.88345	-1.92634	-3.44887	-3.76061	-4.58051	-0.700941	-2.83615	-0.60664	-4.11431	-2.63468	-3.71331	-3.11183	0.853009	3.37629	0.263087	-0.230886	1.11333	-0.256777
57	-0.517588	2.86403	-1.27893	-1.37471	1.02054	-1.32293	-0.405957	-4.31157	3.49494	5.25784	2.34541	1.46089	4.69816	3.71239	-2.95419	-2.008	-3.51545	-3.93261	-4.59253	-0.722391	-2.69632	-0.504586	-3.94209	-2.48609	-3.53911	-3.00972	0.846561	3.25622	0.252016	-0.167573	1.10569	-0.213542
58	-0.477916	2.84485	-1.24433	-1.46799	1.00142	-1.40527	-0.488771	-3.86107	3.58161	5.32907	2.45277	1.59982	4.75213	3.77423	-3.01859	-2.07303	-3.56947	-4.11163	-4.58256	-0.756236	-2.54706	-0.39104	-3.74229	-2.33592	-3.35862	-2.90743	0.838795	3.11619	0.248544	-0.102761	1.09198	-0.159968
59	-0.432872	2.82234	-1.19771	-1.57386	0.962615	-1.5016	-0.590947	-3.28474	3.66859	5.40335	2.56047	1.73062	4.80989	3.83861	-3.07479	-2.11999	-3.60677	-4.2907	-4.55073	-0.805757	-2.3899	-0.267904	-3.52581	-2.18134	-3.16942	-2.80505	0.829454	2.96106	0.253422	-0.043965	1.07439	-0.097643
60	-0.386203	2.80314	-1.15481	-1.69316	0.905625	-1.60822	-0.707925	-2.67035	3.75497	5.47734	2.66744	1.85336	4.8716	3.90513	-3.12223	-2.15498	-3.62296	-4.46168	-4.50335	-0.868173	-2.22773	-0.136449	-3.30699	-2.02291	-2.96957	-2.70271	0.818776	2.79358	0.266906	0.00516	1.05634	-0.028112
61	-0.341633	2.79187	-1.12941	-1.82646	0.832172	-1.72265	-0.83779	-2.09234	3.84061	5.54828	2.77306	1.96966	4.93729	3.97476	-3.16308	-2.19327	-3.61309	-4.61569	-4.45739	-0.935966	-2.06393	0.002848	-3.10025	-1.86291	-2.75903	-2.6003	0.807651	2.61562	0.289005	0.044823	1.04117	0.047633
62	-0.301714	2.79047	-1.13025	-1.97359	0.745575	-1.84318	-0.980293	-1.59978	3.92558	5.61446	2.87722	2.08194	5.00529	4.04898	-3.20074	-2.25295	-3.5738	-4.74486	-4.43228	-0.999819	-1.90094	0.150445	-2.91504	-1.70331	-2.53961	-2.49719	0.797791	2.42996	0.320346	0.077985	1.03125	0.129416
63	-0.267254	2.79875	-1.16041	-2.13299	0.650771	-1.96805	-1.13521	-1.21654	4.00978	5.67518	2.97957	2.19282	5.07239	4.12893	-3.23776	-2.34725	-3.50493	-4.84437	-4.43876	-1.05352	-1.73973	0.307365	-2.75479	-1.54467	-2.31443	-2.39211	0.79185	2.24077	0.363416	0.109437	1.02771	0.217912
64	-0.23703	2.8153	-1.21801	-2.30103	0.553211	-2.09487	-1.30108	-0.946282	4.09321	5.73071	3.0796	2.3049	5.13597	4.21488	-3.27341	-2.47553	-3.40873	-4.91308	-4.47506	-1.09465	-1.58038	0.474398	-2.6193	-1.38581	-2.08773	-2.28348	0.793441	2.05327	0.42292	0.145139	1.03136	0.314518
65	-0.207617	2.83769	-1.29775	-2.47186	0.457533	-2.22076	-1.47489	-0.778774	4.17638	5.78238	3.17665	2.4204	5.19612	4.30638	-3.30073	-2.61346	-3.29005	-4.95115	-4.52715	-1.12183	-1.42261	0.651315	-2.50635	-1.2238	-1.86386	-2.17036	0.806619	1.87273	0.504054	0.191845	1.04314	0.421324
66	-0.173793	2.86189	-1.39274	-2.63799	0.366605	-2.34294	-1.65303	-0.696374	4.26015	5.83242	3.26982	2.54057	5.25573	4.40218	-3.30547	-2.71144	-3.15625	-4.95644	-4.56929	-1.13396	-1.26576	0.836566	-2.4121	-1.05503	-1.64557	-2.05266	0.834865	1.70301	0.609768	0.256858	1.06386	0.540824
67	-0.12994	2.88288	-1.49608	-2.79117	0.281137	-2.45897	-1.83231	-0.679065	4.34537	5.88339	3.35836	2.66564	5.31918	4.50028	-3.27062	-2.71461	-3.0156	-4.92288	-4.56865	-1.13137	-1.10885	1.02864	-2.3317	-0.877435	-1.43355	-1.93021	0.88048	1.54588	0.739789	0.347347	1.09401	0.675377
68	-0.0716904	2.89687	-1.60153	-2.92379	0.199893	-2.56656	-2.0097	-0.707501	4.43289	5.93751	3.44207	2.79517	5.39059	4.59911	-3.1839	-2.59357	-2.87316	-4.84344	-4.49567	-1.11368	-0.95067	1.22769	-2.2607	-0.690786	-1.22749	-1.80207	0.944764	1.40185	0.891396	0.468838	1.13479	0.826947
69	0.00337932	2.90317	-1.70373	-3.02995	0.120051	-2.66265	-2.18167	-0.764443	4.52368	5.99631	3.52113	2.92846	5.47291	4.69961	-3.04173	-2.35581	-2.72813	-4.71574	-4.3371	-1.07188	-0.789627	1.43517	-2.19563	-0.494378	-1.02698	-1.66632	1.0283	1.27169	1.06006	0.623729	1.18895	0.997091
70	0.0952134	2.90456	-1.79834	-3.10662	0.037599	-2.74287	-2.34403	-0.835778	4.61894	6.06074	3.59585	3.0648	5.56795	4.80535	-2.85172	-2.0445	-2.57569	-4.5428	-4.10466	-0.990953	-0.623995	1.65296	-2.13344	-0.286883	-0.832327	-1.52029	1.13118	1.15757	1.24013	0.811002	1.26037	1.18683
71	0.201482	2.9056	-1.88247	-3.15418	-0.052034	-2.80279	-2.49227	-0.911088	4.71958	6.13128	3.66654	3.20344	5.67624	4.92042	-2.63065	-1.71728	-2.41045	-4.33389	-3.82839	-0.863257	-0.452629	1.88334	-2.07106	-0.069307	-0.64497	-1.36115	1.25358	1.064	1.42621	1.02768	1.3536	1.3964
72	0.31971	2.90955	-1.95503	-3.17596	-0.153295	-2.84001	-2.62219	-0.983709	4.82566	6.20756	3.73353	3.3439	5.79668	5.04661	-2.39217	-1.41243	-2.22684	-4.10234	-3.53481	-0.684442	-0.276218	2.12839	-2.00661	0.151638	-0.467385	-1.18713	1.39632	0.997142	1.61463	1.27124	1.47358	1.62501
73	0.448696	2.91724	-2.01639	-3.17655	-0.26934	-2.85537	-2.73039	-1.05029	4.93603	6.28836	3.79734	3.48612	5.92664	5.18169	-2.13941	-1.14026	-2.02006	-3.8576	-3.23519	-0.443967	-0.0977616	2.38828	-1.94015	0.364292	-0.302526	-0.998711	1.56102	0.96377	1.8039	1.54116	1.62534	1.8709
74	0.588111	2.92835	-2.0675	-3.16014	-0.40083	-2.85253	-2.81417	-1.10981	5.04883	6.3723	3.85885	3.63032	6.06221	5.32049	-1.86917	-0.89402	-1.78966	-3.60206	-2.9327	-0.127406	0.078399	2.65976	-1.87294	0.556429	-0.152827	-0.798429	1.74999	0.970823	1.99432	1.83908	1.81429	2.13143
75	0.737777	2.94269	-2.10914	-3.13005	-0.545281	-2.83648	-2.87133	-1.16257	5.16157	6.45793	3.91877	3.77661	6.19765	5.4569	-1.57819	-0.660466	-1.54231	-3.33306	-2.63068	0.275585	0.248386	2.93752	-1.8064	0.719854	-0.019311	-0.589735	1.96625	1.02483	2.18777	2.16759	2.04618	2.40491
76	0.896697	2.96055	-2.14172	-3.08925	-0.69795	-2.81206	-2.90037	-1.20897	5.27083	6.54295	3.97734	3.92426	6.32493	5.58468	-1.26884	-0.424165	-1.28949	-3.04617	-2.33286	0.748472	0.409763	3.2168	-1.74191	0.851717	0.0983	-0.376089	2.21345	1.13108	2.38874	2.52853	2.32674	2.69217
77	1.06238	2.98214	-2.16551	-3.04136	-0.85321	-2.78298	-2.90108	-1.2489	5.37209	6.62329	4.03434	4.07127	6.43436	5.69716	-0.951768	-0.172384	-1.04279	-2.73741	-2.04194	1.23569	0.561417	3.49401	-1.68103	0.953135	0.201872	-0.160902	2.49569	1.29339	2.60565	2.92159	2.66098	2.99682
78	1.23223	3.00702	-2.18057	-2.99062	-1.0053	-2.75089	-2.87498	-1.28109	5.46007	6.69316	4.08888	4.21424	6.51647	5.78759	-0.638708	0.098311	-0.807933	-2.40408	-1.75971	1.67988	0.703145	3.76605	-1.62579	1.02823	0.295226	0.052017	2.8172	1.51462	2.85095	3.34387	3.0522	3.32436
79	1.40498	3.03467	-2.18642	-2.94059	-1.14848	-2.71518	-2.82522	-1.30264	5.52943	6.74611	4.13889	4.3484	6.56342	5.85032	-0.33479	0.383926	-0.582599	-2.04757	-1.48656	2.05886	0.835053	4.02942	-1.57925	1.08412	0.383335	0.257632	3.18164	1.79788	3.13813	3.79007	3.50085	3.68125
80	1.58042	3.06505	-2.18198	-2.89261	-1.27752	-2.67408	-2.75598	-1.30972	5.57543	6.77582	4.18135	4.46833	6.57003	5.88159	-0.0391996	0.680265	-0.359813	-1.67241	-1.21845	2.37441	0.956667	4.27881	-1.54562	1.13109	0.470181	0.448871	3.59118	2.14767	3.47718	4.25272	4.00415	4.0742
81	1.75851	3.0987	-2.16636	-2.84587	-1.38847	-2.6261	-2.6714	-1.29996	5.59434	6.77653	4.21284	4.56844	6.53395	5.87995	0.252505	0.986111	-0.132044	-1.28438	-0.943227	2.63607	1.06626	4.50674	-1.52956	1.17899	0.557822	0.617279	4.0458	2.56787	3.87365	4.72268	4.55657	4.50823
82	1.93861	3.13692	-2.13948	-2.79843	-1.47948	-2.57106	-2.57423	-1.2742	5.58357	6.74367	4.23021	4.64331	6.45506	5.84559	0.546567	1.30456	0.106262	-0.890213	-0.644446	2.85667	1.16031	4.70529	-1.53503	1.23038	0.646862	0.754051	4.5421	3.05622	4.32969	5.18982	5.15019	4.98458
83	2.11896	3.18174	-2.10208	-2.74848	-1.55101	-2.51033	-2.46537	-1.23521	5.54188	6.67514	4.23106	4.68844	6.33503	5.77974	0.848998	1.63749	0.357675	-0.490129	-0.314897	3.05485	1.23396	4.86723	-1.56358	1.27772	0.737124	0.851285	5.07204	3.59936	4.84304	5.64365	5.77466	5.49949
84	2.2971	3.2353	-2.05502	-2.69436	-1.60553	-2.44663	-2.34367	-1.18491	5.46996	6.57197	4.21374	4.70072	6.1781	5.68527	1.16482	1.98142	0.621499	-0.075613	0.035778	3.26099	1.28293	4.98625	-1.6123	1.30854	0.828493	0.903658	5.62284	4.17291	5.40526	6.07434	6.41732	6.04436
85	2.47092	3.29858	-1.99809	-2.63296	-1.64617	-2.38299	-2.2056	-1.12271	5.37097	6.43804	4.17729	4.67884	5.9928	5.56789	1.49742	2.33354	0.893864	0.360289	0.389363	3.51005	1.30606	5.05829	-1.67302	1.31326	0.921479	0.910275	6.17825	4.74662	6.00217	6.47369	7.06296	6.60579
86	2.63931	3.37032	-1.92887	-2.55813	-1.67439	-2.32099	-2.04558	-1.04528	5.25098	6.28002	4.12172	4.62364	5.7926	5.4369	1.84738	2.69255	1.16861	0.817948	0.728054	3.82976	1.30673	5.08408	-1.73477	1.29119	1.01626	0.876897	6.72031	5.29075	6.61561	6.8349	7.69351	7.16677
87	2.8023	3.44654	-1.84232	-2.46038	-1.68814	-2.25939	-1.85701	-0.946659	5.11842	6.10759	4.04803	4.53734	5.59448	5.30466	2.21183	3.05557	1.43805	1.29496	1.04021	4.23035	1.29235	5.06953	-1.78803	1.25252	1.11087	0.81687	7.23122	5.78007	7.22415	7.15174	8.28982	7.71031
88	2.9616	3.52085	-1.73101	-2.32781	-1.68098	-2.19345	-1.63353	-0.819269	4.98297	5.93335	3.95765	4.42294	5.41618	5.18471	2.58779	3.42234	1.69891	1.78916	1.32829	4.70026	1.27256	5.02426	-1.82717	1.21627	1.20155	0.747915	7.69568	6.19689	7.80406	7.41981	8.83488	8.22274
89	3.12119	3.58557	-1.58557	-2.14709	-1.64197	-2.11528	-1.3692	-0.65431	4.85443	5.77233	3.8517	4.28447	5.27402	5.08961	2.97651	3.80075	1.95944	2.2991	1.60859	5.21466	1.25792	4.96174	-1.84861	1.20419	1.28545	0.686808	8.10269	6.53326	8.33281	7.63763	9.31574	8.69401
90	3.28709	3.63291	-1.39516	-1.90456	-1.55669	-2.01501	-1.0579	-0.441653	4.74201	5.64127	3.7305	4.12726	5.18128	5.02975	3.38384	4.20629	2.23683	2.82246	1.90485	5.74878	1.2594	4.89984	-1.8478	1.2354	1.36226	0.647324	8.44536	6.79047	8.79205	7.80591	9.72285	9.11551
91	3.46594	3.65587	-1.14871	-1.58901	-1.40957	-1.8819	-0.692957	-0.170124	4.65401	5.55748	3.59373	3.95813	5.14726	5.01346	3.81689	4.65237	2.54842	3.35423	2.24119	6.28827	1.28821	4.85888	-1.81805	1.3249	1.43269	0.642624	8.71932	6.97673	9.16716	7.92632	10.048	9.47841
92	3.66335	3.64899	-0.836563	-1.19452	-1.18676	-1.70495	-0.268101	0.171524	4.59762	5.53697	3.44147	3.78481	5.17728	5.04755	4.27933	5.13952	2.90541	3.88818	2.63401	6.82952	1.35471	4.85778	-1.7511	1.48342	1.49684	0.686617	8.92163	7.10418	9.44646	8.00116	10.2823	9.77404
93	3.88345	3.60896	-0.4519	-0.721543	-0.878219	-1.47392	0.22106	0.593118	4.57934	5.59295	3.27604	3.61572	5.274	5.13798	4.7709	5.65749	3.31263	4.4217	3.09032	7.37236	1.46759	4.91056	-1.63776	1.7178	1.55595	0.79141	9.0513	7.18653	9.62222	8.03438	10.417	9.99638
94	4.12947	3.53569	0.0080326	-0.176621	-0.478788	-1.1812	0.775779	1.10099	4.60532	5.73503	3.10319	3.45999	5.43829	5.29011	5.28828	6.19251	3.77012	4.95603	3.60858	7.91418	1.63397	5.02252	-1.46788	2.03263	1.61709	0.965515	9.11171	7.23874	9.69334	8.03355	10.4473	10.1456
95	4.40414	3.43253	0.54118	0.428047	0.011296	-0.823487	1.39351	1.69653	4.68103	5.96828	2.9331	3.32738	5.66857	5.50781	5.82386	6.72549	4.27429	5.49103	4.18262	8.44584	1.8609	5.19004	-1.2301	2.43295	1.69698	1.21466	9.11376	7.27896	9.66833	8.0122	10.378	10.2313
96	4.71041	3.30645	1.14008	1.07593	0.585791	-0.40284	2.06715	2.37436	4.81067	6.29106	2.78105	3.22846	5.96039	5.7924	6.36688	7.23229	4.82125	6.02488	4.80103	8.95494	2.15637	5.40982	-0.912883	2.92301	1.81935	1.54256	9.07806	7.3326	9.56772	7.99023	10.226	10.2737
97	5.05156	3.16778	1.79208	1.749	1.23179	0.073206	2.78539	3.121	4.99678	6.69365	2.66602	3.17438	6.30774	6.14211	6.90555	7.69269	5.40757	6.55427	5.44165	9.43155	2.52831	5.68969	-0.506144	3.50268	2.00653	1.94882	9.03508	7.43562	9.42579	7.99034	10.0207	10.303
98	5.4304	3.02875	2.47865	2.42827	1.92721	0.591333	3.53246	3.914	5.24076	7.15756	2.61083	3.17855	6.70509	6.55175	7.42639	8.09788	6.02339	7.06961	6.0727	9.86835	2.98298	6.05101	-0.001976	4.16744	2.27221	2.42622	9.0232	7.63101	9.28975	8.0346	9.80186	10.3588
99	5.84765	2.90003	3.17793	3.09506	2.64346	1.13469	4.29018	4.72627	5.54067	7.65904	2.63335	3.25143	7.1471	7.01241	7.91296	8.45157	6.64137	7.55488	6.65608	10.2609	3.52496	6.52343	0.60542	4.91127	2.62	2.96468	9.08174	7.95964	9.21388	8.13827	9.61552	10.4814
100	6.3012	2.7902	3.85936	3.72404	3.33938	1.6794	5.0326	5.52137	5.89536	8.1655	2.76364	3.41092	7.62729	7.50946	8.34869	8.76897	7.21607	7.99233	7.14822	10.6178	4.15463	7.13073	1.318	5.72466	3.04487	3.55492	9.24794	8.44556	9.24693	8.31728	9.51302	10.7169
101	6.78203	2.70474	4.49705	4.29531	3.97978	2.20385	5.73561	6.27071	6.29219	8.64654	3.00305	3.65424	8.13418	8.02293	8.7144	9.07647	7.68222	8.3567	7.49208	10.9645	4.8648	7.87937	2.13097	6.58927	3.53588	4.1885	9.54173	9.08886	9.42431	8.57273	9.53636	11.0864

## Sheet: PAAX
Prosthetic side			TF1	C:\Users\xb00012\Documents\Data\27_15_150415 SP\27_15_150415_0094.c3d	C:\Users\xb00012\Documents\Data\27_15_150415 SP\27_15_150415_0096.c3d	C:\Users\xb00012\Documents\Data\27_15_150415 SP\27_15_150415_0097.c3d	C:\Users\xb00012\Documents\Data\27_15_150415 SP\27_15_150415_0099.c3d	C:\Users\xb00012\Documents\Data\27_15_150415 SP\27_15_150415_0100.c3d	TF2	C:\Users\xb00012\Documents\Data\37_26_130515 SP\37_26_130515_0087.c3d	C:\Users\xb00012\Documents\Data\37_26_130515 SP\37_26_130515_0088.c3d	C:\Users\xb00012\Documents\Data\37_26_130515 SP\37_26_130515_0090.c3d	C:\Users\xb00012\Documents\Data\37_26_130515 SP\37_26_130515_0091.c3d	C:\Users\xb00012\Documents\Data\37_26_130515 SP\37_26_130515_0095.c3d	TF3	C:\Users\xb00012\Documents\Data\39_28_200515 SP\39_28_200515_0085.c3d	C:\Users\xb00012\Documents\Data\39_28_200515 SP\39_28_200515_0086.c3d	C:\Users\xb00012\Documents\Data\39_28_200515 SP\39_28_200515_0088.c3d	C:\Users\xb00012\Documents\Data\39_28_200515 SP\39_28_200515_0089.c3d	C:\Users\xb00012\Documents\Data\39_28_200515 SP\39_28_200515_0091.c3d	TF4	C:\Users\xb00012\Documents\Data\44_33_190615 SP\44_33_190615_0085.c3d	C:\Users\xb00012\Documents\Data\44_33_190615 SP\44_33_190615_0087.c3d	C:\Users\xb00012\Documents\Data\44_33_190615 SP\44_33_190615_0088.c3d	C:\Users\xb00012\Documents\Data\44_33_190615 SP\44_33_190615_0089.c3d	C:\Users\xb00012\Documents\Data\44_33_190615 SP\44_33_190615_0092.c3d	TF5	C:\Users\xb00012\Documents\Data\45_34_230615 SP\45_34_230615_0079.c3d	C:\Users\xb00012\Documents\Data\45_34_230615 SP\45_34_230615_0081.c3d	C:\Users\xb00012\Documents\Data\45_34_230615 SP\45_34_230615_0082.c3d	C:\Users\xb00012\Documents\Data\45_34_230615 SP\45_34_230615_0083.c3d	C:\Users\xb00012\Documents\Data\45_34_230615 SP\45_34_230615_0084.c3d
Frontal plane			Echelon	RANKLE_ANGLES_N	RANKLE_ANGLES_N	RANKLE_ANGLES_N	RANKLE_ANGLES_N	RANKLE_ANGLES_N	Echelon	LANKLE_ANGLES_N	LANKLE_ANGLES_N	LANKLE_ANGLES_N	LANKLE_ANGLES_N	LANKLE_ANGLES_N	Echelon	RANKLE_ANGLES_N	RANKLE_ANGLES_N	RANKLE_ANGLES_N	RANKLE_ANGLES_N	RANKLE_ANGLES_N	Echelon	RANKLE_ANGLES_N	RANKLE_ANGLES_N	RANKLE_ANGLES_N	RANKLE_ANGLES_N	RANKLE_ANGLES_N	Echelon	LANKLE_ANGLES_N	LANKLE_ANGLES_N	LANKLE_ANGLES_N	LANKLE_ANGLES_N	LANKLE_ANGLES_N
Ankle Angle				LINK_MODEL_BASED	LINK_MODEL_BASED	LINK_MODEL_BASED	LINK_MODEL_BASED	LINK_MODEL_BASED		LINK_MODEL_BASED	LINK_MODEL_BASED	LINK_MODEL_BASED	LINK_MODEL_BASED	LINK_MODEL_BASED		LINK_MODEL_BASED	LINK_MODEL_BASED	LINK_MODEL_BASED	LINK_MODEL_BASED	LINK_MODEL_BASED		LINK_MODEL_BASED	LINK_MODEL_BASED	LINK_MODEL_BASED	LINK_MODEL_BASED	LINK_MODEL_BASED		LINK_MODEL_BASED	LINK_MODEL_BASED	LINK_MODEL_BASED	LINK_MODEL_BASED	LINK_MODEL_BASED
101 points over stance phase				Original	Original	Original	Original	Original		Original	Original	Original	Original	Original		Original	Original	Original	Original	Original		Original	Original	Original	Original	Original		Original	Original	Original	Original	Original
ITEM	Mean	SD	A1_R	0	0	0	0	0	A1_L	0	0	0	0	0	A1_R	0	0	0	0	0	A1_R	0	0	0	0	0	A1_L	0	0	0	0	0
1	-0.553945	1.78612	-2.66055	-2.96068	-2.64924	-2.66453	-2.03252	-2.9958	-1.76667	-1.7576	-1.54303	-1.81983	-1.89165	-1.82123	-0.670833	-0.734361	-0.33396	-0.00621	-1.08029	-1.19934	-0.0702784	-0.22307	-0.130277	0.035321	0.03632	-0.069686	2.39861	2.95141	2.14121	2.42966	2.08212	2.38865
2	-0.469779	1.72115	-2.49885	-2.75915	-2.48727	-2.55406	-1.90222	-2.79156	-1.73327	-1.77235	-1.43884	-1.69618	-1.93407	-1.82493	-0.471904	-0.464058	-0.277325	0.236752	-0.86674	-0.988149	0.0311368	-0.164218	-0.109211	0.191477	0.176938	0.060698	2.324	2.92168	2.02143	2.36543	2.05036	2.2611
3	-0.361912	1.6687	-2.32024	-2.5322	-2.30741	-2.43172	-1.76374	-2.56615	-1.69769	-1.77903	-1.33203	-1.56961	-1.9845	-1.82329	-0.242108	-0.174984	-0.177529	0.501015	-0.623955	-0.735089	0.17296	-0.046468	-0.049808	0.390608	0.35448	0.21599	2.27752	2.91029	1.93271	2.33039	2.05837	2.15584
4	-0.235204	1.63543	-2.13132	-2.28785	-2.11726	-2.30136	-1.62349	-2.32665	-1.65846	-1.77246	-1.22327	-1.44185	-2.04165	-1.81309	-0.008948	0.100161	-0.054215	0.757598	-0.380366	-0.467918	0.346423	0.126723	0.050672	0.614257	0.557827	0.382637	2.27629	2.92743	1.89822	2.33998	2.1225	2.09333
5	-0.0992939	1.62349	-1.94549	-2.04375	-1.93175	-2.17109	-1.4909	-2.08996	-1.61412	-1.74997	-1.11382	-1.31617	-2.09809	-1.79252	0.204185	0.339994	0.076091	0.98231	-0.158904	-0.218567	0.530191	0.330922	0.17657	0.837411	0.763925	0.542125	2.32876	2.97706	1.93284	2.39912	2.24584	2.08894
6	0.0379971	1.6296	-1.77145	-1.81291	-1.75984	-2.04511	-1.37271	-1.86669	-1.56248	-1.70926	-1.00238	-1.19418	-2.14711	-1.75946	0.388248	0.54011	0.208133	1.16732	0.034297	-0.008615	0.701275	0.53675	0.304366	1.03707	0.949176	0.679008	2.43439	3.05581	2.03934	2.50624	2.42111	2.14947
7	0.171083	1.64839	-1.61577	-1.60595	-1.60712	-1.92602	-1.27427	-1.6655	-1.50162	-1.64909	-0.887111	-1.0779	-2.1812	-1.71281	0.547174	0.706401	0.344344	1.3196	0.207568	0.157963	0.841974	0.718552	0.412595	1.19804	1.09607	0.784615	2.58366	3.15475	2.20688	2.65266	2.63282	2.27118
8	0.296349	1.67447	-1.48126	-1.42768	-1.4746	-1.81508	-1.19741	-1.49154	-1.43021	-1.56933	-0.766947	-0.96814	-2.19397	-1.65266	0.688733	0.847045	0.48524	1.45034	0.370647	0.290387	0.941723	0.859245	0.4873	1.31228	1.19506	0.85473	2.76276	3.26487	2.41471	2.8268	2.86454	2.44289
9	0.411268	1.70376	-1.3685	-1.27921	-1.36081	-1.71446	-1.14041	-1.34762	-1.34789	-1.47086	-0.642808	-0.86404	-2.18155	-1.58019	0.820883	0.972849	0.627264	1.57079	0.529382	0.404129	0.994357	0.94916	0.519789	1.37606	1.24063	0.886152	2.95749	3.38028	2.63941	3.01552	3.10246	2.64978
10	0.513801	1.73384	-1.27698	-1.16005	-1.26339	-1.62783	-1.09948	-1.23415	-1.2557	-1.35573	-0.518091	-0.763748	-2.14331	-1.49764	0.949386	1.0937	0.76506	1.68941	0.68551	0.513248	0.997074	0.984666	0.503953	1.38874	1.22918	0.878832	3.15523	3.49754	2.86167	3.20466	3.33629	2.87599
11	0.601794	1.7635	-1.20575	-1.0688	-1.18058	-1.55909	-1.07139	-1.14891	-1.15618	-1.22725	-0.397539	-0.666289	-2.08179	-1.40801	1.07476	1.21327	0.892861	1.80799	0.834418	0.625272	0.950986	0.9669	0.436445	1.35345	1.16078	0.837355	3.34515	3.61302	3.06865	3.37983	3.55796	3.10628
12	0.672712	1.79199	-1.1537	-1.00305	-1.11237	-1.51043	-1.05471	-1.08793	-1.05302	-1.09008	-0.285833	-0.57229	-2.00202	-1.31485	1.19268	1.32924	1.00451	1.92217	0.967221	0.740271	0.860309	0.900659	0.318186	1.27628	1.03998	0.766447	3.51728	3.72023	3.25141	3.52773	3.76021	3.32683
13	0.723735	1.81838	-1.11968	-0.959298	-1.06077	-1.48152	-1.04939	-1.0474	-0.950689	-0.950323	-0.187005	-0.483094	-1.91091	-1.22212	1.29712	1.4377	1.09277	2.02704	1.07542	0.852666	0.730086	0.793021	0.154161	1.16308	0.873802	0.666366	3.66183	3.80905	3.40166	3.63719	3.93582	3.52546
14	0.752486	1.8415	-1.10268	-0.933473	-1.02908	-1.47074	-1.05566	-1.02445	-0.853921	-0.814842	-0.104068	-0.399935	-1.81625	-1.13451	1.38404	1.53734	1.15109	2.11942	1.15781	0.954528	0.565367	0.651286	-0.048474	1.01896	0.670633	0.534427	3.76963	3.86832	3.51173	3.69918	4.07729	3.69162
15	0.75744	1.86018	-1.10216	-0.922447	-1.0211	-1.47683	-1.07335	-1.01709	-0.76725	-0.690527	-0.038397	-0.323696	-1.72568	-1.05795	1.45164	1.62826	1.1757	2.19637	1.2198	1.03808	0.37208	0.481206	-0.282176	0.851099	0.440537	0.369735	3.83289	3.89052	3.5751	3.70665	4.17607	3.81611
16	0.737658	1.8732	-1.11804	-0.924918	-1.04004	-1.49934	-1.10201	-1.0239	-0.69466	-0.582714	0.01076	-0.255439	-1.64613	-0.999772	1.49877	1.70796	1.16497	2.25629	1.26602	1.09863	0.156644	0.286046	-0.540021	0.668466	0.193821	0.174906	3.84557	3.87405	3.5859	3.65473	4.22255	3.89063
17	0.692684	1.8795	-1.15049	-0.941169	-1.08725	-1.53839	-1.14135	-1.0443	-0.639436	-0.494846	0.045842	-0.196723	-1.58341	-0.968039	1.52494	1.76984	1.12076	2.3003	1.29793	1.1359	-0.0754034	0.067266	-0.816158	0.477711	-0.060817	-0.045019	3.8038	3.8213	3.53923	3.54192	4.20908	3.90748
18	0.622605	1.87863	-1.19974	-0.972466	-1.16119	-1.59437	-1.19158	-1.07912	-0.604165	-0.42882	0.069904	-0.149693	-1.54192	-0.97029	1.53006	1.80566	1.05312	2.32946	1.31229	1.14977	-0.319716	-0.17392	-1.10658	0.281221	-0.316349	-0.28295	3.70659	3.73583	3.43227	3.37115	4.13338	3.86032
19	0.527769	1.87081	-1.266	-1.02046	-1.25844	-1.66741	-1.25337	-1.13033	-0.59113	-0.386152	0.084946	-0.116876	-1.52464	-1.01293	1.5137	1.80929	0.976647	2.34087	1.30195	1.13972	-0.573381	-0.436759	-1.40926	0.07755	-0.568019	-0.530414	3.55566	3.62118	3.2648	3.14909	3.99792	3.74532
20	0.408095	1.8568	-1.34957	-1.08655	-1.37607	-1.7571	-1.32776	-1.20039	-0.602497	-0.368798	0.091079	-0.100454	-1.53329	-1.10102	1.47352	1.77702	0.899892	2.32702	1.25817	1.10547	-0.835784	-0.722349	-1.72202	-0.138859	-0.815612	-0.780084	3.35481	3.48132	3.0394	2.88471	3.80691	3.56174
21	0.263055	1.8379	-1.451	-1.17132	-1.51275	-1.86309	-1.41604	-1.2918	-0.640364	-0.379244	0.086547	-0.10179	-1.56882	-1.23851	1.40529	1.70604	0.82093	2.27946	1.17551	1.04453	-1.10801	-1.03205	-2.03939	-0.375532	-1.06489	-1.02821	3.10936	3.32078	2.7612	2.58789	3.56495	3.31198
22	0.092522	1.816	-1.57132	-1.27504	-1.66855	-1.98564	-1.51977	-1.40759	-0.706709	-0.420271	0.068115	-0.121693	-1.63181	-1.42788	1.30616	1.59667	0.730326	2.19484	1.05459	0.954387	-1.39104	-1.36411	-2.35168	-0.637628	-1.32568	-1.27611	2.82552	3.14308	2.43643	2.26923	3.27722	3.00162
23	-0.102742	1.7932	-1.71225	-1.39839	-1.8445	-2.12581	-1.6413	-1.55124	-0.803031	-0.494051	0.031639	-0.161174	-1.72233	-1.66924	1.1761	1.4546	0.615984	2.07591	0.899186	0.834826	-1.68411	-1.71214	-2.64743	-0.924565	-1.60665	-1.52977	2.50958	2.94891	2.07027	1.94026	2.94861	2.63982
24	-0.321027	1.77084	-1.87597	-1.54263	-2.04314	-2.28492	-1.78396	-1.72518	-0.929746	-0.601488	-0.027026	-0.222235	-1.83956	-1.95842	1.01599	1.2877	0.467633	1.92637	0.713568	0.684658	-1.98315	-2.06539	-2.91723	-1.22829	-1.90896	-1.79587	2.16774	2.73602	1.66752	1.61329	2.58225	2.23961
25	-0.559653	1.74871	-2.06439	-1.7091	-2.26776	-2.46441	-1.95124	-1.92943	-1.08536	-0.741479	-0.110574	-0.307306	-1.98117	-2.28627	0.82458	1.10235	0.279948	1.74608	0.494944	0.499583	-2.28014	-2.40944	-3.1556	-1.53435	-2.22432	-2.077	1.80705	2.5007	1.23571	1.30078	2.18057	1.81747
26	-0.814836	1.72509	-2.27821	-1.89871	-2.51942	-2.66564	-2.14579	-2.16151	-1.26573	-0.910411	-0.218837	-0.417876	-2.1428	-2.63874	0.597902	0.902288	0.053086	1.52968	0.231134	0.273323	-2.56471	-2.72842	-3.36052	-1.82692	-2.53851	-2.36917	1.43657	2.24009	0.787393	1.0141	1.74906	1.39218
27	-1.08184	1.69757	-2.51646	-2.11168	-2.7946	-2.88923	-2.36879	-2.41798	-1.46395	-1.10253	-0.348132	-0.552851	-2.31787	-2.99838	0.330273	0.682825	-0.208358	1.26658	-0.090012	0.000332	-2.82676	-3.00886	-3.53206	-2.09444	-2.83672	-2.66172	1.06772	1.95477	0.339063	0.762159	1.29958	0.983013
28	-1.3549	1.66449	-2.77628	-2.34777	-3.08499	-3.13447	-2.6196	-2.69456	-1.6711	-1.31031	-0.492136	-0.707215	-2.49771	-3.34814	0.0182144	0.428206	-0.493365	0.944622	-0.467418	-0.320973	-3.05871	-3.24254	-3.67183	-2.33135	-3.10708	-2.94077	0.713399	1.65054	-0.091587	0.550356	0.850343	0.607347
29	-1.62633	1.62718	-3.05273	-2.60561	-3.37926	-3.39916	-2.89479	-2.98483	-1.87728	-1.52527	-0.642675	-0.872348	-2.67244	-3.67366	-0.331597	0.126701	-0.784285	0.561767	-0.88059	-0.681576	-3.2565	-3.42686	-3.78315	-2.53631	-3.34201	-3.1942	0.386446	1.33875	-0.488242	0.380544	0.422663	0.27852
30	-1.8866	1.59074	-3.33863	-2.88105	-3.6645	-3.67983	-3.18802	-3.27977	-2.07288	-1.7387	-0.790487	-1.03745	-2.83275	-3.96503	-0.69961	-0.213103	-1.06411	0.136377	-1.29857	-1.05864	-3.41962	-3.56421	-3.8708	-2.71056	-3.5383	-3.41422	0.0977652	1.0348	-0.8378	0.251578	0.035687	0.004556
31	-2.12623	1.56173	-3.62496	-3.16553	-3.92729	-3.9715	-3.49112	-3.56935	-2.24946	-1.94208	-0.926225	-1.19153	-2.97096	-4.21649	-1.06133	-0.567301	-1.3229	-0.297867	-1.69407	-1.42452	-3.55024	-3.65988	-3.93982	-2.85729	-3.69617	-3.59803	-0.145145	0.754828	-1.13134	0.160237	-0.297809	-0.21164
32	-2.3382	1.5449	-3.90226	-3.44673	-4.15574	-4.26793	-3.79551	-3.84538	-2.40058	-2.12778	-1.04213	-1.32575	-3.08181	-4.42543	-1.39716	-0.913257	-1.55698	-0.707699	-2.04887	-1.75901	-3.65211	-3.72003	-3.99428	-2.98065	-3.8184	-3.74716	-0.338881	0.511541	-1.36467	0.102139	-0.572411	-0.371007
33	-2.51896	1.54192	-4.16252	-3.71312	-4.34142	-4.56231	-4.09306	-4.1027	-2.52232	-2.28944	-1.13286	-1.4349	-3.16255	-4.59185	-1.6962	-1.23753	-1.76673	-1.07105	-2.35327	-2.05241	-3.72965	-3.75093	-4.03749	-3.08426	-3.90969	-3.86588	-0.484096	0.311592	-1.53851	0.072395	-0.788632	-0.477331
34	-2.66817	1.55204	-4.40037	-3.95763	-4.48059	-4.8481	-4.37644	-4.33912	-2.61317	-2.42238	-1.19576	-1.51716	-3.2125	-4.71804	-1.95501	-1.53358	-1.95415	-1.37862	-2.60617	-2.30252	-3.7875	-3.75907	-4.07242	-3.17119	-3.97545	-3.95936	-0.584793	0.155515	-1.65785	0.06595	-0.950929	-0.536649
35	-2.7878	1.57324	-4.61344	-4.17874	-4.57439	-5.11969	-4.63954	-4.55484	-2.6737	-2.52406	-1.23046	-1.57329	-3.23272	-4.80796	-2.17463	-1.79753	-2.12032	-1.63097	-2.81358	-2.51077	-3.82998	-3.75093	-4.10145	-3.24446	-4.02057	-4.03247	-0.647245	0.039412	-1.73083	0.077738	-1.06581	-0.556739
36	-2.88107	1.60313	-4.80218	-4.37937	-4.62917	-5.37259	-4.87793	-4.75186	-2.70595	-2.59385	-1.23828	-1.60542	-3.22564	-4.86658	-2.35793	-2.02636	-2.26581	-1.83365	-2.98374	-2.68007	-3.86049	-3.7317	-4.12596	-3.30675	-4.04891	-4.08915	-0.678785	-0.042944	-1.76699	0.102791	-1.14047	-0.546311
37	-2.95182	1.63941	-4.96939	-4.56471	-4.65705	-5.60335	-5.08876	-4.93311	-2.71285	-2.63261	-1.22163	-1.61625	-3.19468	-4.89909	-2.50862	-2.21924	-2.39248	-1.99369	-3.1237	-2.81398	-3.88139	-3.70458	-4.14633	-3.35983	-4.06361	-4.13259	-0.686863	-0.098465	-1.77615	0.13627	-1.18194	-0.51403
38	-3.00419	1.68003	-5.11939	-4.73989	-4.67569	-5.80937	-5.27042	-5.10156	-2.69769	-2.64238	-1.18352	-1.60871	-3.14367	-4.91018	-2.63162	-2.37897	-2.50321	-2.1195	-3.23985	-2.91657	-3.89401	-3.67103	-4.16206	-3.404	-4.06763	-4.16535	-0.678245	-0.133664	-1.76728	0.174118	-1.19666	-0.467741
39	-3.04223	1.72337	-5.25685	-4.90825	-4.70518	-5.98887	-5.42228	-5.25968	-2.66386	-2.62594	-1.12717	-1.58578	-3.07657	-4.90384	-2.73285	-2.5109	-2.60158	-2.22026	-3.33865	-2.99288	-3.89908	-3.63176	-4.1724	-3.43835	-4.0638	-4.18907	-0.658484	-0.154023	-1.7479	0.213806	-1.19043	-0.413869
40	-3.06927	1.76817	-5.38523	-5.07075	-4.75999	-6.14118	-5.54502	-5.40923	-2.61472	-2.58659	-1.05586	-1.55038	-2.9974	-4.88335	-2.8178	-2.62102	-2.6911	-2.30352	-3.42569	-3.04767	-3.89699	-3.58751	-4.17683	-3.4617	-4.05409	-4.20484	-0.63161	-0.163535	-1.72359	0.254694	-1.16862	-0.356993
41	-3.08771	1.81348	-5.50565	-5.22615	-4.8429	-6.2668	-5.64128	-5.55111	-2.55351	-2.52798	-0.973066	-1.50513	-2.91025	-4.85113	-2.89083	-2.71489	-2.77485	-2.37368	-3.50551	-3.08521	-3.88839	-3.53875	-4.17537	-3.47428	-4.03957	-4.21399	-0.600156	-0.164449	-1.69778	0.297471	-1.13629	-0.299729
42	-3.09934	1.85865	-5.61753	-5.37162	-4.9474	-6.36766	-5.71599	-5.68499	-2.48323	-2.45401	-0.882404	-1.45221	-2.81901	-4.80852	-2.95594	-2.79779	-2.85559	-2.43293	-3.58209	-3.11129	-3.87452	-3.48564	-4.16906	-3.4785	-4.02091	-4.21848	-0.565478	-0.157558	-1.67209	0.343158	-1.09776	-0.24314
43	-3.1057	1.90329	-5.72004	-5.50349	-5.06426	-6.4472	-5.77601	-5.80922	-2.40641	-2.36864	-0.787417	-1.39327	-2.72698	-4.75576	-3.01663	-2.87427	-2.93519	-2.48276	-3.65897	-3.13197	-3.85728	-3.42867	-4.15993	-3.47854	-3.99907	-4.2202	-0.528154	-0.142849	-1.64702	0.392425	-1.05608	-0.187243
44	-3.10803	1.94739	-5.81314	-5.61832	-5.18694	-6.51027	-5.82901	-5.92116	-2.3249	-2.27573	-0.691044	-1.32948	-2.63625	-4.692	-3.07495	-2.94701	-3.01427	-2.52448	-3.73864	-3.15033	-3.83895	-3.37003	-4.15041	-3.47863	-3.97523	-4.22046	-0.488208	-0.119925	-1.62243	0.445419	-1.0127	-0.131404
45	-3.10713	1.9912	-5.89765	-5.71386	-5.31208	-6.5624	-5.88194	-6.01796	-2.23986	-2.17855	-0.595292	-1.26182	-2.54745	-4.6162	-3.13128	-3.01629	-3.09272	-2.5591	-3.82166	-3.16666	-3.8217	-3.31395	-4.14252	-3.48132	-3.95065	-4.22007	-0.445139	-0.088084	-1.59749	0.501997	-0.967511	-0.07461
46	-3.10338	2.03508	-5.97449	-5.78918	-5.43841	-6.6083	-5.9394	-6.09718	-2.15195	-2.07962	-0.501083	-1.19125	-2.46003	-4.52775	-3.18515	-3.08142	-3.16951	-2.58757	-3.90616	-3.18108	-3.80735	-3.26581	-4.13753	-3.48734	-3.92639	-4.21971	-0.397946	-0.046371	-1.57037	0.561958	-0.919143	-0.015802
47	-3.09692	2.07932	-6.0442	-5.8443	-5.56575	-6.65111	-6.00296	-6.15686	-2.06153	-1.98069	-0.408443	-1.11863	-2.37289	-4.427	-3.23616	-3.14293	-3.24234	-2.61149	-3.98934	-3.19468	-3.79735	-3.23082	-4.13613	-3.49674	-3.90317	-4.21989	-0.345386	0.006094	-1.53865	0.625063	-0.865185	0.045748
48	-3.08795	2.12404	-6.10667	-5.87992	-5.69448	-6.69216	-6.07134	-6.19543	-1.969	-1.88278	-0.316964	-1.04478	-2.28503	-4.31544	-3.2853	-3.2034	-3.30876	-2.63418	-4.0703	-3.20989	-3.79256	-3.21198	-4.13887	-3.50966	-3.88144	-4.22086	-0.286236	0.069895	-1.49959	0.690871	-0.802534	0.110175
49	-3.0768	2.16923	-6.16123	-5.89766	-5.8248	-6.7313	-6.14069	-6.21172	-1.87488	-1.78629	-0.226103	-0.970409	-2.19597	-4.19561	-3.33504	-3.26605	-3.36819	-2.66052	-4.15102	-3.22942	-3.79311	-3.20915	-4.14607	-3.52624	-3.86156	-4.22254	-0.219725	0.145167	-1.45062	0.758278	-0.728149	0.176699
50	-3.06388	2.21451	-6.20685	-5.90036	-5.95586	-6.76745	-6.20533	-6.20527	-1.77991	-1.69112	-0.135297	-0.89622	-2.10592	-4.071	-3.38824	-3.3329	-3.42235	-2.69561	-4.23523	-3.25509	-3.79814	-3.21912	-4.15727	-3.5463	-3.84349	-4.22452	-0.146279	0.230942	-1.3901	0.824887	-0.640302	0.243177
51	-3.04964	2.259	-6.24253	-5.89209	-6.08489	-6.79965	-6.25936	-6.17668	-1.68492	-1.59666	-0.043839	-0.822773	-2.0155	-3.94581	-3.44664	-3.40395	-3.47417	-2.74314	-4.32449	-3.28746	-3.80568	-3.23582	-4.17069	-3.56903	-3.82671	-4.22615	-0.0684216	0.323754	-1.31819	0.886941	-0.540528	0.305918
52	-3.03438	2.3012	-6.26775	-5.87768	-6.20731	-6.82733	-6.29868	-6.12774	-1.59051	-1.50196	0.049219	-0.75033	-1.92536	-3.82411	-3.50969	-3.47736	-3.52677	-2.80429	-4.41356	-3.32649	-3.81299	-3.25067	-4.18298	-3.59336	-3.81089	-4.22707	0.009026	0.416881	-1.23758	0.940283	-0.434912	0.360457
53	-3.01828	2.33923	-6.28271	-5.86212	-6.31771	-6.85019	-6.32193	-6.0616	-1.49694	-1.4059	0.145018	-0.678694	-1.83592	-3.70918	-3.574	-3.54839	-3.58254	-2.87707	-4.49099	-3.371	-3.81735	-3.25429	-4.18958	-3.6187	-3.79639	-4.22779	0.0795692	0.50097	-1.15371	0.981595	-0.333895	0.402882
54	-3.0013	2.37126	-6.28849	-5.84998	-6.41106	-6.86819	-6.33011	-5.9831	-1.40399	-1.30731	0.24478	-0.607358	-1.74717	-3.60289	-3.63361	-3.60828	-3.64179	-2.95634	-4.5456	-3.41607	-3.81683	-3.23935	-4.18618	-3.64542	-3.78357	-4.22964	0.13642	0.566502	-1.07484	1.00927	-0.249751	0.430917
55	-2.98324	2.39613	-6.28701	-5.8449	-6.48357	-6.88201	-6.32565	-5.89891	-1.31108	-1.20514	0.349633	-0.535659	-1.65877	-3.50547	-3.6819	-3.64748	-3.70235	-3.03465	-4.5714	-3.45361	-3.81045	-3.20199	-4.16933	-3.6748	-3.77219	-4.23393	0.174219	0.607197	-1.0111	1.02353	-0.19266	0.444122
56	-2.964	2.41386	-6.28099	-5.84974	-6.53324	-6.89328	-6.31161	-5.8171	-1.21743	-1.09856	0.460367	-0.462979	-1.57023	-3.41577	-3.71422	-3.66129	-3.76105	-3.10414	-4.56726	-3.47733	-3.79773	-3.14195	-4.13576	-3.70848	-3.76155	-4.24092	0.190377	0.621907	-0.971968	1.02633	-0.168146	0.443764
57	-2.9437	2.42572	-6.27373	-5.86668	-6.56025	-6.90402	-6.29129	-5.74643	-1.12222	-0.986967	0.577395	-0.388962	-1.48103	-3.33155	-3.72942	-3.65255	-3.81541	-3.1592	-4.5358	-3.48414	-3.77868	-3.06236	-4.0824	-3.74775	-3.75127	-4.24962	0.185576	0.613975	-0.963584	1.02095	-0.17618	0.432723
58	-2.92284	2.43419	-6.26861	-5.89669	-6.56716	-6.91594	-6.2679	-5.69537	-1.02479	-0.87029	0.70078	-0.313454	-1.39081	-3.2502	-3.73069	-3.63051	-3.8645	-3.19779	-4.48669	-3.47396	-3.75356	-2.96876	-4.00744	-3.79261	-3.74074	-4.25826	0.163465	0.58937	-0.986838	1.01126	-0.211688	0.415223
59	-2.90214	2.44238	-6.26846	-5.93902	-6.55844	-6.92991	-6.24442	-5.67053	-0.924863	-0.749198	0.830223	-0.236407	-1.29937	-3.16956	-3.72521	-3.60825	-3.90868	-3.22178	-4.43555	-3.4518	-3.72222	-2.86625	-3.91083	-3.84109	-3.72842	-4.26454	0.130037	0.555523	-1.03622	1.00076	-0.266155	0.396283
60	-2.88192	2.45305	-6.27478	-5.99093	-6.53951	-6.94592	-6.22353	-5.67401	-0.822558	-0.625186	0.965151	-0.157885	-1.20669	-3.08818	-3.72102	-3.59761	-3.94846	-3.23598	-4.39504	-3.42801	-3.68349	-2.75685	-3.79348	-3.88959	-3.71185	-4.26567	0.0922472	0.5198	-1.1012	0.991825	-0.330028	0.380835
61	-2.86146	2.46776	-6.28715	-6.04806	-6.51527	-6.9633	-6.20721	-5.70193	-0.718392	-0.500467	1.10482	-0.078202	-1.11287	-3.00524	-3.72312	-3.60288	-3.98362	-3.24611	-4.37037	-3.41261	-3.63509	-2.63871	-3.65674	-3.9335	-3.68779	-4.2587	0.0564512	0.48856	-1.16986	0.985675	-0.39511	0.372994
62	-2.83924	2.48675	-6.30376	-6.10527	-6.48952	-6.98111	-6.19651	-5.74638	-0.613083	-0.377425	1.24843	0.002024	-1.01816	-2.92028	-3.73209	-3.61953	-4.0141	-3.25674	-4.36014	-3.40992	-3.57434	-2.50762	-3.50297	-3.9679	-3.65227	-4.24095	0.0270572	0.465743	-1.2331	0.982843	-0.455789	0.37559
63	-2.81373	2.50945	-6.32237	-6.15786	-6.46501	-6.9986	-6.19169	-5.7987	-0.507335	-0.258262	1.39531	0.082185	-0.922883	-2.83302	-3.74587	-3.63902	-4.04056	-3.27002	-4.3602	-3.41954	-3.49925	-2.35985	-3.33611	-3.98857	-3.60126	-4.21048	0.0061588	0.452172	-1.2862	0.983709	-0.508701	0.389811
64	-2.78406	2.5351	-6.34137	-6.20245	-6.44355	-7.01566	-6.19276	-5.85241	-0.401685	-0.144628	1.54493	0.162021	-0.82747	-2.74327	-3.7619	-3.65533	-4.06282	-3.28589	-4.36763	-3.43781	-3.40936	-2.19422	-3.16185	-3.99212	-3.53214	-4.1665	-0.0059782	0.446357	-1.32812	0.988797	-0.551961	0.41504
65	-2.74993	2.56295	-6.35995	-6.23706	-6.42609	-7.03278	-6.19981	-5.90399	-0.296503	-0.037655	1.6969	0.241818	-0.73251	-2.65107	-3.7772	-3.66635	-4.07878	-3.30369	-4.37941	-3.4578	-3.30583	-2.01296	-2.9866	-3.97554	-3.44478	-4.10926	-0.0101866	0.445967	-1.36008	0.998958	-0.585072	0.449297
66	-2.71127	2.59213	-6.37775	-6.26074	-6.41254	-7.05055	-6.21262	-5.9523	-0.192027	0.061962	1.85089	0.322145	-0.638524	-2.5566	-3.78791	-3.67077	-4.08522	-3.32261	-4.3898	-3.47114	-3.19081	-1.82123	-2.81617	-3.93594	-3.34128	-4.03942	-0.0078324	0.448754	-1.38423	1.01528	-0.608799	0.489839
67	-2.66778	2.62152	-6.39422	-6.27284	-6.40178	-7.069	-6.23006	-5.99744	-0.088505	0.153903	2.0064	0.403427	-0.545977	-2.46027	-3.78938	-3.66655	-4.07883	-3.33978	-4.39107	-3.47067	-3.06639	-1.62523	-2.65424	-3.87072	-3.22441	-3.95737	-0.0003794	0.452624	-1.40262	1.03881	-0.624637	0.53393
68	-2.61885	2.64985	-6.40835	-6.27281	-6.39182	-7.08772	-6.24986	-6.03954	0.0137028	0.23813	2.16256	0.485637	-0.455203	-2.36261	-3.77688	-3.65156	-4.05675	-3.34948	-4.37529	-3.45131	-2.93379	-1.43012	-2.50189	-3.77727	-3.09664	-3.86305	0.0110648	0.455682	-1.41593	1.07034	-0.634338	0.579571
69	-2.56354	2.67594	-6.41876	-6.26057	-6.38011	-7.10621	-6.26899	-6.07792	0.114243	0.314947	2.31831	0.568134	-0.366286	-2.26389	-3.74629	-3.62414	-4.01704	-3.34439	-4.3363	-3.40957	-2.79295	-1.23908	-2.35753	-3.65282	-2.95977	-3.75555	0.026034	0.456524	-1.42319	1.11041	-0.639658	0.626076
70	-2.50078	2.69908	-6.42427	-6.2373	-6.36402	-7.12423	-6.28448	-6.1113	0.212909	0.38511	2.47278	0.649719	-0.27903	-2.16404	-3.69482	-3.58237	-3.95912	-3.31738	-4.27183	-3.34342	-2.64253	-1.0533	-2.21706	-3.49499	-2.81471	-3.63257	0.0447942	0.454774	-1.42274	1.15971	-0.642138	0.674362
71	-2.42973	2.7194	-6.42424	-6.20542	-6.34151	-7.14169	-6.29417	-6.13843	0.309837	0.449905	2.62561	0.72911	-0.192882	-2.06256	-3.62209	-3.52384	-3.88542	-3.26364	-4.18534	-3.25219	-2.48045	-0.872505	-2.0749	-3.3028	-2.66149	-3.49055	0.0682988	0.451365	-1.41337	1.2193	-0.642631	0.726829
72	-2.34975	2.73766	-6.41825	-6.16737	-6.31071	-7.15806	-6.29674	-6.15838	0.40549	0.511025	2.77689	0.805457	-0.106992	-1.95893	-3.52978	-3.44637	-3.80097	-3.18238	-4.08354	-3.13562	-2.30447	-0.694826	-1.92567	-3.07696	-2.49961	-3.32526	0.0982346	0.448454	-1.39434	1.29079	-0.640703	0.786973
73	-2.26009	2.75488	-6.40549	-6.12433	-6.26921	-7.172	-6.29146	-6.17043	0.500549	0.57044	2.92686	0.878842	-0.020424	-1.85298	-3.42024	-3.34887	-3.70981	-3.07726	-3.97066	-2.99458	-2.11226	-0.516361	-1.76513	-2.81926	-2.32844	-3.13212	0.13698	0.449232	-1.3649	1.37632	-0.634643	0.858889
74	-2.15982	2.77199	-6.38446	-6.07587	-6.21379	-7.18121	-6.27767	-6.17377	0.595851	0.630162	3.07571	0.950628	0.067736	-1.74499	-3.29585	-3.23178	-3.61253	-2.95532	-3.84642	-2.83322	-1.902	-0.331379	-1.59039	-2.5329	-2.14786	-2.90748	0.187384	0.457629	-1.32405	1.47826	-0.621688	0.94676
75	-2.04815	2.7897	-6.35308	-6.02043	-6.14098	-7.18256	-6.25411	-6.16732	0.69232	0.69219	3.22344	1.02324	0.158284	-1.63556	-3.1589	-3.09645	-3.50677	-2.82378	-3.70921	-2.65831	-1.67339	-0.1332	-1.40032	-2.22363	-1.959	-2.6508	0.25231	0.477399	-1.27043	1.59862	-0.598267	1.05422
76	-1.92462	2.80835	-6.30897	-5.956	-6.04822	-7.17252	-6.21867	-6.14946	0.790932	0.758495	3.36976	1.0997	0.251851	-1.52515	-3.0112	-2.94359	-3.39013	-2.6871	-3.55851	-2.47665	-1.42802	0.084103	-1.19499	-1.89992	-1.76408	-2.36521	0.334156	0.511151	-1.20215	1.73841	-0.560599	1.18396
77	-1.78911	2.82796	-6.25005	-5.88085	-5.93482	-7.14774	-6.16879	-6.11808	0.89265	0.831002	3.51411	1.18309	0.348929	-1.41389	-2.85444	-2.77486	-3.26326	-2.54731	-3.39469	-2.29206	-1.16837	0.324093	-0.973903	-1.57073	-1.56547	-2.05582	0.434634	0.560472	-1.11691	1.89726	-0.505342	1.33769
78	-1.64186	2.84848	-6.17495	-5.79406	-5.8018	-7.1056	-6.10246	-6.0708	0.998397	0.911544	3.65566	1.27623	0.449942	-1.3014	-2.69102	-2.59514	-3.12951	-2.40692	-3.21899	-2.10453	-0.896622	0.587077	-0.735572	-1.24215	-1.36471	-1.72776	0.554907	0.626956	-1.01208	2.07329	-0.429841	1.5162
79	-1.48338	2.86973	-6.08297	-5.69538	-5.65114	-7.04409	-6.01879	-6.00546	1.10914	1.00167	3.79356	1.38177	0.555402	-1.1867	-2.52386	-2.40995	-2.99087	-2.27081	-3.03365	-1.91401	-0.614935	0.869599	-0.479733	-0.916253	-1.16167	-1.38662	0.695751	0.712994	-0.884748	2.26348	-0.332156	1.71918
80	-1.31448	2.89114	-5.97363	-5.58422	-5.48481	-6.96136	-5.9174	-5.92037	1.22584	1.10231	3.92715	1.50187	0.665982	-1.06812	-2.35549	-2.22154	-2.84644	-2.14534	-2.84063	-1.72348	-0.326582	1.16478	-0.209864	-0.593271	-0.954425	-1.04013	0.857473	0.821948	-0.732012	2.46408	-0.211117	1.94447
81	-1.13631	2.9115	-5.84618	-5.45936	-5.3041	-6.85537	-5.79764	-5.81441	1.34908	1.21338	4.05599	1.63753	0.782116	-0.94363	-2.1876	-2.02732	-2.69664	-2.03633	-2.63978	-1.53794	-0.0362126	1.4636	0.066997	-0.274715	-0.739207	-0.697738	1.03936	0.95715	-0.552161	2.67082	-0.066836	2.18784
82	-0.950376	2.92914	-5.69962	-5.31907	-5.10946	-6.72414	-5.65831	-5.68711	1.47873	1.33387	4.17979	1.78754	0.903835	-0.811382	-2.02169	-1.82289	-2.54728	-1.94624	-2.43063	-1.36141	0.251425	1.75655	0.342147	0.036095	-0.510297	-0.367373	1.23927	1.12076	-0.345754	2.87909	0.099042	2.44319
83	-0.758446	2.94216	-5.53293	-5.16154	-4.90068	-6.56594	-5.4978	-5.53868	1.6136	1.46198	4.29822	1.94799	1.03056	-0.670721	-1.85923	-1.60891	-2.40756	-1.86981	-2.21384	-1.19601	0.532616	2.03461	0.60676	0.334853	-0.260514	-0.052627	1.4537	1.31341	-0.115752	3.08416	0.283587	2.70312
84	-0.562455	2.94846	-5.34535	-4.98531	-4.67734	-6.37967	-5.3146	-5.36984	1.75124	1.59513	4.41022	2.1125	1.16079	-0.522451	-1.70059	-1.3951	-2.28457	-1.79328	-1.98839	-1.04163	0.803999	2.28924	0.852942	0.617111	0.015681	0.245025	1.67843	1.5342	0.133431	3.28143	0.483493	2.9596
85	-0.364825	2.94587	-5.13673	-4.78986	-4.43955	-6.16521	-5.10766	-5.18137	1.88788	1.72981	4.51348	2.27286	1.2922	-0.368936	-1.54557	-1.19714	-2.18064	-1.7014	-1.75228	-0.896385	1.06132	2.51226	1.07485	0.879085	0.317575	0.522821	1.90897	1.78062	0.39683	3.46651	0.696102	3.20479
86	-0.168858	2.93258	-4.90786	-4.57602	-4.18881	-5.92361	-4.87684	-4.97403	2.0186	1.86146	4.60392	2.41986	1.42165	-0.21387	-1.39525	-1.02764	-2.09512	-1.58604	-1.50764	-0.759812	1.29963	2.69688	1.26898	1.11823	0.636454	0.777579	2.14059	2.04765	0.669096	3.63512	0.919654	3.43144
87	0.0212467	2.90738	-4.66065	-4.34577	-3.92823	-5.65706	-4.62351	-4.74867	2.13742	1.98436	4.67568	2.54368	1.54534	-0.061976	-1.25289	-0.889062	-2.02616	-1.44963	-1.26497	-0.634636	1.51423	2.8389	1.43302	1.33305	0.958182	1.00802	2.36812	2.32713	0.944969	3.78335	1.1522	3.63297
88	0.200549	2.86961	-4.39796	-4.10138	-3.66213	-5.36876	-4.35107	-4.50646	2.23782	2.09242	4.72188	2.63448	1.65912	0.081189	-1.12339	-0.775208	-1.97101	-1.30467	-1.04094	-0.525099	1.70042	2.93634	1.56455	1.52051	1.26677	1.21392	2.58586	2.60762	1.22026	3.90794	1.38984	3.80362
89	0.363824	2.81879	-4.12339	-3.8451	-3.39488	-5.06298	-4.06497	-4.24901	2.31344	2.17978	4.73561	2.68321	1.7591	0.209477	-1.0109	-0.676679	-1.92502	-1.16904	-0.850669	-0.433092	1.85216	2.98802	1.66075	1.67368	1.54571	1.39261	2.78781	2.87558	1.4918	4.00661	1.62589	3.93919
90	0.506333	2.75438	-3.84104	-3.57973	-3.13001	-4.74522	-3.77159	-3.97863	2.35877	2.24171	4.7108	2.683	1.84179	0.316538	-0.91621	-0.585134	-1.8808	-1.05863	-0.701652	-0.354833	1.96201	2.99214	1.71878	1.78417	1.77836	1.53661	2.96813	3.11803	1.75558	4.07824	1.85128	4.0375
91	0.624257	2.67613	-3.55554	-3.30949	-2.87025	-4.42213	-3.47694	-3.69886	2.36996	2.27515	4.64322	2.63069	1.90437	0.396356	-0.837241	-0.496463	-1.8309	-0.981337	-0.592742	-0.284757	2.02294	2.94697	1.73611	1.84629	1.94986	1.63549	3.12116	3.32503	2.00502	4.12236	2.05552	4.09788
92	0.714498	2.58472	-3.27227	-3.04039	-2.61863	-4.10107	-3.18635	-3.41488	2.34511	2.27882	4.5309	2.52715	1.94474	0.443942	-0.772505	-0.413386	-1.77405	-0.93406	-0.518441	-0.222592	2.03076	2.85348	1.71095	1.85839	2.04992	1.68107	3.24139	3.49025	2.23044	4.13806	2.22822	4.11999
93	0.774342	2.48209	-2.99744	-2.77964	-2.37947	-3.78942	-2.90508	-3.13358	2.2843	2.25349	4.37406	2.3767	1.96108	0.456166	-0.723821	-0.345534	-1.71696	-0.907767	-0.474653	-0.174186	1.98566	2.71708	1.64307	1.82238	2.07454	1.67125	3.32301	3.60926	2.41993	4.12268	2.36092	4.10224
94	0.801612	2.37094	-2.73797	-2.53523	-2.15848	-3.49417	-2.63912	-2.86287	2.18895	2.20128	4.1745	2.18557	1.95156	0.431818	-0.695014	-0.306796	-1.6701	-0.895758	-0.457733	-0.144684	1.89237	2.54641	1.53543	1.7435	2.02686	1.60964	3.35973	3.67745	2.56098	4.07162	2.44784	4.04079
95	0.795158	2.25395	-2.50141	-2.31579	-1.96229	-3.22219	-2.39574	-2.61104	2.061	2.1248	3.93431	1.96007	1.91421	0.371588	-0.688305	-0.308299	-1.64153	-0.897218	-0.460536	-0.133948	1.7592	2.35138	1.39552	1.62916	1.91685	1.50309	3.34531	3.68982	2.64143	3.97947	2.48515	3.93068
96	0.755037	2.13334	-2.29557	-2.13046	-1.79757	-2.98025	-2.18319	-2.38637	1.90224	2.02611	3.65465	1.70524	1.84726	0.277928	-0.703492	-0.350329	-1.63291	-0.914695	-0.478584	-0.140941	1.59725	2.14242	1.23552	1.48803	1.75879	1.36148	3.27476	3.64239	2.65171	3.84153	2.47037	3.7678
97	0.682441	2.01086	-2.12781	-1.98751	-1.67031	-2.77443	-2.00971	-2.19708	1.71377	1.90557	3.33518	1.42442	1.74923	0.154462	-0.739232	-0.423564	-1.64	-0.948813	-0.514812	-0.168974	1.41976	1.92999	1.06986	1.33143	1.56915	1.19839	3.14571	3.53279	2.58769	3.65475	2.40265	3.55069
98	0.579921	1.88782	-2.00413	-1.89247	-1.58544	-2.60951	-1.88232	-2.05093	1.49656	1.76308	2.97459	1.11965	1.61971	0.005786	-0.792994	-0.51717	-1.65606	-0.994659	-0.572883	-0.224192	1.24138	1.72391	0.912211	1.17386	1.36703	1.02991	2.95879	3.36064	2.45119	3.41787	2.28258	3.28165
99	0.45198	1.76496	-1.92606	-1.84485	-1.54421	-2.48608	-1.80338	-1.95176	1.25213	1.59801	2.57317	0.792938	1.45964	-0.163117	-0.860477	-0.621728	-1.67438	-1.04436	-0.651157	-0.310758	1.07603	1.53211	0.772807	1.03042	1.17225	0.872585	2.71827	3.12938	2.24918	3.13281	2.11273	2.96725
100	0.303546	1.64404	-1.89407	-1.84061	-1.54648	-2.40536	-1.77297	-1.90491	0.978964	1.40513	2.12996	0.445848	1.264	-0.350118	-0.935979	-0.728439	-1.69021	-1.09184	-0.742578	-0.426831	0.936571	1.36325	0.660895	0.912354	1.00392	0.742429	2.43224	2.84712	1.99339	2.80397	1.89603	2.62068
101	0.144652	1.5277	-1.89795	-1.86738	-1.58177	-2.35899	-1.78063	-1.90097	0.684267	1.19075	1.65575	0.084523	1.03967	-0.549366	-1.01	-0.825474	-1.70175	-1.13141	-0.832339	-0.559028	0.830832	1.22385	0.581436	0.824543	0.873943	0.650389	2.11611	2.52985	1.7034	2.44528	1.64318	2.25882

## Sheet: SAAY
Sound side			TF1	C:\Users\xb00012\Documents\Data\27_15_150415 SP\27_15_150415_0096.c3d	C:\Users\xb00012\Documents\Data\27_15_150415 SP\27_15_150415_0097.c3d	C:\Users\xb00012\Documents\Data\27_15_150415 SP\27_15_150415_0099.c3d	C:\Users\xb00012\Documents\Data\27_15_150415 SP\27_15_150415_0100.c3d	C:\Users\xb00012\Documents\Data\27_15_150415 SP\27_15_150415_0094.c3d	TF2	C:\Users\xb00012\Documents\Data\37_26_130515 SP\37_26_130515_0087.c3d	C:\Users\xb00012\Documents\Data\37_26_130515 SP\37_26_130515_0088.c3d	C:\Users\xb00012\Documents\Data\37_26_130515 SP\37_26_130515_0090.c3d	C:\Users\xb00012\Documents\Data\37_26_130515 SP\37_26_130515_0091.c3d	C:\Users\xb00012\Documents\Data\37_26_130515 SP\37_26_130515_0095.c3d	TF3	C:\Users\xb00012\Documents\Data\39_28_200515 SP\39_28_200515_0086.c3d	C:\Users\xb00012\Documents\Data\39_28_200515 SP\39_28_200515_0088.c3d	C:\Users\xb00012\Documents\Data\39_28_200515 SP\39_28_200515_0089.c3d	C:\Users\xb00012\Documents\Data\39_28_200515 SP\39_28_200515_0091.c3d	C:\Users\xb00012\Documents\Data\39_28_200515 SP\39_28_200515_0085.c3d	TF4	C:\Users\xb00012\Documents\Data\44_33_190615 SP\44_33_190615_0087.c3d	C:\Users\xb00012\Documents\Data\44_33_190615 SP\44_33_190615_0088.c3d	C:\Users\xb00012\Documents\Data\44_33_190615 SP\44_33_190615_0089.c3d	C:\Users\xb00012\Documents\Data\44_33_190615 SP\44_33_190615_0092.c3d	C:\Users\xb00012\Documents\Data\44_33_190615 SP\44_33_190615_0085.c3d	TF5	C:\Users\xb00012\Documents\Data\45_34_230615 SP\45_34_230615_0081.c3d	C:\Users\xb00012\Documents\Data\45_34_230615 SP\45_34_230615_0082.c3d	C:\Users\xb00012\Documents\Data\45_34_230615 SP\45_34_230615_0083.c3d	C:\Users\xb00012\Documents\Data\45_34_230615 SP\45_34_230615_0084.c3d	C:\Users\xb00012\Documents\Data\45_34_230615 SP\45_34_230615_0079.c3d
Sagittal plane			Echelon	LANKLE_ANGLES_N	LANKLE_ANGLES_N	LANKLE_ANGLES_N	LANKLE_ANGLES_N	LANKLE_ANGLES_N	Echelon	RANKLE_ANGLES_N	RANKLE_ANGLES_N	RANKLE_ANGLES_N	RANKLE_ANGLES_N	RANKLE_ANGLES_N	Echelon	LANKLE_ANGLES_N	LANKLE_ANGLES_N	LANKLE_ANGLES_N	LANKLE_ANGLES_N	LANKLE_ANGLES_N	Echelon	LANKLE_ANGLES_N	LANKLE_ANGLES_N	LANKLE_ANGLES_N	LANKLE_ANGLES_N	LANKLE_ANGLES_N	Echelon	RANKLE_ANGLES_N	RANKLE_ANGLES_N	RANKLE_ANGLES_N	RANKLE_ANGLES_N	RANKLE_ANGLES_N
Ankle Angle				LINK_MODEL_BASED	LINK_MODEL_BASED	LINK_MODEL_BASED	LINK_MODEL_BASED	LINK_MODEL_BASED		LINK_MODEL_BASED	LINK_MODEL_BASED	LINK_MODEL_BASED	LINK_MODEL_BASED	LINK_MODEL_BASED		LINK_MODEL_BASED	LINK_MODEL_BASED	LINK_MODEL_BASED	LINK_MODEL_BASED	LINK_MODEL_BASED		LINK_MODEL_BASED	LINK_MODEL_BASED	LINK_MODEL_BASED	LINK_MODEL_BASED	LINK_MODEL_BASED		LINK_MODEL_BASED	LINK_MODEL_BASED	LINK_MODEL_BASED	LINK_MODEL_BASED	LINK_MODEL_BASED
101 points over stance phase				Original	Original	Original	Original	Original		Original	Original	Original	Original	Original		Original	Original	Original	Original	Original		Original	Original	Original	Original	Original		Original	Original	Original	Original	Original
ITEM	Mean	SD	A1_L	1	1	1	1	1	A1_R	1	1	1	1	1	A1_L	1	1	1	1	1	A1_L	1	1	1	1	1	A1_R	1	1	1	1	1
1	4.37403	3.96852	10.6963	10.8321	11.3023	9.11501	10.5479	11.6841	6.26651	7.17754	5.1144	5.54108	7.32148	6.17804	1.48676	1.63684	0.091773	1.02621	-0.490059	5.16906	2.58131	2.01914	4.09467	2.9016	3.401	0.490124	0.839286	-0.638159	0.011002	1.31077	1.50076	2.01206
2	3.75333	3.91689	10.1766	10.4881	10.6236	8.35447	10.2025	11.2143	5.26399	6.05551	4.27034	4.47357	6.44267	5.07787	1.04681	1.22378	-0.223668	0.576411	-0.985157	4.64268	1.83279	1.06829	3.63424	2.2376	2.53299	-0.30919	0.446437	-0.923918	-0.27019	0.697055	1.00138	1.72786
3	2.88299	3.92473	9.47395	9.98745	9.73669	7.4142	9.6804	10.551	4.05898	4.67632	3.2983	3.24084	5.32563	3.75378	0.235533	0.474122	-0.932781	-0.202545	-1.91075	3.74962	0.800391	-0.16977	2.90846	1.29589	1.37197	-1.4046	-0.153901	-1.44549	-0.75436	-0.12451	0.295634	1.25922
4	1.78502	3.98033	8.58872	9.32055	8.65577	6.32366	8.96775	9.67586	2.66083	3.05707	2.20088	1.84047	3.97509	2.23064	-0.873945	-0.551014	-2.00224	-1.24036	-3.17476	2.59865	-0.479402	-1.64457	1.92307	0.109086	-0.028646	-2.75595	-0.971097	-2.20452	-1.45486	-1.14455	-0.628929	0.577381
5	0.519841	4.06952	7.56255	8.51207	7.44868	5.15282	8.08232	8.61687	1.12282	1.26506	1.01742	0.320287	2.4315	0.579834	-2.16205	-1.76028	-3.32709	-2.42541	-4.62909	1.33162	-1.94019	-3.26908	0.709371	-1.26179	-1.58582	-4.29363	-1.98393	-3.18111	-2.34928	-2.32097	-1.74828	-0.320015
6	-0.830494	4.16836	6.45215	7.60324	6.19545	3.9829	7.04985	7.4293	-0.493921	-0.61887	-0.217524	-1.26678	0.750674	-1.11711	-3.48912	-3.03878	-4.7513	-3.63791	-6.09669	0.079084	-3.47537	-4.91676	-0.65352	-2.72419	-3.17753	-5.90484	-3.14621	-4.32303	-3.41021	-3.58613	-3.02259	-1.38908
7	-2.17101	4.25926	5.33704	6.66098	4.99358	2.90841	5.92364	6.1986	-2.09922	-2.47862	-1.44757	-2.83865	-0.976697	-2.75455	-4.75359	-4.29396	-6.13755	-4.80631	-7.43187	-1.09827	-4.95874	-6.44366	-2.05422	-4.16748	-4.67438	-7.45396	-4.38057	-5.54672	-4.57891	-4.85317	-4.37991	-2.54413
8	-3.41341	4.33389	4.29953	5.76182	3.92923	2.01126	4.77686	5.01849	-3.59262	-4.18634	-2.60496	-4.3045	-2.63896	-4.22835	-5.90474	-5.47612	-7.39822	-5.90809	-8.54581	-2.19543	-6.27286	-7.72249	-3.3783	-5.48422	-5.97027	-8.80903	-5.59639	-6.75108	-5.7772	-6.03848	-5.73507	-3.6801
9	-4.48758	4.39177	3.40924	4.97554	3.06131	1.34384	3.69355	3.97194	-4.88095	-5.62575	-3.62024	-5.57984	-4.12312	-5.45577	-6.91973	-6.5648	-8.48408	-6.93458	-9.40001	-3.21518	-7.33662	-8.67429	-4.54146	-6.59443	-7.00418	-9.86873	-6.70982	-7.8433	-6.91919	-7.07806	-7.00539	-4.70318
10	-5.34813	4.43481	2.70856	4.34675	2.41295	0.919806	2.74965	3.11363	-5.89893	-6.71991	-4.43942	-6.60191	-5.34132	-6.39208	-7.77614	-7.53923	-9.35454	-7.86217	-9.98776	-4.13701	-8.11341	-9.27717	-5.50071	-7.45715	-7.75561	-10.5764	-7.66073	-8.75995	-7.93019	-7.93541	-8.12575	-5.55235
11	-5.97444	4.46293	2.20852	3.88701	1.9766	0.719209	1.99644	2.46332	-6.61881	-7.44404	-5.03612	-7.33539	-6.2479	-7.03061	-8.44086	-8.35853	-9.96252	-8.64557	-10.3173	-4.9204	-8.6017	-9.55364	-6.24264	-8.06526	-8.2254	-10.9216	-8.41935	-9.47502	-8.75897	-8.60017	-9.05563	-6.20695
12	-6.36665	4.47307	1.89529	3.58066	1.72646	0.703016	1.45484	2.01148	-7.04669	-7.8184	-5.41378	-7.77122	-6.84032	-7.38974	-8.87738	-8.96098	-10.2673	-9.23078	-10.4019	-5.52595	-8.82013	-9.55119	-6.76499	-8.43007	-8.42288	-10.9315	-8.98433	-9.99628	-9.38125	-9.08076	-9.78049	-6.68286
13	-6.5402	4.4621	1.74289	3.39932	1.63195	0.829592	1.12128	1.7323	-7.21017	-7.88829	-5.59818	-7.92204	-7.14541	-7.49691	-9.06099	-9.28441	-10.2636	-9.57111	-10.2528	-5.93311	-8.79756	-9.32789	-7.06609	-8.56812	-8.36755	-10.6581	-9.37516	-10.3546	-9.79695	-9.3954	-10.3086	-7.0202
14	-6.52092	4.43167	1.7252	3.31717	1.66767	1.06618	0.978009	1.59695	-7.14509	-7.70443	-5.62467	-7.81641	-7.20092	-7.37904	-8.9933	-9.2987	-9.99246	-9.64348	-9.88696	-6.14492	-8.56991	-8.94409	-7.14712	-8.49796	-8.09458	-10.1658	-9.62151	-10.5886	-10.0246	-9.56579	-10.6638	-7.2647
15	-6.34074	4.39094	1.82305	3.32033	1.81763	1.39264	1.00179	1.58288	-6.88687	-7.31236	-5.52604	-7.49286	-7.04216	-7.06093	-8.70703	-9.02733	-9.52293	-9.46441	-9.33851	-6.18196	-8.1805	-8.45712	-7.02356	-8.24441	-7.6538	-9.5236	-9.75238	-10.729	-10.0936	-9.61401	-10.8755	-7.4498
16	-6.03311	4.35399	2.02511	3.40626	2.07336	1.79875	1.16948	1.67771	-6.46724	-6.75066	-5.32612	-6.99433	-6.69726	-6.56783	-8.25612	-8.53689	-8.92655	-9.08154	-8.66013	-6.0755	-7.67845	-7.91727	-6.73171	-7.84212	-7.10226	-8.7989	-9.78887	-10.789	-10.036	-9.56084	-10.97	-7.5885
17	-5.62896	4.33391	2.32444	3.57732	2.4284	2.27832	1.46079	1.87739	-5.91449	-6.05328	-5.03864	-6.36341	-6.189	-5.92814	-7.69882	-7.90506	-8.26001	-8.55295	-7.91439	-5.86166	-7.11297	-7.36414	-6.32116	-7.33298	-6.49442	-8.05214	-9.74298	-10.7681	-9.87988	-9.42456	-10.9652	-7.67709
18	-5.15505	4.33851	2.71375	3.83399	2.87281	2.82325	1.85783	2.18086	-5.2553	-5.2526	-4.66945	-5.63906	-5.54018	-5.17521	-7.08563	-7.19527	-7.56132	-7.93652	-7.16111	-5.57395	-6.52627	-6.82398	-5.8409	-6.75942	-5.87444	-7.33259	-9.62178	-10.6639	-9.64648	-9.2212	-10.8717	-7.70555
19	-4.63464	4.36933	3.18116	4.17045	3.39026	3.41959	2.3419	2.58363	-4.51709	-4.38204	-4.22108	-4.85518	-4.77916	-4.34799	-6.45586	-6.45035	-6.85716	-7.28658	-6.44536	-5.23987	-5.94901	-6.30962	-5.33025	-6.15876	-5.27232	-6.67411	-9.4324	-10.481	-9.35158	-8.96571	-10.6967	-7.66698
20	-4.08884	4.4224	3.70809	4.5722	3.9582	4.04741	2.88964	3.073	-3.73013	-3.4782	-3.6989	-4.041	-3.94294	-3.48957	-5.83925	-5.69964	-6.17033	-6.64827	-5.79249	-4.88553	-5.39916	-5.82361	-4.81559	-5.55977	-4.70357	-6.09327	-9.18376	-10.2294	-9.00722	-8.67145	-10.4482	-7.56252
21	-3.53678	4.48959	4.26997	5.01652	4.55019	4.68339	3.47249	3.62727	-2.92792	-2.58081	-3.11591	-3.22336	-3.07659	-2.64292	-5.2573	-4.96669	-5.52061	-6.05204	-5.20872	-4.53847	-4.88328	-5.36208	-4.31013	-4.98104	-4.17159	-5.59154	-8.88535	-9.91804	-8.62271	-8.34812	-10.136	-7.40192
22	-2.9945	4.56034	4.83982	5.47613	5.13953	5.30399	4.06023	4.21923	-2.14505	-1.7301	-2.49424	-2.42818	-2.22845	-1.84428	-4.72196	-4.27006	-4.92175	-5.51143	-4.68586	-4.22068	-4.39925	-4.91755	-3.81627	-4.43133	-3.67185	-5.15926	-8.54604	-9.55227	-8.20462	-8.00127	-9.77068	-7.20139
23	-2.47365	4.62364	5.39232	5.9244	5.70265	5.88778	4.62591	4.82087	-1.41263	-0.961629	-1.86228	-1.67967	-1.44246	-1.11709	-4.23451	-3.62201	-4.38014	-5.02287	-4.20726	-3.94028	-3.93951	-4.48111	-3.33002	-3.91133	-3.19627	-4.77883	-8.17391	-9.13675	-7.75736	-7.63388	-9.36252	-6.97904
24	-1.98134	4.67003	5.9068	6.3397	6.22137	6.41697	5.14966	5.40627	-0.753294	-0.30046	-1.24873	-0.997768	-0.750054	-0.469458	-3.78875	-3.03074	-3.89728	-4.57035	-3.75371	-3.69168	-3.49471	-4.04443	-2.84631	-3.4163	-2.73786	-4.42866	-7.77675	-8.67937	-7.28493	-7.2488	-8.92207	-6.74859
25	-1.52103	4.69326	6.36856	6.70767	6.68377	6.87819	5.62029	5.95289	-0.178032	0.243122	-0.676181	-0.395561	-0.165013	0.103471	-3.37542	-2.50094	-3.47016	-4.13472	-3.31323	-3.45804	-3.05733	-3.60198	-2.36278	-2.93899	-2.29429	-4.08858	-7.36294	-8.19335	-6.79296	-6.85082	-8.46158	-6.51601
26	-1.09325	4.69102	6.76938	7.02156	7.08416	7.26335	6.03471	6.44312	0.314192	0.674233	-0.156268	0.121921	0.316837	0.614238	-2.98363	-2.03123	-3.08816	-3.70154	-2.88445	-3.21277	-2.624	-3.15381	-1.88139	-2.47261	-1.86807	-3.74411	-6.94219	-7.69615	-6.29011	-6.44729	-7.99569	-6.2817
27	-0.696448	4.66464	7.10711	7.28123	7.42206	7.57027	6.39572	6.86625	0.733632	1.00976	0.310971	0.556964	0.71328	1.07719	-2.60172	-1.61392	-2.73382	-3.2651	-2.4662	-2.92955	-2.19599	-2.70681	-1.40822	-2.01307	-1.46413	-3.3877	-6.52528	-7.20627	-5.78795	-6.04712	-7.54044	-6.04461
28	-0.328335	4.61818	7.38445	7.49137	7.70039	7.8025	6.70883	7.21916	1.09525	1.2726	0.734144	0.917188	1.04885	1.50346	-2.22047	-1.23903	-2.38937	-2.82796	-2.05272	-2.59327	-1.77803	-2.2729	-0.951343	-1.56008	-1.08718	-3.01864	-6.12288	-6.7397	-5.29995	-5.65916	-7.1108	-5.80479
29	0.013147	4.55699	7.60685	7.65929	7.92319	7.96771	6.97958	7.5045	1.41442	1.48633	1.12645	1.21323	1.34801	1.89807	-1.83554	-0.896893	-2.04229	-2.39782	-1.6406	-2.20011	-1.37598	-1.86513	-0.517393	-1.11665	-0.739042	-2.6417	-5.74401	-6.30726	-4.83979	-5.29091	-6.71815	-5.56394
30	0.329367	4.48621	7.7802	7.79262	8.09425	8.07531	7.21107	7.72777	1.70387	1.67139	1.50122	1.45698	1.6301	2.25964	-1.44808	-0.577758	-1.6859	-1.98462	-1.23555	-1.7566	-0.994402	-1.49319	-0.10934	-0.687582	-0.417203	-2.2647	-5.39475	-5.91341	-4.41948	-4.94766	-6.36862	-5.32456
31	0.620921	4.40967	7.9091	7.8972	8.21685	8.13404	7.40242	7.89497	1.97193	1.8428	1.86792	1.66003	1.9065	2.5824	-1.06388	-0.271949	-1.31758	-1.59777	-0.85028	-1.28181	-0.634872	-1.16019	0.274279	-0.27763	-0.114934	-1.89589	-5.07767	-5.55657	-4.04785	-4.63236	-6.06264	-5.08895
32	0.887944	4.32915	7.99566	7.97579	8.29334	8.15018	7.54829	8.0107	2.22224	2.00955	2.22958	1.83251	2.18018	2.85939	-0.69024	0.028718	-0.937225	-1.24045	-0.496772	-0.805469	-0.295676	-0.8619	0.63822	0.110041	0.17665	-1.54139	-4.79226	-5.2309	-3.72944	-4.34605	-5.79593	-4.85901
33	1.13072	4.24409	8.03903	8.02754	8.32445	8.1264	7.64022	8.07653	2.45451	2.17539	2.58192	1.98248	2.44744	3.0853	-0.331786	0.330254	-0.545538	-0.90491	-0.180841	-0.357896	0.0277986	-0.588629	0.988821	0.474803	0.466785	-1.20279	-4.53596	-4.9292	-3.46415	-4.08816	-5.56125	-4.63707
34	1.35005	4.1522	8.0359	8.04875	8.30919	8.06143	7.66968	8.09043	2.66617	2.34085	2.91482	2.11558	2.70097	3.25862	0.0112264	0.636158	-0.142971	-0.575296	0.098542	0.039699	0.342129	-0.328324	1.33287	0.818541	0.763853	-0.876301	-4.30518	-4.64548	-3.24777	-3.85648	-5.35051	-4.42565
35	1.54713	4.05069	7.98184	8.03353	8.24554	7.95102	7.63101	8.04807	2.85417	2.50475	3.21516	2.2353	2.93285	3.38278	0.341202	0.947174	0.26992	-0.237488	0.348802	0.377604	0.654349	-0.069969	1.67645	1.14514	1.07462	-0.554497	-4.09593	-4.37643	-3.07293	-3.64711	-5.15654	-4.22663
36	1.72308	3.93769	7.87311	7.9751	8.13143	7.79025	7.52338	7.94538	3.01634	2.6652	3.47022	2.34353	3.13664	3.4661	0.660619	1.26219	0.691382	0.113239	0.580386	0.655896	0.969971	0.194086	2.02293	1.45997	1.40258	-0.229706	-3.90462	-4.12202	-2.93063	-3.45537	-4.97445	-4.04065
37	1.87863	3.81333	7.70839	7.86759	7.96546	7.57614	7.35161	7.78115	3.15196	2.81966	3.67071	2.44105	3.30824	3.52012	0.970062	1.57874	1.118	0.471019	0.799911	0.882637	1.29142	0.467771	2.37164	1.76864	1.74591	0.10312	-3.72866	-3.88479	-2.81141	-3.27764	-4.80239	-3.86708
38	2.01428	3.67986	7.48967	7.7081	7.74742	7.30879	7.12463	7.55941	3.26165	2.96487	3.81272	2.52799	3.44556	3.55709	1.26928	1.89376	1.54488	0.823295	1.01008	1.0744	1.61751	0.75217	2.71851	2.07505	2.09727	0.444539	-3.56672	-3.66827	-2.70623	-3.11294	-4.64166	-3.70452
39	2.13074	3.5411	7.22183	7.49807	7.4788	6.99114	6.85066	7.29049	3.34691	3.09696	3.89804	2.60408	3.54773	3.58775	1.5595	2.20406	1.96642	1.1582	1.21381	1.255	1.94406	1.0464	3.05734	2.3797	2.44605	0.790793	-3.41861	-3.47538	-2.60753	-2.96291	-4.49579	-3.55144
40	2.22888	3.4016	6.91124	7.24254	7.16303	6.62821	6.53348	6.98893	3.40985	3.21213	3.93371	2.66904	3.6144	3.61998	1.84266	2.50643	2.37768	1.46978	1.41265	1.44675	2.26529	1.348	3.38138	2.68022	2.78108	1.13577	-3.28465	-3.30724	-2.51052	-2.82965	-4.36933	-3.40652
41	2.30944	3.26595	6.5644	6.94764	6.80517	6.22638	6.17382	6.66899	3.4528	3.30735	3.9305	2.72249	3.64577	3.65788	2.11968	2.79914	2.77385	1.76038	1.60487	1.66018	2.57532	1.65302	3.68468	2.97352	3.09233	1.47303	-3.16502	-3.16275	-2.4139	-2.71373	-4.26611	-3.26862
42	2.37319	3.13843	6.18757	6.61918	6.41139	5.79313	5.77298	6.34117	3.47804	3.38086	3.90081	2.76426	3.64308	3.7012	2.39038	3.08288	3.15057	2.03883	1.78598	1.89364	2.86904	1.95686	3.96264	3.25755	3.3719	1.79627	-3.05909	-3.03839	-2.31934	-2.61375	-4.18755	-3.13641
43	2.42111	3.02274	5.78702	6.2628	5.98878	5.3369	5.33468	6.01192	3.48769	3.4325	3.85655	2.79473	3.60898	3.74567	2.65333	3.3596	3.50508	2.31269	1.95062	2.13865	3.14277	2.25535	4.2124	3.53161	3.61483	2.09967	-2.96525	-2.92899	-2.23012	-2.52698	-4.13161	-3.00854
44	2.45448	2.92198	5.36946	5.88497	5.54502	4.86693	4.86501	5.68537	3.48357	3.46366	3.80758	2.81486	3.54771	3.78402	2.90611	3.63117	3.83717	2.58376	2.095	2.38345	3.39445	2.54465	4.43326	3.79561	3.82029	2.37842	-2.88116	-2.8289	-2.14964	-2.44969	-4.09335	-2.88421
45	2.4752	2.83849	4.94222	5.49389	5.08796	4.39282	4.37163	5.36482	3.46697	3.47685	3.76046	2.82579	3.46438	3.80736	3.14713	3.89923	4.14979	2.84947	2.22032	2.61685	3.62383	2.82081	4.62689	4.04941	3.99267	2.62937	-2.80416	-2.73255	-2.08053	-2.37779	-4.0662	-2.76372
46	2.48597	2.77378	4.51282	5.09915	4.62536	3.9241	3.86229	5.05323	3.43828	3.47467	3.71821	2.82845	3.36343	3.80666	3.37778	4.16547	4.44807	3.1067	2.33462	2.83401	3.83263	3.07978	4.79667	4.29298	4.14163	2.85206	-2.73166	-2.63547	-2.02424	-2.30777	-4.04299	-2.64784
47	2.48999	2.7286	4.08824	4.71053	4.16504	3.46931	3.3432	4.75314	3.39681	3.45866	3.68049	2.82311	3.24717	3.77463	3.60208	4.43149	4.73735	3.35456	2.44881	3.03817	4.02421	3.31874	4.94661	4.52663	4.27983	3.04926	-2.66137	-2.53491	-1.98083	-2.23735	-4.01706	-2.5367
48	2.49039	2.70301	3.67462	4.33698	3.71493	3.03532	2.81911	4.46677	3.34114	3.4288	3.64427	2.80944	3.11555	3.70765	3.8247	4.69832	5.02175	3.59488	2.57126	3.23729	4.20277	3.53781	5.08086	4.75077	4.41847	3.22596	-2.59129	-2.43004	-1.94891	-2.16545	-3.98327	-2.4288
49	2.49013	2.69638	3.27783	3.9866	3.28278	2.62752	2.29583	4.19639	3.27013	3.38389	3.60543	2.78658	2.96746	3.60729	4.04937	4.96551	5.30239	3.83108	2.7064	3.44146	4.37256	3.74083	5.20392	4.96576	4.56424	3.38803	-2.51921	-2.32048	-1.9257	-2.09083	-3.93859	-2.32046
50	2.49238	2.70716	2.90423	3.66684	2.87588	2.25027	1.78269	3.94547	3.18392	3.32279	3.55992	2.75353	2.80309	3.48028	4.27809	5.23011	5.57781	4.06601	2.85728	3.65923	4.53785	3.93445	5.32115	5.17239	4.71985	3.54142	-2.44219	-2.20499	-1.90716	-2.01079	-3.88184	-2.20619
51	2.50065	2.73284	2.56122	3.38453	2.50119	1.90724	1.29345	3.71969	3.08443	3.24537	3.505	2.70992	2.62574	3.33614	4.51089	5.48746	5.84545	4.30167	3.02627	3.89358	4.70321	4.12608	5.43917	5.37223	4.88626	3.69232	-2.35651	-2.0806	-1.88832	-1.92124	-3.81254	-2.07986
52	2.51866	2.77011	2.25689	3.14564	2.1656	1.60134	0.845493	3.52636	2.9749	3.15302	3.43965	2.65661	2.44161	3.18362	4.74698	5.73413	6.10287	4.54015	3.21519	4.14256	4.87277	4.32066	5.56476	5.56746	5.06399	3.84697	-2.25826	-1.94292	-1.86388	-1.81789	-3.73013	-1.93647
53	2.54986	2.81516	1.99923	2.95478	1.87597	1.33514	0.457624	3.37263	2.85901	3.04843	3.36443	2.59596	2.2576	3.02864	4.98657	5.96946	6.34941	4.78354	3.42687	4.40356	5.04857	4.51771	5.70245	5.75975	5.25296	4.00996	-2.14407	-1.78699	-1.82869	-1.69732	-3.63379	-1.77358
54	2.59687	2.86399	1.79523	2.81502	1.63863	1.11162	0.146754	3.26414	2.74028	2.93479	3.28103	2.53154	2.0792	2.87486	5.23121	6.19404	6.58693	5.0331	3.66574	4.67621	5.22927	4.71109	5.85271	5.94909	5.45125	4.1822	-2.01164	-1.60853	-1.77828	-1.55729	-3.52286	-1.59124
55	2.66109	2.91279	1.6499	2.72755	1.45865	0.934403	-0.075535	3.20444	2.6219	2.81503	3.19154	2.46794	1.90979	2.72518	5.48293	6.40981	6.82055	5.28779	3.93458	4.9619	5.41047	4.89099	6.01243	6.13343	5.65449	4.36102	-1.85975	-1.40516	-1.70953	-1.39678	-3.39684	-1.39043
56	2.74284	2.95847	1.56568	2.69165	1.33932	0.807049	-0.204361	3.19477	2.5069	2.6919	3.09824	2.40995	1.75113	2.58328	5.7435	6.62156	7.05816	5.54493	4.23121	5.26163	5.58621	5.04581	6.17589	6.30998	5.85646	4.5429	-1.68807	-1.17767	-1.62075	-1.21605	-3.25493	-1.17096
57	2.84184	2.99879	1.54261	2.70464	1.28226	0.732696	-0.240592	3.23402	2.39845	2.56833	3.00393	2.36146	1.60419	2.45435	6.01394	6.83533	7.30695	5.80072	4.55139	5.5753	5.7511	5.16495	6.33611	6.47671	6.051	4.72672	-1.4969	-0.929955	-1.51114	-1.01617	-3.09579	-0.931431
58	2.95742	3.03243	1.57867	2.76233	1.28785	0.713878	-0.189992	3.31928	2.29941	2.44768	2.91144	2.32455	1.46938	2.34398	6.29381	7.05445	7.56983	6.05129	4.8915	5.90199	5.90227	5.2428	6.48744	6.63215	6.23395	4.915	-1.28706	-0.668152	-1.38029	-0.798357	-2.91773	-0.670776
59	3.08863	3.05939	1.67001	2.85958	1.35523	0.751893	-0.063095	3.44642	2.21143	2.33317	2.8231	2.29897	1.34633	2.25558	6.58176	7.27883	7.84729	6.29638	5.24698	6.23934	6.04011	5.28186	6.6284	6.77468	6.40372	5.11191	-1.06014	-0.399162	-1.22843	-0.563632	-2.7194	-0.390089
60	3.23433	3.08124	1.81117	2.99092	1.48196	0.846312	0.126259	3.61042	2.13438	2.22684	2.74024	2.28275	1.23376	2.1883	6.87752	7.50606	8.14009	6.54385	5.61203	6.58558	6.16709	5.29229	6.76163	6.90219	6.55983	5.3195	-0.818535	-0.128857	-1.0571	-0.313096	-2.50063	-0.092995
61	3.39302	3.10059	1.99575	3.15125	1.66392	0.994634	0.363355	3.80561	2.06652	2.12861	2.66314	2.27282	1.13032	2.13769	7.18286	7.73201	8.44822	6.80908	5.98146	6.94353	6.28525	5.28728	6.88988	7.01203	6.70144	5.53561	-0.565289	0.138981	-0.869379	-0.0486	-2.26304	0.2156
62	3.56253	3.12013	2.2168	3.33586	1.89581	1.19232	0.634085	4.02592	2.00539	2.03601	2.59138	2.26576	1.03578	2.09803	7.50012	7.95155	8.76948	7.10564	6.35306	7.32085	6.39419	5.2779	7.0117	7.10021	6.82706	5.75407	-0.303823	0.402733	-0.669528	0.226776	-2.01024	0.531147
63	3.73985	3.14192	2.46718	3.54029	2.17158	1.43333	0.925545	4.26515	1.94867	1.9451	2.52448	2.25823	0.951042	2.0645	7.83017	8.15983	9.09923	7.43763	6.72899	7.72515	6.49088	5.27131	7.1212	7.16188	6.93408	5.96592	-0.0376354	0.662769	-0.462604	0.508799	-1.74759	0.850453
64	3.92128	3.16724	2.73986	3.76023	2.48456	1.71099	1.22667	4.51686	1.89423	1.85199	2.46208	2.24722	0.876236	2.03362	8.17078	8.35307	9.43101	7.79998	7.11312	8.15671	6.57153	5.27187	7.21136	7.1936	7.01898	6.16185	0.230021	0.921155	-0.254151	0.79272	-1.48136	1.17175
65	4.10256	3.19638	3.02802	3.99131	2.82734	2.0185	1.52866	4.77426	1.83973	1.75365	2.40411	2.23048	0.808363	2.00208	8.51533	8.52974	9.7582	8.17999	7.50482	8.60391	6.63334	5.2813	7.27668	7.19447	7.07946	6.33479	0.49636	1.18094	-0.049822	1.07421	-1.21761	1.49409
66	4.27907	3.22883	3.32491	4.22893	3.19128	2.34909	1.82497	5.0303	1.78244	1.64723	2.35099	2.20679	0.741101	1.96609	8.85412	8.69212	10.076	8.55876	7.89872	9.04498	6.67469	5.29798	7.31292	7.16594	7.11596	6.48068	0.759175	1.44501	0.145058	1.35014	-0.961129	1.81679
67	4.44662	3.26385	3.62365	4.46794	3.56606	2.69591	2.11047	5.27789	1.71966	1.52952	2.30388	2.17586	0.667032	1.92203	9.17823	8.84508	10.3825	8.91497	8.29128	9.45733	6.69461	5.31764	7.31712	7.11093	7.13086	6.59651	1.01695	1.71544	0.326095	1.61932	-0.715163	2.13907
68	4.60216	3.30124	3.91722	4.70264	3.94039	3.05175	2.38066	5.51066	1.64957	1.39746	2.26434	2.13817	0.580728	1.86717	9.48305	8.99198	10.6778	9.2303	8.68662	9.82851	6.69209	5.33545	7.28829	7.03243	7.12649	6.67778	1.26886	1.99277	0.490698	1.88269	-0.481766	2.4599
69	4.74384	3.34179	4.1988	4.92693	4.30324	3.40886	2.63145	5.72352	1.57132	1.24853	2.23417	2.0946	0.480058	1.79922	9.76914	9.13245	10.9633	9.49625	9.09414	10.1596	6.66557	5.34737	7.22612	6.93193	7.10421	6.71823	1.51438	2.27509	0.638881	2.14199	-0.262236	2.7782
70	4.87055	3.38735	4.46222	5.13488	4.64457	3.75888	2.85953	5.91321	1.48414	1.0802	2.21466	2.046	0.36469	1.71517	10.0408	9.2651	11.2396	9.71823	9.51792	10.463	6.61271	5.34998	7.12845	6.80943	7.06401	6.71167	1.75292	2.55789	0.773104	2.39803	-0.057334	3.09294
71	4.98127	3.43992	4.70236	5.32162	4.95557	4.09355	3.06257	6.07847	1.38691	0.889931	2.20602	1.99312	0.234351	1.61113	10.3023	9.39114	11.5066	9.90981	9.95135	10.7525	6.53112	5.34029	6.99294	6.66419	7.00435	6.65385	1.98369	2.835	0.897282	2.65014	0.132851	3.4032
72	5.07455	3.49972	4.91543	5.48393	5.22868	4.40554	3.23941	6.2196	1.27854	0.676607	2.20736	1.93632	0.088704	1.48371	10.5524	9.51329	11.7615	10.0808	10.3758	11.0308	6.42052	5.31628	6.82268	6.49576	6.92265	6.54523	2.20582	3.09971	1.01532	2.89645	0.308766	3.70886
73	5.14824	3.5642	5.09894	5.62007	5.45797	4.68901	3.39019	6.33748	1.15837	0.441258	2.21665	1.87517	-0.072454	1.33121	10.7822	9.63243	11.9968	10.2308	10.7621	11.2887	6.28352	5.27685	6.62834	6.3047	6.81594	6.3918	2.41821	3.34557	1.12981	3.13399	0.470882	4.01082
74	5.19961	3.62878	5.25138	5.72928	5.63934	4.93993	3.51618	6.43218	1.02567	0.186186	2.23095	1.8087	-0.250005	1.15252	10.9778	9.746	12.2008	10.3529	11.0788	11.5104	6.1239	5.22073	6.42416	6.09233	6.68028	6.20199	2.61933	3.5668	1.24149	3.35911	0.619573	4.30967
75	5.2254	3.68886	5.37162	5.81087	5.7705	5.15573	3.61886	6.50217	0.878962	-0.086481	2.24689	1.73569	-0.446353	0.945063	11.1258	9.847	12.3608	10.439	11.3026	11.6797	5.94398	5.14572	6.22096	5.85949	6.51157	5.98216	2.80664	3.75834	1.34941	3.56785	0.754181	4.60342
76	5.22247	3.74202	5.45824	5.86337	5.85069	5.33429	3.69853	6.5443	0.716014	-0.375779	2.26152	1.65482	-0.665147	0.704658	11.2182	9.92405	12.468	10.4821	11.4339	11.7831	5.74378	5.04903	6.0213	5.60527	6.30785	5.73546	2.97611	3.91511	1.4511	3.75579	0.872084	4.88649
77	5.18818	3.78923	5.50875	5.88391	5.87995	5.47278	3.75289	6.55425	0.533976	-0.682667	2.27268	1.56441	-0.910962	0.426421	11.2549	9.96533	12.5196	10.477	11.5001	11.8125	5.52126	4.92829	5.82007	5.32617	6.06874	5.46301	3.12202	4.03231	1.54221	3.91707	0.967903	5.1506
78	5.11964	3.83349	5.51913	5.86756	5.85773	5.56689	3.77679	6.52669	0.329255	-1.01039	2.27887	1.46237	-1.18978	0.105204	11.2398	9.96096	12.5177	10.4206	11.5297	11.77	5.27274	4.78219	5.60805	5.01625	5.7929	5.16432	3.23725	4.10712	1.61589	4.04387	1.03342	5.38597
79	5.01287	3.87813	5.48335	5.80697	5.78166	5.61032	3.76272	6.45506	0.097403	-1.36436	2.27868	1.34589	-1.50888	-0.264323	11.1766	9.90214	12.4682	10.3129	11.533	11.6669	4.99348	4.61013	5.37368	4.66913	5.4773	4.83716	3.31347	4.13836	1.66235	4.1265	1.05825	5.58187
80	4.86273	3.92628	5.39311	5.69216	5.64698	5.59448	3.70122	6.33072	-0.166899	-1.75172	2.27004	1.21078	-1.87625	-0.687349	11.0678	9.78274	12.3779	10.1538	11.5083	11.5162	4.6787	4.41109	5.10413	4.28028	5.11938	4.47862	3.34091	4.12399	1.66948	4.15277	1.03071	5.72759
81	4.66263	3.9798	5.23763	5.51037	5.44625	5.5087	3.5808	6.14202	-0.469585	-2.18054	2.25011	1.05122	-2.29978	-1.16894	10.9123	9.60212	12.2509	9.9374	11.4465	11.3245	4.32437	4.18261	4.78812	3.84726	4.71866	4.08519	3.30845	4.05932	1.62349	4.1082	0.938696	5.81257
82	4.40405	4.03842	5.00343	5.24583	5.16913	5.34045	3.38754	5.87421	-0.816986	-2.65934	2.21533	0.86013	-2.78663	-1.71441	10.7033	9.36343	12.0858	9.65003	11.3295	11.0878	3.92684	3.92051	4.41806	3.3681	4.27686	3.65069	3.20364	3.93765	1.50873	3.97686	0.769559	5.82542
83	4.07608	4.09939	4.67464	4.87984	4.8025	5.07564	3.10518	5.51003	-1.21554	-3.19705	2.16139	0.630005	-3.34285	-2.3292	10.427	9.06829	11.8715	9.27266	11.1297	10.7926	3.48184	3.6187	3.98961	2.83953	3.79579	3.16557	3.01248	3.75083	1.30696	3.74152	0.50891	5.7542
84	3.66529	4.15803	4.23374	4.39175	4.33128	4.69894	2.71568	5.03103	-1.67158	-3.80341	2.08365	0.354238	-3.97381	-3.01859	10.0625	8.71217	11.5851	8.78299	10.8153	10.4169	2.98289	3.2686	3.49839	2.25562	3.27387	2.61799	2.71891	3.48842	0.997336	3.38337	0.139941	5.5855
85	3.15608	4.20914	3.66268	3.76038	3.73988	4.19438	2.19987	4.41891	-2.19163	-4.48924	1.9777	0.027724	-4.68591	-3.78841	9.58494	8.28181	11.1974	8.15709	10.3587	9.92972	2.41992	2.85891	2.93608	1.60725	2.70402	1.99336	2.30447	3.13553	0.558018	2.88248	-0.35593	5.30224
86	2.53157	4.24878	2.94408	2.9655	3.01341	3.54618	1.53845	3.65686	-2.78279	-5.26602	1.83923	-0.353271	-5.48777	-4.64613	8.96894	7.75487	10.679	7.37169	9.74136	9.2978	1.77888	2.37638	2.28808	0.883575	2.07393	1.27243	1.74876	2.67114	-0.031191	2.21883	-0.997629	4.88264
87	1.77508	4.27526	2.06241	1.98936	2.13863	2.73966	0.713446	2.73095	-3.45275	-6.14499	1.66382	-0.791336	-6.38965	-5.60158	8.19195	7.10262	10.0016	6.40691	8.95381	8.49484	1.04299	1.8073	1.53397	0.074405	1.36604	0.433229	1.03079	2.06928	-0.786607	1.37355	-1.80321	4.30092
88	0.87127	4.289	1.00537	0.818327	1.10436	1.76218	-0.289203	1.63117	-4.20902	-7.13587	1.44661	-1.2882	-7.40149	-6.66616	7.23504	6.2927	9.1377	5.24797	7.99329	7.50353	0.194407	1.13858	0.648735	-0.8289	0.558228	-0.544611	0.130553	1.30266	-1.72046	0.330992	-2.78877	3.52835
89	-0.192627	4.29215	-0.234939	-0.555485	-0.097797	0.604234	-1.47753	0.351886	-5.05806	-8.24552	1.18186	-1.84527	-8.53135	-7.85	6.08365	5.29342	8.06325	3.88888	6.86005	6.31266	-0.784916	0.357162	-0.394241	-1.83519	-0.373011	-1.6793	-0.96888	0.34607	-2.84089	-0.918402	-3.96707	2.53589
90	-1.42527	4.28846	-1.66071	-2.13307	-1.47225	-0.739167	-2.85218	-1.10688	-6.00423	-9.47685	0.862876	-2.46484	-9.78385	-9.15848	4.72897	4.08154	6.76115	2.33085	5.55576	4.91556	-1.91178	-0.550422	-1.61833	-2.95409	-1.44847	-2.98761	-2.2786	-0.820464	-4.15089	-2.37477	-5.34551	1.29865
91	-2.8294	4.28236	-3.26699	-3.90752	-3.01759	-2.26695	-4.40581	-2.73708	-7.04882	-10.8273	0.482194	-3.15114	-11.1579	-10.5899	3.16787	2.64753	5.22358	0.579051	4.07939	3.30979	-3.19835	-1.59691	-3.03842	-4.19206	-2.68333	-4.48102	-3.8007	-2.20776	-5.64686	-4.02646	-6.92342	-0.199016
92	-4.39997	4.27764	-5.04041	-5.86293	-4.72503	-3.96998	-6.12293	-4.52119	-8.18929	-12.2868	0.030489	-3.91074	-12.6448	-12.1346	1.40322	0.994142	3.45309	-1.35367	2.42387	1.49865	-4.64734	-2.79232	-4.65517	-5.54633	-4.08377	-6.15912	-5.52604	-3.81352	-7.31726	-5.84972	-8.6893	-1.9604
93	-6.12252	4.27623	-6.95822	-7.97232	-6.57746	-5.82934	-7.97939	-6.43259	-9.41838	-13.8361	-0.503605	-4.75213	-14.2261	-13.774	-0.554626	-0.866385	1.46276	-3.44267	0.581092	-0.507922	-6.24798	-4.14109	-6.44911	-7.00267	-5.64208	-8.00493	-7.43338	-5.61953	-9.14177	-7.81119	-10.6196	-3.97476
94	-7.97211	4.27717	-8.988	-10.1964	-8.54885	-7.81519	-9.94268	-8.43692	-10.723	-15.4454	-1.13306	-5.68475	-15.8734	-15.4784	-2.6865	-2.91153	-0.72484	-5.6521	-1.44985	-2.69416	-7.97287	-5.63713	-8.3758	-8.5369	-7.33372	-9.98081	-9.4902	-7.592	-11.0912	-9.87215	-12.6806	-6.21514
95	-9.91382	4.27621	-11.089	-12.4849	-10.6045	-9.88744	-11.9737	-10.4947	-12.0837	-17.0745	-1.8717	-6.71743	-17.5481	-17.207	-4.96448	-5.1071	-3.07757	-7.94116	-3.66009	-5.03651	-9.77682	-7.25797	-10.3674	-10.1163	-9.11626	-12.0262	-11.655	-9.68653	-13.1292	-11.9926	-14.8315	-8.6353
96	-11.9047	4.26594	-13.2146	-14.7799	-12.702	-11.9977	-14.0287	-12.5646	-13.4748	-18.6725	-2.73308	-7.85658	-19.2025	-18.9096	-7.35454	-7.41008	-5.55528	-10.2701	-6.03355	-7.5037	-11.5987	-8.9608	-12.3386	-11.7003	-10.9295	-14.0642	-13.8807	-11.8555	-15.2156	-14.1343	-17.0282	-11.1701
97	-13.8971	4.2378	-15.3165	-17.0215	-14.7951	-14.094	-16.0636	-14.608	-14.8658	-20.1819	-3.72851	-9.10393	-20.7833	-20.5313	-9.81893	-9.77357	-8.11451	-12.6003	-8.54795	-10.0584	-13.3661	-10.6837	-14.1949	-13.241	-12.6984	-16.0123	-16.1181	-14.053	-17.3091	-16.261	-19.2259	-13.7412
98	-15.8403	4.1848	-17.3459	-19.1474	-16.8354	-16.1223	-18.0339	-16.5907	-16.2216	-21.5404	-4.86585	-10.4547	-22.2325	-22.0146	-12.3134	-12.1483	-10.7082	-14.8896	-11.1674	-12.6536	-15.0054	-12.3554	-15.8482	-14.6868	-14.3437	-17.7929	-18.3154	-16.2368	-19.3641	-18.3341	-21.3754	-16.2664
99	-17.6846	4.10951	-19.2634	-21.1062	-18.7826	-18.0372	-19.9034	-18.4879	-17.5097	-22.6966	-6.14259	-11.8958	-23.4994	-23.314	-14.7774	-14.4742	-13.277	-17.0841	-13.8308	-15.2209	-16.4518	-13.9058	-17.2313	-15.9869	-15.7963	-19.3386	-20.4208	-18.3618	-21.3388	-20.3101	-23.4301	-18.6632
100	-19.3749	4.01456	-21.0211	-22.832	-20.5888	-19.7881	-21.6248	-20.272	-18.6922	-23.5917	-7.55564	-13.4064	-24.5291	-24.3783	-17.1296	-16.6773	-15.7455	-19.1113	-16.4466	-17.6672	-17.663	-15.2784	-18.3164	-17.1009	-17.0144	-20.6049	-22.3686	-20.3762	-23.1655	-22.1284	-25.3186	-20.854
101	-20.8577	3.91816	-22.5951	-24.2922	-22.2314	-21.3488	-23.1744	-21.9289	-19.7465	-24.2097	-9.07512	-14.9562	-25.2985	-25.1931	-19.243	-18.6435	-17.9958	-20.8525	-18.8741	-19.849	-18.6071	-16.4295	-19.0878	-17.9979	-17.9673	-21.5531	-24.0967	-22.2136	-24.8008	-23.7253	-26.9883	-22.7555

## Sheet: PAAY
Prosthetic side			TF1	C:\Users\xb00012\Documents\Data\27_15_150415 SP\27_15_150415_0094.c3d	C:\Users\xb00012\Documents\Data\27_15_150415 SP\27_15_150415_0096.c3d	C:\Users\xb00012\Documents\Data\27_15_150415 SP\27_15_150415_0097.c3d	C:\Users\xb00012\Documents\Data\27_15_150415 SP\27_15_150415_0099.c3d	C:\Users\xb00012\Documents\Data\27_15_150415 SP\27_15_150415_0100.c3d	TF2	C:\Users\xb00012\Documents\Data\37_26_130515 SP\37_26_130515_0087.c3d	C:\Users\xb00012\Documents\Data\37_26_130515 SP\37_26_130515_0088.c3d	C:\Users\xb00012\Documents\Data\37_26_130515 SP\37_26_130515_0090.c3d	C:\Users\xb00012\Documents\Data\37_26_130515 SP\37_26_130515_0091.c3d	C:\Users\xb00012\Documents\Data\37_26_130515 SP\37_26_130515_0095.c3d	TF3	C:\Users\xb00012\Documents\Data\39_28_200515 SP\39_28_200515_0085.c3d	C:\Users\xb00012\Documents\Data\39_28_200515 SP\39_28_200515_0086.c3d	C:\Users\xb00012\Documents\Data\39_28_200515 SP\39_28_200515_0088.c3d	C:\Users\xb00012\Documents\Data\39_28_200515 SP\39_28_200515_0089.c3d	C:\Users\xb00012\Documents\Data\39_28_200515 SP\39_28_200515_0091.c3d	TF4	C:\Users\xb00012\Documents\Data\44_33_190615 SP\44_33_190615_0085.c3d	C:\Users\xb00012\Documents\Data\44_33_190615 SP\44_33_190615_0087.c3d	C:\Users\xb00012\Documents\Data\44_33_190615 SP\44_33_190615_0088.c3d	C:\Users\xb00012\Documents\Data\44_33_190615 SP\44_33_190615_0089.c3d	C:\Users\xb00012\Documents\Data\44_33_190615 SP\44_33_190615_0092.c3d	TF5	C:\Users\xb00012\Documents\Data\45_34_230615 SP\45_34_230615_0079.c3d	C:\Users\xb00012\Documents\Data\45_34_230615 SP\45_34_230615_0081.c3d	C:\Users\xb00012\Documents\Data\45_34_230615 SP\45_34_230615_0082.c3d	C:\Users\xb00012\Documents\Data\45_34_230615 SP\45_34_230615_0083.c3d	C:\Users\xb00012\Documents\Data\45_34_230615 SP\45_34_230615_0084.c3d
Sagittal plane			Echelon	RANKLE_ANGLES_N	RANKLE_ANGLES_N	RANKLE_ANGLES_N	RANKLE_ANGLES_N	RANKLE_ANGLES_N	Echelon	LANKLE_ANGLES_N	LANKLE_ANGLES_N	LANKLE_ANGLES_N	LANKLE_ANGLES_N	LANKLE_ANGLES_N	Echelon	RANKLE_ANGLES_N	RANKLE_ANGLES_N	RANKLE_ANGLES_N	RANKLE_ANGLES_N	RANKLE_ANGLES_N	Echelon	RANKLE_ANGLES_N	RANKLE_ANGLES_N	RANKLE_ANGLES_N	RANKLE_ANGLES_N	RANKLE_ANGLES_N	Echelon	LANKLE_ANGLES_N	LANKLE_ANGLES_N	LANKLE_ANGLES_N	LANKLE_ANGLES_N	LANKLE_ANGLES_N
Ankle Angle				LINK_MODEL_BASED	LINK_MODEL_BASED	LINK_MODEL_BASED	LINK_MODEL_BASED	LINK_MODEL_BASED		LINK_MODEL_BASED	LINK_MODEL_BASED	LINK_MODEL_BASED	LINK_MODEL_BASED	LINK_MODEL_BASED		LINK_MODEL_BASED	LINK_MODEL_BASED	LINK_MODEL_BASED	LINK_MODEL_BASED	LINK_MODEL_BASED		LINK_MODEL_BASED	LINK_MODEL_BASED	LINK_MODEL_BASED	LINK_MODEL_BASED	LINK_MODEL_BASED		LINK_MODEL_BASED	LINK_MODEL_BASED	LINK_MODEL_BASED	LINK_MODEL_BASED	LINK_MODEL_BASED
101 points over stance phase				Original	Original	Original	Original	Original		Original	Original	Original	Original	Original		Original	Original	Original	Original	Original		Original	Original	Original	Original	Original		Original	Original	Original	Original	Original
ITEM	Mean	SD	A1_R	1	1	1	1	1	A1_L	1	1	1	1	1	A1_R	1	1	1	1	1	A1_R	1	1	1	1	1	A1_L	1	1	1	1	1
1	1.16142	2.61533	4.52355	5.06628	4.31963	4.17703	4.52271	4.53212	-0.0215406	-0.327685	-0.015009	1.03119	0.400641	-1.19684	3.87339	4.16625	3.51345	3.83286	3.85194	4.00245	-1.08137	-1.13233	-0.876566	-0.928423	-1.29042	-1.17914	-1.48691	-1.60602	-1.26595	-1.49639	-1.5976	-1.46858
2	0.673414	2.60707	3.95597	4.53994	3.70779	3.60797	3.96956	3.95459	-0.621576	-0.943802	-0.64725	0.461067	-0.192568	-1.78533	3.47991	3.73094	3.1873	3.48468	3.37956	3.61706	-1.56589	-1.63128	-1.35545	-1.40254	-1.78302	-1.65717	-1.88134	-2.00675	-1.60458	-1.91794	-2.05428	-1.82317
3	0.117894	2.60105	3.32613	3.94115	3.0475	2.9912	3.33152	3.31925	-1.24395	-1.56685	-1.30912	-0.166574	-0.814772	-2.36244	3.0069	3.20695	2.799	3.05971	2.82467	3.14419	-2.145	-2.21366	-1.93284	-1.99421	-2.36668	-2.21761	-2.35461	-2.4982	-2.03435	-2.40647	-2.59153	-2.24248
4	-0.492173	2.60165	2.64295	3.27802	2.34906	2.3383	2.6169	2.63245	-1.88079	-2.19038	-1.99282	-0.842315	-1.45914	-2.91927	2.48496	2.62727	2.37583	2.57868	2.22734	2.61568	-2.80215	-2.8626	-2.59712	-2.68363	-3.02538	-2.84203	-2.90583	-3.07325	-2.55584	-2.96484	-3.20377	-2.73145
5	-1.13146	2.6115	1.93483	2.57968	1.63842	1.67561	1.85806	1.92239	-2.5105	-2.7991	-2.67503	-1.52811	-2.10023	-3.45005	1.94159	2.0226	1.93777	2.06393	1.6195	2.06416	-3.51004	-3.55031	-3.32152	-3.43964	-3.73227	-3.50648	-3.5132	-3.70519	-3.15246	-3.57055	-3.86625	-3.27158
6	-1.78108	2.63105	1.21884	1.86508	0.930152	1.01584	1.07861	1.20451	-3.12245	-3.38592	-3.34547	-2.20344	-2.72527	-3.95213	1.39853	1.41774	1.49679	1.53649	1.02391	1.51772	-4.24264	-4.25172	-4.08101	-4.22881	-4.46325	-4.18841	-4.15769	-4.366	-3.80497	-4.20858	-4.55734	-3.85155
7	-2.42485	2.65806	0.512031	1.15363	0.238774	0.369381	0.303896	0.494477	-3.70827	-3.94638	-3.9952	-2.85039	-3.32392	-4.42546	0.865777	0.825245	1.05551	1.00871	0.447942	0.991478	-4.9764	-4.94423	-4.85059	-5.02289	-5.19664	-4.86764	-4.8174	-5.02831	-4.48934	-4.85973	-5.25338	-4.45626
8	-3.05219	2.68846	-0.173856	0.458488	-0.425745	-0.25863	-0.446719	-0.196674	-4.26302	-4.4777	-4.61814	-3.458	-3.88939	-4.87186	0.344179	0.247924	0.611161	0.486108	-0.112281	0.487984	-5.69385	-5.61249	-5.61128	-5.80106	-5.91576	-5.52864	-5.47442	-5.67406	-5.1826	-5.50705	-5.93651	-5.07191
9	-3.65697	2.7175	-0.83105	-0.212085	-1.05699	-0.865175	-1.15961	-0.861389	-4.78511	-4.97953	-5.2107	-4.02186	-4.41893	-5.29452	-0.1709	-0.31844	0.158902	-0.031557	-0.66512	0.001717	-6.38276	-6.24718	-6.35004	-6.54853	-6.60776	-6.16029	-6.11502	-6.29386	-5.86471	-6.13577	-6.59485	-5.68588
10	-4.23585	2.74093	-1.45488	-0.853595	-1.65144	-1.44776	-1.82686	-1.49476	-5.27502	-5.45281	-5.77037	-4.5423	-4.91246	-5.69717	-0.684792	-0.880322	-0.30425	-0.546863	-1.21821	-0.474321	-7.03547	-6.84342	-7.05854	-7.25488	-7.26418	-6.75635	-6.7291	-6.88324	-6.52057	-6.73296	-7.22183	-6.28692
11	-4.78699	2.75601	-2.04322	-1.46417	-2.20784	-2.00465	-2.44517	-2.09427	-5.73458	-5.89911	-6.29526	-5.02362	-5.37164	-6.08328	-1.19982	-1.44326	-0.776646	-1.05891	-1.77595	-0.944316	-7.64842	-7.39955	-7.73063	-7.91421	-7.88196	-7.31574	-7.30893	-7.43852	-7.13995	-7.2877	-7.81293	-6.86555
12	-5.30948	2.76131	-2.59604	-2.04366	-2.72652	-2.53594	-3.01472	-2.65936	-6.16618	-6.32012	-6.78406	-5.47229	-5.79891	-6.45551	-1.71562	-2.01108	-1.2522	-1.56395	-2.3402	-1.41066	-8.22163	-7.91722	-8.36061	-8.52545	-8.46313	-7.84172	-7.84794	-7.95523	-7.71538	-7.79152	-8.3635	-7.41407
13	-5.8033	2.75594	-3.11506	-2.59295	-3.2092	-3.04422	-3.53814	-3.19079	-6.57208	-6.71684	-7.23637	-5.89534	-6.1968	-6.81504	-2.2314	-2.5853	-1.72297	-2.06109	-2.91027	-1.87737	-8.7576	-8.40107	-8.94259	-9.09177	-9.01265	-8.33993	-8.34036	-8.42841	-8.23974	-8.23848	-8.86854	-7.92663
14	-6.26913	2.73917	-3.60306	-3.1133	-3.65869	-3.53304	-4.01992	-3.69035	-6.9541	-7.08972	-7.65303	-6.29924	-6.56754	-7.16096	-2.74701	-3.16517	-2.18191	-2.55276	-3.48485	-2.35033	-9.2599	-8.8567	-9.47081	-9.61968	-9.53578	-8.81651	-8.78159	-8.85483	-8.70691	-8.62441	-9.32317	-8.39863
15	-6.70779	2.7108	-4.06298	-3.60548	-4.07845	-4.00478	-4.4657	-4.1605	-7.31351	-7.43883	-8.03602	-6.68956	-6.91296	-7.49018	-3.26207	-3.7476	-2.62402	-3.0406	-4.06321	-2.83493	-9.73155	-9.28765	-9.93991	-10.1175	-10.0358	-9.2768	-9.16883	-9.23514	-9.11375	-8.94668	-9.7226	-8.82595
16	-7.11955	2.67094	-4.49741	-4.06964	-4.47201	-4.45993	-4.88145	-4.60402	-7.6509	-7.76419	-8.38788	-7.07075	-7.2342	-7.79747	-3.77533	-4.32735	-3.04785	-3.52369	-4.64366	-3.33407	-10.1732	-9.69298	-10.3439	-10.5926	-10.5121	-9.72434	-9.5009	-9.57319	-9.46004	-9.20453	-10.0623	-9.20447
17	-7.50372	2.61938	-4.90819	-4.50563	-4.84237	-4.89762	-5.27227	-5.02305	-7.96608	-8.06567	-8.71105	-7.44587	-7.53151	-8.07632	-4.28519	-4.8978	-3.4572	-4.0001	-5.22401	-3.84685	-10.5812	-10.0663	-10.6755	-11.0467	-10.9587	-10.159	-9.77789	-9.87384	-9.74645	-9.39948	-10.3394	-9.53028
18	-7.85835	2.55528	-5.29639	-4.91334	-5.19179	-5.31664	-5.64163	-5.41855	-8.25801	-8.3427	-9.00718	-7.816	-7.80402	-8.32014	-4.78949	-5.45248	-3.85999	-4.46765	-5.8003	-4.36704	-10.9469	-10.3963	-10.9259	-11.4728	-11.3647	-10.5748	-10.001	-10.1409	-9.97359	-9.5346	-10.5554	-9.8003
19	-8.18006	2.4772	-5.66244	-5.29302	-5.5214	-5.71618	-5.99118	-5.7904	-8.52456	-8.5937	-9.27663	-8.17965	-8.04995	-8.52288	-5.28439	-5.98508	-4.26399	-4.92365	-6.36322	-4.88603	-11.2568	-10.6673	-11.0874	-11.8553	-11.7153	-10.9589	-10.1721	-10.3765	-10.143	-9.61308	-10.7161	-10.0117
20	-8.4642	2.38338	-6.00607	-5.64499	-5.83094	-6.09565	-6.32104	-6.13771	-8.76257	-8.81598	-9.51831	-8.53228	-8.26683	-8.67944	-5.76363	-6.48664	-4.67338	-5.36562	-6.89613	-5.39636	-11.4955	-10.8615	-11.1553	-12.1728	-11.9946	-11.2934	-10.2932	-10.5818	-10.2576	-9.637	-10.8285	-10.1611
21	-8.70524	2.27223	-6.32612	-5.96904	-6.11838	-6.45406	-6.63013	-6.45901	-8.9679	-9.00582	-9.72967	-8.86674	-8.45159	-8.78568	-6.21856	-6.94447	-5.08858	-5.79228	-7.37671	-5.89077	-11.6483	-10.963	-11.1291	-12.4033	-12.1878	-11.5585	-10.3653	-10.7584	-10.321	-9.60682	-10.8971	-10.2432
22	-8.8973	2.14316	-6.62023	-6.26401	-6.37984	-6.78935	-6.91621	-6.75177	-9.13576	-9.15853	-9.90681	-9.1739	-8.60093	-8.83861	-6.63861	-7.3441	-5.50565	-6.20221	-7.78112	-6.35999	-11.7045	-10.9619	-11.0131	-12.5285	-12.2834	-11.7358	-10.3873	-10.9074	-10.3344	-9.52196	-10.921	-10.2519
23	-9.03443	1.99777	-6.88458	-6.52761	-6.60963	-7.09809	-7.1754	-7.01217	-9.26114	-9.26936	-10.0446	-9.44343	-8.71164	-8.83667	-7.01096	-7.67187	-5.91428	-6.58955	-8.08884	-6.79024	-11.6594	-10.8572	-10.8152	-12.5389	-12.2752	-11.8107	-10.356	-11.0269	-10.2952	-9.38206	-10.894	-10.182
24	-9.11136	1.84067	-7.11391	-6.75662	-6.80017	-7.3756	-7.40188	-7.23526	-9.33948	-9.33396	-10.1375	-9.66476	-8.78082	-8.78032	-7.32112	-7.91811	-6.29686	-6.94053	-8.28916	-7.16097	-11.5151	-10.655	-10.547	-12.4342	-12.1637	-11.7753	-10.2672	-11.1106	-10.1988	-9.18798	-10.8073	-10.0315
25	-9.12428	1.67945	-7.3018	-6.94695	-6.94247	-7.61607	-7.58811	-7.41543	-9.36708	-9.34896	-10.1804	-9.82812	-8.80614	-8.67178	-7.55482	-8.07935	-6.63153	-7.23337	-8.38224	-7.44761	-11.2798	-10.3672	-10.2218	-12.2221	-11.9562	-11.6315	-10.1179	-11.1494	-10.0416	-8.94221	-10.6538	-9.80269
26	-9.0715	1.52369	-7.4411	-7.09337	-7.02705	-7.81287	-7.72544	-7.54678	-9.34161	-9.31244	-10.1694	-9.92549	-8.78599	-8.51473	-7.69948	-8.15684	-6.89622	-7.44245	-8.37462	-7.62728	-10.9668	-10.0085	-9.85321	-11.916	-11.6657	-11.3905	-9.9085	-11.1348	-9.82338	-8.64874	-10.4327	-9.50283
27	-8.95336	1.38359	-7.52426	-7.18939	-7.04521	-7.95871	-7.80476	-7.62324	-9.26231	-9.22395	-10.1026	-9.95142	-8.71969	-8.31382	-7.74511	-8.15158	-7.06977	-7.54564	-8.27387	-7.68468	-10.5919	-9.59516	-9.45389	-11.5331	-11.3079	-11.0692	-9.64327	-11.0611	-9.54813	-8.31295	-10.1514	-9.14279
28	-8.77207	1.26802	-7.54403	-7.22738	-6.99005	-8.04576	-7.8178	-7.63917	-9.13002	-9.08449	-9.98013	-9.90377	-8.60765	-8.07406	-7.68566	-8.06157	-7.13418	-7.53174	-8.08631	-7.61449	-10.1708	-9.14185	-9.03434	-11.0917	-10.8992	-10.6868	-9.32985	-10.9262	-9.22319	-7.94139	-9.82318	-8.73532
29	-8.53188	1.1823	-7.49447	-7.1998	-6.85727	-8.06589	-7.75884	-7.59054	-8.94715	-8.89646	-9.80355	-9.78357	-8.45159	-7.8006	-7.52256	-7.88619	-7.08079	-7.40415	-7.81948	-7.42219	-9.7178	-8.66079	-8.60228	-10.6098	-10.4547	-10.2614	-8.97741	-10.7312	-8.85785	-7.54124	-9.46347	-8.29336
30	-8.2392	1.12656	-7.37218	-7.10124	-6.64596	-8.01187	-7.62591	-7.47593	-8.71742	-8.66323	-9.57618	-9.59459	-8.25457	-7.49852	-7.26706	-7.63265	-6.91425	-7.17882	-7.48424	-7.12536	-9.24441	-8.16143	-8.16294	-10.1028	-9.98664	-9.80821	-8.59493	-10.4788	-8.46171	-7.11981	-9.08552	-7.82875
31	-7.90201	1.09607	-7.17724	-6.93011	-6.35906	-7.87919	-7.42069	-7.29714	-8.44556	-8.38893	-9.30268	-9.34277	-8.02069	-7.17274	-6.93782	-7.31684	-6.65058	-6.87768	-7.09461	-6.74938	-8.75931	-7.65141	-7.71991	-9.58249	-9.504	-9.33873	-8.19011	-10.1734	-8.0437	-6.68374	-8.698	-7.35167
32	-7.52869	1.08357	-6.91327	-6.68925	-6.00322	-7.66729	-7.14777	-7.05882	-8.13694	-8.07814	-8.98861	-9.03553	-7.75478	-6.82764	-6.55538	-6.95738	-6.31188	-6.52205	-6.66641	-6.31918	-8.26865	-7.13694	-7.27598	-9.05692	-9.01324	-8.86014	-7.76921	-9.82032	-7.61134	-6.23854	-8.30535	-6.87048
33	-7.12715	1.08181	-6.58679	-6.38466	-5.58803	-7.37977	-6.81412	-6.7674	-7.79708	-7.73584	-8.63997	-8.68083	-7.46184	-6.46694	-6.13802	-6.56996	-5.92044	-6.12954	-6.21581	-5.85433	-7.77674	-6.62272	-6.83321	-8.53174	-8.5193	-8.37672	-7.33711	-9.42582	-7.17033	-5.78857	-7.90903	-6.3918
34	-6.70436	1.08514	-6.20629	-6.02405	-5.1248	-7.02356	-6.42879	-6.43027	-7.4313	-7.36712	-8.26289	-8.28643	-7.14655	-6.09352	-5.7002	-6.16634	-5.49511	-5.7139	-5.75637	-5.36928	-7.28644	-6.11168	-6.39276	-8.01048	-8.02604	-7.89126	-6.89755	-8.9969	-6.72482	-5.33718	-7.50833	-5.92051
35	-6.26622	1.0898	-5.78117	-5.61581	-4.6253	-6.60756	-6.00208	-6.05509	-7.04444	-6.97684	-7.86334	-7.85956	-6.81293	-5.70953	-5.25265	-5.75477	-5.05075	-5.28552	-5.29696	-4.87526	-6.79949	-5.60545	-5.9548	-7.49486	-7.53634	-7.406	-6.45334	-8.54072	-6.27775	-4.88701	-7.10137	-5.45984
36	-5.81756	1.09378	-5.3208	-5.16829	-4.10042	-6.14154	-5.54444	-5.64929	-6.64078	-6.56948	-7.44689	-7.40667	-6.46421	-5.31663	-4.80269	-5.3398	-4.59854	-4.85161	-4.84229	-4.3812	-6.31683	-5.10504	-5.51869	-6.98547	-7.05208	-6.92287	-6.00671	-8.06458	-5.83133	-4.4399	-6.68631	-5.01145
37	-5.36221	1.09638	-4.83391	-4.68938	-3.55943	-5.63545	-5.06573	-5.21956	-6.22403	-6.14913	-7.01842	-6.93342	-6.10297	-4.91623	-4.35483	-4.92293	-4.14599	-4.41711	-4.39455	-3.89357	-5.83882	-4.61108	-5.08331	-6.4824	-6.57422	-6.4431	-5.55944	-7.57548	-5.38718	-3.99672	-6.26211	-4.57571
38	-4.90304	1.09766	-4.32826	-4.18643	-3.00967	-5.09893	-4.57464	-4.77165	-5.7974	-5.71931	-6.58197	-6.44461	-5.73144	-4.50965	-3.91149	-4.50441	-3.69722	-3.98565	-3.95452	-3.41565	-5.36531	-4.12367	-4.64748	-5.98573	-6.10268	-5.96699	-5.11276	-7.07934	-4.9464	-3.55735	-5.82866	-4.15206
39	-4.44207	1.09816	-3.81043	-3.66621	-2.45675	-4.54085	-4.07823	-4.31013	-5.36354	-5.28305	-6.14062	-5.94429	-5.35161	-4.09815	-3.47321	-4.08412	-3.25344	-3.55986	-3.52147	-2.94714	-4.8957	-3.6423	-4.2102	-5.49541	-5.63641	-5.49418	-4.66747	-6.58054	-4.50969	-3.12127	-5.38645	-3.73939
40	-3.98057	1.09857	-3.28577	-3.13492	-1.90499	-3.96895	-3.58162	-3.83837	-4.92468	-4.84282	-5.69665	-5.4358	-4.9653	-3.68284	-3.03906	-3.66234	-2.81379	-3.14142	-3.09223	-2.48553	-4.4292	-3.16608	-3.77069	-5.01112	-5.17399	-5.02413	-4.22415	-6.08207	-4.07746	-2.68835	-4.93626	-3.33658
41	-3.51933	1.09951	-2.75838	-2.59804	-1.35757	-3.38996	-3.08772	-3.35861	-4.48254	-4.40059	-5.25165	-4.92197	-4.57392	-3.26458	-2.60736	-3.24007	-2.37669	-2.73101	-2.66079	-2.02825	-3.96508	-2.69431	-3.32857	-4.53199	-4.71417	-4.55634	-3.78329	-5.58614	-3.6497	-2.25909	-4.47897	-2.94257
42	-3.05881	1.10146	-2.23115	-2.06011	-0.816626	-2.80945	-2.59731	-2.87226	-4.03849	-3.95792	-4.80676	-4.40524	-4.17843	-2.84411	-2.17626	-2.81785	-1.94083	-2.32768	-2.22142	-1.5735	-3.50277	-2.22694	-2.88376	-4.05668	-4.256	-4.09046	-3.34536	-5.09472	-3.22609	-1.8343	-4.01555	-2.55615
43	-2.59929	1.10462	-1.70591	-1.5246	-0.283266	-2.23171	-2.10968	-2.38031	-3.59358	-3.51594	-4.3628	-3.88774	-3.7793	-2.4221	-1.74453	-2.39534	-1.50571	-1.92879	-1.77218	-1.12062	-3.04179	-1.76416	-2.43632	-3.58368	-3.79865	-3.62615	-2.91066	-4.6096	-2.80613	-1.4147	-3.54699	-2.17589
44	-2.14106	1.10894	-1.18369	-0.993976	0.242342	-1.65955	-1.62338	-1.88388	-3.14864	-3.0754	-3.92041	-3.37137	-3.37678	-1.99925	-1.31212	-1.97205	-1.07162	-1.53119	-1.3149	-0.670827	-2.58159	-1.3054	-1.98619	-3.11181	-3.34146	-3.16309	-2.47928	-4.13209	-2.38919	-1.00073	-3.07434	-1.80003
45	-1.68436	1.11433	-0.664957	-0.46958	0.760658	-1.09445	-1.13679	-1.38461	-2.70437	-2.63687	-3.48008	-2.85776	-2.97102	-1.57611	-0.879785	-1.54808	-0.63925	-1.13268	-0.852856	-0.226056	-2.12159	-0.849086	-1.53324	-2.64052	-2.884	-2.70112	-2.05108	-3.66287	-1.97453	-0.592634	-2.59872	-1.42664
46	-1.22924	1.1207	-0.149936	0.048177	1.27231	-0.537102	-0.648531	-0.884535	-2.26126	-2.20085	-3.04214	-2.34814	-2.56225	-1.15294	-0.448049	-1.12408	-0.209397	-0.73191	-0.388161	0.213299	-1.66108	-0.393031	-1.07713	-2.16938	-2.42577	-2.2401	-1.62585	-3.20182	-1.56129	-0.190837	-2.12162	-1.05369
47	-0.775496	1.12801	0.361225	0.559511	1.77771	0.012234	-0.15778	-0.385545	-1.81965	-1.76774	-2.60668	-1.8433	-2.1508	-0.729745	-0.0166696	-0.700082	0.216753	-0.327564	0.078741	0.648804	-1.19907	0.065007	-0.617229	-1.6977	-1.96591	-1.77953	-1.20331	-2.74798	-1.14828	0.204143	-1.64513	-0.679301
48	-0.322767	1.13627	0.868422	1.06496	2.27694	0.553616	0.33563	0.110972	-1.37968	-1.33793	-2.17352	-1.34355	-1.73709	-0.306298	0.415397	-0.274875	0.638592	0.081881	0.54783	1.08356	-0.734564	0.526574	-0.152733	-1.22477	-1.50332	-1.31857	-0.783413	-2.30048	-0.734289	0.591816	-1.17208	-0.302033
49	0.12933	1.14562	1.37163	1.56524	2.76994	1.08734	0.831371	0.604243	-0.941318	-0.91161	-1.74234	-0.848753	-1.32163	0.117748	0.84975	0.153243	1.05785	0.497709	1.01912	1.52083	-0.266749	0.992332	0.316946	-0.749798	-1.03694	-0.85628	-0.366663	-1.8601	-0.318475	0.971968	-0.705795	0.079093
50	0.581086	1.1564	1.87089	2.06105	3.25676	1.61374	1.32884	1.09404	-0.504493	-0.488864	-1.31286	-0.358536	-0.905004	0.542792	1.28797	0.585433	1.47811	0.920808	1.49286	1.96265	0.204988	1.4626	0.79186	-0.271622	-0.566106	-0.391787	0.046074	-1.42927	0.099248	1.34501	-0.249261	0.464642
51	1.03276	1.16883	2.36637	2.55306	3.7379	2.13304	1.82736	1.58052	-0.0691192	-0.069662	-0.884858	0.127457	-0.487839	0.969306	1.73115	1.02243	1.90269	1.35145	1.96942	2.40975	0.68097	1.93761	1.27134	0.210947	-0.090697	0.075644	0.454445	-1.00925	0.51864	1.71195	0.195971	0.854917
52	1.48468	1.18291	2.8583	3.04181	4.21414	2.64522	2.32629	2.06406	0.36483	0.346143	-0.458225	0.609407	-0.070893	1.39772	2.18004	1.4652	2.33325	1.78923	2.44945	2.86309	1.16102	2.41705	1.75411	0.698307	0.38908	0.546562	0.85918	-0.598206	0.93968	2.07424	0.630334	1.24985
53	1.93718	1.19845	3.34687	3.52771	4.68617	3.15005	2.82518	2.54526	0.797306	0.758669	-0.032855	1.08733	0.345109	1.82828	2.63539	1.91502	2.77011	2.23363	2.93436	3.32386	1.64444	2.89952	2.23851	1.18962	0.872998	1.02154	1.26189	-0.192345	1.36261	2.43372	1.05651	1.64896
54	2.39056	1.21515	3.83226	4.01094	5.15435	3.64724	3.32383	3.02494	1.22822	1.16787	0.391383	1.5613	0.759615	2.26091	3.09784	2.37318	3.21316	2.68456	3.42626	3.79203	2.13013	3.38267	2.72272	1.68335	1.36069	1.5012	1.66437	0.211715	1.78753	2.79241	1.47885	2.05134
55	2.84495	1.23278	4.31463	4.4914	5.6187	4.13667	3.82232	3.50406	1.65743	1.57364	0.814748	2.03151	1.17215	2.69511	3.56804	2.84054	3.66232	3.14209	3.92745	4.26782	2.61673	3.8634	3.20477	2.17812	1.85154	1.9858	2.06792	0.616044	2.21402	3.15232	1.90165	2.45558
56	3.30028	1.25126	4.79418	4.96892	6.0792	4.61839	4.3208	3.9836	2.08483	1.97585	1.23773	2.49821	1.58237	3.13	4.04668	3.31734	4.11768	3.60653	4.43949	4.75237	3.10268	4.33819	3.68254	2.67307	2.34481	2.47482	2.47301	1.02201	2.64099	3.51472	2.32743	2.85991
57	3.75622	1.27062	5.27112	5.44332	6.53597	5.09255	4.81931	4.46443	2.51025	2.37435	1.66101	2.96164	1.98994	3.56432	4.53437	3.80421	4.57993	4.07872	4.96248	5.24649	3.58629	4.80359	4.15384	3.16746	2.83969	2.96688	2.87906	1.43051	3.06657	3.87948	2.75638	3.26235
58	4.21229	1.29107	5.74563	5.9144	6.98938	5.55938	5.31769	4.9473	2.93354	2.76923	2.08542	3.42205	2.39455	3.99647	5.03208	4.30387	5.05066	4.56003	5.49552	5.75031	4.06553	5.25672	4.61623	3.65974	3.33467	3.46028	3.28467	1.84209	3.48874	4.24476	3.18694	3.66083
59	4.66791	1.31305	6.21791	6.38176	7.44004	6.01917	5.81574	5.43284	3.35462	3.16096	2.51175	3.87961	2.79602	4.42476	5.54113	4.82094	5.53167	5.05207	6.0373	6.26367	4.53793	5.69508	5.06717	4.14744	3.82685	3.95312	3.68795	2.25674	3.90593	4.60718	3.6166	4.05328
60	5.12222	1.33716	6.68822	6.84503	7.88893	6.47228	6.31336	5.92152	3.77345	3.55042	2.94065	4.33435	3.19435	4.84748	6.06199	5.35796	6.0241	5.55619	6.58536	6.78637	5.00081	6.11616	5.50488	4.62758	4.31247	4.44298	4.08663	2.67412	4.31684	4.96246	4.04212	4.43762
61	5.57395	1.36409	7.1569	7.30408	8.33717	6.91943	6.81047	6.41336	4.18999	3.93855	3.37248	4.78606	3.58979	5.26308	6.59315	5.91247	6.52792	6.07282	7.13565	7.31691	5.45168	6.5178	5.92893	5.09723	4.78765	4.92681	4.47803	3.09325	4.71973	5.30619	4.45949	4.81151
62	6.02137	1.39449	7.6244	7.75931	8.78594	7.36191	7.30687	6.90797	4.60404	4.32607	3.80715	5.23404	3.98279	5.67014	7.13079	6.47733	7.04127	6.60113	7.683	7.85121	5.88846	6.89887	6.34041	5.5534	5.24874	5.40085	4.85918	3.51268	5.11264	5.63428	4.86397	5.17235
63	6.46248	1.42884	8.09131	8.21174	9.2361	7.80183	7.80226	7.40464	5.01507	4.71324	4.24413	5.67691	4.37375	6.06733	7.66932	7.04324	7.56038	7.13817	8.22128	8.38352	6.30958	7.25971	6.74147	5.9933	5.69258	5.86086	5.22709	3.93078	5.49346	5.94321	5.25041	5.51757
64	6.89524	1.46747	8.55831	8.66289	9.6879	8.24194	8.29642	7.90239	5.42217	5.09963	4.6825	6.11249	4.76281	6.45342	8.20269	7.60203	8.08017	7.6787	8.74495	8.90762	6.71408	7.60175	7.13451	6.41437	6.11701	6.30274	5.57894	4.34561	5.85979	6.23025	5.6137	5.84533
65	7.31779	1.51057	9.02597	9.1145	10.1408	8.68527	8.78925	8.40005	5.82401	5.48431	5.12107	6.53771	5.14972	6.82725	8.72514	8.14801	8.59476	8.21611	9.24921	9.41762	7.10148	7.92696	7.52095	6.81474	6.52143	6.72334	5.91232	4.75453	6.2092	6.49338	5.94982	6.15465
66	7.72827	1.55797	9.49447	9.56805	10.5934	9.13448	9.28031	8.89614	6.21892	5.86593	5.55852	6.94881	5.53367	7.18764	9.2309	8.67668	9.09789	8.74327	9.7287	9.90793	7.47151	8.23686	7.89953	7.19347	6.90678	7.12089	6.22558	5.1543	6.53989	6.73162	6.2567	6.44539
67	8.12465	1.60897	9.96311	10.0242	11.0431	9.59104	9.76846	9.38877	6.60487	6.24282	5.99328	7.34164	5.91316	7.53343	9.71393	9.18365	9.58315	9.2525	10.1774	10.373	7.82332	8.53143	8.26537	7.5504	7.27444	7.49497	6.51803	5.54139	6.85074	6.94535	6.53463	6.71804
68	8.50451	1.66245	10.4302	10.4826	11.4862	10.0548	10.2519	9.87544	6.97963	6.61324	6.42346	7.71202	6.28602	7.86342	10.1681	9.66527	10.0432	9.73541	10.5901	10.8063	8.15497	8.80843	8.61004	7.88581	7.62462	7.84596	6.78968	5.91235	7.14008	7.1365	6.786	6.97348
69	8.86492	1.71702	10.893	10.9415	11.9182	10.5239	10.7282	10.3531	7.34083	6.97537	6.84663	8.05631	6.64949	8.17636	10.5869	10.1181	10.4701	10.1832	10.9631	11.1999	8.46296	9.06332	8.92273	8.19987	7.9553	8.17358	7.04095	6.26392	7.40511	7.30834	7.01464	7.21273
70	9.2025	1.77126	11.348	11.3979	12.3334	10.9951	11.1947	10.8186	7.68601	7.32733	7.25943	8.3719	7.00026	8.47111	10.9639	10.5373	10.8558	10.5871	11.2929	11.5462	8.74238	9.29001	9.1922	8.4919	8.26224	8.47558	7.2723	6.59305	7.64322	7.46438	7.22457	7.43628
71	9.51366	1.82406	11.791	11.8473	12.7262	11.4639	11.6484	11.2691	8.01281	7.66721	7.65751	8.6577	7.33484	8.74681	11.2928	10.9158	11.1939	10.9392	11.5763	11.8386	8.9878	9.48237	9.40954	8.75973	8.54	8.74734	7.48398	6.89671	7.85377	7.60738	7.41875	7.64328
72	9.79503	1.87476	12.2173	12.2836	13.0911	11.9243	12.0856	11.7019	8.31924	7.99334	8.0357	8.91419	7.65006	9.0029	11.5686	11.2454	11.4793	11.2336	11.8114	12.0731	9.19434	9.63575	9.5706	8.99898	8.78357	8.98278	7.67573	7.17205	8.03807	7.73873	7.59846	7.83132
73	10.0438	1.92317	12.6217	12.6992	13.423	12.3693	12.5021	12.1148	8.60382	8.30443	8.38846	9.14327	7.94366	9.23929	11.7882	11.5175	11.7083	11.4685	11.9971	12.2494	9.35835	9.74765	9.67609	9.20289	8.98903	9.1761	7.84673	7.41704	8.19785	7.85826	7.76367	7.99682
74	10.2578	1.9695	12.9986	13.0857	13.7181	12.7908	12.8933	12.505	8.86582	8.59971	8.71044	9.34771	8.21482	9.45643	11.9514	11.7264	11.8799	11.6467	12.1328	12.3714	9.47767	9.81723	9.72942	9.36455	9.1538	9.32334	7.99566	7.63099	8.33366	7.96437	7.91333	8.13594
75	10.4362	2.0141	13.3424	13.4348	13.9738	13.1803	13.2543	12.8689	9.10527	8.87895	8.99735	9.53053	8.46405	9.65544	12.0608	11.8703	11.9966	11.7728	12.2189	12.4456	9.55151	9.84399	9.73416	9.47967	9.27683	9.42289	8.12097	7.81469	8.44414	8.05485	8.04556	8.24563
76	10.5784	2.0571	13.6482	13.7396	14.1887	13.53	13.5805	13.2022	9.32295	9.14242	9.24676	9.69466	8.69296	9.83797	12.1195	11.9503	12.0631	11.8494	12.2575	12.4773	9.58018	9.827	9.69331	9.54706	9.35868	9.47486	8.22131	7.96968	8.52685	8.12762	8.15833	8.32406
77	10.6848	2.09848	13.912	13.9955	14.363	13.8338	13.8675	13.5002	9.52031	9.39101	9.45832	9.84275	8.9037	10.0058	12.131	11.9707	12.085	11.8784	12.2527	12.4683	9.56486	9.76544	9.61065	9.56645	9.40071	9.48104	8.29578	8.09689	8.57978	8.18133	8.25023	8.37068
78	10.7564	2.1384	14.1314	14.2008	14.4971	14.0881	14.1123	13.7586	9.69906	9.62591	9.63354	9.97701	9.09851	10.1603	12.0999	11.9398	12.0677	11.8654	12.2086	12.418	9.50771	9.65997	9.49148	9.53769	9.40404	9.44535	8.34384	8.19581	8.60192	8.21559	8.32017	8.38573
79	10.795	2.17733	14.3052	14.3556	14.5922	14.2917	14.3126	13.9739	9.86086	9.84838	9.77495	10.0987	9.27957	10.3027	12.0323	11.868	12.0162	11.8215	12.1282	12.3278	9.41203	9.51309	9.34134	9.4627	9.36977	9.37323	8.36484	8.26468	8.59242	8.23067	8.36628	8.37013
80	10.803	2.21581	14.4335	14.4606	14.6494	14.4458	14.4673	14.1446	10.0071	10.0594	9.88541	10.208	9.4488	10.4336	11.9345	11.7633	11.9351	11.7592	12.0136	12.2012	9.28175	9.32852	9.16507	9.34613	9.29911	9.2699	8.35794	8.30089	8.55024	8.2272	8.3857	8.32569
81	10.782	2.2541	14.517	14.5173	14.6698	14.552	14.5758	14.2701	10.1385	10.2595	9.96786	10.304	9.60736	10.5538	11.8108	11.6286	11.8299	11.6888	11.8656	12.0413	9.12075	9.11095	8.96787	9.19292	9.19291	9.13908	8.323	8.30211	8.4753	8.20613	8.37631	8.25516
82	10.7339	2.29209	14.5563	14.5271	14.6543	14.6124	14.6372	14.3505	10.2555	10.4482	10.0253	10.3851	9.75554	10.6636	11.6644	11.4629	11.7073	11.6158	11.6852	11.8508	8.93241	8.86635	8.75627	9.00542	9.05115	8.98287	8.26105	8.26692	8.36965	8.16861	8.33813	8.16191
83	10.6603	2.32956	14.5523	14.4921	14.603	14.6288	14.6513	14.3863	10.3579	10.6239	10.0607	10.449	9.89282	10.7629	11.4982	11.2681	11.5741	11.539	11.4748	11.6349	8.71927	8.60158	8.53695	8.78225	8.87382	8.80175	8.174	8.1948	8.23775	8.11557	8.27278	8.0491
84	10.5627	2.36631	14.5059	14.4151	14.5156	14.6023	14.6178	14.3787	10.4448	10.784	10.0768	10.4937	10.018	10.8515	11.3155	11.0528	11.4343	11.4502	11.2392	11.4011	8.4833	8.32364	8.31495	8.52088	8.66213	8.59493	8.06382	8.08632	8.08557	8.0467	8.18184	7.91868
85	10.4425	2.40211	14.4184	14.2994	14.3922	14.5337	14.5377	14.3292	10.5149	10.9246	10.0758	10.5164	10.1296	10.928	11.1203	10.8311	11.2883	11.3398	10.9852	11.1573	8.22688	8.03877	8.0925	8.22276	8.41904	8.36134	7.9321	7.94434	7.91906	7.96006	8.0659	7.77114
86	10.3016	2.4368	14.2919	14.1491	14.2335	14.4239	14.4127	14.2404	10.5662	11.0414	10.059	10.5146	10.2253	10.9907	10.9174	10.6154	11.1362	11.2015	10.7223	10.9116	7.95303	7.75093	7.86885	7.89658	8.14887	8.09994	7.77948	7.77392	7.74209	7.85192	7.92428	7.60518
87	10.1413	2.47077	14.1291	13.9687	14.0417	14.2742	14.2459	14.1148	10.5965	11.1303	10.0271	10.4857	10.3026	11.0368	10.7119	10.4107	10.9797	11.0349	10.462	10.6722	7.66411	7.45974	7.64046	7.55468	7.85605	7.80964	7.60484	7.58021	7.55446	7.71687	7.75514	7.4175
88	9.96154	2.50515	13.9327	13.7615	13.8196	14.0867	14.0407	13.9548	10.603	11.1875	9.97941	10.4268	10.3581	11.063	10.5072	10.2151	10.8192	10.8435	10.2144	10.4437	7.36024	7.15984	7.40094	7.20642	7.54401	7.48999	7.40463	7.366	7.35102	7.54811	7.55549	7.20253
89	9.7603	2.5419	13.7051	13.5295	13.5696	13.8636	13.8009	13.762	10.5822	11.2095	9.91363	10.3343	10.3879	11.0658	10.3026	10.021	10.6513	10.6324	9.98315	10.225	7.03867	6.84161	7.14139	6.85414	7.21437	7.14183	7.17291	7.13037	7.12277	7.3379	7.32123	6.95225
90	9.53346	2.58354	13.4482	13.273	13.2931	13.6075	13.5304	13.5372	10.5303	11.1932	9.82608	10.2034	10.3878	11.041	10.0926	9.81908	10.4686	10.4045	9.76243	10.0082	6.69415	6.49351	6.85176	6.49278	6.86575	6.76696	6.90204	6.86797	6.8595	7.07839	7.04716	6.65716
91	9.2755	2.63292	13.1633	12.9913	12.9902	13.3214	13.2331	13.2806	10.4428	11.1359	9.71195	10.0288	10.3534	10.9839	9.86819	9.60102	10.2629	10.1579	9.53912	9.77993	6.31953	6.10465	6.52258	6.1114	6.49258	6.36642	6.58365	6.56869	6.55119	6.7627	6.72736	6.30831
92	8.98046	2.69284	12.8511	12.6833	12.6601	13.0079	12.9118	12.9925	10.3153	11.0351	9.56573	9.8057	10.2804	10.8895	9.61962	9.3606	10.0273	9.8861	9.2978	9.52635	5.90644	5.66615	6.1457	5.696	6.08607	5.9383	6.20983	6.21919	6.18863	6.38604	6.35554	5.89973
93	8.64325	2.76538	12.5119	12.3477	12.3016	12.6688	12.5677	12.6735	10.1438	10.8884	9.38161	9.53128	10.1649	10.7528	9.33871	9.09255	9.75681	9.58224	9.02583	9.23612	5.44691	5.17198	5.71474	5.23391	5.63667	5.47726	5.77501	5.80752	5.76504	5.9467	5.92542	5.43037
94	8.26077	2.85115	12.1454	11.9833	11.9145	12.3046	12.2006	12.3241	9.92555	10.6939	9.15437	9.20586	10.004	10.5695	9.01976	8.79091	9.44798	9.24404	8.71529	8.90061	4.93554	4.62095	5.22575	4.7177	5.13651	4.97677	5.27756	5.32729	5.27799	5.44627	5.43182	4.90444
95	7.8324	2.94896	11.7522	11.5903	11.5003	11.9157	11.8095	11.9455	9.65977	10.4506	8.88093	8.83352	9.79649	10.3373	8.65817	8.44778	9.0976	8.87209	8.36029	8.51311	4.37158	4.01863	4.67848	4.14702	4.58155	4.43219	4.72023	4.77831	4.73018	4.88952	4.87285	4.33027
96	7.36063	3.05585	11.3342	11.1708	11.0631	11.5029	11.3948	11.5397	9.3481	10.1583	8.56177	8.4214	9.54269	10.0563	8.25048	8.05469	8.70233	8.46677	7.95692	8.07172	3.76011	3.37725	4.07724	3.52877	3.97413	3.84317	4.1102	4.16658	4.12899	4.28448	4.25187	3.71908
97	6.85186	3.16746	10.8959	10.7303	10.61	11.0691	10.9596	11.1105	8.9948	9.81908	8.20154	7.9794	9.24483	9.72917	7.7968	7.60829	8.26048	8.02771	7.5049	7.58263	3.1124	2.71367	3.43114	2.87701	3.32446	3.2157	3.45941	3.50489	3.48562	3.64294	3.57886	3.08474
98	6.31736	3.2782	10.4455	10.2788	10.1518	10.6202	10.5117	10.6651	8.60661	9.43703	7.80872	7.51956	8.90684	9.3609	7.30277	7.11461	7.77491	7.55492	7.00961	7.05978	2.44637	2.04873	2.75583	2.21228	2.65095	2.56408	2.78554	2.81333	2.81663	2.98108	2.8723	2.44437
99	5.77205	3.38203	9.99298	9.82808	9.70019	10.1638	10.0606	10.2123	8.19204	9.01867	7.39398	7.05388	8.5347	8.95898	6.78163	6.58962	7.25569	7.05384	6.48629	6.52271	1.7849	1.40465	2.07217	1.56005	1.97743	1.9102	2.10871	2.11502	2.14293	2.31594	2.15549	1.81417
100	5.2374	3.47314	9.55706	9.3994	9.27634	9.71628	9.62339	9.7699	7.76242	8.57153	6.97154	6.60035	8.13541	8.53324	6.25442	6.05752	6.72051	6.53967	5.95995	5.99443	1.15604	0.807529	1.40945	0.948843	1.33274	1.28163	1.45707	1.43721	1.49277	1.67429	1.46235	1.21874
101	4.73197	3.54801	9.1485	9.00528	8.88963	9.2885	9.21129	9.34779	7.32781	8.10757	6.55072	6.16567	7.71993	8.09514	5.75219	5.55362	6.19808	6.03981	5.46531	5.50414	0.583848	0.276098	0.793196	0.40579	0.740498	0.70366	0.84751	0.800236	0.88825	1.06738	0.816537	0.665146

## Sheet: SAMY
Sound side			TF1	C:\Users\xb00012\Documents\Data\27_15_150415 SP\27_15_150415_0096.c3d	C:\Users\xb00012\Documents\Data\27_15_150415 SP\27_15_150415_0097.c3d	C:\Users\xb00012\Documents\Data\27_15_150415 SP\27_15_150415_0099.c3d	C:\Users\xb00012\Documents\Data\27_15_150415 SP\27_15_150415_0100.c3d	C:\Users\xb00012\Documents\Data\27_15_150415 SP\27_15_150415_0094.c3d	TF2						TF3	C:\Users\xb00012\Documents\Data\39_28_200515 SP\39_28_200515_0086.c3d	C:\Users\xb00012\Documents\Data\39_28_200515 SP\39_28_200515_0088.c3d	C:\Users\xb00012\Documents\Data\39_28_200515 SP\39_28_200515_0089.c3d	C:\Users\xb00012\Documents\Data\39_28_200515 SP\39_28_200515_0091.c3d	C:\Users\xb00012\Documents\Data\39_28_200515 SP\39_28_200515_0085.c3d	TF4	C:\Users\xb00012\Documents\Data\44_33_190615 SP\44_33_190615_0087.c3d	C:\Users\xb00012\Documents\Data\44_33_190615 SP\44_33_190615_0088.c3d	C:\Users\xb00012\Documents\Data\44_33_190615 SP\44_33_190615_0089.c3d	C:\Users\xb00012\Documents\Data\44_33_190615 SP\44_33_190615_0092.c3d	C:\Users\xb00012\Documents\Data\44_33_190615 SP\44_33_190615_0085.c3d	TF5	C:\Users\xb00012\Documents\Data\45_34_230615 SP\45_34_230615_0081.c3d	C:\Users\xb00012\Documents\Data\45_34_230615 SP\45_34_230615_0082.c3d	C:\Users\xb00012\Documents\Data\45_34_230615 SP\45_34_230615_0083.c3d	C:\Users\xb00012\Documents\Data\45_34_230615 SP\45_34_230615_0084.c3d	C:\Users\xb00012\Documents\Data\45_34_230615 SP\45_34_230615_0079.c3d
Sagittal plane			Echelon	LANKLE_MOMENTS	LANKLE_MOMENTS	LANKLE_MOMENTS	LANKLE_MOMENTS	LANKLE_MOMENTS	Echelon						Echelon	LANKLE_MOMENTS	LANKLE_MOMENTS	LANKLE_MOMENTS	LANKLE_MOMENTS	LANKLE_MOMENTS	Echelon	LANKLE_MOMENTS	LANKLE_MOMENTS	LANKLE_MOMENTS	LANKLE_MOMENTS	LANKLE_MOMENTS	Echelon	RANKLE_MOMENTS	RANKLE_MOMENTS	RANKLE_MOMENTS	RANKLE_MOMENTS	RANKLE_MOMENTS
Ankle Moment				LINK_MODEL_BASED	LINK_MODEL_BASED	LINK_MODEL_BASED	LINK_MODEL_BASED	LINK_MODEL_BASED								LINK_MODEL_BASED	LINK_MODEL_BASED	LINK_MODEL_BASED	LINK_MODEL_BASED	LINK_MODEL_BASED		LINK_MODEL_BASED	LINK_MODEL_BASED	LINK_MODEL_BASED	LINK_MODEL_BASED	LINK_MODEL_BASED		LINK_MODEL_BASED	LINK_MODEL_BASED	LINK_MODEL_BASED	LINK_MODEL_BASED	LINK_MODEL_BASED
101 points over stance phase				Original	Original	Original	Original	Original								Original	Original	Original	Original	Original		Original	Original	Original	Original	Original		Original	Original	Original	Original	Original
ITEM	Mean	SD	A1_L	1	1	1	1	1	A1_R						A1_L	1	1	1	1	1	A1_L	1	1	1	1	1	A1_R	1	1	1	1	1
1	0.0194932	0.0173446	0.0085912	0.013423	0.017228	0.001833	-0.00548	0.015952							0.0352706	0.040126	0.027988	0.028883	0.010576	0.06878	0.0112678	0.024461	-0.000567	0.010528	0.020717	0.0012	0.022843	0.008631	0.022765	0.031543	0.040438	0.010838
2	0.0329251	0.0198537	0.0147964	0.016285	0.005061	0.004129	0.01723	0.031277							0.0490666	0.051992	0.056699	0.045698	0.038763	0.052181	0.0220342	0.019342	0.018512	0.020665	0.030957	0.020695	0.0458032	0.015363	0.052956	0.047659	0.080234	0.032804
3	0.0116343	0.0370355	-0.0011458	0.001551	-0.020481	-0.011736	0.009409	0.015528							-0.0252582	-0.011975	0.008621	-0.036974	-0.011111	-0.074852	0.0155984	0.005088	0.023738	0.023599	0.004653	0.020914	0.0573426	0.050365	0.078257	0.020211	0.082863	0.055017
4	-0.0320033	0.0495896	-0.0373766	-0.031566	-0.075678	-0.058237	0.011206	-0.032608							-0.0853364	-0.066833	-0.077271	-0.093969	-0.075811	-0.112798	-0.0300564	-0.043125	-0.018363	-0.010791	-0.076879	-0.001124	0.024756	0.05386	0.060323	-0.044158	0.028588	0.025167
5	-0.0761868	0.0380112	-0.0869178	-0.086656	-0.120108	-0.108738	-0.015084	-0.104003							-0.0888546	-0.073197	-0.090466	-0.086797	-0.084025	-0.109788	-0.0977152	-0.105896	-0.096357	-0.085466	-0.132992	-0.067865	-0.0312596	-0.016669	-0.001186	-0.079175	-0.038247	-0.021021
6	-0.110901	0.0311913	-0.125317	-0.13219	-0.13051	-0.127144	-0.076297	-0.160444							-0.11104	-0.086744	-0.092919	-0.115695	-0.107467	-0.152374	-0.132871	-0.130646	-0.139629	-0.127165	-0.147088	-0.119829	-0.0743752	-0.07266	-0.060815	-0.106035	-0.076353	-0.056013
7	-0.126984	0.0272087	-0.136664	-0.144333	-0.122907	-0.112131	-0.130277	-0.173673							-0.145163	-0.11755	-0.129653	-0.148446	-0.149972	-0.180196	-0.134107	-0.124859	-0.147663	-0.132493	-0.138881	-0.126641	-0.0920014	-0.090729	-0.087884	-0.112019	-0.093935	-0.07544
8	-0.127371	0.031784	-0.131923	-0.140616	-0.113108	-0.09371	-0.149059	-0.163122							-0.16018	-0.132592	-0.150727	-0.161625	-0.165111	-0.190844	-0.128201	-0.109861	-0.149979	-0.119664	-0.143558	-0.117941	-0.0891818	-0.086641	-0.093139	-0.088289	-0.098703	-0.079137
9	-0.127067	0.0409426	-0.1221	-0.137889	-0.102343	-0.081461	-0.134936	-0.153871							-0.178787	-0.146767	-0.160709	-0.185445	-0.179149	-0.221867	-0.12252	-0.089061	-0.154907	-0.122235	-0.135078	-0.111321	-0.0848586	-0.073687	-0.089079	-0.084971	-0.089813	-0.086743
10	-0.119066	0.0497628	-0.110394	-0.13014	-0.088244	-0.069	-0.125025	-0.139561							-0.187691	-0.158009	-0.161214	-0.199089	-0.187835	-0.23231	-0.09992	-0.046337	-0.147109	-0.110766	-0.105691	-0.089697	-0.0782574	-0.06908	-0.070081	-0.084918	-0.083584	-0.083624
11	-0.103321	0.0599546	-0.0998706	-0.116373	-0.086279	-0.063133	-0.113458	-0.12011							-0.184625	-0.150859	-0.148758	-0.200947	-0.180891	-0.241668	-0.0630066	0.021428	-0.122102	-0.088369	-0.070658	-0.055332	-0.0657838	-0.055249	-0.059665	-0.067752	-0.070878	-0.075375
12	-0.0852624	0.0693527	-0.0877082	-0.108822	-0.077437	-0.038109	-0.101756	-0.112417							-0.173982	-0.137334	-0.116215	-0.199315	-0.17366	-0.243385	-0.0296364	0.068428	-0.101002	-0.058906	-0.037072	-0.01963	-0.049723	-0.037088	-0.038236	-0.05817	-0.052638	-0.062483
13	-0.0627982	0.0756909	-0.071414	-0.097783	-0.068413	0.006458	-0.097741	-0.099591							-0.151364	-0.089895	-0.087555	-0.183857	-0.148705	-0.24681	0.001482	0.091406	-0.073226	-0.027684	-0.002291	0.019205	-0.0298966	-0.010003	-0.002133	-0.049546	-0.036154	-0.051647
14	-0.036637	0.0793054	-0.044014	-0.088201	-0.027681	0.049183	-0.067886	-0.085485							-0.1229	-0.050689	-0.051311	-0.150625	-0.127239	-0.234638	0.0292818	0.125469	-0.04191	0.001203	0.018732	0.042915	-0.0089154	0.01807	0.028123	-0.031321	-0.010119	-0.04933
15	-0.0061443	0.0805892	0.0011372	-0.061151	0.0339	0.09898	-0.019578	-0.046465							-0.0912498	-0.010028	-0.017308	-0.109959	-0.100517	-0.218437	0.0550094	0.152857	-0.013483	0.022327	0.047838	0.065508	0.010526	0.04568	0.043568	-0.005417	0.011686	-0.042887
16	0.0266113	0.0836644	0.0516746	-0.018731	0.086189	0.166917	0.024812	-0.000814							-0.0560848	0.036683	0.016274	-0.053817	-0.074368	-0.205196	0.0811902	0.180984	0.015283	0.043663	0.079431	0.08659	0.0296652	0.073992	0.058231	0.016567	0.021166	-0.02163
17	0.0611841	0.0893281	0.106219	0.024506	0.142338	0.238879	0.081121	0.044249							-0.019368	0.084739	0.050224	-0.004193	-0.049158	-0.178452	0.108632	0.217497	0.042954	0.066065	0.109527	0.107117	0.0492538	0.100836	0.082552	0.030957	0.03329	-0.001366
18	0.0985203	0.0996922	0.169776	0.067994	0.217321	0.309921	0.160549	0.093095							0.0164792	0.134153	0.083202	0.050978	-0.029159	-0.156778	0.137263	0.2533	0.074197	0.087544	0.143476	0.1278	0.0705628	0.127182	0.107732	0.053833	0.050529	0.013538
19	0.137904	0.113746	0.242003	0.123985	0.297875	0.38979	0.246056	0.15231							0.0510344	0.181048	0.116384	0.095034	-0.009814	-0.12748	0.16651	0.288818	0.104065	0.107807	0.176623	0.155237	0.0920682	0.155074	0.137198	0.07372	0.06685	0.027499
20	0.178326	0.132022	0.321526	0.199334	0.38274	0.473735	0.332555	0.219265							0.0794918	0.224822	0.143287	0.136185	0.002876	-0.109711	0.195506	0.321308	0.132124	0.13433	0.211982	0.177785	0.116782	0.184374	0.166675	0.092887	0.088716	0.051259
21	0.218734	0.152518	0.40236	0.273972	0.475174	0.555599	0.424327	0.282728							0.104867	0.263061	0.172965	0.163299	0.015558	-0.090549	0.224894	0.352081	0.163742	0.160421	0.248454	0.199774	0.142815	0.215798	0.197604	0.119235	0.108992	0.072444
22	0.26027	0.177354	0.489592	0.354604	0.574255	0.641336	0.525472	0.352294							0.127657	0.297763	0.201622	0.190628	0.022674	-0.074402	0.254786	0.384692	0.187852	0.182561	0.287927	0.230898	0.169046	0.245193	0.232035	0.144043	0.135174	0.088784
23	0.303287	0.202669	0.578975	0.441905	0.673837	0.721459	0.627906	0.429767							0.149924	0.327626	0.230281	0.220663	0.029482	-0.058431	0.287266	0.419692	0.220302	0.210273	0.329273	0.256791	0.196981	0.273245	0.267185	0.171228	0.168052	0.105195
24	0.344954	0.227037	0.662677	0.525503	0.765279	0.801802	0.718766	0.502036							0.174177	0.36441	0.26378	0.249417	0.032313	-0.039033	0.320819	0.457303	0.252564	0.240699	0.369635	0.283895	0.222142	0.300083	0.300585	0.191727	0.196739	0.121577
25	0.385366	0.250552	0.743647	0.613125	0.850238	0.877183	0.804828	0.572862							0.196146	0.396089	0.293042	0.277115	0.038772	-0.024287	0.35521	0.495435	0.287225	0.272666	0.409471	0.311255	0.246459	0.323125	0.332881	0.212112	0.224944	0.139233
26	0.424305	0.270911	0.81639	0.696091	0.925842	0.93785	0.888024	0.634144							0.220417	0.430765	0.322794	0.303767	0.047076	-0.002317	0.391485	0.539612	0.324203	0.306499	0.451731	0.335378	0.268926	0.346689	0.363857	0.226364	0.25471	0.153012
27	0.459592	0.287144	0.879373	0.766035	0.986203	0.990195	0.956888	0.697542							0.243524	0.461826	0.350095	0.32894	0.057294	0.019465	0.424453	0.577797	0.355802	0.341836	0.488508	0.358322	0.291019	0.367185	0.393021	0.24484	0.281741	0.168307
28	0.494218	0.300968	0.936699	0.828565	1.04273	1.0397	1.01804	0.75445							0.266837	0.492404	0.373081	0.356134	0.068517	0.044048	0.460751	0.617411	0.395042	0.375412	0.530833	0.385059	0.312585	0.380118	0.421247	0.263016	0.308146	0.190397
29	0.525622	0.311349	0.984323	0.883266	1.08935	1.08113	1.06468	0.803194							0.291339	0.520616	0.398927	0.386566	0.082254	0.06833	0.494311	0.658737	0.426947	0.40961	0.565385	0.410876	0.332514	0.398559	0.446716	0.276823	0.33516	0.205311
30	0.557077	0.318749	1.02802	0.92984	1.13546	1.11681	1.10755	0.850459							0.317794	0.548714	0.422837	0.417314	0.098827	0.101277	0.527742	0.692838	0.461774	0.44486	0.60286	0.436379	0.35475	0.419119	0.472662	0.296145	0.358501	0.227325
31	0.585712	0.325759	1.06667	0.973607	1.1749	1.15211	1.13792	0.894817							0.342016	0.577487	0.450802	0.447012	0.111954	0.122827	0.560218	0.722889	0.495325	0.476921	0.641379	0.464574	0.373942	0.43605	0.497488	0.308972	0.383223	0.243976
32	0.612021	0.328858	1.09696	1.00605	1.2008	1.18212	1.16177	0.93408							0.367341	0.604177	0.47588	0.475795	0.127809	0.153045	0.591552	0.749677	0.527014	0.511303	0.676413	0.493353	0.392226	0.452936	0.520755	0.321281	0.408286	0.257871
33	0.636521	0.331453	1.12306	1.03583	1.22582	1.20426	1.18142	0.967977							0.388431	0.632344	0.495131	0.504499	0.138391	0.171789	0.621574	0.776354	0.555426	0.544942	0.711229	0.519918	0.413019	0.474573	0.544894	0.334229	0.434975	0.276422
34	0.658244	0.332667	1.14403	1.05956	1.24521	1.22043	1.19482	1.00012							0.408913	0.658736	0.516445	0.527589	0.145866	0.19593	0.650447	0.802124	0.585242	0.575856	0.743373	0.545642	0.429589	0.490016	0.566221	0.349347	0.452008	0.290352
35	0.678039	0.330529	1.15659	1.07292	1.25219	1.2304	1.2041	1.02336							0.42803	0.683567	0.531021	0.550035	0.156085	0.219441	0.679958	0.826602	0.612409	0.610963	0.775652	0.574162	0.447576	0.505103	0.587309	0.361642	0.478814	0.30501
36	0.696533	0.327842	1.16544	1.08271	1.25486	1.23685	1.20865	1.04411							0.446389	0.703764	0.546088	0.577107	0.165135	0.239853	0.709981	0.856486	0.64093	0.64514	0.805609	0.601739	0.464324	0.516913	0.607919	0.372907	0.510229	0.313654
37	0.71269	0.321422	1.16545	1.08958	1.24348	1.22795	1.20446	1.06176							0.464268	0.725295	0.562359	0.596654	0.172635	0.264398	0.738732	0.881634	0.663659	0.67901	0.835101	0.634257	0.482314	0.53674	0.628371	0.385768	0.538786	0.321907
38	0.726694	0.312255	1.15772	1.08942	1.22442	1.21403	1.1893	1.07142							0.482983	0.743753	0.576425	0.623039	0.182591	0.289109	0.766025	0.90764	0.689039	0.710916	0.85967	0.662858	0.500049	0.553883	0.649557	0.40071	0.566885	0.329208
39	0.738878	0.301455	1.14459	1.08342	1.20498	1.19232	1.16987	1.07236							0.502135	0.763342	0.589107	0.645573	0.19864	0.314012	0.793225	0.93464	0.711588	0.74367	0.884899	0.691329	0.51556	0.5645	0.668138	0.414028	0.590037	0.341099
40	0.749362	0.288579	1.12556	1.06914	1.17636	1.16755	1.14686	1.06789							0.522682	0.779335	0.606434	0.67011	0.215377	0.342152	0.818554	0.959174	0.732762	0.774941	0.906816	0.719075	0.530652	0.5774	0.682911	0.428772	0.613405	0.350773
41	0.759187	0.274203	1.10139	1.04611	1.14272	1.13845	1.12142	1.05827							0.543972	0.798185	0.619603	0.695776	0.235681	0.370615	0.844586	0.987861	0.753331	0.807804	0.927066	0.746868	0.546797	0.588851	0.69794	0.446786	0.636282	0.364127
42	0.766616	0.260113	1.07268	1.02586	1.10642	1.10082	1.09157	1.03874							0.565411	0.817113	0.637824	0.722256	0.253593	0.396271	0.868078	1.01412	0.772825	0.835164	0.943474	0.774809	0.560294	0.600615	0.713459	0.462693	0.654936	0.369765
43	0.773824	0.246503	1.04097	1.00171	1.06632	1.06322	1.0588	1.01479							0.585018	0.837308	0.649679	0.749375	0.269247	0.419483	0.894015	1.03951	0.793337	0.864931	0.966012	0.806287	0.575296	0.608284	0.725058	0.480144	0.678251	0.384742
44	0.779629	0.234727	1.00936	0.973457	1.02478	1.02587	1.0251	0.997588							0.603467	0.856751	0.668861	0.767698	0.284514	0.439511	0.916406	1.06831	0.80967	0.891379	0.982006	0.83066	0.589282	0.619565	0.737214	0.497078	0.696523	0.396032
45	0.785746	0.224055	0.976834	0.943654	0.982692	0.988702	0.991133	0.977987							0.6248	0.882802	0.685266	0.79236	0.298947	0.464626	0.938297	1.09183	0.832329	0.918732	0.995179	0.853417	0.603052	0.628901	0.751249	0.512291	0.714544	0.408276
46	0.792109	0.215501	0.944902	0.917917	0.94197	0.951646	0.958918	0.954059							0.647563	0.905566	0.704457	0.815106	0.32091	0.491774	0.960651	1.11807	0.850243	0.945334	1.01077	0.878839	0.615318	0.634885	0.765961	0.531377	0.734523	0.409846
47	0.799401	0.207991	0.914638	0.891608	0.907623	0.920157	0.921637	0.932164							0.670657	0.930586	0.724019	0.837912	0.344948	0.515818	0.981934	1.1417	0.870979	0.972011	1.02773	0.897243	0.630377	0.645976	0.77951	0.552605	0.751676	0.42212
48	0.80666	0.202902	0.884444	0.865273	0.867472	0.887341	0.889805	0.912329							0.694899	0.95926	0.743295	0.863429	0.36883	0.53968	1.00259	1.16338	0.890993	0.997166	1.04432	0.917069	0.644711	0.654796	0.793973	0.571955	0.767403	0.435428
49	0.816589	0.201729	0.860555	0.843843	0.838106	0.86168	0.860273	0.898875							0.720835	0.994926	0.7673	0.885309	0.393596	0.563044	1.02574	1.18666	0.915982	1.0239	1.06402	0.938115	0.659229	0.667872	0.809278	0.592192	0.784009	0.442794
50	0.82568	0.200623	0.836187	0.819891	0.812561	0.836458	0.832388	0.879636							0.745406	1.02139	0.78611	0.909517	0.421901	0.588108	1.04685	1.20562	0.93734	1.04866	1.08256	0.96009	0.674273	0.678669	0.823293	0.614921	0.800014	0.454469
51	0.835959	0.201936	0.813766	0.802358	0.784373	0.812013	0.808057	0.862028							0.773451	1.05013	0.810982	0.937829	0.449348	0.61897	1.06791	1.22521	0.961633	1.07283	1.10062	0.979248	0.688712	0.689021	0.838795	0.635549	0.817675	0.462521
52	0.847685	0.205343	0.79582	0.790345	0.76278	0.796009	0.783248	0.84672							0.799931	1.07944	0.832856	0.965365	0.478233	0.643762	1.09159	1.24785	0.989748	1.0975	1.11948	1.00336	0.703402	0.699917	0.850796	0.654439	0.83539	0.476467
53	0.859697	0.209072	0.780685	0.776323	0.747976	0.787006	0.760633	0.831486							0.82753	1.10894	0.857514	0.993348	0.502509	0.67534	1.11213	1.26614	1.01292	1.12004	1.13629	1.02528	0.718439	0.715467	0.864901	0.672479	0.850165	0.489183
54	0.87278	0.212952	0.771393	0.772706	0.733681	0.78012	0.74742	0.823037							0.855206	1.13544	0.884149	1.02124	0.531438	0.703762	1.13184	1.27929	1.03381	1.1464	1.15173	1.04798	0.732679	0.728277	0.881196	0.689203	0.866093	0.498625
55	0.887353	0.217254	0.763914	0.770048	0.724774	0.776281	0.736781	0.811688							0.883677	1.16407	0.911806	1.05026	0.556544	0.735704	1.1526	1.2961	1.05491	1.16752	1.17031	1.07416	0.749222	0.742492	0.895963	0.712814	0.881058	0.513781
56	0.902449	0.222611	0.758838	0.769206	0.718715	0.777448	0.726585	0.802236							0.911886	1.19318	0.940167	1.08112	0.581044	0.763926	1.17356	1.31262	1.07641	1.19359	1.18723	1.09794	0.765511	0.758166	0.912985	0.731264	0.897184	0.527954
57	0.920013	0.224935	0.759585	0.773591	0.718637	0.774407	0.72774	0.803552							0.942339	1.21923	0.972914	1.10957	0.60932	0.800654	1.1927	1.32192	1.09775	1.21447	1.20519	1.12419	0.785422	0.780708	0.935073	0.746905	0.913289	0.551134
58	0.93897	0.227103	0.764718	0.781626	0.724219	0.78102	0.727181	0.809542							0.971988	1.24733	1.0025	1.13763	0.638805	0.833671	1.21223	1.33424	1.11827	1.23787	1.22428	1.1465	0.806939	0.802789	0.958191	0.772854	0.927805	0.573056
59	0.958475	0.228969	0.773521	0.795117	0.733633	0.790688	0.72359	0.824579							1.00242	1.27192	1.0357	1.16974	0.666121	0.868625	1.23042	1.34345	1.13646	1.26	1.24287	1.16932	0.827537	0.823335	0.981304	0.793032	0.945924	0.594089
60	0.980165	0.230724	0.788282	0.810562	0.753298	0.802088	0.728553	0.846907							1.03274	1.2994	1.06695	1.203	0.692017	0.902327	1.25073	1.35881	1.15825	1.28287	1.2586	1.19512	0.84891	0.844164	1.00495	0.816529	0.964323	0.614579
61	1.00434	0.230169	0.809726	0.82979	0.780246	0.820377	0.739788	0.878428							1.0649	1.32534	1.1056	1.23696	0.719281	0.937329	1.27034	1.36702	1.17794	1.30756	1.2786	1.22056	0.872403	0.878576	1.02798	0.838304	0.977213	0.639936
62	1.02905	0.229075	0.835323	0.85669	0.810056	0.842228	0.754065	0.913574							1.09719	1.3523	1.14104	1.27048	0.749372	0.972754	1.28901	1.37752	1.20086	1.32911	1.293	1.24456	0.894691	0.891642	1.05671	0.862684	0.998687	0.663726
63	1.05599	0.2249	0.866246	0.890073	0.844391	0.868985	0.776278	0.951501							1.13038	1.37273	1.17865	1.30612	0.779163	1.01523	1.30608	1.38664	1.22031	1.34749	1.30641	1.26957	0.921242	0.915211	1.08453	0.887623	1.02141	0.69744
64	1.08436	0.219808	0.903749	0.930098	0.883225	0.903418	0.806068	0.995935							1.16326	1.39673	1.21528	1.3397	0.813182	1.05141	1.32415	1.39653	1.24125	1.36341	1.32348	1.29606	0.946283	0.939603	1.11137	0.912677	1.03836	0.729406
65	1.11437	0.211776	0.948241	0.973064	0.934093	0.944877	0.848905	1.04027							1.19372	1.41387	1.24947	1.36688	0.843806	1.09457	1.34132	1.40407	1.262	1.38082	1.33588	1.32384	0.974193	0.964213	1.13983	0.940233	1.06444	0.762244
66	1.14565	0.20299	0.995789	1.02216	0.984598	0.99285	0.897957	1.08138							1.22393	1.43355	1.28252	1.39691	0.876936	1.12971	1.35919	1.41337	1.28274	1.39708	1.35333	1.34942	1.00369	0.989173	1.16769	0.965087	1.09284	0.803658
67	1.17736	0.193251	1.04702	1.07713	1.04324	1.04217	0.944763	1.12781							1.25585	1.45123	1.31705	1.42416	0.913353	1.17344	1.37481	1.41777	1.2994	1.41019	1.37054	1.37613	1.03175	1.01161	1.19474	0.99248	1.11768	0.842212
68	1.20985	0.181897	1.10218	1.12952	1.10511	1.09987	0.998801	1.1776							1.28565	1.47069	1.34934	1.44426	0.950841	1.21311	1.39	1.42355	1.31855	1.42452	1.38309	1.40027	1.06157	1.03539	1.21991	1.02113	1.14346	0.887979
69	1.24219	0.171084	1.15847	1.18352	1.16942	1.15456	1.05944	1.22538							1.31256	1.48531	1.38099	1.46363	0.987937	1.24494	1.40625	1.42994	1.33473	1.44041	1.401	1.42518	1.09146	1.05943	1.24726	1.05122	1.16835	0.931053
70	1.27617	0.159292	1.21942	1.24714	1.23809	1.21655	1.12072	1.27459							1.34258	1.50454	1.40824	1.48729	1.03418	1.27866	1.42045	1.43741	1.34865	1.4551	1.41379	1.44728	1.12224	1.08427	1.26882	1.08262	1.19387	0.981627
71	1.30945	0.149273	1.27989	1.30522	1.30665	1.27899	1.18502	1.32356							1.37159	1.5212	1.43759	1.51036	1.0758	1.313	1.43386	1.44613	1.35957	1.46906	1.42399	1.47058	1.15244	1.11122	1.28826	1.11372	1.2201	1.02889
72	1.34173	0.140372	1.3393	1.36158	1.37319	1.33983	1.25175	1.37017							1.39756	1.53506	1.46384	1.5318	1.11099	1.34612	1.44639	1.45449	1.37027	1.48356	1.43812	1.4855	1.18367	1.1385	1.30716	1.14249	1.24944	1.08079
73	1.37257	0.134057	1.3986	1.41497	1.43911	1.4036	1.314	1.42135							1.42004	1.54785	1.48476	1.55065	1.14339	1.37355	1.45803	1.46394	1.37559	1.49469	1.45127	1.50466	1.21362	1.16505	1.32866	1.17097	1.27236	1.13108
74	1.40219	0.129317	1.45462	1.46537	1.49923	1.46091	1.37613	1.47149							1.4414	1.56963	1.50554	1.56191	1.17369	1.39623	1.46839	1.46918	1.38409	1.50446	1.46383	1.52042	1.24433	1.19387	1.34806	1.20453	1.29369	1.1815
75	1.42792	0.127068	1.50778	1.5152	1.55472	1.51511	1.44138	1.5125							1.45725	1.58328	1.51881	1.57224	1.19829	1.41362	1.47575	1.47677	1.38931	1.50995	1.47196	1.53078	1.2709	1.22049	1.35829	1.23103	1.31602	1.22867
76	1.45132	0.127041	1.55815	1.56136	1.60677	1.57158	1.49849	1.55254							1.46759	1.59306	1.52427	1.57694	1.2221	1.42157	1.48305	1.48184	1.39718	1.51367	1.47978	1.54279	1.29651	1.2436	1.37158	1.25742	1.33619	1.27375
77	1.47161	0.12886	1.60424	1.60779	1.65198	1.61462	1.55111	1.5957							1.47464	1.59733	1.52513	1.58235	1.23755	1.43085	1.48577	1.48261	1.40006	1.51531	1.4803	1.55058	1.32177	1.26719	1.38039	1.28124	1.3546	1.32544
78	1.48669	0.133377	1.64495	1.65002	1.69053	1.65067	1.59991	1.63361							1.47493	1.59569	1.52487	1.57547	1.24838	1.43023	1.48663	1.48705	1.4005	1.51417	1.48103	1.5504	1.34023	1.28263	1.38364	1.30429	1.36644	1.36418
79	1.49768	0.139696	1.67983	1.68102	1.72513	1.68438	1.64396	1.66467							1.47379	1.58809	1.52371	1.57279	1.25586	1.4285	1.48231	1.48542	1.39852	1.50825	1.47198	1.54739	1.35478	1.29654	1.38536	1.3182	1.37148	1.4023
80	1.50458	0.145863	1.70784	1.70888	1.75451	1.70503	1.67997	1.6908							1.46677	1.57438	1.5187	1.56166	1.25743	1.42168	1.47436	1.47978	1.38972	1.50171	1.46507	1.53554	1.36934	1.30853	1.38602	1.33284	1.37977	1.43952
81	1.50537	0.152206	1.72531	1.72452	1.77221	1.71942	1.70533	1.70505							1.45638	1.56149	1.51061	1.54692	1.25067	1.41219	1.46393	1.47305	1.37831	1.49131	1.45171	1.52527	1.37588	1.31559	1.38248	1.33901	1.38136	1.46097
82	1.49944	0.157896	1.73285	1.73386	1.77839	1.72114	1.72302	1.70785							1.44071	1.54064	1.49507	1.53421	1.23522	1.39842	1.44787	1.46168	1.36371	1.47267	1.4341	1.50721	1.37631	1.31742	1.37434	1.33566	1.37996	1.47418
83	1.48615	0.16161	1.72706	1.72419	1.77978	1.71034	1.72625	1.69476							1.41996	1.51399	1.48856	1.50884	1.2098	1.37861	1.42669	1.4447	1.34325	1.44981	1.41261	1.48309	1.37087	1.31313	1.36037	1.32697	1.37347	1.4804
84	1.4635	0.162205	1.70571	1.69947	1.75813	1.69161	1.71109	1.66827							1.39257	1.48396	1.47295	1.47385	1.18038	1.35171	1.40111	1.4261	1.31776	1.4208	1.38265	1.45825	1.3546	1.29988	1.33515	1.31168	1.3562	1.4701
85	1.4296	0.159519	1.66534	1.65022	1.7142	1.65498	1.68236	1.62495							1.35606	1.44453	1.45452	1.42938	1.13938	1.31251	1.36867	1.39935	1.28523	1.38504	1.34815	1.4256	1.3283	1.28026	1.30091	1.2794	1.33006	1.45088
86	1.38499	0.152295	1.60638	1.58251	1.6551	1.60194	1.62908	1.56327							1.31129	1.39404	1.42388	1.37461	1.10022	1.26371	1.32824	1.36547	1.24431	1.34325	1.30533	1.38283	1.29406	1.25025	1.25923	1.23737	1.29981	1.42362
87	1.32732	0.141726	1.52776	1.49571	1.57324	1.53403	1.55418	1.48164							1.25678	1.33222	1.37597	1.30921	1.05414	1.21237	1.28129	1.32587	1.19786	1.29669	1.2493	1.33672	1.24343	1.20508	1.20423	1.17624	1.25591	1.3757
88	1.25435	0.12765	1.42481	1.38333	1.46986	1.43954	1.45843	1.37289							1.1927	1.25864	1.31395	1.24132	1.0022	1.14741	1.22329	1.2763	1.13383	1.23943	1.19149	1.2754	1.17658	1.14824	1.13123	1.09719	1.19388	1.31236
89	1.16711	0.112513	1.30294	1.25221	1.34789	1.32824	1.34102	1.24535							1.11996	1.17653	1.23809	1.15987	0.945086	1.08022	1.15263	1.2152	1.05673	1.17024	1.11812	1.20287	1.09292	1.07042	1.04344	1.00465	1.11404	1.23203
90	1.06561	0.0980507	1.16168	1.10243	1.20586	1.19571	1.20514	1.09928							1.03946	1.08294	1.15376	1.06645	0.889553	1.00461	1.06912	1.14272	0.968653	1.09353	1.03108	1.10964	0.992163	0.980839	0.938609	0.89398	1.006	1.14139
91	0.950148	0.0894739	1.00281	0.931602	1.05025	1.04588	1.04826	0.938095							0.951196	0.982412	1.05656	0.965668	0.833264	0.918071	0.973475	1.05935	0.862747	1.0042	0.934092	1.00698	0.873107	0.875285	0.81339	0.766678	0.879197	1.03099
92	0.820737	0.0899152	0.828541	0.743959	0.883974	0.877451	0.875091	0.762231							0.853333	0.873704	0.945252	0.851587	0.770779	0.825341	0.860994	0.959438	0.739216	0.899554	0.822285	0.884479	0.740081	0.749239	0.678545	0.629508	0.73705	0.906064
93	0.685491	0.0946885	0.655754	0.569303	0.713674	0.704366	0.70065	0.590779							0.746741	0.751415	0.822413	0.732443	0.703187	0.724246	0.734745	0.84636	0.607279	0.783468	0.693323	0.743293	0.604724	0.614702	0.546433	0.49941	0.59383	0.769246
94	0.548998	0.0954495	0.493158	0.408036	0.546841	0.532986	0.542864	0.435065							0.628464	0.619922	0.684561	0.606329	0.617659	0.613847	0.598181	0.71803	0.470033	0.654596	0.558162	0.590083	0.476191	0.482008	0.425818	0.388006	0.468584	0.616538
95	0.420199	0.0892472	0.349916	0.278853	0.396825	0.383847	0.391334	0.298721							0.506745	0.480089	0.542418	0.482481	0.525534	0.503204	0.460626	0.578156	0.343657	0.519641	0.420603	0.441074	0.36351	0.364111	0.330838	0.296459	0.359069	0.467075
96	0.306839	0.0774199	0.237663	0.185554	0.273903	0.266252	0.272273	0.190335							0.390196	0.352352	0.406496	0.372162	0.425329	0.39464	0.331948	0.433053	0.232381	0.388436	0.298423	0.307447	0.267549	0.27244	0.246845	0.215005	0.268693	0.334761
97	0.212508	0.0616754	0.154845	0.114353	0.179227	0.174941	0.18949	0.116213							0.283354	0.248418	0.282878	0.266333	0.328011	0.291131	0.224244	0.299584	0.150125	0.271436	0.197801	0.202274	0.187591	0.198525	0.173221	0.14854	0.19254	0.225129
98	0.137461	0.0448296	0.0951058	0.061324	0.108127	0.109804	0.125474	0.0708							0.190279	0.157461	0.184881	0.174952	0.231017	0.203086	0.142807	0.191733	0.09518	0.17586	0.122373	0.128889	0.121651	0.132759	0.114681	0.093767	0.127567	0.139482
99	0.0813148	0.0300207	0.0525948	0.025864	0.060233	0.064231	0.073834	0.038812							0.116632	0.0918	0.111045	0.106347	0.150227	0.123741	0.0836088	0.112129	0.055463	0.10412	0.072219	0.074113	0.0724236	0.085037	0.067722	0.053243	0.077626	0.07849
100	0.0390905	0.0189994	0.0210604	-0.000467	0.032285	0.029077	0.033628	0.010779							0.057233	0.040843	0.049494	0.049455	0.083909	0.062464	0.0442428	0.064954	0.024767	0.052811	0.036675	0.042007	0.0338258	0.044647	0.031981	0.019954	0.035296	0.037251
101	0.0096023	0.0118362	-0.0001614	-0.023997	0.006659	0.008751	0.013845	-0.006065							0.0150926	0.004355	0.016844	0.003852	0.032638	0.017774	0.0153474	0.026524	0.004604	0.018692	0.012574	0.014343	0.0081306	0.016677	0.004669	0.002945	0.007296	0.009066

## Sheet: PAMY
Prosthetic side			TF1	C:\Users\xb00012\Documents\Data\27_15_150415 SP\27_15_150415_0096.c3d	C:\Users\xb00012\Documents\Data\27_15_150415 SP\27_15_150415_0097.c3d	C:\Users\xb00012\Documents\Data\27_15_150415 SP\27_15_150415_0099.c3d	C:\Users\xb00012\Documents\Data\27_15_150415 SP\27_15_150415_0100.c3d	C:\Users\xb00012\Documents\Data\27_15_150415 SP\27_15_150415_0094.c3d	TF2	C:\Users\xb00012\Documents\Data\37_26_130515 SP\37_26_130515_0087.c3d	C:\Users\xb00012\Documents\Data\37_26_130515 SP\37_26_130515_0088.c3d	C:\Users\xb00012\Documents\Data\37_26_130515 SP\37_26_130515_0090.c3d	C:\Users\xb00012\Documents\Data\37_26_130515 SP\37_26_130515_0092.c3d	C:\Users\xb00012\Documents\Data\37_26_130515 SP\37_26_130515_0094.c3d	TF3	C:\Users\xb00012\Documents\Data\39_28_200515 SP\39_28_200515_0086.c3d	C:\Users\xb00012\Documents\Data\39_28_200515 SP\39_28_200515_0088.c3d	C:\Users\xb00012\Documents\Data\39_28_200515 SP\39_28_200515_0089.c3d	C:\Users\xb00012\Documents\Data\39_28_200515 SP\39_28_200515_0091.c3d	C:\Users\xb00012\Documents\Data\39_28_200515 SP\39_28_200515_0085.c3d	TF4	C:\Users\xb00012\Documents\Data\44_33_190615 SP\44_33_190615_0087.c3d	C:\Users\xb00012\Documents\Data\44_33_190615 SP\44_33_190615_0088.c3d	C:\Users\xb00012\Documents\Data\44_33_190615 SP\44_33_190615_0089.c3d	C:\Users\xb00012\Documents\Data\44_33_190615 SP\44_33_190615_0092.c3d	C:\Users\xb00012\Documents\Data\44_33_190615 SP\44_33_190615_0085.c3d	TF5	C:\Users\xb00012\Documents\Data\45_34_230615 SP\45_34_230615_0081.c3d	C:\Users\xb00012\Documents\Data\45_34_230615 SP\45_34_230615_0082.c3d	C:\Users\xb00012\Documents\Data\45_34_230615 SP\45_34_230615_0083.c3d	C:\Users\xb00012\Documents\Data\45_34_230615 SP\45_34_230615_0084.c3d	C:\Users\xb00012\Documents\Data\45_34_230615 SP\45_34_230615_0079.c3d
Sagittal plane			Echelon	RANKLE_MOMENTS	RANKLE_MOMENTS	RANKLE_MOMENTS	RANKLE_MOMENTS	RANKLE_MOMENTS	Echelon	LANKLE_MOMENTS	LANKLE_MOMENTS	LANKLE_MOMENTS	LANKLE_MOMENTS	LANKLE_MOMENTS	Echelon	RANKLE_MOMENTS	RANKLE_MOMENTS	RANKLE_MOMENTS	RANKLE_MOMENTS	RANKLE_MOMENTS	Echelon	RANKLE_MOMENTS	RANKLE_MOMENTS	RANKLE_MOMENTS	RANKLE_MOMENTS	RANKLE_MOMENTS	Echelon	LANKLE_MOMENTS	LANKLE_MOMENTS	LANKLE_MOMENTS	LANKLE_MOMENTS	LANKLE_MOMENTS
Ankle Moment				LINK_MODEL_BASED	LINK_MODEL_BASED	LINK_MODEL_BASED	LINK_MODEL_BASED	LINK_MODEL_BASED		LINK_MODEL_BASED	LINK_MODEL_BASED	LINK_MODEL_BASED	LINK_MODEL_BASED	LINK_MODEL_BASED		LINK_MODEL_BASED	LINK_MODEL_BASED	LINK_MODEL_BASED	LINK_MODEL_BASED	LINK_MODEL_BASED		LINK_MODEL_BASED	LINK_MODEL_BASED	LINK_MODEL_BASED	LINK_MODEL_BASED	LINK_MODEL_BASED		LINK_MODEL_BASED	LINK_MODEL_BASED	LINK_MODEL_BASED	LINK_MODEL_BASED	LINK_MODEL_BASED
101 points over stance phase				Original	Original	Original	Original	Original		Original	Original	Original	Original	Original		Original	Original	Original	Original	Original		Original	Original	Original	Original	Original		Original	Original	Original	Original	Original
ITEM	Mean	SD	A1_R	1	1	1	1	1	A1_L	1	1	1	1	1	A1_R	1	1	1	1	1	A1_R	1	1	1	1	1	A1_L	1	1	1	1	1
1	-0.0168364	0.0255855	-0.0436074	-0.096244	-0.006637	-0.037878	-0.048766	-0.028512	-0.0354145	-0.010969	-0.05986	-0.019359	-0.008683	-0.027539	-0.0039314	0.027592	-0.006193	-0.025656	-0.009464	-0.005936	-0.0042268	-8.3e-05	0.004054	-0.001839	-0.011047	-0.012219	0.0029982	0.008433	0.010777	-0.009162	-0.007326	0.012269
2	-0.0299209	0.0261642	-0.0579248	-0.100224	-0.030338	-0.044025	-0.062379	-0.052658	-0.0467155	-0.02629	-0.067141	-0.025271	-0.034673	-0.045224	-0.0266812	-0.014122	-0.009462	-0.063269	-0.03253	-0.014023	-0.0206518	-0.015322	-0.015747	-0.016429	-0.029381	-0.02638	0.0023686	0.010101	0.007899	-0.00921	0.002487	0.000566
3	-0.0779051	0.0358664	-0.105345	-0.135493	-0.114714	-0.079242	-0.122042	-0.075233	-0.0936225	-0.054879	-0.132366	-0.039193	-0.058639	-0.070217	-0.103385	-0.095608	-0.078026	-0.124631	-0.102956	-0.115706	-0.0523668	-0.041353	-0.043774	-0.05157	-0.069126	-0.056011	-0.034806	-0.018571	-0.042989	-0.056567	-0.007464	-0.048439
4	-0.137551	0.0385609	-0.16978	-0.180291	-0.185791	-0.15768	-0.1941	-0.131039	-0.147433	-0.078957	-0.215909	-0.0759	-0.11764	-0.129682	-0.153359	-0.135009	-0.133751	-0.168335	-0.155967	-0.173734	-0.108042	-0.095002	-0.112107	-0.104461	-0.115504	-0.113138	-0.109141	-0.103657	-0.116738	-0.124084	-0.062677	-0.13855
5	-0.172479	0.0435585	-0.219114	-0.222784	-0.204152	-0.234018	-0.238771	-0.195844	-0.165436	-0.063616	-0.267256	-0.136394	-0.194969	-0.222344	-0.166234	-0.129884	-0.155595	-0.193436	-0.165203	-0.187052	-0.144832	-0.144008	-0.143302	-0.153446	-0.141659	-0.141744	-0.166778	-0.165294	-0.167496	-0.171636	-0.138669	-0.190797
6	-0.193601	0.0543132	-0.252501	-0.267226	-0.217985	-0.277612	-0.2671	-0.23258	-0.176916	-0.046177	-0.307655	-0.198818	-0.248614	-0.281573	-0.171953	-0.136383	-0.158982	-0.200519	-0.175124	-0.188759	-0.177675	-0.17537	-0.18545	-0.188438	-0.176064	-0.163053	-0.188959	-0.185575	-0.18776	-0.197617	-0.180377	-0.193466
7	-0.211571	0.0643086	-0.285714	-0.295681	-0.250752	-0.312909	-0.305475	-0.263755	-0.181185	-0.030259	-0.332112	-0.24924	-0.287779	-0.315421	-0.187485	-0.155	-0.173602	-0.207138	-0.187217	-0.214469	-0.19621	-0.19172	-0.208934	-0.201448	-0.192827	-0.186121	-0.207261	-0.202195	-0.206323	-0.221997	-0.196009	-0.209781
8	-0.224693	0.0749832	-0.314375	-0.313272	-0.277901	-0.345295	-0.33722	-0.298187	-0.176619	-0.006457	-0.346782	-0.280876	-0.313324	-0.339228	-0.191628	-0.15704	-0.182666	-0.211856	-0.188088	-0.218489	-0.205893	-0.202747	-0.222365	-0.212746	-0.19718	-0.194425	-0.23495	-0.2295	-0.232287	-0.25199	-0.215941	-0.245032
9	-0.237951	0.084103	-0.33888	-0.336137	-0.294615	-0.376133	-0.364371	-0.323142	-0.169046	0.022324	-0.360416	-0.296137	-0.329608	-0.351385	-0.199386	-0.163649	-0.186713	-0.229155	-0.192912	-0.224502	-0.221498	-0.218295	-0.239566	-0.232832	-0.213783	-0.203016	-0.260944	-0.258095	-0.257209	-0.278592	-0.242674	-0.26815
10	-0.249706	0.0916957	-0.360381	-0.35762	-0.310689	-0.397282	-0.388666	-0.347648	-0.15763	0.053734	-0.368994	-0.304288	-0.342796	-0.358865	-0.212598	-0.176797	-0.196877	-0.240876	-0.204769	-0.243671	-0.238591	-0.235824	-0.264144	-0.250529	-0.227611	-0.214847	-0.279331	-0.278269	-0.27461	-0.294317	-0.264126	-0.285332
11	-0.258802	0.0974895	-0.372545	-0.370065	-0.325743	-0.403622	-0.396181	-0.367116	-0.147382	0.08363	-0.378395	-0.310883	-0.352826	-0.365226	-0.227946	-0.191761	-0.212492	-0.25454	-0.216736	-0.264203	-0.24909	-0.248478	-0.277494	-0.262725	-0.23701	-0.219743	-0.297043	-0.298002	-0.289399	-0.316274	-0.279683	-0.301858
12	-0.265805	0.102814	-0.377824	-0.381735	-0.332889	-0.400281	-0.400786	-0.373431	-0.137217	0.112321	-0.386755	-0.316057	-0.358647	-0.370657	-0.240729	-0.199875	-0.223339	-0.269573	-0.230771	-0.280087	-0.256528	-0.254124	-0.285403	-0.272468	-0.245619	-0.225026	-0.316727	-0.318921	-0.306528	-0.338276	-0.297149	-0.322762
13	-0.270936	0.107597	-0.380879	-0.377144	-0.347975	-0.395609	-0.404104	-0.379562	-0.125952	0.139828	-0.391733	-0.319898	-0.366703	-0.375237	-0.252311	-0.212104	-0.236073	-0.278914	-0.241263	-0.293202	-0.263357	-0.260091	-0.294599	-0.279647	-0.253078	-0.229368	-0.332179	-0.331386	-0.32084	-0.353772	-0.31764	-0.337256
14	-0.273456	0.113381	-0.382558	-0.37434	-0.359108	-0.391699	-0.403864	-0.383781	-0.114724	0.168983	-0.398431	-0.325261	-0.372662	-0.38265	-0.260862	-0.219506	-0.246311	-0.287872	-0.249132	-0.301491	-0.264973	-0.259816	-0.294482	-0.283375	-0.252991	-0.2342	-0.34416	-0.343465	-0.32787	-0.3641	-0.334265	-0.351101
15	-0.273736	0.119149	-0.38289	-0.373251	-0.364781	-0.387562	-0.400567	-0.388291	-0.102628	0.197718	-0.402973	-0.334983	-0.383935	-0.391486	-0.268243	-0.227583	-0.251263	-0.295495	-0.255617	-0.311255	-0.265249	-0.257137	-0.296158	-0.286236	-0.251759	-0.234953	-0.349672	-0.349514	-0.330428	-0.36779	-0.34355	-0.357076
16	-0.272888	0.12451	-0.381094	-0.366561	-0.371651	-0.382638	-0.396139	-0.388482	-0.089496	0.226544	-0.405536	-0.344376	-0.395067	-0.399271	-0.275388	-0.233591	-0.256379	-0.301499	-0.265232	-0.320238	-0.266185	-0.251466	-0.299955	-0.290301	-0.25179	-0.237415	-0.352277	-0.355122	-0.333675	-0.365067	-0.350592	-0.356931
17	-0.270894	0.130013	-0.379218	-0.361	-0.377177	-0.377783	-0.392468	-0.387663	-0.076797	0.254942	-0.408536	-0.350439	-0.3994	-0.407027	-0.280908	-0.236303	-0.259042	-0.306379	-0.275019	-0.327795	-0.264133	-0.245079	-0.299419	-0.289538	-0.251134	-0.235494	-0.353414	-0.354837	-0.333333	-0.362841	-0.353965	-0.362094
18	-0.267399	0.135641	-0.376077	-0.355484	-0.377305	-0.371068	-0.388453	-0.388077	-0.0632525	0.28376	-0.410265	-0.355396	-0.405391	-0.410795	-0.286144	-0.241876	-0.261295	-0.314427	-0.282003	-0.331118	-0.257982	-0.229565	-0.295882	-0.281583	-0.249893	-0.232988	-0.35354	-0.350909	-0.334356	-0.362389	-0.355633	-0.364412
19	-0.260635	0.140895	-0.369025	-0.347873	-0.372847	-0.361662	-0.381227	-0.381516	-0.046523	0.312683	-0.405729	-0.361911	-0.408178	-0.410329	-0.287939	-0.245604	-0.261475	-0.313771	-0.285669	-0.333174	-0.247874	-0.205928	-0.288604	-0.269616	-0.246769	-0.228451	-0.351813	-0.349206	-0.334679	-0.359444	-0.357198	-0.35854
20	-0.251395	0.146444	-0.359735	-0.334629	-0.366296	-0.351539	-0.36991	-0.376301	-0.0287875	0.341538	-0.399113	-0.366125	-0.403762	-0.408708	-0.28906	-0.248577	-0.263882	-0.312753	-0.290595	-0.329491	-0.230302	-0.172261	-0.272445	-0.252888	-0.239167	-0.214748	-0.34909	-0.348936	-0.32791	-0.353561	-0.357664	-0.357377
21	-0.238969	0.152744	-0.347226	-0.324328	-0.357629	-0.336801	-0.357519	-0.359853	-0.012446	0.369286	-0.394178	-0.36729	-0.400074	-0.405879	-0.286421	-0.249249	-0.259081	-0.304827	-0.290995	-0.327953	-0.203816	-0.12955	-0.249049	-0.224967	-0.225279	-0.190233	-0.344939	-0.34716	-0.316199	-0.347214	-0.354055	-0.360066
22	-0.223494	0.159741	-0.337509	-0.320582	-0.346065	-0.327552	-0.346071	-0.347273	0.0058575	0.397351	-0.385636	-0.366438	-0.39457	-0.399792	-0.280825	-0.248816	-0.252748	-0.297948	-0.288715	-0.315898	-0.171311	-0.076868	-0.220747	-0.196228	-0.205542	-0.157169	-0.333681	-0.340628	-0.292507	-0.340638	-0.339162	-0.355472
23	-0.2041	0.168818	-0.325834	-0.303251	-0.334302	-0.315528	-0.338148	-0.337941	0.0256115	0.425505	-0.374282	-0.36062	-0.382062	-0.390703	-0.276638	-0.241341	-0.243118	-0.299989	-0.287309	-0.311435	-0.125833	-0.008946	-0.184426	-0.148559	-0.176939	-0.110294	-0.317806	-0.334907	-0.260431	-0.328076	-0.31396	-0.351657
24	-0.180166	0.180395	-0.313819	-0.292485	-0.323499	-0.302446	-0.329332	-0.321334	0.0459835	0.454115	-0.362148	-0.351053	-0.375826	-0.379725	-0.272579	-0.233093	-0.231441	-0.30374	-0.277648	-0.316973	-0.0685892	0.061074	-0.132733	-0.088347	-0.138912	-0.044028	-0.291827	-0.313676	-0.215034	-0.305155	-0.279831	-0.345437
25	-0.151249	0.193542	-0.303336	-0.281216	-0.312814	-0.293558	-0.314999	-0.314094	0.0682605	0.48449	-0.347969	-0.340557	-0.363744	-0.361377	-0.261372	-0.221319	-0.21934	-0.289778	-0.264708	-0.311715	-0.0033872	0.123997	-0.067849	-0.019782	-0.084155	0.030853	-0.25641	-0.284075	-0.151861	-0.277639	-0.234395	-0.334079
26	-0.119326	0.207171	-0.292091	-0.269536	-0.301564	-0.282344	-0.303992	-0.303019	0.094045	0.516011	-0.327921	-0.328158	-0.347685	-0.340326	-0.250316	-0.205809	-0.203025	-0.279099	-0.264717	-0.298928	0.0634246	0.182991	-0.002671	0.049386	-0.01401	0.101427	-0.211694	-0.244001	-0.093371	-0.233406	-0.178283	-0.309411
27	-0.0861978	0.220583	-0.281359	-0.257401	-0.290389	-0.273513	-0.293669	-0.291825	0.121869	0.549119	-0.305382	-0.308093	-0.328444	-0.317081	-0.236768	-0.184171	-0.195656	-0.263785	-0.251976	-0.288253	0.125844	0.236241	0.056309	0.111868	0.054635	0.170165	-0.160574	-0.196504	-0.027284	-0.186067	-0.117037	-0.275976
28	-0.0473382	0.230797	-0.262435	-0.22155	-0.276873	-0.251349	-0.280712	-0.281693	0.153513	0.585283	-0.278256	-0.280773	-0.299945	-0.279303	-0.207946	-0.143192	-0.165051	-0.230924	-0.225789	-0.274773	0.184739	0.283198	0.109056	0.173137	0.123453	0.234851	-0.104562	-0.141502	0.038963	-0.136129	-0.055767	-0.228377
29	-0.00304636	0.234726	-0.235394	-0.180607	-0.248577	-0.227148	-0.261081	-0.259557	0.190921	0.623045	-0.241203	-0.248271	-0.260357	-0.229102	-0.159617	-0.10185	-0.115486	-0.1716	-0.170583	-0.238565	0.235613	0.319469	0.158371	0.228447	0.184589	0.287188	-0.0467548	-0.079403	0.097851	-0.077919	0.005623	-0.179926
30	0.0471514	0.233746	-0.19569	-0.13275	-0.206854	-0.190602	-0.228406	-0.21984	0.235918	0.664622	-0.192786	-0.206184	-0.214709	-0.173239	-0.0974842	-0.031666	-0.046903	-0.108666	-0.1037	-0.196486	0.279501	0.351585	0.203869	0.272049	0.23603	0.333973	0.0135126	-0.016086	0.157922	-0.015895	0.068761	-0.127139
31	0.100937	0.228307	-0.14615	-0.075852	-0.159603	-0.13837	-0.180817	-0.176109	0.285722	0.708937	-0.137494	-0.149801	-0.160262	-0.113842	-0.027762	0.040412	0.023681	-0.035511	-0.029697	-0.137695	0.320056	0.375655	0.251127	0.309753	0.286112	0.377633	0.0728198	0.04552	0.209879	0.043298	0.127632	-0.06223
32	0.15356	0.219304	-0.0920132	-0.014596	-0.108703	-0.089134	-0.126138	-0.121495	0.338009	0.756132	-0.080114	-0.098654	-0.097276	-0.04612	0.0432386	0.111511	0.09434	0.037647	0.046824	-0.074129	0.349675	0.391154	0.284459	0.343364	0.325317	0.40408	0.128889	0.108629	0.254592	0.099505	0.181967	-0.000247
33	0.205989	0.208468	-0.0337542	0.047416	-0.05135	-0.032224	-0.073383	-0.05923	0.391524	0.806564	-0.023516	-0.030097	-0.031251	0.017672	0.114402	0.181636	0.16373	0.108873	0.121585	-0.003815	0.374854	0.406214	0.321628	0.366981	0.358041	0.421407	0.182919	0.1689	0.296418	0.158602	0.229056	0.061619
34	0.255035	0.198545	0.0229468	0.103548	0.00641	0.021597	-0.020244	0.003423	0.445813	0.860389	0.031237	0.053298	0.033223	0.073741	0.180388	0.24972	0.230836	0.169569	0.190648	0.061165	0.396351	0.425775	0.341637	0.384627	0.383215	0.446502	0.229677	0.217464	0.33217	0.208497	0.269211	0.121044
35	0.302328	0.190602	0.0791098	0.159656	0.062586	0.071376	0.039408	0.062523	0.50004	0.916927	0.083153	0.109752	0.094718	0.12948	0.24383	0.311685	0.29375	0.229762	0.259297	0.124656	0.416042	0.444702	0.360602	0.40673	0.40059	0.467587	0.272616	0.267194	0.356421	0.256477	0.307139	0.175848
36	0.345553	0.185573	0.132397	0.216573	0.117341	0.123619	0.086269	0.118184	0.55398	0.975967	0.131994	0.160845	0.148797	0.180754	0.297651	0.367215	0.348749	0.282051	0.31473	0.17551	0.435857	0.459155	0.385356	0.427524	0.424691	0.482559	0.307878	0.304606	0.382873	0.295044	0.334269	0.2226
37	0.386182	0.181144	0.185903	0.268717	0.171776	0.178557	0.13756	0.172907	0.608112	1.03779	0.178434	0.208224	0.206127	0.226962	0.343485	0.407785	0.396922	0.325979	0.354489	0.232249	0.453281	0.47413	0.408569	0.444028	0.44251	0.497166	0.340129	0.335877	0.407279	0.326079	0.3583	0.273109
38	0.423511	0.178745	0.237627	0.314026	0.225014	0.228239	0.19393	0.226925	0.662146	1.10145	0.222846	0.251699	0.255745	0.267954	0.380527	0.442554	0.432115	0.358639	0.389528	0.279799	0.468437	0.486374	0.427645	0.458289	0.460014	0.509865	0.368819	0.365218	0.428751	0.359035	0.382279	0.308812
39	0.457385	0.179848	0.281762	0.356315	0.271841	0.269548	0.239063	0.272043	0.713784	1.16536	0.262211	0.295174	0.290011	0.302093	0.412183	0.475037	0.460113	0.389526	0.420263	0.315977	0.48439	0.502087	0.447283	0.476057	0.475125	0.521398	0.394807	0.396441	0.451113	0.387531	0.402982	0.335967
40	0.489232	0.182847	0.322719	0.390718	0.315481	0.313027	0.279275	0.315094	0.762986	1.23027	0.295706	0.323647	0.324354	0.334357	0.44111	0.503875	0.487852	0.419201	0.450308	0.344312	0.49917	0.513462	0.465011	0.493636	0.491604	0.532135	0.420177	0.423151	0.470166	0.41868	0.424508	0.36438
41	0.519533	0.18623	0.361383	0.42255	0.353593	0.352372	0.321444	0.356957	0.810582	1.29404	0.327124	0.359172	0.360848	0.366443	0.46664	0.526596	0.510702	0.446231	0.476926	0.372744	0.513515	0.52671	0.482962	0.508178	0.507405	0.54232	0.445544	0.447493	0.490673	0.447034	0.447129	0.395389
42	0.54825	0.190294	0.395888	0.457387	0.387748	0.38435	0.359032	0.390924	0.858341	1.35544	0.361245	0.400846	0.397582	0.397837	0.489968	0.551624	0.53113	0.469605	0.497689	0.399792	0.527733	0.542252	0.500158	0.520391	0.520502	0.555363	0.46932	0.472091	0.510255	0.474499	0.467543	0.422212
43	0.575178	0.194539	0.430069	0.491967	0.423735	0.417589	0.388526	0.428527	0.901638	1.41159	0.391687	0.427218	0.42939	0.429552	0.511289	0.572296	0.548342	0.493608	0.516941	0.425256	0.543155	0.559337	0.516594	0.535955	0.536213	0.567677	0.489741	0.492843	0.527487	0.498791	0.485515	0.444068
44	0.600822	0.19795	0.461856	0.523062	0.458858	0.452641	0.417182	0.457537	0.940782	1.46086	0.420704	0.451284	0.460571	0.459518	0.53143	0.588294	0.56374	0.518918	0.534617	0.451581	0.558662	0.574353	0.534124	0.553559	0.550777	0.580499	0.511378	0.515311	0.545129	0.521056	0.50427	0.471124
45	0.624648	0.20003	0.492907	0.557062	0.489817	0.478623	0.451468	0.487565	0.976446	1.50118	0.45171	0.485151	0.495436	0.488854	0.548119	0.603476	0.575625	0.540137	0.551752	0.469605	0.574876	0.591882	0.553413	0.5688	0.564983	0.595301	0.530892	0.534332	0.562494	0.543427	0.524204	0.490004
46	0.647893	0.199949	0.522868	0.583422	0.518443	0.506425	0.486003	0.520048	1.00509	1.52971	0.480477	0.518726	0.52663	0.52003	0.567395	0.617424	0.593065	0.564049	0.568083	0.494352	0.593311	0.613039	0.574067	0.58722	0.581547	0.610681	0.550803	0.551862	0.579303	0.567481	0.54219	0.513178
47	0.669073	0.198084	0.550174	0.606239	0.548812	0.533981	0.512935	0.548903	1.02824	1.54607	0.510412	0.543576	0.557669	0.54962	0.584624	0.632369	0.603636	0.585261	0.584979	0.516876	0.611342	0.632198	0.594264	0.606949	0.597272	0.626025	0.570983	0.571809	0.597525	0.594152	0.559707	0.531724
48	0.687664	0.193727	0.576898	0.634664	0.579301	0.560304	0.533984	0.576238	1.04361	1.54804	0.539185	0.577072	0.586783	0.576836	0.601438	0.645607	0.616671	0.607273	0.600186	0.537451	0.627398	0.648757	0.611344	0.623447	0.611706	0.641738	0.588973	0.588406	0.614789	0.612884	0.575896	0.552891
49	0.704482	0.186342	0.602004	0.658356	0.604882	0.585656	0.55898	0.602147	1.0497	1.53357	0.56583	0.602618	0.615713	0.603858	0.620355	0.65921	0.632211	0.630863	0.617708	0.561784	0.645129	0.664988	0.628419	0.644315	0.629444	0.658481	0.605223	0.606104	0.627752	0.630635	0.587331	0.574295
50	0.720127	0.175721	0.627466	0.681543	0.634047	0.609153	0.589122	0.623466	1.04908	1.50174	0.596414	0.626714	0.644121	0.632452	0.637367	0.675039	0.64499	0.653079	0.634911	0.578816	0.665213	0.687093	0.650862	0.662881	0.647399	0.677831	0.621512	0.622229	0.644214	0.648494	0.601126	0.591496
51	0.733927	0.16101	0.651774	0.704817	0.660045	0.632134	0.614586	0.647286	1.03794	1.44992	0.625966	0.657085	0.669071	0.658408	0.656201	0.685071	0.662023	0.675132	0.652504	0.606273	0.683991	0.710992	0.670571	0.680812	0.661828	0.695754	0.639729	0.639861	0.659737	0.666047	0.625494	0.607506
52	0.744923	0.141756	0.676694	0.730005	0.684168	0.657512	0.638528	0.673258	1.01373	1.37382	0.653654	0.675479	0.695696	0.685406	0.674373	0.699649	0.677515	0.695676	0.670033	0.628993	0.701069	0.724165	0.685863	0.701298	0.679233	0.714786	0.658746	0.658064	0.676889	0.683314	0.651108	0.624354
53	0.753213	0.116296	0.700769	0.754137	0.708151	0.680741	0.664901	0.695917	0.973487	1.26495	0.682021	0.704275	0.722198	0.715162	0.694107	0.715023	0.695424	0.717364	0.688545	0.654179	0.722112	0.745269	0.708939	0.721143	0.698805	0.736404	0.675587	0.673625	0.69455	0.700686	0.668016	0.641057
54	0.756206	0.0850163	0.72067	0.772171	0.725445	0.70191	0.686752	0.717074	0.915601	1.12092	0.710283	0.732839	0.744704	0.739659	0.711654	0.728921	0.71389	0.735438	0.708346	0.671673	0.741869	0.766691	0.729237	0.742537	0.716868	0.754011	0.691235	0.690688	0.70438	0.718696	0.683243	0.659167
55	0.756176	0.0491932	0.742688	0.795442	0.744537	0.724693	0.709046	0.739723	0.83756	0.941989	0.73313	0.749181	0.764623	0.762797	0.730661	0.74545	0.731044	0.755899	0.723984	0.696926	0.760553	0.787115	0.747287	0.762246	0.733785	0.772334	0.709416	0.708823	0.722191	0.735083	0.70327	0.677714
56	0.752859	0.0287598	0.764817	0.813459	0.76864	0.7485	0.733803	0.759684	0.744506	0.73325	0.755762	0.771842	0.786199	0.787042	0.749523	0.763236	0.749757	0.771921	0.746079	0.71662	0.779872	0.805827	0.765832	0.781425	0.750617	0.795657	0.725578	0.726235	0.738087	0.748824	0.721817	0.692926
57	0.749102	0.0591702	0.786788	0.832163	0.791321	0.769479	0.7591	0.781876	0.650435	0.519728	0.781142	0.798706	0.808233	0.810948	0.767807	0.779101	0.767158	0.788375	0.765057	0.739346	0.797948	0.824095	0.783117	0.798218	0.768294	0.816017	0.742531	0.74164	0.752224	0.767482	0.739481	0.711826
58	0.747175	0.09839	0.808483	0.85708	0.809501	0.789324	0.781816	0.804695	0.565037	0.328653	0.801422	0.821968	0.824422	0.833963	0.784855	0.795722	0.784963	0.802907	0.781625	0.759058	0.817222	0.842557	0.799933	0.820061	0.785285	0.838273	0.760275	0.75742	0.771074	0.782803	0.759771	0.730307
59	0.75021	0.131821	0.82773	0.877751	0.826926	0.811654	0.800934	0.821385	0.500822	0.177421	0.824222	0.839239	0.841884	0.855004	0.804051	0.811482	0.801403	0.821491	0.803572	0.782309	0.840779	0.876424	0.817544	0.838679	0.803267	0.867979	0.777668	0.77593	0.786129	0.79829	0.777867	0.750126
60	0.759622	0.157017	0.845315	0.892563	0.843797	0.833255	0.820843	0.836119	0.460701	0.075217	0.846186	0.855811	0.859675	0.874346	0.822841	0.832821	0.822549	0.836293	0.82162	0.800924	0.871524	0.930176	0.835942	0.856169	0.817215	0.91812	0.797728	0.792914	0.807946	0.817317	0.800044	0.770417
61	0.774311	0.174244	0.86626	0.912818	0.863727	0.85389	0.841846	0.859018	0.439862	0.016989	0.862734	0.877377	0.874755	0.893072	0.843278	0.855272	0.84455	0.84851	0.84308	0.824978	0.90386	0.981886	0.851909	0.875289	0.839161	0.971056	0.818293	0.808824	0.833602	0.834364	0.823615	0.79106
62	0.792468	0.185832	0.886586	0.930501	0.882082	0.876958	0.863206	0.880185	0.434526	-0.011555	0.880607	0.899266	0.891861	0.909733	0.86383	0.876745	0.864123	0.865067	0.867829	0.845388	0.935971	1.03068	0.868872	0.895433	0.862735	1.02214	0.841426	0.82913	0.868899	0.850815	0.84622	0.812065
63	0.817251	0.194211	0.906049	0.94628	0.898627	0.901292	0.883835	0.900209	0.439472	-0.019891	0.898836	0.918139	0.912982	0.925769	0.889393	0.903814	0.883455	0.893103	0.90334	0.863252	0.981792	1.0737	0.92324	0.936725	0.905513	1.06979	0.869551	0.850898	0.918858	0.871882	0.872645	0.833472
64	0.848559	0.203117	0.927845	0.971058	0.920269	0.921795	0.902193	0.923908	0.446356	-0.023756	0.916469	0.93444	0.925731	0.942173	0.935272	0.932566	0.910891	0.962906	0.986919	0.88308	1.03204	1.10994	0.978386	0.993425	0.965076	1.11336	0.901286	0.884191	0.959813	0.898371	0.909624	0.854433
65	0.881777	0.212057	0.952846	0.997171	0.946036	0.943586	0.928568	0.948868	0.455125	-0.023708	0.933958	0.944554	0.940133	0.957092	0.985132	0.980763	0.938706	1.03782	1.06261	0.905763	1.07578	1.14772	1.02367	1.04238	1.01259	1.15255	0.94	0.930625	0.996931	0.937691	0.960827	0.873924
66	0.915593	0.221296	0.975827	1.01866	0.963924	0.969013	0.95555	0.971994	0.464712	-0.021953	0.951377	0.962732	0.957922	0.970892	1.04484	1.0595	0.992505	1.1053	1.13898	0.927928	1.11515	1.17648	1.06908	1.08671	1.05726	1.18624	0.97743	0.968	1.03349	0.97962	1.01067	0.895375
67	0.950762	0.230736	0.999111	1.04353	0.982673	0.991752	0.978536	0.999063	0.473998	-0.019728	0.967724	0.98486	0.971804	0.985485	1.11731	1.13735	1.0747	1.17524	1.20953	0.989738	1.14973	1.2023	1.10564	1.12643	1.0981	1.21621	1.01366	1.00592	1.06886	1.01498	1.0501	0.928408
68	0.984803	0.239942	1.0247	1.06853	1.01008	1.01432	1.00534	1.02522	0.482706	-0.017231	0.982644	0.999438	0.985382	1.00203	1.18755	1.20963	1.14782	1.239	1.27575	1.06555	1.17734	1.22654	1.134	1.15743	1.12749	1.24122	1.05172	1.04217	1.1034	1.04693	1.08732	0.978782
69	1.01597	0.248717	1.04913	1.08816	1.03786	1.04127	1.03191	1.04645	0.491535	-0.014774	0.997844	1.0279	1.00611	1.02116	1.25111	1.27865	1.21745	1.2924	1.33241	1.13462	1.20071	1.24362	1.15845	1.18349	1.15447	1.26351	1.08739	1.07546	1.13453	1.07789	1.12393	1.02514
70	1.04396	0.256698	1.0699	1.11023	1.05626	1.06455	1.05395	1.06452	0.501373	-0.012603	1.01535	1.07472	1.04612	1.05536	1.30741	1.3414	1.27732	1.33564	1.38162	1.20108	1.2208	1.25832	1.17722	1.20565	1.1766	1.2862	1.1203	1.10733	1.16672	1.10553	1.16033	1.06157
71	1.06812	0.263313	1.08965	1.12977	1.07754	1.08438	1.07414	1.08239	0.509949	-0.010867	1.03076	1.1192	1.08875	1.09981	1.35481	1.3918	1.33421	1.37105	1.41808	1.25889	1.23455	1.27239	1.19266	1.21828	1.18988	1.29952	1.15168	1.13762	1.19778	1.13298	1.19186	1.09815
72	1.0903	0.268487	1.11215	1.1594	1.10137	1.10484	1.09482	1.1003	0.521566	-0.009621	1.05275	1.14773	1.1231	1.13552	1.38971	1.43104	1.37689	1.4002	1.44406	1.29634	1.24783	1.2836	1.20187	1.2352	1.20319	1.31529	1.18023	1.16688	1.22607	1.15629	1.21744	1.13447
73	1.11049	0.271535	1.13584	1.20163	1.12239	1.12469	1.1129	1.11759	0.539857	-0.008858	1.08857	1.17959	1.15545	1.16269	1.41371	1.45675	1.41017	1.41947	1.45646	1.3257	1.256	1.28675	1.21293	1.24521	1.21282	1.3223	1.20703	1.19168	1.25422	1.18358	1.24229	1.1634
74	1.12641	0.272848	1.15685	1.24399	1.13852	1.1435	1.12799	1.13027	0.560067	-0.00853	1.12866	1.20351	1.18108	1.18533	1.42676	1.46977	1.43075	1.42894	1.4612	1.34311	1.25781	1.27735	1.21661	1.24922	1.22116	1.32471	1.23058	1.21443	1.27368	1.21134	1.26287	1.19057
75	1.1398	0.273046	1.18008	1.27417	1.15806	1.17114	1.13858	1.15846	0.577815	-0.008582	1.16421	1.21922	1.2006	1.20508	1.43248	1.47335	1.44379	1.43606	1.45684	1.35233	1.25764	1.26648	1.21963	1.25191	1.22857	1.32159	1.25098	1.2352	1.29157	1.23394	1.27852	1.21568
76	1.14904	0.271202	1.21102	1.28943	1.19863	1.21398	1.15298	1.20007	0.591402	-0.008958	1.19176	1.23502	1.21281	1.22051	1.42616	1.46043	1.44202	1.4317	1.44682	1.3498	1.25017	1.24261	1.22053	1.25129	1.22854	1.30788	1.26644	1.24848	1.30847	1.25267	1.2892	1.23337
77	1.15251	0.268363	1.23878	1.29905	1.23657	1.25135	1.17966	1.22729	0.600793	-0.009605	1.21119	1.24946	1.21938	1.23133	1.40762	1.43128	1.42861	1.41193	1.43066	1.33562	1.23745	1.21744	1.21298	1.24423	1.22405	1.28854	1.27789	1.25701	1.31768	1.26943	1.29542	1.2499
78	1.14865	0.26472	1.2552	1.3026	1.25431	1.27316	1.20954	1.23638	0.606214	-0.010452	1.22288	1.26303	1.22245	1.23728	1.37653	1.39259	1.39694	1.38202	1.4002	1.31089	1.2201	1.19238	1.19672	1.23056	1.21612	1.26472	1.28519	1.2629	1.31937	1.28347	1.29682	1.2634
79	1.13837	0.260828	1.26146	1.29873	1.26204	1.28414	1.22281	1.23961	0.608125	-0.011424	1.22768	1.26337	1.22081	1.23867	1.33752	1.34829	1.36111	1.34017	1.3597	1.27833	1.19932	1.16125	1.18117	1.21525	1.20136	1.2376	1.28541	1.26212	1.31539	1.29157	1.28494	1.27305
80	1.12264	0.257092	1.26165	1.28903	1.26936	1.29056	1.22422	1.23509	0.605966	-0.012457	1.22439	1.25785	1.21387	1.2362	1.29358	1.30348	1.32543	1.29368	1.31405	1.23128	1.17419	1.13216	1.15642	1.19668	1.18024	1.20546	1.27781	1.25267	1.30428	1.29346	1.26676	1.27188
81	1.09993	0.253123	1.25275	1.26725	1.25922	1.28941	1.22067	1.22719	0.599554	-0.01349	1.2126	1.27022	1.19911	1.22647	1.24577	1.25229	1.28027	1.24179	1.26474	1.18975	1.14112	1.09777	1.12125	1.17	1.15136	1.16522	1.26045	1.23321	1.28383	1.28409	1.24246	1.25865
82	1.06998	0.248294	1.23837	1.23709	1.25077	1.27758	1.20947	1.21696	0.589731	-0.014459	1.19392	1.25341	1.17609	1.20789	1.19043	1.19578	1.23147	1.18281	1.20501	1.1371	1.09986	1.06089	1.07465	1.13403	1.1127	1.11703	1.2315	1.20169	1.25342	1.26363	1.20562	1.23316
83	1.03278	0.242639	1.21508	1.20258	1.22799	1.26166	1.18995	1.19323	0.575011	-0.015311	1.16533	1.2202	1.14343	1.18274	1.12963	1.13103	1.17577	1.1188	1.14608	1.07646	1.05075	1.01412	1.02539	1.08548	1.06905	1.05973	1.19343	1.16439	1.21553	1.22957	1.16455	1.19308
84	0.989549	0.236443	1.18185	1.16358	1.19404	1.23201	1.16531	1.15431	0.556172	-0.015982	1.12833	1.18908	1.10265	1.15467	1.0619	1.06089	1.11192	1.04648	1.07964	1.01056	0.997454	0.959687	0.973536	1.03763	1.02112	0.995297	1.15037	1.11916	1.17864	1.18206	1.1272	1.14479
85	0.94519	0.23024	1.14699	1.11743	1.16653	1.19374	1.1332	1.12405	0.535401	-0.016389	1.08719	1.14321	1.06024	1.11798	0.991848	0.992335	1.04203	0.978808	1.0041	0.941965	0.944699	0.913171	0.918582	0.98877	0.971499	0.931472	1.10701	1.07326	1.1427	1.13186	1.09495	1.09229
86	0.89942	0.223128	1.10155	1.06327	1.12426	1.14579	1.09269	1.08176	0.51358	-0.016434	1.04359	1.08919	1.01184	1.07164	0.922605	0.923769	0.967933	0.905269	0.935024	0.881029	0.892966	0.867142	0.866692	0.939199	0.918211	0.873588	1.0664	1.03808	1.10732	1.08691	1.06256	1.03713
87	0.854075	0.215788	1.04891	1.00573	1.07166	1.08832	1.0468	1.03207	0.489476	-0.016015	0.994968	1.04223	0.960429	1.02284	0.861406	0.864926	0.901227	0.840571	0.873039	0.827266	0.840232	0.821782	0.809477	0.884266	0.861625	0.824008	1.03035	1.01159	1.07417	1.05219	1.02525	0.988533
88	0.81045	0.207922	0.99413	0.94825	1.01768	1.02973	0.994816	0.980173	0.463396	-0.015034	0.941827	0.997524	0.906912	0.971547	0.805695	0.814381	0.837543	0.778723	0.819738	0.778092	0.793164	0.780525	0.763818	0.836799	0.809791	0.774889	0.995866	0.985229	1.03769	1.0178	0.98577	0.952839
89	0.76671	0.198337	0.934275	0.888653	0.962567	0.969122	0.936816	0.914215	0.437119	-0.013417	0.887656	0.938938	0.849349	0.914224	0.757389	0.770012	0.779925	0.724497	0.775551	0.736961	0.746952	0.739907	0.717076	0.789916	0.761834	0.726029	0.957816	0.950239	1.00014	0.980223	0.939694	0.918782
90	0.721076	0.186628	0.8688	0.823281	0.902159	0.896094	0.874919	0.847548	0.411504	-0.011128	0.834137	0.877346	0.788571	0.85151	0.711448	0.726788	0.724124	0.676119	0.733318	0.69689	0.70237	0.697018	0.676415	0.744487	0.716046	0.677885	0.911256	0.907934	0.953861	0.936993	0.884707	0.872787
91	0.67173	0.173464	0.801426	0.754013	0.83632	0.82375	0.810519	0.782527	0.383252	-0.008206	0.774711	0.806262	0.727066	0.788881	0.663503	0.680988	0.663911	0.631458	0.685554	0.655606	0.654783	0.653885	0.629677	0.699657	0.665345	0.625351	0.855683	0.857416	0.893303	0.88261	0.819904	0.825183
92	0.617356	0.158866	0.732765	0.686429	0.767897	0.753276	0.743427	0.712794	0.352172	-0.00478	0.709125	0.731798	0.664455	0.717386	0.607719	0.623794	0.604874	0.582784	0.629199	0.597942	0.604743	0.606776	0.583089	0.649481	0.611465	0.572905	0.789379	0.794449	0.824055	0.81735	0.745131	0.765911
93	0.559206	0.14337	0.66124	0.614127	0.699364	0.67789	0.675186	0.639631	0.319303	-0.001113	0.63972	0.660275	0.594618	0.635276	0.548559	0.562571	0.541229	0.529023	0.565569	0.544401	0.5506	0.558374	0.52658	0.595829	0.556819	0.5154	0.716326	0.725592	0.745387	0.744435	0.666953	0.699263
94	0.498038	0.12642	0.589412	0.544953	0.628748	0.602618	0.605396	0.565344	0.283761	0.002405	0.565117	0.565378	0.521001	0.548573	0.490495	0.504103	0.48134	0.477253	0.499771	0.490008	0.490768	0.50104	0.472913	0.534442	0.493111	0.452333	0.635753	0.646408	0.663725	0.659568	0.582701	0.626363
95	0.433534	0.109236	0.516873	0.475928	0.555809	0.53241	0.53238	0.48784	0.245885	0.005317	0.486452	0.470781	0.446411	0.460123	0.429196	0.443772	0.420823	0.418083	0.432318	0.430982	0.427488	0.440984	0.413689	0.464658	0.432214	0.385897	0.548229	0.560243	0.576872	0.572029	0.488736	0.543265
96	0.364034	0.0914247	0.437892	0.392236	0.481754	0.449749	0.456803	0.40892	0.20542	0.007189	0.403651	0.380532	0.361827	0.370619	0.369117	0.383939	0.36152	0.358732	0.367068	0.374325	0.356066	0.374749	0.337447	0.391258	0.36305	0.313826	0.451672	0.464069	0.478293	0.471374	0.386151	0.458475
97	0.291046	0.0737701	0.358926	0.315262	0.400107	0.372643	0.380746	0.325871	0.163607	0.007685	0.319529	0.282937	0.276324	0.279281	0.305237	0.32169	0.299637	0.29571	0.29885	0.310299	0.281329	0.302349	0.26348	0.31133	0.287056	0.242431	0.346133	0.356164	0.371602	0.358977	0.282453	0.361468
98	0.2184	0.0579521	0.276371	0.234503	0.31632	0.291081	0.299533	0.24042	0.123352	0.006617	0.240087	0.192951	0.191534	0.189571	0.238892	0.2579	0.238744	0.230217	0.227796	0.239804	0.209598	0.236566	0.18982	0.232038	0.212952	0.176614	0.243787	0.250995	0.267766	0.252137	0.19179	0.256246
99	0.149464	0.04473	0.196381	0.156023	0.235165	0.207247	0.221752	0.16172	0.082192	0.003983	0.160401	0.113864	0.11613	0.117531	0.169799	0.189222	0.17618	0.163051	0.154613	0.16593	0.144414	0.170653	0.12677	0.159137	0.149325	0.116186	0.154535	0.158372	0.174409	0.159007	0.110912	0.169976
100	0.0868317	0.0331284	0.122349	0.085316	0.15825	0.131583	0.148703	0.087891	0.046272	-6e-06	0.09255	0.052633	0.058832	0.06315	0.100647	0.116917	0.112467	0.093441	0.087611	0.0928	0.0887944	0.114501	0.072016	0.098891	0.088848	0.069716	0.0760962	0.077076	0.094605	0.0768	0.041766	0.090234
101	0.0317224	0.0243391	0.0467066	0.013752	0.085154	0.054064	0.073489	0.007074	0.01968	-0.00486	0.04422	0.010092	0.015279	0.017172	0.037572	0.052224	0.050867	0.032047	0.023749	0.028973	0.0438672	0.065129	0.026897	0.048445	0.045864	0.033001	0.0107864	0.005967	0.025285	0.005434	-0.011541	0.028787

## Sheet: T&D
	TF1	TF2	TF3	TF4	TF5
Speed (m/s)	1.34	1.287	0.868	1.044	1.107
Stride Length (m)	1.568	1.44	1.357	1.384	1.312
Prosthetic side step length (m)	0.869	0.797	0.754	0.751	0.69
Sound side step length (m)	0.699	0.642	0.602	0.633	0.622
Cycle time (s)	1.17	1.118	1.563	1.325	1.185
Prosthetic side stance time (s)	0.68	0.543	0.992	0.793	0.712
Sound side stance time (s)	0.75	0.698	1.087	0.883	0.798
