# Supplementary material for: Kinematic and biomimetic assessment of a hydraulic ankle/foot in level ground and camber walking
Source: PLoS One. 2017 Jul 13;12(7):e0180836. doi: 10.1371/journal.pone.0180836 (PMC5509258; doi:10.1371/journal.pone.0180836)
Supplement: S1 Dataset — A set of five trails from each subject in four walking conditions (level ground normal speed walking/level ground fast speed walking/camber walking with prosthetic side higher/camber walking with intact side higher) with two types of prosthetic ankle/foot (Echelon/Esprit). All data have been time-normalised to 101 points over stance phase and exported to excel files. (ZIP) [file pone.0180836.s001.zip › Camber IS higher_Esprit.xlsx]

## Sheet: SAAX
Sound side			TF1	C:\Users\xb00012\Documents\Data\27_15_150415 SP\27_15_150415_0027.c3d	C:\Users\xb00012\Documents\Data\27_15_150415 SP\27_15_150415_0031.c3d	C:\Users\xb00012\Documents\Data\27_15_150415 SP\27_15_150415_0035.c3d	C:\Users\xb00012\Documents\Data\27_15_150415 SP\27_15_150415_0025.c3d	C:\Users\xb00012\Documents\Data\27_15_150415 SP\27_15_150415_0033.c3d	TF2	C:\Users\xb00012\Documents\Data\37_26_130515 SP\37_26_130515_0026.c3d	C:\Users\xb00012\Documents\Data\37_26_130515 SP\37_26_130515_0030.c3d	C:\Users\xb00012\Documents\Data\37_26_130515 SP\37_26_130515_0034.c3d	C:\Users\xb00012\Documents\Data\37_26_130515 SP\37_26_130515_0036.c3d	C:\Users\xb00012\Documents\Data\37_26_130515 SP\37_26_130515_0024.c3d	TF3	C:\Users\xb00012\Documents\Data\39_28_200515 SP\39_28_200515_0023.c3d	C:\Users\xb00012\Documents\Data\39_28_200515 SP\39_28_200515_0027.c3d	C:\Users\xb00012\Documents\Data\39_28_200515 SP\39_28_200515_0029.c3d	C:\Users\xb00012\Documents\Data\39_28_200515 SP\39_28_200515_0033.c3d	C:\Users\xb00012\Documents\Data\39_28_200515 SP\39_28_200515_0021.c3d	TF4	C:\Users\xb00012\Documents\Data\44_33_190615 SP\44_33_190615_0022.c3d	C:\Users\xb00012\Documents\Data\44_33_190615 SP\44_33_190615_0024.c3d	C:\Users\xb00012\Documents\Data\44_33_190615 SP\44_33_190615_0030.c3d	C:\Users\xb00012\Documents\Data\44_33_190615 SP\44_33_190615_0032.c3d	C:\Users\xb00012\Documents\Data\44_33_190615 SP\44_33_190615_0018.c3d	TF5	C:\Users\xb00012\Documents\Data\45_34_230615 SP\45_34_230615_0021.c3d	C:\Users\xb00012\Documents\Data\45_34_230615 SP\45_34_230615_0025.c3d	C:\Users\xb00012\Documents\Data\45_34_230615 SP\45_34_230615_0027.c3d	C:\Users\xb00012\Documents\Data\45_34_230615 SP\45_34_230615_0029.c3d	C:\Users\xb00012\Documents\Data\45_34_230615 SP\45_34_230615_0017.c3d
Frontal plane			Esprit	LANKLE_ANGLES_N	LANKLE_ANGLES_N	LANKLE_ANGLES_N	LANKLE_ANGLES_N	LANKLE_ANGLES_N	Esprit	RANKLE_ANGLES_N	RANKLE_ANGLES_N	RANKLE_ANGLES_N	RANKLE_ANGLES_N	RANKLE_ANGLES_N	Esprit	LANKLE_ANGLES_N	LANKLE_ANGLES_N	LANKLE_ANGLES_N	LANKLE_ANGLES_N	LANKLE_ANGLES_N	Esprit	LANKLE_ANGLES_N	LANKLE_ANGLES_N	LANKLE_ANGLES_N	LANKLE_ANGLES_N	LANKLE_ANGLES_N	Esprit	RANKLE_ANGLES_N	RANKLE_ANGLES_N	RANKLE_ANGLES_N	RANKLE_ANGLES_N	RANKLE_ANGLES_N
Ankle Angle				LINK_MODEL_BASED	LINK_MODEL_BASED	LINK_MODEL_BASED	LINK_MODEL_BASED	LINK_MODEL_BASED		LINK_MODEL_BASED	LINK_MODEL_BASED	LINK_MODEL_BASED	LINK_MODEL_BASED	LINK_MODEL_BASED		LINK_MODEL_BASED	LINK_MODEL_BASED	LINK_MODEL_BASED	LINK_MODEL_BASED	LINK_MODEL_BASED		LINK_MODEL_BASED	LINK_MODEL_BASED	LINK_MODEL_BASED	LINK_MODEL_BASED	LINK_MODEL_BASED		LINK_MODEL_BASED	LINK_MODEL_BASED	LINK_MODEL_BASED	LINK_MODEL_BASED	LINK_MODEL_BASED
101 points over stance phase				Original	Original	Original	Original	Original		Original	Original	Original	Original	Original		Original	Original	Original	Original	Original		Original	Original	Original	Original	Original		Original	Original	Original	Original	Original
ITEM	Mean	SD	C2_L	0	0	0	0	0	C2_R	0	0	0	0	0	C2_L	0	0	0	0	0	C2_L	0	0	0	0	0	C2_R	0	0	0	0	0
1	2.69188	4.56601	-2.43133	1.09094	-3.28647	-3.66095	-5.93987	-0.360293	8.18541	8.07908	8.10681	8.37432	8.39743	7.96943	-0.599514	-1.32356	-0.391829	-1.84402	-0.35584	0.917682	7.02147	8.56941	5.91595	5.6997	6.94205	7.98022	1.28335	4.30117	-0.610559	1.14067	-0.798063	2.38353
2	2.30345	4.62285	-2.61345	1.09285	-3.50925	-4.01571	-6.19473	-0.440438	8.00841	7.90056	7.93258	8.16917	8.16281	7.87692	-1.08884	-1.4081	-0.820507	-2.38972	-1.19256	0.366666	6.65819	8.04274	5.47253	5.24487	6.72764	7.80315	0.552947	3.35684	-1.39159	0.308656	-1.32711	1.81793
3	1.85895	4.63612	-2.79449	0.991456	-3.70702	-4.31384	-6.37467	-0.568401	7.68949	7.56903	7.59901	7.8342	7.8135	7.63174	-1.6019	-1.43311	-1.25496	-2.95958	-2.11495	-0.246897	6.21229	7.42796	4.97149	4.70852	6.39201	7.56148	-0.21064	2.34386	-2.16014	-0.576637	-1.83252	1.17223
4	1.40097	4.59914	-2.94372	0.814045	-3.83544	-4.50974	-6.44677	-0.740677	7.26681	7.11658	7.15312	7.4113	7.3862	7.26683	-2.05537	-1.38618	-1.60682	-3.4683	-2.9888	-0.826749	5.7157	6.76262	4.46186	4.1348	5.94935	7.26987	-0.978568	1.29985	-2.88777	-1.47573	-2.28975	0.460559
5	0.973656	4.5136	-3.0252	0.622168	-3.85684	-4.56889	-6.39675	-0.925703	6.79461	6.58727	6.65852	6.9551	6.9286	6.84356	-2.38927	-1.26737	-1.82	-3.8531	-3.70665	-1.29924	5.20154	6.08056	3.98636	3.57005	5.42834	6.94239	-1.7134	0.272602	-3.54444	-2.33368	-2.67549	-0.285972
6	0.609189	4.38666	-3.01467	0.458708	-3.75186	-4.4759	-6.21922	-1.08507	6.31782	6.02487	6.15873	6.51651	6.47145	6.41755	-2.57762	-1.09275	-1.88123	-4.08593	-4.20222	-1.62595	4.70126	5.41373	3.56988	3.05674	4.87308	6.59286	-2.38085	-0.693234	-4.10255	-3.09875	-2.97373	-1.03601
7	0.323423	4.2295	-2.90112	0.354803	-3.51824	-4.23984	-5.92248	-1.17982	5.86693	5.4638	5.67561	6.13126	6.02987	6.03414	-2.63189	-0.888275	-1.8164	-4.17668	-4.46973	-1.80835	4.23529	4.7843	3.21079	2.61792	4.32928	6.23416	-2.95211	-1.55604	-4.54077	-3.72657	-3.1798	-1.75737
8	0.113986	4.05187	-2.69062	0.317992	-3.17117	-3.88941	-5.52255	-1.18796	5.44811	4.91854	5.20614	5.80588	5.59789	5.7121	-2.58616	-0.680209	-1.67152	-4.16239	-4.54897	-1.86774	3.81019	4.19987	2.88987	2.25199	3.83112	5.87812	-3.41159	-2.2872	-4.85186	-4.19265	-3.30132	-2.42494
9	-0.0347501	3.86028	-2.40433	0.334826	-2.73949	-3.46405	-5.04044	-1.11248	5.04728	4.38382	4.73736	5.51613	5.15655	5.44252	-2.48063	-0.491224	-1.49388	-4.09525	-4.49531	-1.82752	3.42296	3.65657	2.58792	1.94131	3.39514	5.53387	-3.75903	-2.87504	-5.04595	-4.49489	-3.35621	-3.02304
10	-0.143659	3.66001	-2.07428	0.373996	-2.25987	-3.00634	-4.49985	-0.979324	4.64324	3.84796	4.26272	5.22208	4.68606	5.19736	-2.34984	-0.337557	-1.31634	-4.02995	-4.35647	-1.70888	3.06923	3.14395	2.29643	1.66926	3.02613	5.21037	-4.00664	-3.32341	-5.14596	-4.64942	-3.36836	-3.54608
11	-0.231902	3.45813	-1.7376	0.393846	-1.77046	-2.55613	-3.92605	-0.829209	4.22411	3.31163	3.79266	4.89173	4.18009	4.94445	-2.21742	-0.221117	-1.15213	-4.01332	-4.16658	-1.53397	2.74543	2.6454	2.01255	1.42672	2.72633	4.91613	-4.17402	-3.64807	-5.17831	-4.68315	-3.36387	-3.99673
12	-0.314918	3.26447	-1.43095	0.353215	-1.30688	-2.14877	-3.34533	-0.706998	3.79545	2.79603	3.3521	4.51492	3.65465	4.65955	-2.09772	-0.129983	-1.00109	-4.07533	-3.95137	-1.33085	2.44352	2.13932	1.72738	1.20247	2.4991	4.64935	-4.28489	-3.87512	-5.16658	-4.62889	-3.36924	-4.38464
13	-0.406215	3.08993	-1.1865	0.221646	-0.901054	-1.81624	-2.78477	-0.652105	3.3751	2.33231	2.96618	4.10145	3.14374	4.33181	-2.00056	-0.049877	-0.859419	-4.22152	-3.73634	-1.13565	2.14754	1.60601	1.42323	0.97579	2.34435	4.38831	-4.36664	-4.04009	-5.13255	-4.52428	-3.41046	-4.72583
14	-0.519542	2.9438	-1.02953	-0.014709	-0.58153	-1.58724	-2.27227	-0.691907	2.98034	1.94185	2.64576	3.67019	2.68119	3.96269	-1.93451	0.02515	-0.726039	-4.4344	-3.55064	-0.986637	1.83631	1.03839	1.08154	0.722048	2.24539	4.09419	-4.45031	-4.18598	-5.10148	-4.41173	-3.51104	-5.04133
15	-0.669124	2.83199	-0.977167	-0.352862	-0.373089	-1.48468	-1.83656	-0.838646	2.61877	1.62623	2.38454	3.23884	2.28326	3.56096	-1.90909	0.089389	-0.607695	-4.68815	-3.42357	-0.915426	1.48973	0.449415	0.691078	0.422287	2.16144	3.72443	-4.56786	-4.35784	-5.10367	-4.33576	-3.68853	-5.3535
16	-0.866965	2.75647	-1.03738	-0.776793	-0.294576	-1.52088	-1.5054	-1.08925	2.28846	1.37178	2.16708	2.81886	1.94649	3.13811	-1.93698	0.12753	-0.523321	-4.96344	-3.3811	-0.944564	1.09641	-0.131481	0.251371	0.071532	2.0407	3.24995	-4.74534	-4.59199	-5.16843	-4.33645	-3.94976	-5.68008
17	-1.11871	2.71499	-1.20781	-1.26264	-0.355205	-1.6925	-1.30095	-1.42773	1.98336	1.16007	1.97816	2.41537	1.65721	2.70599	-2.03203	0.119987	-0.499022	-5.24947	-3.44459	-1.08708	0.65798	-0.672257	-0.22678	-0.319384	1.83945	2.66888	-4.99503	-4.90436	-5.31393	-4.44106	-4.28689	-6.02893
18	-1.4209	2.70096	-1.47573	-1.78368	-0.551256	-1.97977	-1.23419	-1.82977	1.6982	0.97517	1.80702	2.03025	1.40181	2.27673	-2.20283	0.04633	-0.556181	-5.53659	-3.62622	-1.34147	0.187439	-1.14961	-0.721923	-0.73104	1.53097	2.00879	-5.31158	-5.28597	-5.54007	-4.65737	-4.67761	-6.39687
19	-1.76112	2.70508	-1.82032	-2.31478	-0.865784	-2.35172	-1.30091	-2.26839	1.43077	0.805673	1.6477	1.666	1.17148	1.86298	-2.4469	-0.110443	-0.703211	-5.81207	-3.92101	-1.68777	-0.29476	-1.55021	-1.20615	-1.14412	1.10885	1.31783	-5.67438	-5.70883	-5.82878	-4.97203	-5.09089	-6.77137
20	-2.12103	2.71848	-2.21619	-2.83551	-1.27185	-2.77343	-1.48138	-2.71879	1.18221	0.644359	1.49905	1.32821	0.962326	1.47711	-2.75108	-0.357894	-0.934078	-6.06619	-4.30513	-2.09212	-0.765323	-1.86892	-1.65154	-1.54263	0.585498	0.650975	-6.05479	-6.13767	-6.1516	-5.35531	-5.49523	-7.13411
21	-2.48127	2.73542	-2.63723	-3.33131	-1.73746	-3.21149	-1.74458	-3.1613	0.956357	0.487832	1.36426	1.02608	0.773716	1.1299	-3.09752	-0.693249	-1.23245	-6.29814	-4.7465	-2.51727	-1.2035	-2.10907	-2.03661	-1.91343	-0.014126	0.055755	-6.42447	-6.54082	-6.47966	-5.77057	-5.86525	-7.46606
22	-2.82512	2.75386	-3.06	-3.79351	-2.23053	-3.63826	-2.05514	-3.58258	0.75864	0.336328	1.24909	0.771141	0.606739	0.8299	-3.46813	-1.10598	-1.57604	-6.51158	-5.21493	-2.93214	-1.59452	-2.28202	-2.34969	-2.2453	-0.657057	-0.438516	-6.76159	-6.89643	-6.79033	-6.18429	-6.18461	-7.75227
23	-3.13984	2.77446	-3.46623	-4.21878	-2.72261	-4.03496	-2.37909	-3.97573	0.594557	0.1926	1.1592	0.574007	0.46324	0.583741	-3.84435	-1.57813	-1.93869	-6.70503	-5.68403	-3.31587	-1.93016	-2.40401	-2.58944	-2.52954	-1.30379	-0.824022	-7.05303	-7.19339	-7.06941	-6.57166	-6.44638	-7.9843
24	-3.41703	2.7987	-3.8437	-4.60823	-3.19091	-4.39255	-2.68711	-4.33967	0.467707	0.060024	1.09724	0.440915	0.344823	0.395537	-4.20671	-2.08353	-2.29344	-6.87013	-6.12996	-3.65648	-2.20861	-2.49283	-2.76295	-2.76165	-1.91447	-1.11112	-7.29382	-7.42885	-7.3104	-6.91746	-6.6518	-8.1606
25	-3.65277	2.82722	-4.18599	-4.96645	-3.61861	-4.71058	-2.95668	-4.67763	0.377863	-0.059445	1.06089	0.371523	0.251361	0.26499	-4.53694	-2.58992	-2.61653	-6.99805	-6.53191	-3.9483	-2.43364	-2.56412	-2.88247	-2.94185	-2.45843	-1.32135	-7.48514	-7.60546	-7.51222	-7.2146	-6.80809	-8.28531
26	-3.8474	2.85899	-4.49127	-5.30046	-3.99341	-4.99463	-3.17304	-4.99483	0.320143	-0.166816	1.04289	0.358747	0.1798	0.186095	-4.82129	-3.06697	-2.89092	-7.08469	-6.87381	-4.19006	-2.61261	-2.62827	-2.96122	-3.07409	-2.91983	-1.47964	-7.63198	-7.72914	-7.67652	-7.46199	-6.92588	-8.36638
27	-4.0045	2.89154	-4.76009	-5.61771	-4.3053	-5.25343	-3.32874	-5.29529	0.285957	-0.265693	1.03288	0.390388	0.124255	0.147957	-5.05278	-3.49495	-3.1078	-7.13112	-7.1467	-4.38334	-2.75424	-2.6906	-3.01178	-3.16562	-3.29563	-1.60758	-7.74132	-7.80744	-7.80607	-7.66229	-7.01694	-8.41384
28	-4.12956	2.92207	-4.993	-5.92345	-4.54606	-5.49536	-3.42184	-5.57829	0.265146	-0.359755	1.01971	0.45132	0.076912	0.137544	-5.2318	-3.86715	-3.26631	-7.14325	-7.34959	-4.53268	-2.86734	-2.75443	-3.04557	-3.22617	-3.59062	-1.71991	-7.82081	-7.8484	-7.90376	-7.82052	-7.09248	-8.4389
29	-4.22863	2.94818	-5.18889	-6.21813	-4.71112	-5.725	-3.45366	-5.83657	0.24816	-0.450152	0.993482	0.525686	0.029285	0.142501	-5.36495	-4.18648	-3.37182	-7.13125	-7.48824	-4.64695	-2.95955	-2.82304	-3.0717	-3.26566	-3.813	-1.82436	-7.87793	-7.85972	-7.97236	-7.9433	-7.16179	-8.45248
30	-4.30714	2.96836	-5.34454	-6.49584	-4.80188	-5.94016	-3.42665	-6.05818	0.227737	-0.534515	0.947595	0.598948	-0.026708	0.153366	-5.46333	-4.4612	-3.43454	-7.10713	-7.57437	-4.73942	-3.03644	-2.89922	-3.09665	-3.29153	-3.97155	-1.92325	-7.91913	-7.84783	-8.01486	-8.0383	-7.23147	-8.46322
31	-4.36941	2.98212	-5.45551	-6.74533	-4.82599	-6.13145	-3.34293	-6.23185	0.199936	-0.607918	0.88	0.660215	-0.097643	0.165027	-5.54037	-4.70208	-3.46821	-7.08188	-7.62412	-4.82555	-3.10143	-2.98361	-3.12524	-3.30751	-4.0753	-2.01551	-7.94969	-7.81777	-8.03548	-8.11334	-7.30548	-8.47639
32	-4.41881	2.99004	-5.51789	-6.95384	-4.79577	-6.28541	-3.20392	-6.3505	0.164137	-0.664752	0.792434	0.703721	-0.187387	0.176667	-5.60947	-4.92111	-3.4888	-7.06404	-7.65391	-4.91949	-3.15695	-3.07444	-3.16109	-3.31505	-4.13511	-2.09909	-7.97388	-7.7736	-8.03994	-8.1755	-7.38579	-8.49455
33	-4.4582	2.99346	-5.53028	-7.11183	-4.72665	-6.38997	-3.01112	-6.41182	0.121976	-0.700171	0.688673	0.727862	-0.296174	0.189691	-5.68209	-5.13133	-3.51184	-7.05875	-7.67731	-5.03121	-3.20564	-3.16855	-3.20547	-3.31609	-4.16477	-2.17334	-7.99498	-7.71898	-8.03434	-8.23034	-7.47281	-8.51843
34	-4.49014	2.99419	-5.4942	-7.2147	-4.63356	-6.43814	-2.76726	-6.41734	0.0758788	-0.711245	0.573758	0.732892	-0.420722	0.204711	-5.76664	-5.34502	-3.55	-7.06801	-7.70411	-5.16607	-3.25037	-3.26223	-3.25602	-3.31415	-4.179	-2.24042	-8.01535	-7.65775	-8.02406	-8.28169	-7.56597	-8.54729
35	-4.51655	2.99419	-5.41304	-7.26174	-4.52576	-6.42904	-2.47717	-6.37147	0.0280078	-0.697728	0.453743	0.71915	-0.555261	0.220135	-5.86766	-5.56883	-3.61188	-7.09116	-7.74082	-5.32558	-3.29341	-3.35222	-3.30751	-3.31336	-4.18935	-2.30458	-8.03666	-7.59403	-8.01339	-8.33222	-7.66422	-8.57945
36	-4.53845	2.99544	-5.2913	-7.25474	-4.40492	-6.36785	-2.14801	-6.281	-0.0199066	-0.661813	0.335099	0.68648	-0.692535	0.233236	-5.98506	-5.79955	-3.70118	-7.12587	-7.79154	-5.50715	-3.33604	-3.43607	-3.354	-3.31742	-4.20158	-2.37111	-8.05994	-7.53193	-8.00541	-8.38356	-7.76599	-8.61283
37	-4.55599	2.99957	-5.13433	-7.19526	-4.26931	-6.26403	-1.78886	-6.15418	-0.066308	-0.607344	0.223755	0.63465	-0.824456	0.241855	-6.11523	-6.02779	-3.81642	-7.16946	-7.85823	-5.70426	-3.37865	-3.51181	-3.39097	-3.32849	-4.21617	-2.44581	-8.08543	-7.47491	-8.00148	-8.43613	-7.86908	-8.64554
38	-4.56854	3.00753	-4.94701	-7.08107	-4.12028	-6.1257	-1.40983	-5.99816	-0.109652	-0.53929	0.124107	0.56469	-0.942853	0.245084	-6.25287	-6.2442	-3.9522	-7.2196	-7.94058	-5.90777	-3.42065	-3.57789	-3.41595	-3.34564	-4.23034	-2.53341	-8.1125	-7.42533	-8.0015	-8.48894	-7.97056	-8.67616
39	-4.57455	3.01943	-4.73165	-6.90466	-3.96251	-5.95356	-1.02099	-5.81651	-0.148458	-0.463468	0.038685	0.479793	-1.04047	0.243173	-6.39222	-6.44012	-4.10214	-7.27444	-8.03657	-6.10784	-3.4604	-3.63373	-3.42754	-3.36569	-4.2403	-2.63476	-8.14003	-7.38471	-8.00473	-8.53977	-8.06723	-8.70373
40	-4.57194	3.03502	-4.48772	-6.65654	-3.79927	-5.74247	-0.631153	-5.60917	-0.181278	-0.386459	-0.0312	0.385436	-1.11165	0.237487	-6.52809	-6.60778	-4.2609	-7.33226	-8.14274	-6.29678	-3.49585	-3.67975	-3.42607	-3.38544	-4.24286	-2.74511	-8.16675	-7.35378	-8.0106	-8.58567	-8.1565	-8.72721
41	-4.55911	3.05439	-4.21475	-6.32976	-3.63143	-5.48989	-0.246682	-5.376	-0.207005	-0.316084	-0.085162	0.288325	-1.15267	0.23057	-6.65693	-6.74357	-4.42418	-7.39102	-8.25443	-6.47145	-3.52542	-3.7169	-3.41406	-3.40314	-4.23688	-2.85613	-8.19144	-7.33256	-8.01866	-8.62396	-8.237	-8.74504
42	-4.53585	3.07809	-3.91541	-5.92235	-3.45999	-5.20177	0.128359	-5.1213	-0.225385	-0.260569	-0.124411	0.1946	-1.1621	0.225548	-6.77685	-6.848	-4.5875	-7.44885	-8.36707	-6.63281	-3.54856	-3.74676	-3.39427	-3.41826	-4.22359	-2.95995	-8.21304	-7.32083	-8.02817	-8.65283	-8.30801	-8.75535
43	-4.50328	3.10665	-3.5967	-5.43936	-3.28761	-4.89204	0.490759	-4.85528	-0.237024	-0.226054	-0.1517	0.108836	-1.14111	0.224912	-6.88666	-6.92242	-4.7461	-7.50451	-8.4774	-6.78285	-3.5655	-3.77144	-3.36795	-3.43012	-4.20601	-3.052	-8.23052	-7.31861	-8.03808	-8.67084	-8.36879	-8.75627
44	-4.46343	3.14024	-3.26906	-4.8945	-3.11755	-4.57802	0.83658	-4.59181	-0.242746	-0.214192	-0.170027	0.03395	-1.0934	0.229938	-6.98562	-6.96763	-4.89701	-7.55623	-8.58341	-6.92383	-3.5769	-3.79255	-3.33551	-3.43761	-4.18735	-3.13147	-8.24285	-7.32568	-8.04729	-8.67619	-8.41914	-8.74594
45	-4.41876	3.17846	-2.94431	-4.31056	-2.95217	-4.27571	1.1608	-4.34394	-0.242916	-0.221544	-0.181269	-0.028465	-1.02425	0.24095	-7.07385	-6.98418	-5.04042	-7.60171	-8.68432	-7.05862	-3.58358	-3.80981	-3.29832	-3.43959	-4.16991	-3.2003	-8.24914	-7.34085	-8.05518	-8.66703	-8.45998	-8.72265
46	-4.37181	3.22049	-2.634	-3.71862	-2.79292	-3.99713	1.45857	-4.11989	-0.23739	-0.240829	-0.186176	-0.077656	-0.939784	0.257496	-7.15251	-6.97441	-5.17865	-7.63916	-8.78075	-7.18957	-3.58622	-3.82043	-3.25917	-3.43492	-4.15517	-3.26139	-8.24896	-7.36176	-8.06145	-8.64273	-8.4933	-8.68557
47	-4.32515	3.26485	-2.34905	-3.15774	-2.64137	-3.75016	1.72672	-3.92273	-0.226153	-0.263434	-0.185085	-0.114117	-0.846354	0.278227	-7.22324	-6.94317	-5.31378	-7.66835	-8.87365	-7.31723	-3.5849	-3.81967	-3.22169	-3.42206	-4.14432	-3.31675	-8.24241	-7.38533	-8.06556	-8.60449	-8.52168	-8.63501
48	-4.28123	3.30908	-2.09982	-2.67081	-2.50011	-3.53937	1.96378	-3.7526	-0.209817	-0.281687	-0.178006	-0.140563	-0.75021	0.30138	-7.28765	-6.89634	-5.44722	-7.69114	-8.96276	-7.44078	-3.5792	-3.80252	-3.18937	-3.3997	-4.13763	-3.36679	-8.22967	-7.40759	-8.06608	-8.5549	-8.54784	-8.57194
49	-4.24213	3.35012	-1.89504	-2.29676	-2.37285	-3.36645	2.16919	-3.60832	-0.189437	-0.289856	-0.164439	-0.1613	-0.65725	0.325659	-7.34752	-6.84053	-5.58011	-7.71135	-9.04698	-7.55865	-3.56836	-3.76538	-3.16444	-3.36833	-4.13359	-3.41007	-8.21032	-7.42374	-8.06052	-8.49689	-8.57383	-8.4966
50	-4.20929	3.38509	-1.74048	-2.06436	-2.2632	-3.22996	2.34268	-3.48757	-0.166118	-0.284043	-0.14389	-0.180136	-0.572851	0.350329	-7.40512	-6.78351	-5.7134	-7.73426	-9.12499	-7.66947	-3.55145	-3.70681	-3.14755	-3.33111	-4.1289	-3.44287	-8.18328	-7.42908	-8.04594	-8.43287	-8.60026	-8.40823
51	-4.18333	3.4121	-1.63809	-1.98823	-2.17318	-3.12597	2.48413	-3.38719	-0.140973	-0.262675	-0.11662	-0.199087	-0.501138	0.374657	-7.46266	-6.73183	-5.84785	-7.76532	-9.19638	-7.7719	-3.52768	-3.62789	-3.13857	-3.29224	-4.11919	-3.46051	-8.14726	-7.42016	-8.01986	-8.36476	-8.62571	-8.30583
52	-4.16413	3.43063	-1.58543	-2.06455	-2.10282	-3.0494	2.59383	-3.3042	-0.115278	-0.227866	-0.083977	-0.218212	-0.444156	0.397822	-7.52153	-6.68979	-5.98329	-7.80833	-9.26217	-7.86407	-3.49709	-3.5318	-3.13816	-3.25466	-4.10151	-3.45931	-8.10133	-7.39573	-7.9811	-8.29389	-8.64673	-8.18919
53	-4.15082	3.44168	-1.57543	-2.2676	-2.0507	-2.99459	2.67294	-3.2372	-0.0903888	-0.185895	-0.04798	-0.236084	-0.401827	0.419842	-7.58267	-6.66176	-6.11836	-7.86469	-9.32368	-7.94487	-3.46039	-3.42306	-3.14692	-3.21922	-4.07554	-3.4372	-8.0452	-7.35719	-7.93006	-8.221	-8.65826	-8.0595
54	-4.14194	3.4473	-1.59803	-2.55639	-2.01518	-2.95531	2.72329	-3.18656	-0.0672946	-0.144978	-0.010276	-0.250552	-0.372643	0.441976	-7.64696	-6.65271	-6.25136	-7.93296	-9.38214	-8.0156	-3.41802	-3.30698	-3.16259	-3.1843	-4.04264	-3.39357	-7.97942	-7.30817	-7.86892	-8.14622	-8.65457	-7.91924
55	-4.13572	3.44962	-1.64279	-2.88761	-1.99531	-2.92518	2.74762	-3.15348	-0.0461274	-0.111179	0.028685	-0.259437	-0.354718	0.466012	-7.7143	-6.66466	-6.38097	-8.00753	-9.43943	-8.07889	-3.3702	-3.18987	-3.17885	-3.14731	-4.00542	-3.32953	-7.90519	-7.25309	-7.80114	-8.06919	-8.63057	-7.77196
56	-4.13024	3.45014	-1.70079	-3.22515	-1.99076	-2.89899	2.74976	-3.1388	-0.026288	-0.086119	0.069477	-0.261465	-0.346324	0.492991	-7.78299	-6.69456	-6.50628	-8.07986	-9.49764	-8.13664	-3.31709	-3.07731	-3.18707	-3.10653	-3.96634	-3.24818	-7.82404	-7.1955	-7.7302	-7.98949	-8.58322	-7.62181
57	-4.12383	3.44966	-1.7654	-3.54301	-2.00133	-2.87419	2.73378	-3.14227	-0.0071086	-0.068477	0.112777	-0.257287	-0.345388	0.522832	-7.85081	-6.73702	-6.62671	-8.14116	-9.55845	-8.19072	-3.25829	-2.97107	-3.17945	-3.06122	-3.92536	-3.15436	-7.73755	-7.13743	-7.65831	-7.90691	-8.51224	-7.47286
58	-4.11534	3.4483	-1.83259	-3.82434	-2.0269	-2.85139	2.70229	-3.16261	0.0115402	-0.057047	0.158222	-0.249736	-0.348986	0.555248	-7.91565	-6.78644	-6.74167	-8.1834	-9.62281	-8.24392	-3.19285	-2.86778	-3.15179	-3.01053	-3.88073	-3.05342	-7.64714	-7.07934	-7.58637	-7.82097	-8.42052	-7.3285
59	-4.10429	3.44568	-1.90095	-4.06089	-2.06776	-2.83367	2.65609	-3.19851	0.0292418	-0.052021	0.203679	-0.242955	-0.353573	0.591079	-7.97541	-6.83724	-6.84904	-8.20049	-9.69062	-8.29969	-3.12022	-2.76266	-3.10362	-2.9531	-3.83116	-2.95056	-7.55412	-7.0206	-7.51487	-7.73028	-8.31359	-7.19125
60	-4.091	3.44142	-1.97102	-4.25181	-2.12473	-2.82506	2.5956	-3.24908	0.0455416	-0.054691	0.245947	-0.24073	-0.355472	0.632654	-8.0287	-6.88536	-6.94493	-8.18995	-9.76164	-8.36164	-3.0411	-2.65347	-3.03702	-2.88759	-3.77633	-2.85111	-7.45972	-6.96046	-7.44425	-7.63344	-8.1977	-7.06278
61	-4.07624	3.43563	-2.04406	-4.4008	-2.19851	-2.82903	2.52189	-3.31387	0.0603694	-0.06701	0.282185	-0.244881	-0.351128	0.682681	-8.0756	-6.92985	-7.02565	-8.15322	-9.83592	-8.43338	-2.95683	-2.54001	-2.95473	-2.81361	-3.71599	-2.7598	-7.36509	-6.89882	-7.3749	-7.53073	-8.07746	-6.94351
62	-4.06078	3.429	-2.12103	-4.51332	-2.2889	-2.84776	2.4372	-3.39238	0.0740594	-0.090949	0.31114	-0.254856	-0.337579	0.742541	-8.11747	-6.97222	-7.08966	-8.09477	-9.91291	-8.51782	-2.86835	-2.42139	-2.85936	-2.732	-3.64982	-2.67918	-7.27109	-6.83683	-7.307	-7.42426	-7.95497	-6.83237
63	-4.04513	3.42266	-2.20197	-4.59504	-2.39464	-2.88198	2.34532	-3.48351	0.0870302	-0.126995	0.333329	-0.26862	-0.313744	0.811181	-8.15654	-7.01507	-7.13784	-8.02048	-9.99237	-8.61697	-2.77601	-2.29574	-2.75324	-2.64413	-3.5781	-2.60882	-7.17817	-6.77651	-7.23986	-7.31656	-7.83072	-6.7272
64	-4.02945	3.41802	-2.28605	-4.65152	-2.51363	-2.93148	2.25157	-3.58521	0.099674	-0.172515	0.350325	-0.282757	-0.28198	0.885297	-8.19542	-7.06147	-7.17308	-7.93476	-10.076	-8.73175	-2.6795	-2.16083	-2.63864	-2.55078	-3.50174	-2.54553	-7.08597	-6.71975	-7.17114	-7.2092	-7.70451	-6.62526
65	-4.01318	3.41612	-2.37213	-4.68833	-2.64351	-2.99591	2.16167	-3.69456	0.112529	-0.221367	0.363526	-0.292123	-0.247893	0.960501	-8.23545	-7.11363	-7.19926	-7.83875	-10.1663	-8.85928	-2.57793	-2.01439	-2.51807	-2.45162	-3.4212	-2.48438	-6.99292	-6.66732	-7.09681	-7.10193	-7.57558	-6.52297
66	-3.99494	3.41723	-2.4593	-4.71139	-2.78221	-3.07524	2.08052	-3.80817	0.126456	-0.265501	0.373532	-0.291187	-0.217727	1.03316	-8.27564	-7.17218	-7.22057	-7.73015	-10.2638	-8.99149	-2.46977	-1.85389	-2.39408	-2.3447	-3.33643	-2.41972	-6.89643	-6.61841	-7.0121	-6.99267	-7.44304	-6.41596
67	-3.97268	3.42097	-2.54711	-4.72723	-2.92825	-3.16867	2.01121	-3.9226	0.142623	-0.297421	0.380549	-0.276243	-0.195412	1.10164	-8.31263	-7.23618	-7.24003	-7.60361	-10.3655	-9.11788	-2.35272	-1.67613	-2.26778	-2.22571	-3.24743	-2.34653	-6.79357	-6.57061	-6.91287	-6.87818	-7.3064	-6.2998
68	-3.94368	3.42656	-2.63516	-4.7423	-3.08045	-3.27268	1.95427	-4.03463	0.162401	-0.312012	0.385415	-0.24639	-0.181124	1.16612	-8.3411	-7.30174	-7.2587	-7.4507	-10.4644	-9.22994	-2.22311	-1.47621	-2.13723	-2.08823	-3.15371	-2.26018	-6.68144	-6.5205	-6.79568	-6.75459	-7.16559	-6.17085
69	-3.90466	3.43301	-2.72265	-4.76177	-3.23729	-3.38103	1.90795	-4.1411	0.187202	-0.306961	0.390477	-0.202543	-0.172049	1.22709	-8.35447	-7.3622	-7.2761	-7.26133	-10.5497	-9.32308	-2.07622	-1.24793	-1.99681	-1.92675	-3.05363	-2.15598	-6.55714	-6.46434	-6.65674	-6.61788	-7.02029	-6.02646
70	-3.85245	3.4393	-2.80808	-4.78877	-3.39621	-3.48636	1.86958	-4.23862	0.218117	-0.282783	0.399365	-0.146023	-0.164797	1.28482	-8.34636	-7.41011	-7.28936	-7.0267	-10.6092	-9.39647	-1.9081	-0.987197	-1.83917	-1.73932	-2.94464	-2.03015	-6.41785	-6.39817	-6.49246	-6.46496	-6.86953	-5.86412
71	-3.78479	3.44446	-2.88934	-4.82447	-3.55378	-3.58214	1.83753	-4.32382	0.255334	-0.242749	0.415544	-0.07813	-0.157837	1.33984	-8.31142	-7.43933	-7.28954	-6.74293	-10.6332	-9.45217	-1.71735	-0.695935	-1.65838	-1.52741	-2.8246	-1.88044	-6.26117	-6.31762	-6.30056	-6.29499	-6.71122	-5.68145
72	-3.70058	3.44742	-2.96429	-4.86897	-3.70666	-3.66393	1.812	-4.39389	0.297874	-0.192198	0.440555	-0.000427	-0.151744	1.39318	-8.24583	-7.44484	-7.26251	-6.41429	-10.6152	-9.49231	-1.50537	-0.383496	-1.4513	-1.29466	-2.69174	-1.70564	-6.08531	-6.21738	-6.08062	-6.10912	-6.54266	-5.47675
73	-3.5997	3.44691	-3.03125	-4.92216	-3.85215	-3.72987	1.79479	-4.44688	0.344042	-0.136641	0.47321	0.084976	-0.14765	1.44631	-8.14721	-7.42044	-7.19551	-6.05187	-10.5525	-9.51573	-1.27522	-0.063656	-1.21761	-1.04553	-2.5441	-1.50523	-5.88888	-6.09136	-5.83368	-5.90893	-6.36137	-5.24905
74	-3.48245	3.44175	-3.0892	-4.98395	-3.98805	-3.78045	1.78823	-4.48181	0.392375	-0.079617	0.510432	0.17602	-0.145913	1.50095	-8.01456	-7.35793	-7.08191	-5.66897	-10.4451	-9.51891	-1.03032	0.25001	-0.95875	-0.784161	-2.37938	-1.27934	-5.67053	-5.93402	-5.56133	-5.69452	-6.16542	-4.99735
75	-3.34929	3.43101	-3.13807	-5.05417	-4.11296	-3.8177	1.79347	-4.499	0.442144	-0.022278	0.548955	0.271762	-0.145579	1.55786	-7.84829	-7.24866	-6.92146	-5.27918	-10.2945	-9.49767	-0.773684	0.546528	-0.675782	-0.513597	-2.19563	-1.02994	-5.42854	-5.74131	-5.26465	-5.46349	-5.95281	-4.72044
76	-3.20072	3.4135	-3.17908	-5.13218	-4.22684	-3.84485	1.80888	-4.5004	0.492977	0.035235	0.586391	0.372857	-0.144659	1.61506	-7.64887	-7.08555	-6.71688	-4.89512	-10.1003	-9.44648	-0.508184	0.818058	-0.369578	-0.235796	-1.99241	-0.761191	-5.16043	-5.51024	-4.94261	-5.211	-5.72049	-4.41778
77	-3.03719	3.38767	-3.21464	-5.21667	-4.33068	-3.86606	1.82975	-4.48956	0.544351	0.092804	0.62183	0.480435	-0.141265	1.66795	-7.41588	-6.86524	-6.46954	-4.52471	-9.86188	-9.35806	-0.236897	1.06018	-0.043294	0.048213	-1.77114	-0.478447	-4.86286	-5.23788	-4.59111	-4.93112	-5.46371	-4.0905
78	-2.85939	3.35264	-3.24784	-5.30587	-4.42579	-3.88593	1.84971	-4.47132	0.595461	0.150865	0.655464	0.593985	-0.134812	1.71181	-7.14965	-6.58906	-6.18032	-4.16998	-9.58129	-9.2276	0.0369818	1.27177	0.298027	0.337541	-1.53443	-0.187997	-4.53188	-4.92076	-4.20354	-4.61823	-5.17636	-3.74053
79	-2.66856	3.30878	-3.28192	-5.39782	-4.51364	-3.90903	1.86194	-4.45107	0.645372	0.210816	0.68807	0.710123	-0.125948	1.7438	-6.85259	-6.26273	-5.85293	-3.82783	-9.26364	-9.05584	0.309686	1.45279	0.649387	0.630025	-1.28532	0.10155	-4.16334	-4.55504	-3.77298	-4.26831	-4.85205	-3.36833
80	-2.46641	3.25739	-3.3199	-5.49013	-4.59619	-3.93909	1.85996	-4.43406	0.693406	0.2746	0.721089	0.823337	-0.114949	1.76296	-6.52799	-5.8941	-5.49536	-3.49031	-8.91281	-8.84735	0.576317	1.60172	1.00516	0.922418	-1.02606	0.378341	-3.75391	-4.13718	-3.29498	-3.87952	-4.48563	-2.97222
81	-2.25478	3.20035	-3.36404	-5.57973	-4.67543	-3.97836	1.83795	-4.42462	0.739807	0.344226	0.7569	0.928284	-0.100286	1.76991	-6.17856	-5.49045	-5.11809	-3.14823	-8.52945	-8.60656	0.831614	1.71551	1.35774	1.21207	-0.756704	0.629444	-3.30271	-3.6663	-2.76864	-3.45311	-4.07524	-2.55028
82	-2.03551	3.14041	-3.41526	-5.66295	-4.75204	-4.02689	1.79115	-4.42556	0.786443	0.422051	0.799208	1.02213	-0.078305	1.76713	-5.80671	-5.05845	-4.7309	-2.79438	-8.11317	-8.33666	1.07103	1.7911	1.6985	1.49684	-0.474694	0.843381	-2.81306	-3.14789	-2.19705	-2.99415	-3.62377	-2.10245
83	-1.81039	3.08115	-3.47278	-5.73578	-4.82435	-4.08219	1.71637	-4.43797	0.837549	0.512235	0.853385	1.10634	-0.043559	1.75934	-5.41439	-4.60366	-4.34036	-2.42274	-7.66472	-8.04046	1.29074	1.82586	2.01993	1.77341	-0.176144	1.01065	-2.29309	-2.59549	-1.58773	-2.5118	-3.13872	-1.6317
84	-1.58083	3.02614	-3.53399	-5.79381	-4.88809	-4.13941	1.61272	-4.46135	0.900251	0.622056	0.926688	1.18722	0.010797	1.75449	-5.0023	-4.1288	-3.94911	-2.02797	-7.18575	-7.71989	1.48712	1.81779	2.31832	2.03508	0.140503	1.12392	-1.75523	-2.0277	-0.953129	-2.0187	-2.63134	-1.14528
85	-1.34763	2.97822	-3.59451	-5.83221	-4.93689	-4.19163	1.48214	-4.49394	0.984907	0.76205	1.0287	1.27538	0.093495	1.76492	-4.57004	-3.63455	-3.55567	-1.60593	-6.67853	-7.37554	1.65639	1.76659	2.5945	2.27076	0.470812	1.17928	-1.21487	-1.46351	-0.309782	-1.53023	-2.11579	-0.655048
86	-1.11064	2.9389	-3.64831	-5.84598	-4.96287	-4.22928	1.32956	-4.53298	1.10519	0.945244	1.17143	1.38474	0.216812	1.80773	-4.11578	-3.1186	-3.15521	-1.15293	-6.14526	-7.00691	1.7948	1.67566	2.85097	2.46672	0.803674	1.17697	-0.689085	-0.919668	0.323031	-1.06393	-1.60858	-0.176285
87	-0.868346	2.90796	-3.68772	-5.8302	-4.95703	-4.24007	1.16292	-4.57425	1.2779	1.18692	1.36881	1.53208	0.398026	1.90368	-3.63541	-2.57273	-2.74018	-0.664282	-5.58789	-6.61196	1.89924	1.55376	3.08834	2.60986	1.12336	1.12091	-0.195745	-0.411218	0.924461	-0.638973	-1.12723	0.274242
88	-0.617786	2.88426	-3.70384	-5.7799	-4.90996	-4.21045	0.992812	-4.6117	1.5222	1.50495	1.63552	1.73652	0.658895	2.07511	-3.12281	-1.9831	-2.30074	-0.133741	-5.00973	-6.18672	1.96838	1.41371	3.30528	2.69239	1.41243	1.01809	0.247137	0.047228	1.4731	-0.275652	-0.688343	0.679348
89	-0.354905	2.86768	-3.68717	-5.68937	-4.81323	-4.12791	0.831759	-4.63711	1.858	1.91878	1.98573	2.01846	1.02299	2.34404	-2.57181	-1.33368	-1.82743	0.445664	-4.41667	-5.72691	2.00373	1.26794	3.50109	2.71567	1.65597	0.877981	0.622725	0.441887	1.94814	0.006896	-0.305947	1.02265
90	-0.0751398	2.8613	-3.6283	-5.55164	-4.66023	-3.98273	0.693452	-4.64034	2.30386	2.44638	2.43173	2.39821	1.51246	2.73051	-1.97865	-0.612835	-1.31428	1.07842	-3.81369	-5.23089	2.00999	1.12594	3.67809	2.68766	1.84645	0.711787	0.917404	0.761053	2.33056	0.19488	0.00946	1.29107
91	0.226333	2.87274	-3.51841	-5.35865	-4.44634	-3.76865	0.59231	-4.61074	2.87388	3.09977	2.98182	2.89332	2.14404	3.25043	-1.3429	0.179159	-0.757403	1.76378	-3.19963	-4.7004	1.99607	0.996858	3.84405	2.61905	1.98611	0.534282	1.12303	0.996491	2.60424	0.283773	0.252096	1.47855
92	0.554226	2.91356	-3.35	-5.10245	-4.16904	-3.48323	0.543485	-4.53877	3.57372	3.88066	3.63728	3.51414	2.92382	3.91269	-0.667747	1.02822	-0.152554	2.49352	-2.5699	-4.13803	1.97675	0.895163	4.01272	2.52587	2.08259	0.367386	1.23841	1.14491	2.75679	0.280504	0.421897	1.58795
93	0.912047	2.99541	-3.11733	-4.77689	-3.82773	-3.12818	0.562841	-4.41671	4.39683	4.77684	4.38943	4.26002	3.84223	4.71565	0.0388464	1.90974	0.502548	3.24964	-1.92472	-3.54298	1.97263	0.84551	4.20247	2.43376	2.1405	0.240908	1.26926	1.2086	2.78075	0.202699	0.523887	1.63038
94	1.30077	3.1242	-2.81672	-4.37894	-3.42304	-2.70929	0.666714	-4.23904	5.32258	5.76136	5.21861	5.1173	4.87121	5.64441	0.763374	2.79113	1.20252	4.0064	-1.27192	-2.91126	2.00799	0.882301	4.4353	2.37666	2.157	0.188675	1.22661	1.19455	2.67426	0.075181	0.566623	1.62242
95	1.71816	3.29605	-2.44673	-3.90907	-2.95617	-2.23662	0.871001	-4.00275	6.31767	6.79569	6.09617	6.05978	5.96641	6.6703	1.48571	3.63148	1.92708	4.73301	-0.62311	-2.23992	2.10925	1.04374	4.73733	2.39311	2.12721	0.244896	1.1249	1.11373	2.44096	-0.074064	0.560715	1.58314
96	2.15961	3.49787	-2.00836	-3.3706	-2.42813	-1.72432	1.18895	-3.70769	7.34113	7.83658	6.98921	7.05204	7.07404	7.75379	2.17982	4.38646	2.63897	5.39526	0.007171	-1.52875	2.30426	1.36455	5.13941	2.52235	2.05299	0.441978	0.981214	0.981569	2.09032	-0.216112	0.518355	1.53194
97	2.61994	3.71275	-1.50553	-2.76852	-1.84043	-1.18895	1.62714	-3.35689	8.35233	8.84474	7.86674	8.05686	8.14217	8.85113	2.81876	5.02124	3.29361	5.95998	0.598414	-0.779431	2.61882	1.86751	5.67386	2.79913	1.94609	0.807522	0.815335	0.819055	1.63938	-0.322494	0.453321	1.48741
98	3.09485	3.92613	-0.945916	-2.10914	-1.19624	-0.646819	2.179	-2.95638	9.31804	9.79115	8.70357	9.04225	9.13174	9.92146	3.38106	5.52053	3.85419	6.40143	1.12529	0.003868	3.06976	2.55595	6.3611	3.2479	1.82596	1.35787	0.651298	0.653205	1.11702	-0.364837	0.38252	1.46858
99	3.5809	4.13003	-0.341006	-1.40092	-0.501947	-0.110241	2.82304	-2.51496	10.2177	10.6597	9.48349	9.98446	10.0255	10.9353	3.856	5.89212	4.3013	6.70992	1.56668	0.810005	3.65761	3.41213	7.19248	3.87455	1.71909	2.08981	0.514202	0.512314	0.561428	-0.320005	0.324321	1.49295
100	4.07582	4.31954	0.293656	-0.653978	0.232491	0.415599	3.51664	-2.04247	11.0388	11.4431	10.1929	10.8642	10.8227	11.871	4.25083	6.17163	4.64032	6.90387	1.91898	1.61937	4.3616	4.39874	8.12356	4.65687	1.65515	2.97369	0.434228	0.427315	0.022363	-0.160961	0.302236	1.58019
101	4.57568	4.49216	0.941233	0.117015	0.991523	0.933289	4.21568	-1.55135	11.7785	12.1388	10.8256	11.666	11.5389	12.723	4.58805	6.41702	4.8972	7.03156	2.19496	2.39949	5.14008	5.46013	9.0754	5.54211	1.66875	3.95401	0.430594	0.419397	-0.45921	0.123386	0.331072	1.73832

## Sheet: PAAX
Prosthetic side			TF1	C:\Users\xb00012\Documents\Data\27_15_150415 SP\27_15_150415_0027.c3d	C:\Users\xb00012\Documents\Data\27_15_150415 SP\27_15_150415_0029.c3d	C:\Users\xb00012\Documents\Data\27_15_150415 SP\27_15_150415_0031.c3d	C:\Users\xb00012\Documents\Data\27_15_150415 SP\27_15_150415_0035.c3d	C:\Users\xb00012\Documents\Data\27_15_150415 SP\27_15_150415_0025.c3d	TF2	C:\Users\xb00012\Documents\Data\37_26_130515 SP\37_26_130515_0024.c3d	C:\Users\xb00012\Documents\Data\37_26_130515 SP\37_26_130515_0026.c3d	C:\Users\xb00012\Documents\Data\37_26_130515 SP\37_26_130515_0030.c3d	C:\Users\xb00012\Documents\Data\37_26_130515 SP\37_26_130515_0034.c3d	C:\Users\xb00012\Documents\Data\37_26_130515 SP\37_26_130515_0036.c3d	TF3	C:\Users\xb00012\Documents\Data\39_28_200515 SP\39_28_200515_0021.c3d	C:\Users\xb00012\Documents\Data\39_28_200515 SP\39_28_200515_0023.c3d	C:\Users\xb00012\Documents\Data\39_28_200515 SP\39_28_200515_0027.c3d	C:\Users\xb00012\Documents\Data\39_28_200515 SP\39_28_200515_0029.c3d	C:\Users\xb00012\Documents\Data\39_28_200515 SP\39_28_200515_0033.c3d	TF4	C:\Users\xb00012\Documents\Data\44_33_190615 SP\44_33_190615_0018.c3d	C:\Users\xb00012\Documents\Data\44_33_190615 SP\44_33_190615_0022.c3d	C:\Users\xb00012\Documents\Data\44_33_190615 SP\44_33_190615_0024.c3d	C:\Users\xb00012\Documents\Data\44_33_190615 SP\44_33_190615_0030.c3d	C:\Users\xb00012\Documents\Data\44_33_190615 SP\44_33_190615_0032.c3d	TF5	C:\Users\xb00012\Documents\Data\45_34_230615 SP\45_34_230615_0017.c3d	C:\Users\xb00012\Documents\Data\45_34_230615 SP\45_34_230615_0021.c3d	C:\Users\xb00012\Documents\Data\45_34_230615 SP\45_34_230615_0025.c3d	C:\Users\xb00012\Documents\Data\45_34_230615 SP\45_34_230615_0027.c3d	C:\Users\xb00012\Documents\Data\45_34_230615 SP\45_34_230615_0029.c3d
Frontal plane			ESP	RANKLE_ANGLES_N	RANKLE_ANGLES_N	RANKLE_ANGLES_N	RANKLE_ANGLES_N	RANKLE_ANGLES_N	ESP	LANKLE_ANGLES_N	LANKLE_ANGLES_N	LANKLE_ANGLES_N	LANKLE_ANGLES_N	LANKLE_ANGLES_N	ESP	RANKLE_ANGLES_N	RANKLE_ANGLES_N	RANKLE_ANGLES_N	RANKLE_ANGLES_N	RANKLE_ANGLES_N	ESP	RANKLE_ANGLES_N	RANKLE_ANGLES_N	RANKLE_ANGLES_N	RANKLE_ANGLES_N	RANKLE_ANGLES_N	Esprit	LANKLE_ANGLES_N	LANKLE_ANGLES_N	LANKLE_ANGLES_N	LANKLE_ANGLES_N	LANKLE_ANGLES_N
Ankle Angle				LINK_MODEL_BASED	LINK_MODEL_BASED	LINK_MODEL_BASED	LINK_MODEL_BASED	LINK_MODEL_BASED		LINK_MODEL_BASED	LINK_MODEL_BASED	LINK_MODEL_BASED	LINK_MODEL_BASED	LINK_MODEL_BASED		LINK_MODEL_BASED	LINK_MODEL_BASED	LINK_MODEL_BASED	LINK_MODEL_BASED	LINK_MODEL_BASED		LINK_MODEL_BASED	LINK_MODEL_BASED	LINK_MODEL_BASED	LINK_MODEL_BASED	LINK_MODEL_BASED		LINK_MODEL_BASED	LINK_MODEL_BASED	LINK_MODEL_BASED	LINK_MODEL_BASED	LINK_MODEL_BASED
101 points over stance phase				Original	Original	Original	Original	Original		Original	Original	Original	Original	Original		Original	Original	Original	Original	Original		Original	Original	Original	Original	Original		Original	Original	Original	Original	Original
ITEM	Mean	SD	C2_R	0	0	0	0	0	C2_L	0	0	0	0	0	C2_R	0	0	0	0	0	C2_R	0	0	0	0	0	C2_L	0	0	0	0	0
1	1.32209	1.55012	-0.816923	-0.775815	-1.16122	-0.455739	-1.07922	-0.612625	0.0705918	-0.231588	-0.250932	0.33755	0.308946	0.188983	2.99177	2.69197	3.22276	3.1876	2.88151	2.97502	1.5244	1.60494	1.98609	1.28632	1.23264	1.51202	2.84058	2.84445	2.83215	2.79421	2.98931	2.74279
2	1.48977	1.60095	-0.661063	-0.593393	-1.04001	-0.232084	-0.893965	-0.545861	0.118802	-0.23274	-0.175247	0.364174	0.35365	0.284172	3.27665	2.97713	3.55115	3.45541	3.14166	3.2579	1.72669	1.81444	2.27483	1.39477	1.43545	1.71397	2.98777	3.0695	3.03069	2.98249	3.05465	2.80153
3	1.6805	1.66078	-0.492615	-0.399529	-0.904924	0.005665	-0.69422	-0.470065	0.185378	-0.228297	-0.074525	0.410117	0.421218	0.398378	3.57554	3.29608	3.89932	3.72703	3.41899	3.53629	1.95657	2.07342	2.56473	1.51555	1.65795	1.97121	3.17764	3.33191	3.28199	3.21093	3.14836	2.915
4	1.8856	1.72033	-0.314084	-0.197423	-0.754649	0.251258	-0.484737	-0.384869	0.274948	-0.213529	0.055089	0.481913	0.515634	0.535631	3.85456	3.61028	4.22731	3.97403	3.6791	3.78207	2.1986	2.37552	2.82783	1.63992	1.88277	2.26697	3.41399	3.62997	3.58509	3.48093	3.28173	3.09222
5	2.09197	1.77365	-0.134716	0.002585	-0.595758	0.49055	-0.276946	-0.294013	0.384725	-0.185349	0.207361	0.578717	0.630796	0.692101	4.09339	3.89253	4.50455	4.18668	3.89744	3.98577	2.43089	2.69865	3.03891	1.75734	2.0885	2.57105	3.68558	3.94918	3.92184	3.77755	3.45859	3.32074
6	2.29114	1.81935	0.0403978	0.1949	-0.431955	0.71604	-0.077287	-0.199709	0.509785	-0.143117	0.374512	0.69675	0.757986	0.862793	4.28923	4.13291	4.71899	4.37185	4.06952	4.15286	2.63415	3.01811	3.18584	1.85924	2.25719	2.85035	3.98216	4.27923	4.27649	4.08741	3.67884	3.58882
7	2.47642	1.85907	0.206735	0.375227	-0.267314	0.921682	0.108667	-0.104588	0.641954	-0.089191	0.545837	0.827654	0.885415	1.04005	4.45039	4.33497	4.87667	4.54023	4.20621	4.29386	2.79421	3.30961	3.26724	1.93829	2.37706	3.07887	4.2888	4.60688	4.62961	4.39338	3.93483	3.87932
8	2.64272	1.89492	0.360823	0.540845	-0.105931	1.10397	0.276952	-0.011721	0.772556	-0.027833	0.711218	0.960641	1.00169	1.21707	4.58617	4.50578	4.9909	4.69689	4.31949	4.41778	2.90406	3.55599	3.28997	1.98833	2.44363	3.24237	4.58998	4.91856	4.964	4.67912	4.21328	4.17495
9	2.78648	1.92843	0.500101	0.69024	0.048439	1.26147	0.424622	0.075732	0.893879	0.036542	0.862432	1.0847	1.0976	1.38811	4.70399	4.65342	5.07424	4.84284	4.41738	4.53209	2.96292	3.74669	3.26533	2.00606	2.4587	3.3378	4.87148	5.20226	5.26592	4.93181	4.49785	4.45958
10	2.90601	1.96061	0.622505	0.822142	0.192081	1.39388	0.549469	0.154956	1.00032	0.100432	0.994648	1.19073	1.16746	1.54834	4.81002	4.78617	5.13678	4.97898	4.50609	4.64209	2.97495	3.87676	3.20678	1.99285	2.42849	3.3699	5.12226	5.44994	5.52562	5.14413	4.77191	4.71968
11	3.00118	1.99182	0.726457	0.934914	0.321968	1.50126	0.650304	0.223835	1.0889	0.161304	1.10696	1.27305	1.20943	1.69378	4.90825	4.90941	5.18636	5.10671	4.58993	4.74886	2.94707	3.94734	3.12696	1.95439	2.36054	3.3461	5.33524	5.65822	5.73682	5.31439	5.02095	4.94579
12	3.07261	2.02186	0.810979	1.02694	0.436171	1.58403	0.727593	0.280163	1.15901	0.216474	1.20143	1.33027	1.22515	1.82172	4.99955	5.02527	5.22728	5.22599	4.66939	4.84979	2.88619	3.96521	3.03424	1.89764	2.261	3.27286	5.50732	5.8272	5.89695	5.44479	5.23449	5.13315
13	3.12138	2.05036	0.875948	1.09725	0.534135	1.6434	0.783502	0.321451	1.21182	0.262614	1.28117	1.36525	1.21913	1.93092	5.08257	5.13412	5.2598	5.33451	4.74314	4.94128	2.79779	3.94006	2.93082	1.82753	2.13453	3.15602	5.63877	5.95858	6.00778	5.5392	5.40706	5.28121
14	3.14929	2.07714	0.92219	1.14609	0.616426	1.68172	0.821167	0.345551	1.24971	0.296097	1.34898	1.38385	1.19802	2.02162	5.15578	5.23382	5.28378	5.43029	4.81082	5.02019	2.68649	3.88192	2.81453	1.74615	1.98654	3.00329	5.73231	6.05446	6.07519	5.60153	5.53792	5.39243
15	3.15915	2.10236	0.951351	1.17477	0.684037	1.7021	0.84395	0.351903	1.27571	0.313992	1.40665	1.39346	1.16924	2.09521	5.21909	5.31909	5.30328	5.51379	4.87427	5.08504	2.55742	3.80016	2.68293	1.65429	1.82488	2.82484	5.79215	6.11688	6.10755	5.63538	5.62998	5.47096
16	3.15448	2.12622	0.965599	1.18531	0.737964	1.70798	0.854992	0.341753	1.29292	0.315496	1.45425	1.40169	1.13972	2.15346	5.27394	5.38323	5.32453	5.58685	4.93738	5.13769	2.4166	3.70263	2.53689	1.55266	1.65942	2.6314	5.82336	6.14859	6.11331	5.64419	5.68892	5.52181
17	3.13887	2.14873	0.967266	1.18029	0.778983	1.70307	0.856955	0.317031	1.30416	0.30287	1.48989	1.41522	1.11548	2.19733	5.32132	5.42145	5.35207	5.64923	5.00255	5.18132	2.27015	3.59493	2.38101	1.44267	1.49927	2.43286	5.83145	6.15412	6.09951	5.63147	5.722	5.55016
18	3.11525	2.16957	0.958633	1.16284	0.807973	1.6914	0.851543	0.279407	1.31157	0.279677	1.51072	1.4389	1.10198	2.22659	5.36071	5.43259	5.38947	5.6972	5.06807	5.21624	2.12342	3.48062	2.22164	1.32651	1.34987	2.23846	5.8219	6.14013	6.0717	5.60062	5.73638	5.56069
19	3.0859	2.18857	0.941831	1.13659	0.826085	1.6771	0.839512	0.229867	1.3164	0.248292	1.51439	1.47539	1.10335	2.24056	5.39111	5.41763	5.43958	5.72794	5.13017	5.24023	1.98045	3.36246	2.0647	1.20575	1.21206	2.05728	5.79971	6.11391	6.03477	5.55536	5.73755	5.55695
20	3.0523	2.20605	0.918937	1.1053	0.834787	1.66407	0.821225	0.1693	1.31836	0.208001	1.49961	1.52485	1.12047	2.23889	5.41175	5.37839	5.5017	5.74167	5.18508	5.25193	1.84333	3.24398	1.91393	1.08022	1.08284	1.89569	5.76912	6.08193	5.99322	5.50057	5.72849	5.5414
21	3.01493	2.22277	0.892136	1.07252	0.835673	1.65575	0.797579	0.099161	1.31553	0.154919	1.46582	1.58499	1.15007	2.22183	5.42183	5.31775	5.57111	5.73855	5.23007	5.25167	1.71165	3.12939	1.76981	0.949045	0.956672	1.75335	5.73352	6.04979	5.95004	5.44192	5.71002	5.51581
22	2.97334	2.23976	0.863568	1.04092	0.830355	1.65485	0.770218	0.021502	1.30445	0.083429	1.41247	1.65171	1.1854	2.18925	5.42074	5.23934	5.64096	5.7185	5.26431	5.24059	1.58281	3.02171	1.63033	0.811271	0.828165	1.62257	5.69515	6.02267	5.90589	5.38417	5.68126	5.48175
23	2.92636	2.25812	0.834968	1.01204	0.820417	1.66287	0.741231	-0.061715	1.28089	-0.012037	1.33848	1.72002	1.21805	2.13993	5.40828	5.14618	5.70344	5.68408	5.28753	5.22014	1.45287	2.92037	1.49377	0.663963	0.69407	1.49215	5.65482	6.0052	5.85942	5.32892	5.64046	5.44011
24	2.87225	2.27895	0.807042	0.986124	0.807354	1.67935	0.712675	-0.150296	1.24041	-0.13524	1.24223	1.78426	1.2391	2.07169	5.38454	5.0413	5.75145	5.6394	5.29917	5.19139	1.31726	2.82117	1.36009	0.501065	0.552511	1.35149	5.61198	6.00002	5.80813	5.27466	5.58652	5.39058
25	2.80881	2.30327	0.779076	0.961984	0.792306	1.70171	0.686089	-0.246707	1.17893	-0.286724	1.12234	1.83788	1.23896	1.9822	5.34953	4.92973	5.78043	5.58535	5.29853	5.15362	1.17125	2.71845	1.22867	0.315861	0.401529	1.19175	5.56526	6.00613	5.74964	5.21855	5.52042	5.33154
26	2.73365	2.33186	0.749057	0.937101	0.775705	1.72564	0.662205	-0.35536	1.09328	-0.463688	0.978493	1.87367	1.2078	1.87011	5.30242	4.81781	5.78813	5.51807	5.28322	5.10486	1.01046	2.60783	1.09536	0.104965	0.239066	1.00507	5.51306	6.01861	5.68251	5.15852	5.44517	5.2605
27	2.64455	2.36488	0.714172	0.908057	0.756997	1.74615	0.640689	-0.48104	0.981634	-0.661351	0.811882	1.88452	1.13726	1.73585	5.24144	4.70876	5.77347	5.43182	5.24823	5.0449	0.83177	2.48728	0.952547	-0.129263	0.063801	0.784487	5.45374	6.02981	5.60576	5.09452	5.36369	5.17495
28	2.53996	2.40166	0.671537	0.871235	0.73458	1.75896	0.619981	-0.627075	0.843987	-0.874356	0.625605	1.86443	1.02265	1.5816	5.16451	4.60111	5.73691	5.32076	5.18793	4.9758	0.634378	2.35635	0.791622	-0.37881	-0.124328	0.527058	5.38539	6.03183	5.51683	5.02847	5.27708	5.07275
29	2.41961	2.4406	0.618901	0.823518	0.706539	1.7613	0.597465	-0.794318	0.682318	-1.09763	0.425208	1.80885	0.864235	1.41093	5.07023	4.49188	5.68177	5.18005	5.09847	4.89896	0.420781	2.21533	0.605995	-0.631785	-0.323542	0.237906	5.3058	6.01882	5.41067	4.96317	5.18403	4.95231
30	2.28465	2.47926	0.555061	0.762803	0.671202	1.75196	0.57012	-0.980781	0.500515	-1.32616	0.218559	1.71475	0.666933	1.22849	4.95834	4.37913	5.61236	5.00851	4.97776	4.81396	0.196686	2.06476	0.393589	-0.875486	-0.529832	-0.069605	5.21267	5.9879	5.28087	4.90118	5.08092	4.81246
31	2.13739	2.51457	0.479864	0.687742	0.627621	1.73094	0.534805	-1.18178	0.304241	-1.5538	0.014707	1.581	0.43918	1.04011	4.82932	4.26009	5.53031	4.81049	4.82546	4.72027	-0.0304648	1.90478	0.157965	-1.09946	-0.737432	-0.378168	5.10397	5.93889	5.12204	4.84383	4.96268	4.6524
32	1.98061	2.54325	0.393878	0.597708	0.575519	1.69894	0.488024	-1.3908	0.100657	-1.77288	-0.177588	1.40914	0.191764	0.852847	4.68361	4.12815	5.4346	4.59338	4.6439	4.61801	-0.25332	1.73434	-0.092772	-1.29699	-0.939687	-0.671492	4.97824	5.8734	4.93149	4.79036	4.82407	4.47187
33	1.81712	2.56219	0.297903	0.492976	0.514551	1.6572	0.42574	-1.60095	-0.102116	-1.97491	-0.35097	1.20419	-0.063343	0.674449	4.52118	3.97259	5.326	4.36226	4.43774	4.5073	-0.465931	1.55124	-0.34908	-1.46465	-1.12983	-0.937337	4.83459	5.79358	4.70894	4.73738	4.66131	4.27174
34	1.64936	2.56882	0.192721	0.37511	0.443656	1.60727	0.343611	-1.80604	-0.295872	-2.15217	-0.499803	0.974571	-0.314237	0.512277	4.34161	3.78191	5.20932	4.11679	4.21286	4.38717	-0.66412	1.35368	-0.60254	-1.6014	-1.30157	-1.16877	4.67244	5.7006	4.45594	4.67903	4.47203	4.0546
35	1.47938	2.56148	0.0789746	0.246913	0.360495	1.55055	0.238036	-2.00112	-0.473224	-2.29923	-0.620019	0.731166	-0.550236	0.372203	4.14515	3.5488	5.09155	3.85431	3.97647	4.2546	-0.845377	1.14224	-0.846764	-1.70828	-1.45004	-1.36404	4.49136	5.59323	4.17566	4.60825	4.25444	3.82522
36	1.30919	2.53982	-0.0426942	0.112085	0.261928	1.48761	0.107606	-2.1827	-0.62818	-2.41312	-0.709188	0.485962	-0.762759	0.258206	3.93413	3.27391	4.97823	3.5766	3.73729	4.10464	-1.00885	0.920312	-1.07733	-1.78887	-1.57304	-1.52535	4.29154	5.46745	3.87332	4.51905	4.00739	3.59049
37	1.14101	2.50491	-0.171446	-0.025406	0.144785	1.41801	-0.045893	-2.34872	-0.756522	-2.49315	-0.766603	0.250492	-0.945863	0.172514	3.71366	2.96742	4.86981	3.29385	3.50436	3.93286	-1.15535	0.692564	-1.29134	-1.8491	-1.67143	-1.65746	4.07472	5.31729	3.55684	4.40889	3.73162	3.35894
38	0.977451	2.45899	-0.306053	-0.162367	0.006767	1.34077	-0.217254	-2.49818	-0.855919	-2.54071	-0.79308	0.034614	-1.09638	0.115962	3.49096	2.64806	4.75981	3.02234	3.28603	3.73856	-1.28678	0.46335	-1.48687	-1.89605	-1.74816	-1.76619	3.84505	5.13687	3.23701	4.27975	3.43176	3.13984
39	0.821509	2.40499	-0.444818	-0.297047	-0.152643	1.25478	-0.398726	-2.63045	-0.925759	-2.55888	-0.79047	-0.153924	-1.21364	0.088119	3.27404	2.3385	4.63799	2.77782	3.08966	3.52625	-1.40513	0.236228	-1.66236	-1.93598	-1.80686	-1.85668	3.60921	4.92305	2.92648	4.13732	3.11694	2.94225
40	0.676306	2.34611	-0.585725	-0.429288	-0.331856	1.1591	-0.581855	-2.74473	-0.966823	-2.5518	-0.761351	-0.309473	-1.29884	0.087348	3.06998	2.05867	4.49673	2.56991	2.92031	3.3043	-1.51155	0.014274	-1.81647	-1.97271	-1.85104	-1.93182	3.37565	4.67739	2.63805	3.98966	2.79954	2.7736
41	0.544649	2.28553	-0.726744	-0.560183	-0.52727	1.05289	-0.758982	-2.84017	-0.980939	-2.52411	-0.709127	-0.428377	-1.35425	0.111168	2.88366	1.82106	4.33506	2.40103	2.77905	3.08209	-1.60604	-0.199412	-1.94828	-2.00696	-1.8835	-1.99206	3.15331	4.4065	2.38294	3.84555	2.49318	2.63839
42	0.42871	2.22631	-0.866053	-0.691148	-0.733763	0.935529	-0.924139	-2.91674	-0.970786	-2.48056	-0.637964	-0.508995	-1.38271	0.156305	2.71779	1.63018	4.15903	2.26866	2.6628	2.86827	-1.68761	-0.401041	-2.0576	-2.03675	-1.90607	-2.03661	2.95022	4.12097	2.16904	3.71282	2.21073	2.53753
43	0.329873	2.17128	-1.00216	-0.823299	-0.945498	0.806952	-1.07336	-2.97558	-0.939667	-2.42568	-0.55235	-0.551858	-1.38739	0.218935	2.57366	1.48375	3.98005	2.16717	2.56628	2.67105	-1.75485	-0.586118	-2.1447	-2.05868	-1.9197	-2.06508	2.77239	3.83375	1.99987	3.59688	1.96266	2.46877
44	0.24861	2.12269	-1.13378	-0.957051	-1.15646	0.668042	-1.2044	-3.01903	-0.891129	-2.36302	-0.456488	-0.559527	-1.3716	0.294991	2.45126	1.37427	3.81123	2.0892	2.48419	2.49738	-1.80663	-0.749904	-2.21017	-2.07006	-1.92491	-2.0781	2.62333	3.55824	1.87471	3.50013	1.75589	2.4277
45	0.184518	2.08186	-1.25963	-1.09186	-1.36087	0.520957	-1.31635	-3.05004	-0.828595	-2.29492	-0.354064	-0.535879	-1.3386	0.380489	2.34942	1.29196	3.6635	2.02816	2.41201	2.3515	-1.84249	-0.887651	-2.25492	-2.0703	-1.92248	-2.07712	2.50389	3.30626	1.78943	3.42198	1.59288	2.40891
46	0.136482	2.049	-1.37837	-1.22625	-1.55357	0.369055	-1.40932	-3.07176	-0.755117	-2.22264	-0.248322	-0.485364	-1.29107	0.471811	2.26625	1.22818	3.54279	1.97928	2.3458	2.23519	-1.86276	-0.995015	-2.28046	-2.06057	-1.91395	-2.06378	2.4124	3.08621	1.73751	3.35954	1.47176	2.407
47	0.1029	2.02334	-1.48867	-1.3582	-1.73026	0.216594	-1.4843	-3.0872	-0.673285	-2.14666	-0.142043	-0.41255	-1.23117	0.566	2.19949	1.17783	3.44934	1.93833	2.28242	2.14951	-1.86827	-1.06923	-2.28907	-2.04249	-1.90123	-2.03932	2.34524	2.90196	1.71086	3.30872	1.38752	2.41715
48	0.0820306	2.00352	-1.58938	-1.48552	-1.8878	0.068185	-1.54287	-3.0989	-0.585273	-2.06725	-0.037402	-0.3221	-1.16067	0.661053	2.14714	1.13977	3.37909	1.90164	2.2203	2.09491	-1.86004	-1.1096	-2.28362	-2.01681	-1.88551	-2.00467	2.2977	2.75283	1.70101	3.26567	1.33374	2.43528
49	0.0722544	1.98801	-1.67968	-1.6063	-2.0244	-0.072041	-1.58699	-3.10869	-0.492879	-1.9846	0.064129	-0.218748	-1.08126	0.756085	2.10783	1.1156	3.32647	1.8676	2.15967	2.06981	-1.83888	-1.11708	-2.267	-1.98254	-1.86689	-1.96091	2.26489	2.63445	1.7004	3.22743	1.30409	2.45807
50	0.0722038	1.97542	-1.75931	-1.71898	-2.1396	-0.201058	-1.61888	-3.11805	-0.397576	-1.89905	0.161713	-0.107046	-0.994754	0.851252	2.08084	1.10773	3.28652	1.83736	2.10249	2.07012	-1.80528	-1.09437	-2.24157	-1.93649	-1.84446	-1.9095	2.24234	2.54003	1.70349	3.19227	1.2932	2.48272
51	0.0808087	1.96477	-1.82856	-1.8223	-2.2341	-0.317102	-1.6409	-3.12838	-0.300583	-1.81117	0.255132	0.009021	-0.903146	0.947247	2.06622	1.11737	3.25577	1.81438	2.05251	2.0911	-1.75937	-1.04595	-2.20867	-1.87417	-1.81653	-1.85151	2.22632	2.46168	1.70686	3.15979	1.29652	2.50678
52	0.0972809	1.95561	-1.88825	-1.91529	-2.30969	-0.419535	-1.65551	-3.14122	-0.202865	-1.72199	0.344929	0.126434	-0.808607	1.04492	2.06472	1.14315	3.23281	1.80354	2.01444	2.12968	-1.70116	-0.977541	-2.16889	-1.79185	-1.78073	-1.78676	2.21395	2.39223	1.70879	3.13064	1.30968	2.52842
53	0.120955	1.94801	-1.93964	-1.99728	-2.36907	-0.508427	-1.66532	-3.15808	-0.10519	-1.63311	0.432381	0.243341	-0.713499	1.14494	2.07705	1.1807	3.21834	1.80956	1.99229	2.18437	-1.63074	-0.894792	-2.12226	-1.68825	-1.73456	-1.71387	2.20329	2.32683	1.70859	3.10598	1.32821	2.54686
54	0.15111	1.94237	-1.98417	-2.06797	-2.41556	-0.584435	-1.67307	-3.17982	-0.008208	-1.5464	0.519123	0.35891	-0.620197	1.24753	2.10306	1.22357	3.2153	1.8343	1.98876	2.25337	-1.54862	-0.802358	-2.06887	-1.56472	-1.67605	-1.63111	2.1935	2.26352	1.70607	3.08714	1.34801	2.56274
55	0.18695	1.93926	-2.02331	-2.1272	-2.45262	-0.648792	-1.68161	-3.20632	0.0874988	-1.46361	0.60646	0.473115	-0.530687	1.35221	2.1415	1.26521	3.2279	1.8753	2.00575	2.33334	-1.45567	-0.703408	-2.00911	-1.42465	-1.60379	-1.53739	2.18473	2.20245	1.70128	3.07554	1.36639	2.57798
56	0.227719	1.9391	-2.05822	-2.17465	-2.48344	-0.703172	-1.69336	-3.23648	0.181418	-1.38598	0.694877	0.58654	-0.446294	1.45794	2.19036	1.30093	3.25969	1.92752	2.04374	2.41993	-1.35291	-0.59916	-1.94294	-1.27266	-1.51686	-1.43291	2.17794	2.14459	1.69478	3.07256	1.38262	2.59515
57	0.272826	1.94203	-2.08952	-2.20966	-2.51047	-0.749241	-1.70962	-3.26858	0.27309	-1.31414	0.783978	0.700125	-0.367682	1.56317	2.24738	1.32881	3.31198	1.98698	2.10036	2.50877	-1.24143	-0.489133	-1.8695	-1.11364	-1.41528	-1.3196	2.1746	2.09133	1.68791	3.07913	1.39778	2.61687
58	0.321888	1.94796	-2.1172	-2.23175	-2.53537	-0.788173	-1.72981	-3.30088	0.362145	-1.24783	0.872739	0.814749	-0.29487	1.66594	2.31044	1.34968	3.38324	2.0535	2.16952	2.59627	-1.12251	-0.372403	-1.78701	-0.951771	-1.3003	-1.20105	2.17656	2.04445	1.68304	3.09549	1.41439	2.64542
59	0.374739	1.95669	-2.1409	-2.24116	-2.55893	-0.820686	-1.75174	-3.33199	0.448363	-1.18589	0.959857	0.930814	-0.227192	1.76422	2.37816	1.36707	3.46951	2.13048	2.24382	2.67992	-0.99777	-0.24884	-1.69349	-0.790347	-1.17439	-1.08179	2.18584	2.00626	1.68328	3.12133	1.43572	2.68263
60	0.431369	1.96804	-2.16024	-2.23944	-2.58118	-0.847225	-1.77233	-3.36105	0.531845	-1.12651	1.04408	1.04826	-0.16337	1.85676	2.4501	1.38628	3.56587	2.22159	2.31847	2.7583	-0.869113	-0.119406	-1.58801	-0.631641	-1.04038	-0.966126	2.20425	1.97933	1.69139	3.15608	1.46484	2.72963
61	0.491819	1.98191	-2.17506	-2.22922	-2.60167	-0.868149	-1.78848	-3.38777	0.613181	-1.06767	1.12461	1.16684	-0.101906	1.94402	2.52647	1.41247	3.66815	2.32783	2.39237	2.83154	-0.73835	0.014183	-1.4713	-0.476629	-0.900606	-0.857405	2.23285	1.96606	1.70839	3.19927	1.50378	2.78674
62	0.556211	1.99824	-2.18536	-2.21349	-2.61978	-0.883765	-1.79776	-3.41201	0.693464	-1.00748	1.20165	1.28637	-0.041444	2.02823	2.60774	1.44874	3.77311	2.44722	2.46728	2.90238	-0.606602	0.150188	-1.34508	-0.324416	-0.75633	-0.757376	2.27181	1.96844	1.73328	3.25066	1.55305	2.85361
63	0.624801	2.01694	-2.1913	-2.19501	-2.63498	-0.894509	-1.7987	-3.43332	0.774205	-0.944247	1.27651	1.40684	0.019189	2.11273	2.69429	1.49536	3.87824	2.57601	2.546	2.97586	-0.473931	0.287603	-1.21107	-0.172235	-0.608591	-0.665365	2.32074	1.98798	1.76426	3.31017	1.61187	2.92943
64	0.697979	2.03778	-2.1931	-2.17592	-2.64694	-0.901065	-1.79083	-3.45075	0.857139	-0.876455	1.35135	1.52852	0.081121	2.20115	2.78602	1.55106	3.98195	2.70986	2.63053	3.05673	-0.33925	0.426563	-1.07044	-0.015791	-0.458963	-0.577622	2.37908	2.02578	1.80006	3.37778	1.67867	3.01313
65	0.776243	2.06032	-2.19101	-2.1576	-2.65552	-0.904365	-1.77459	-3.46298	0.944009	-0.802629	1.42835	1.65217	0.145519	2.29664	2.88226	1.615	4.08413	2.84398	2.72139	3.1468	-0.200367	0.568343	-0.923406	0.149425	-0.309205	-0.486991	2.44632	2.08259	1.84048	3.45336	1.75163	3.10356
66	0.860255	2.08407	-2.18544	-2.14071	-2.66071	-0.905532	-1.75105	-3.4692	1.03641	-0.72121	1.50909	1.77919	0.213332	2.40163	2.98232	1.68893	4.18598	2.97304	2.81866	3.24497	-0.0541458	0.714976	-0.769017	0.326545	-0.160088	-0.383145	2.52214	2.15868	1.88615	3.53668	1.82914	3.20003
67	0.950848	2.10876	-2.17689	-2.1251	-2.66245	-0.905728	-1.72138	-3.46981	1.13567	-0.630603	1.59452	1.91174	0.284828	2.51787	3.08629	1.77763	4.2895	3.09201	2.92305	3.34925	0.102838	0.868794	-0.605403	0.516492	-0.010645	-0.25505	2.60634	2.25384	1.93785	3.62764	1.90983	3.30254
68	1.0489	2.13456	-2.16579	-2.10991	-2.66052	-0.905967	-1.6863	-3.46629	1.24285	-0.529509	1.68523	2.05236	0.359721	2.64642	3.19528	1.8868	4.39701	3.19805	3.03572	3.45885	0.27333	1.03217	-0.43039	0.718082	0.142146	-0.095361	2.69886	2.36725	1.996	3.7264	1.99282	3.41182
69	1.15519	2.16204	-2.1523	-2.09387	-2.65451	-0.906863	-1.64581	-3.46046	1.35868	-0.417184	1.78186	2.20336	0.437535	2.78781	3.31085	2.01958	4.51074	3.29203	3.15748	3.57445	0.458866	1.20755	-0.242376	0.928316	0.303352	0.097489	2.79988	2.49746	2.06117	3.83347	2.07809	3.5292
70	1.27034	2.19197	-2.13606	-2.07555	-2.64383	-0.908231	-1.59925	-3.45347	1.48372	-0.293444	1.88555	2.36645	0.518008	2.94202	3.43432	2.174	4.6329	3.37879	3.2885	3.69743	0.659747	1.39715	-0.041095	1.14317	0.479074	0.32044	2.90995	2.6424	2.13486	3.9494	2.16673	3.65638
71	1.39474	2.22495	-2.11621	-2.05349	-2.62782	-0.909004	-1.54546	-3.44526	1.61848	-0.1583	1.99815	2.54258	0.601424	3.10853	3.56623	2.34355	4.76515	3.46497	3.42849	3.82899	0.875079	1.60205	0.172441	1.35943	0.674237	0.567237	3.03013	2.79974	2.21969	4.07474	2.26101	3.79546
72	1.52852	2.26117	-2.09145	-2.02637	-2.60585	-0.907525	-1.48307	-3.43446	1.76341	-0.011548	2.12188	2.73187	0.688523	3.28632	3.70615	2.51996	4.90777	3.55663	3.57655	3.96985	1.10264	1.82108	0.396709	1.57568	0.890175	0.829575	3.16184	2.96741	2.31886	4.21003	2.36412	3.94878
73	1.6714	2.3004	-2.0603	-1.99281	-2.57742	-0.902049	-1.41057	-3.41867	1.91872	0.147136	2.25849	2.93359	0.780562	3.47382	3.85323	2.69581	5.05998	3.65861	3.73125	4.12049	1.33875	2.05037	0.630403	1.79098	1.12354	1.09845	3.30661	3.14377	2.43524	4.3558	2.47954	4.11871
74	1.82268	2.3421	-2.02135	-1.95127	-2.54241	-0.891166	-1.32659	-3.39532	2.08406	0.317971	2.40814	3.14592	0.879396	3.66886	4.00658	2.8655	5.22134	3.77448	3.89042	4.28118	1.57838	2.28421	0.872298	2.00303	1.36743	1.36494	3.46573	3.32755	2.57097	4.5127	2.61023	4.30718
75	1.98118	2.38545	-1.97358	-1.89999	-2.5013	-0.873839	-1.23016	-3.3626	2.25836	0.500837	2.56888	3.36587	0.987386	3.86884	4.165	3.02554	5.39184	3.90593	4.0503	4.45138	1.81615	2.51651	1.12074	2.20882	1.61403	1.62065	3.63997	3.51759	2.72743	4.68141	2.75819	4.51522
76	2.14545	2.42941	-1.91642	-1.83728	-2.45504	-0.849146	-1.12096	-3.31967	2.43993	0.695026	2.73724	3.58966	1.10694	4.07078	4.32659	3.17549	5.57036	4.05248	4.20552	4.62909	2.0477	2.74192	1.37339	2.40731	1.85723	1.85866	3.82942	3.71276	2.90519	4.86241	2.92416	4.74261
77	2.3139	2.47279	-1.84971	-1.7621	-2.40482	-0.816002	-0.999482	-3.26617	2.62652	0.899111	2.90928	3.81333	1.23959	4.27127	4.489	3.31746	5.75362	4.21181	4.35093	4.81117	2.27051	2.95668	1.62717	2.60036	2.09403	2.07429	4.03319	3.91192	3.10365	5.05552	3.10731	4.98755
78	2.48495	2.51438	-1.77357	-1.67443	-2.35151	-0.773146	-0.867198	-3.20157	2.81555	1.11088	3.08145	4.03352	1.38547	4.46644	4.64964	3.4539	5.93666	4.38057	4.48332	4.99375	2.48402	3.16025	1.87878	2.79116	2.32477	2.26516	4.2491	4.11409	3.32077	5.25925	3.30487	5.24654
79	2.65703	2.55305	-1.68829	-1.57529	-2.29536	-0.719444	-0.726419	-3.12495	3.00422	1.32735	3.25085	4.2477	1.54307	4.65211	4.80607	3.58678	6.11434	4.55386	4.6027	5.17267	2.68948	3.3558	2.12552	2.98248	2.55233	2.43129	4.4737	4.3186	3.55296	5.47058	3.51191	5.51445
80	2.82853	2.58769	-1.59423	-1.46623	-2.23593	-0.654032	-0.579805	-3.03513	3.18941	1.54505	3.41488	4.45376	1.70928	4.82409	4.95598	3.71675	6.28264	4.72459	4.71192	5.344	2.88906	3.54808	2.36544	3.17509	2.78074	2.57594	4.70242	4.52528	3.79538	5.68516	3.72153	5.78475
81	2.99763	2.61714	-1.49157	-1.34862	-2.17223	-0.576343	-0.429898	-2.93073	3.36766	1.75998	3.57064	4.64954	1.87965	4.97851	5.09715	3.84268	6.44004	4.88432	4.81468	5.50402	3.08476	3.74026	2.5966	3.36683	3.01366	2.70644	4.93015	4.73478	4.04236	5.8979	3.92582	6.04991
82	3.16231	2.64019	-1.38036	-1.22361	-2.10287	-0.486006	-0.279054	-2.81027	3.53505	1.96748	3.71456	4.83252	2.04873	5.11195	5.2275	3.96349	6.58736	5.02433	4.91376	5.64855	3.27764	3.93207	2.81615	3.55418	3.25331	2.8325	5.15173	4.94824	4.28766	6.10364	4.11722	6.30189
83	3.32034	2.65556	-1.2606	-1.09227	-2.02624	-0.382735	-0.129598	-2.67215	3.68747	2.16207	3.84278	5.00012	2.2108	5.22157	5.34518	4.07968	6.72494	5.13798	5.01094	5.77235	3.46759	4.12034	3.02111	3.73543	3.49944	2.96164	5.36208	5.16593	4.52447	6.29763	4.28975	6.53263
84	3.46934	2.66197	-1.13227	-0.955723	-1.94065	-0.266283	0.01601	-2.51473	3.82095	2.33758	3.95181	5.14972	2.36049	5.30516	5.44877	4.19163	6.84964	5.22404	5.10765	5.87089	3.65311	4.3009	3.20925	3.91187	3.74783	3.09569	5.55615	5.38618	4.74515	6.47529	4.43971	6.73444
85	3.6066	2.65821	-0.995411	-0.815037	-1.84442	-0.136616	0.155435	-2.33642	3.93192	2.48775	4.03921	5.27822	2.49339	5.36105	5.53732	4.29716	6.95514	5.28696	5.20435	5.94302	3.83039	4.46956	3.37883	4.08412	3.98834	3.23111	5.72878	5.60483	4.94195	6.63155	4.56555	6.90001
86	3.72886	2.64298	-0.850161	-0.671031	-1.73588	0.005546	0.286823	-2.13626	4.01738	2.6069	4.10404	5.38172	2.60616	5.38811	5.60991	4.39096	7.03496	5.33314	5.29877	5.99172	3.99234	4.62064	3.5266	4.24713	4.20568	3.36163	5.87484	5.81526	5.10875	6.76039	4.6673	7.02248
87	3.83233	2.61513	-0.697239	-0.524262	-1.61361	0.157762	0.409136	-1.91522	4.07495	2.69066	4.14646	5.45536	2.69638	5.38586	5.6653	4.46682	7.08497	5.3675	5.38486	6.02235	4.12905	4.74616	3.64682	4.38952	4.38304	3.47972	5.98958	6.00872	5.2423	6.85517	4.74576	7.09594
88	3.91299	2.57382	-0.538207	-0.375143	-1.4769	0.315725	0.522301	-1.67701	4.10283	2.7368	4.16634	5.49378	2.76255	5.35467	5.70155	4.51998	7.10377	5.3919	5.45289	6.03924	4.22964	4.83688	3.73267	4.49711	4.50531	3.57625	6.06914	6.17511	5.34222	6.91014	4.80164	7.1166
89	3.9672	2.51882	-0.3757	-0.224516	-1.32645	0.473854	0.626982	-1.42837	4.10009	2.74596	4.16204	5.49208	2.8046	5.29577	5.7162	4.54789	7.09175	5.40523	5.4927	6.04343	4.28437	4.88412	3.77907	4.55627	4.56193	3.64045	6.11102	6.30473	5.41008	6.92169	4.83504	7.08357
90	3.99226	2.45077	-0.21331	-0.074442	-1.16433	0.626549	0.724087	-1.17841	4.06679	2.72184	4.13002	5.44703	2.82414	5.21091	5.70709	4.55036	7.04973	5.40469	5.49851	6.03219	4.28662	4.88059	3.78394	4.55635	4.54985	3.66238	6.11411	6.38982	5.4482	6.88883	4.84529	6.99841
91	3.9867	2.37109	-0.055385	0.070872	-0.993827	0.769163	0.813844	-0.936977	4.0035	2.66972	4.06538	5.35745	2.82355	5.10137	5.67281	4.52907	6.97659	5.38796	5.46986	6.00055	4.23423	4.82044	3.74675	4.49303	4.47424	3.63667	6.07836	6.42532	5.45838	6.8127	4.83135	6.86406
92	3.94966	2.28171	0.0932208	0.205189	-0.818918	0.897768	0.895122	-0.713057	3.91022	2.59448	3.96266	5.22349	2.8037	4.96679	5.6121	4.48556	6.86809	5.35428	5.40861	5.94398	4.12895	4.70045	3.66711	4.37012	4.34426	3.56278	6.00381	6.40817	5.4407	6.69508	4.79161	6.68346
93	3.88007	2.1846	0.227436	0.321732	-0.644523	1.00856	0.9652	-0.513791	3.78535	2.49858	3.81675	5.04526	2.76191	4.80426	5.52353	4.42089	6.71952	5.30258	5.31614	5.85852	3.97498	4.52231	3.5458	4.19684	4.16752	3.44243	5.88904	6.33564	5.39292	6.53624	4.72216	6.45824
94	3.77639	2.08149	0.342189	0.414529	-0.476789	1.09736	1.02005	-0.344203	3.62548	2.38088	3.62317	4.8224	2.69215	4.60881	5.40533	4.33568	6.53009	5.2291	5.19236	5.73942	3.77899	4.2946	3.38675	3.9839	3.94951	3.28019	5.72996	6.20388	5.31051	6.33321	4.61484	6.18736
95	3.63715	1.97363	0.432588	0.479403	-0.323144	1.15993	1.05482	-0.208075	3.42624	2.23711	3.37826	4.55447	2.58674	4.37459	5.25627	4.2294	6.30409	5.12814	5.03715	5.58258	3.55136	4.03227	3.19803	3.7427	3.69774	3.08604	5.51931	6.00724	5.18645	6.07939	4.45675	5.86674
96	3.46165	1.86169	0.494257	0.51371	-0.191432	1.19271	1.06458	-0.108285	3.18329	2.06147	3.07939	4.24112	2.43859	4.09587	5.07728	4.10203	6.04743	4.99599	4.85287	5.3881	3.30631	3.75415	2.99109	3.48653	3.4247	2.87509	5.2471	5.73824	5.01045	5.76518	4.23198	5.48968
97	3.25038	1.74595	0.523941	0.516535	-0.088845	1.19327	1.04516	-0.046412	2.89335	1.8484	2.72589	3.88209	2.24263	3.76775	4.87254	3.95743	5.7648	4.83361	4.64536	5.16151	3.06035	3.47936	2.77954	3.23175	3.14682	2.66426	4.90173	5.38795	4.76872	5.37956	3.92452	5.04789
98	3.00555	1.62742	0.520438	0.489226	-0.0205	1.16097	0.994308	-0.021812	2.55538	1.59466	2.32091	3.47779	1.99607	3.38745	4.64927	3.80405	5.45998	4.6465	4.42363	4.9122	2.83055	3.22512	2.57855	2.99721	2.8816	2.47026	4.47213	4.94716	4.44531	4.91266	3.5215	4.53404
99	2.73224	1.51092	0.485731	0.436286	0.011856	1.09822	0.912877	-0.030584	2.17218	1.30121	1.87195	3.03133	1.7	2.95642	4.4178	3.65301	5.13905	4.44399	4.19972	4.65324	2.63132	3.0037	2.40153	2.79853	2.64344	2.30938	3.95419	4.41308	4.02965	4.36181	3.01944	3.94698
100	2.43757	1.40764	0.423641	0.365194	0.006145	1.00921	0.804531	-0.066874	1.751	0.97277	1.39391	2.54998	1.35753	2.48081	4.1905	3.51491	4.81219	4.23808	3.98708	4.40022	2.47407	2.8258	2.26164	2.64418	2.44274	2.196	3.34864	3.78723	3.512	3.73026	2.42234	3.29139
101	2.13462	1.3373	0.343922	0.284936	-0.02728	0.903322	0.67878	-0.120148	1.30636	0.62166	0.904478	2.04753	0.981789	1.97637	3.98293	3.40098	4.49767	4.04418	3.79938	4.17244	2.36227	2.69229	2.16336	2.53397	2.28398	2.13777	2.6776	3.09338	2.90908	3.04114	1.75583	2.58858

## Sheet: SAAY
Sound side			TF1	C:\Users\xb00012\Documents\Data\27_15_150415 SP\27_15_150415_0027.c3d	C:\Users\xb00012\Documents\Data\27_15_150415 SP\27_15_150415_0031.c3d	C:\Users\xb00012\Documents\Data\27_15_150415 SP\27_15_150415_0035.c3d	C:\Users\xb00012\Documents\Data\27_15_150415 SP\27_15_150415_0025.c3d	C:\Users\xb00012\Documents\Data\27_15_150415 SP\27_15_150415_0033.c3d	TF2	C:\Users\xb00012\Documents\Data\37_26_130515 SP\37_26_130515_0024.c3d	C:\Users\xb00012\Documents\Data\37_26_130515 SP\37_26_130515_0026.c3d	C:\Users\xb00012\Documents\Data\37_26_130515 SP\37_26_130515_0030.c3d	C:\Users\xb00012\Documents\Data\37_26_130515 SP\37_26_130515_0034.c3d	C:\Users\xb00012\Documents\Data\37_26_130515 SP\37_26_130515_0036.c3d	TF3	C:\Users\xb00012\Documents\Data\39_28_200515 SP\39_28_200515_0021.c3d	C:\Users\xb00012\Documents\Data\39_28_200515 SP\39_28_200515_0023.c3d	C:\Users\xb00012\Documents\Data\39_28_200515 SP\39_28_200515_0027.c3d	C:\Users\xb00012\Documents\Data\39_28_200515 SP\39_28_200515_0029.c3d	C:\Users\xb00012\Documents\Data\39_28_200515 SP\39_28_200515_0033.c3d	TF4	C:\Users\xb00012\Documents\Data\44_33_190615 SP\44_33_190615_0018.c3d	C:\Users\xb00012\Documents\Data\44_33_190615 SP\44_33_190615_0022.c3d	C:\Users\xb00012\Documents\Data\44_33_190615 SP\44_33_190615_0024.c3d	C:\Users\xb00012\Documents\Data\44_33_190615 SP\44_33_190615_0030.c3d	C:\Users\xb00012\Documents\Data\44_33_190615 SP\44_33_190615_0032.c3d	TF5	C:\Users\xb00012\Documents\Data\45_34_230615 SP\45_34_230615_0017.c3d	C:\Users\xb00012\Documents\Data\45_34_230615 SP\45_34_230615_0021.c3d	C:\Users\xb00012\Documents\Data\45_34_230615 SP\45_34_230615_0025.c3d	C:\Users\xb00012\Documents\Data\45_34_230615 SP\45_34_230615_0027.c3d	C:\Users\xb00012\Documents\Data\45_34_230615 SP\45_34_230615_0029.c3d
Sagittal plane			Esprit	LANKLE_ANGLES_N	LANKLE_ANGLES_N	LANKLE_ANGLES_N	LANKLE_ANGLES_N	LANKLE_ANGLES_N	Esprit	RANKLE_ANGLES_N	RANKLE_ANGLES_N	RANKLE_ANGLES_N	RANKLE_ANGLES_N	RANKLE_ANGLES_N	Esprit	LANKLE_ANGLES_N	LANKLE_ANGLES_N	LANKLE_ANGLES_N	LANKLE_ANGLES_N	LANKLE_ANGLES_N	Esprit	LANKLE_ANGLES_N	LANKLE_ANGLES_N	LANKLE_ANGLES_N	LANKLE_ANGLES_N	LANKLE_ANGLES_N	Esprit	RANKLE_ANGLES_N	RANKLE_ANGLES_N	RANKLE_ANGLES_N	RANKLE_ANGLES_N	RANKLE_ANGLES_N
Ankle Angle				LINK_MODEL_BASED	LINK_MODEL_BASED	LINK_MODEL_BASED	LINK_MODEL_BASED	LINK_MODEL_BASED		LINK_MODEL_BASED	LINK_MODEL_BASED	LINK_MODEL_BASED	LINK_MODEL_BASED	LINK_MODEL_BASED		LINK_MODEL_BASED	LINK_MODEL_BASED	LINK_MODEL_BASED	LINK_MODEL_BASED	LINK_MODEL_BASED		LINK_MODEL_BASED	LINK_MODEL_BASED	LINK_MODEL_BASED	LINK_MODEL_BASED	LINK_MODEL_BASED		LINK_MODEL_BASED	LINK_MODEL_BASED	LINK_MODEL_BASED	LINK_MODEL_BASED	LINK_MODEL_BASED
101 points over stance phase				Original	Original	Original	Original	Original		Original	Original	Original	Original	Original		Original	Original	Original	Original	Original		Original	Original	Original	Original	Original		Original	Original	Original	Original	Original
ITEM	Mean	SD	C2_L	1	1	1	1	1	C2_R	1	1	1	1	1	C2_L	1	1	1	1	1	C2_L	1	1	1	1	1	C2_R	1	1	1	1	1
1	3.05569	4.67283	8.0935	6.58347	7.388	9.61494	9.59736	7.28371	7.66122	8.21201	7.62498	5.43677	9.72343	7.3089	-2.7846	-3.0018	-1.86517	-1.87431	-2.45615	-4.72558	-0.879926	1.32277	-0.091995	-2.25698	-2.34889	-1.02453	3.18828	3.98086	4.25047	4.70232	2.00907	0.998679
2	2.51125	4.6126	7.5336	6.00631	6.98046	9.04376	9.07677	6.56071	6.65724	7.32635	6.70169	4.07208	8.88152	6.30455	-3.3685	-3.66629	-2.58126	-2.51931	-3.05166	-5.024	-1.4203	0.685167	-0.700988	-2.95693	-2.91008	-1.21867	3.1542	3.86715	4.49712	4.74982	1.84373	0.81319
3	1.75065	4.61665	6.83847	5.35291	6.43093	8.28613	8.40132	5.72107	5.41992	6.1915	5.54206	2.53179	7.75959	5.07467	-4.25713	-4.59471	-3.6322	-3.47816	-3.98725	-5.59331	-2.18475	-0.203027	-1.53098	-3.899	-3.71662	-1.57412	2.93673	3.56015	4.56852	4.61448	1.49481	0.445701
4	0.782583	4.67296	6.01204	4.62803	5.73432	7.34673	7.57123	4.77987	3.961	4.81918	4.1473	0.853725	6.35649	3.62831	-5.39333	-5.74602	-4.94718	-4.68055	-5.19334	-6.39955	-3.17202	-1.33668	-2.58599	-5.06429	-4.75206	-2.12107	2.50522	3.02653	4.41357	4.25938	0.947191	-0.120563
5	-0.351572	4.76489	5.09479	3.85951	4.92304	6.26881	6.63151	3.79106	2.32688	3.26098	2.54668	-0.89034	4.705	2.01209	-6.68841	-7.03846	-6.4364	-6.02387	-6.57094	-7.3724	-4.35241	-2.67808	-3.83609	-6.40069	-5.97332	-2.87387	1.8613	2.2689	4.00852	3.67564	0.223148	-0.869731
6	-1.58822	4.86299	4.12732	3.07637	4.03515	5.10332	5.62441	2.79733	0.590997	1.58616	0.806739	-2.60541	2.87373	0.293765	-8.02681	-8.35663	-7.98318	-7.38729	-7.9973	-8.40963	-5.66113	-4.14909	-5.21711	-7.81846	-7.3007	-3.82031	1.02854	1.31691	3.35816	2.8736	-0.634799	-1.77119
7	-2.84607	4.94973	3.16845	2.32234	3.12946	3.92469	4.61059	1.85519	-1.13682	-0.100257	-0.964086	-4.17077	0.973956	-1.42292	-9.31216	-9.60609	-9.47377	-8.68148	-9.37417	-9.42527	-7.0129	-5.64622	-6.64689	-9.21538	-8.63621	-4.91977	0.0630724	0.235523	2.50592	1.89876	-1.55872	-2.76612
8	-4.04485	5.0229	2.28116	1.64556	2.27024	2.81378	3.65289	1.02336	-2.73318	-1.67637	-2.63632	-5.47248	-0.860139	-3.02058	-10.4887	-10.7431	-10.8216	-9.86262	-10.6418	-10.3742	-8.31981	-7.0648	-8.04513	-10.5026	-9.88437	-6.10214	-0.963764	-0.898027	1.51963	0.820731	-2.47648	-3.78467
9	-5.11908	5.09047	1.52217	1.08904	1.51584	1.84419	2.80727	0.35453	-4.09041	-3.0289	-4.09271	-6.4333	-2.50315	-4.39401	-11.5343	-11.7641	-11.9794	-10.9196	-11.7651	-11.2431	-9.50985	-8.32262	-9.34771	-11.6207	-10.9764	-7.2819	-1.98307	-2.01337	0.470946	-0.283204	-3.32848	-4.76126
10	-6.02593	5.15964	0.929372	0.679975	0.905393	1.06658	2.11224	-0.117324	-5.14309	-4.0843	-5.25616	-7.03008	-3.86878	-5.47613	-12.4381	-12.6716	-12.9298	-11.8509	-12.713	-12.025	-10.5343	-9.36988	-10.5063	-12.5352	-11.8792	-8.3812	-2.9435	-3.06011	-0.58218	-1.3483	-4.07967	-5.64724
11	-6.74436	5.22998	0.516618	0.425332	0.454082	0.502052	1.58529	-0.383667	-5.8759	-4.82392	-6.09772	-7.28854	-4.92166	-6.24767	-13.1828	-13.4497	-13.669	-12.6446	-13.4488	-12.7019	-11.3643	-10.1865	-11.4801	-13.2243	-12.5852	-9.34549	-3.81536	-4.00972	-1.6004	-2.33309	-4.72026	-6.41334
12	-7.26899	5.29247	0.276628	0.314583	0.157606	0.144676	1.22545	-0.459177	-6.31206	-5.27588	-6.62585	-7.26276	-5.66672	-6.72908	-13.7396	-14.06	-14.1919	-13.2691	-13.9357	-13.2414	-11.9837	-10.7732	-12.2331	-13.6728	-13.0948	-10.1447	-4.58618	-4.85005	-2.55887	-3.21765	-5.25824	-7.04609
13	-7.60345	5.33413	0.189301	0.32732	0.001454	-0.028738	1.01877	-0.372301	-6.49187	-5.49082	-6.86776	-7.01152	-6.12742	-6.96182	-14.0757	-14.4529	-14.4876	-13.6803	-14.1515	-13.6062	-12.3869	-11.1437	-12.7398	-13.8775	-13.408	-10.7657	-5.25207	-5.57611	-3.44017	-3.99331	-5.70864	-7.54212
14	-7.75637	5.34555	0.231104	0.441761	-0.030305	-0.046639	0.944164	-0.153461	-6.45422	-5.51767	-6.85325	-6.58277	-6.32813	-6.98929	-14.1692	-14.5889	-14.5465	-13.8417	-14.1009	-13.7683	-12.58	-11.32	-12.9932	-13.8542	-13.5289	-11.2036	-5.8095	-6.18221	-4.22746	-4.65135	-6.08408	-7.90238
15	-7.74003	5.32632	0.38162	0.640347	0.050208	0.066388	0.978638	0.172518	-6.22845	-5.39137	-6.60775	-6.01008	-6.28806	-6.84497	-14.0219	-14.4579	-14.3694	-13.7427	-13.8178	-13.7217	-12.5809	-11.3292	-13.0072	-13.6366	-13.4721	-11.4591	-6.25058	-6.65907	-4.90005	-5.17733	-6.38905	-8.12739
16	-7.57048	5.28565	0.626184	0.911361	0.235988	0.29331	1.10186	0.588402	-5.83587	-5.13247	-6.15449	-5.31897	-6.0233	-6.55013	-13.6611	-14.0854	-13.9759	-13.4059	-13.3533	-13.4851	-12.4179	-11.2018	-12.8138	-13.268	-13.2639	-11.5421	-6.56372	-6.99589	-5.43426	-5.55293	-6.61948	-8.21605
17	-7.26786	5.23872	0.955402	1.24799	0.523598	0.62334	1.29919	1.08288	-5.29621	-4.75304	-5.52164	-4.53585	-5.55238	-6.11813	-13.134	-13.5253	-13.4062	-12.8798	-12.7619	-13.0964	-12.126	-10.9695	-12.4574	-12.7927	-12.9378	-11.4724	-6.73859	-7.18526	-5.80933	-5.76311	-6.76667	-8.16859
18	-6.85623	5.20108	1.36255	1.64591	0.910118	1.04762	1.5619	1.64719	-4.63423	-4.26461	-4.74831	-3.69401	-4.90264	-5.56157	-12.4964	-12.8449	-12.7139	-12.2255	-12.095	-12.6028	-11.7409	-10.6621	-11.9874	-12.2501	-12.5269	-11.2778	-6.7722	-7.22768	-6.01462	-5.80414	-6.82322	-7.99132
19	-6.36278	5.18374	1.84015	2.10014	1.38992	1.55443	1.88465	2.27159	-3.88358	-3.68548	-3.88495	-2.83418	-4.11423	-4.89906	-11.803	-12.1106	-11.9541	-11.5025	-11.3974	-12.0503	-11.2947	-10.3041	-11.4504	-11.673	-12.0578	-10.9882	-6.67278	-7.13408	-6.05377	-5.68826	-6.78812	-7.69965
20	-5.81627	5.19091	2.37724	2.60261	1.95216	2.12658	2.2618	2.94304	-3.08592	-3.04387	-2.98755	-2.00029	-3.23896	-4.15893	-11.1	-11.3772	-11.1771	-10.7622	-10.7058	-11.4774	-10.8133	-9.91466	-10.884	-11.0863	-11.5488	-10.6328	-6.45941	-6.92517	-5.94389	-5.44199	-6.66903	-7.31695
21	-5.24446	5.22039	2.95858	3.14149	2.57991	2.74208	2.68446	3.64498	-2.28551	-2.3751	-2.10853	-1.23172	-2.33431	-3.37788	-10.4223	-10.6836	-10.4239	-10.0454	-10.0462	-10.9125	-10.3155	-9.50857	-10.313	-10.5066	-11.011	-10.2382	-6.15759	-6.6274	-5.71051	-5.09929	-6.48082	-6.86994
22	-4.67125	5.26576	3.56585	3.70198	3.25155	3.37717	3.13958	4.35897	-1.5219	-1.71486	-1.28893	-0.555326	-1.45493	-2.59544	-9.79373	-10.0524	-9.72399	-9.38294	-9.43413	-10.3752	-9.813	-9.09456	-9.74962	-9.94332	-10.45	-9.82747	-5.7935	-6.26783	-5.38142	-4.69306	-6.24167	-6.38354
23	-4.11456	5.31873	4.17965	4.26759	3.94344	4.00945	3.61095	5.06682	-0.824244	-1.09273	-0.554573	0.018285	-0.644606	-1.8476	-9.22685	-9.49144	-9.09447	-8.79456	-8.87665	-9.8771	-9.31164	-8.67375	-9.19676	-9.40045	-9.86971	-9.41751	-5.38974	-5.87011	-4.98266	-4.24956	-5.96878	-5.87758
24	-3.58589	5.37104	4.7813	4.82114	4.63209	4.61989	4.081	5.75237	-0.209174	-0.528562	0.083337	0.492955	0.068842	-1.16244	-8.72423	-8.99674	-8.53911	-8.28827	-8.37469	-9.42233	-8.81361	-8.24083	-8.65406	-8.87905	-9.27519	-9.01891	-4.96372	-5.45269	-4.53685	-3.78753	-5.67547	-5.36608
25	-3.09145	5.41559	5.35387	5.34586	5.29492	5.19391	4.53261	6.40208	0.317913	-0.032281	0.625002	0.881989	0.673542	-0.558685	-8.2801	-8.55546	-8.05116	-7.86047	-7.92535	-9.00805	-8.32085	-7.78903	-8.1231	-8.37886	-8.67543	-8.63783	-4.52811	-5.02845	-4.06279	-3.3207	-5.37006	-4.85853
26	-2.6339	5.44688	5.88291	5.82658	5.91009	5.72198	4.95106	7.00486	0.759711	0.393784	1.07814	1.20311	1.17001	-0.04648	-7.88302	-8.15004	-7.61824	-7.49722	-7.52322	-8.62639	-7.83725	-7.31566	-7.60985	-7.89974	-8.0832	-8.27778	-4.09184	-4.60561	-3.57535	-2.86016	-5.05651	-4.36156
27	-2.2134	5.4608	6.35699	6.25108	6.45688	6.19993	5.32567	7.55138	1.12379	0.752086	1.4542	1.47472	1.56691	0.371013	-7.51844	-7.76279	-7.22513	-7.17773	-7.1602	-8.26634	-7.36815	-6.8252	-7.12211	-7.44181	-7.51204	-7.93958	-3.6612	-4.18885	-3.08568	-2.41536	-4.73613	-3.87996
28	-1.82827	5.45419	6.76831	6.61081	6.91794	6.62856	5.65103	8.03321	1.42011	1.04768	1.76525	1.71321	1.87786	0.696548	-7.17055	-7.37913	-6.85454	-6.87771	-6.82594	-7.91545	-6.91861	-6.32852	-6.66546	-7.00561	-6.97302	-7.62045	-3.2406	-3.7804	-2.6017	-1.99411	-4.40944	-3.41735
29	-1.47554	5.42489	7.11289	6.90076	7.28254	7.01166	5.92672	8.44275	1.65958	1.28711	2.0224	1.93108	2.11937	0.937966	-6.82461	-6.98874	-6.48851	-6.57324	-6.51033	-7.56225	-6.49231	-5.83946	-6.24186	-6.59212	-6.47348	-7.31459	-2.83327	-3.38128	-2.12912	-1.60208	-4.07746	-2.97639
30	-1.1518	5.37225	7.39028	7.11879	7.54903	7.35342	6.1559	8.77429	1.85342	1.47792	2.23594	2.13661	2.30926	1.10738	-6.46986	-6.58667	-6.11221	-6.24538	-6.20573	-7.19933	-6.09135	-5.37138	-5.85068	-6.20239	-6.01678	-7.01553	-2.4415	-2.99219	-1.67237	-1.24243	-3.74175	-2.55879
31	-0.853792	5.29747	7.603	7.2648	7.72443	7.65631	6.34372	9.02576	2.0128	1.6284	2.41562	2.33537	2.46475	1.21984	-6.10189	-6.1743	-5.71838	-5.88462	-5.90655	-6.82562	-5.71614	-4.93375	-5.48946	-5.83685	-5.60174	-6.71889	-2.06673	-2.61386	-1.23504	-0.91562	-3.40396	-2.16517
32	-0.578607	5.20342	7.75567	7.34041	7.82243	7.92049	6.49583	9.19921	2.14839	1.74708	2.57023	2.53184	2.60104	1.29178	-5.72306	-5.75941	-5.30763	-5.49219	-5.60841	-6.44766	-5.3646	-4.52942	-5.15385	-5.49446	-5.22121	-6.42406	-1.70944	-2.24665	-0.819967	-0.619935	-3.06575	-1.7949
33	-0.323552	5.09381	7.85417	7.34882	7.86093	8.14439	6.61698	9.29974	2.26984	1.84241	2.70651	2.7299	2.73088	1.3395	-5.34075	-5.35431	-4.88527	-5.07788	-5.30822	-6.07808	-5.03165	-4.15328	-4.83764	-5.17231	-4.86159	-6.13344	-1.36937	-1.89038	-0.429084	-0.352323	-2.72865	-1.44639
34	-0.0860976	4.97197	7.90422	7.2944	7.85732	8.32576	6.70971	9.3339	2.38488	1.92249	2.82788	2.9321	2.86459	1.37736	-4.96409	-4.97225	-4.45833	-4.656	-5.00397	-5.72989	-4.70974	-3.79339	-4.53407	-4.8655	-4.50607	-5.84968	-1.04576	-1.54485	-0.063556	-0.108804	-2.39417	-1.11744
35	0.135894	4.8398	7.90985	7.18223	7.82214	8.4629	6.77388	9.3081	2.49836	1.99446	2.93372	3.13803	3.00964	1.41597	-4.60074	-4.62319	-4.03385	-4.24143	-4.69447	-5.41078	-4.39028	-3.43415	-4.23719	-4.56721	-4.13924	-5.5736	-0.73772	-1.21048	0.275951	0.11535	-2.06388	-0.805537
36	0.343825	4.69762	7.87292	7.01814	7.75577	8.55588	6.80721	9.22762	2.61148	2.06342	3.02002	3.3436	3.16959	1.46074	-4.25539	-4.31118	-3.61882	-3.84683	-4.37905	-5.12109	-4.0653	-3.06004	-3.94252	-4.27009	-3.75023	-5.30362	-0.444583	-0.888871	0.589154	0.324964	-1.73986	-0.508299
37	0.538265	4.54455	7.79378	6.80778	7.65212	8.60642	6.80645	9.09615	2.72181	2.13165	3.08112	3.54168	3.34304	1.51158	-3.92887	-4.03299	-3.22006	-3.47987	-4.05775	-4.85368	-3.72914	-2.65921	-3.64768	-3.96876	-3.33409	-5.03595	-0.166265	-0.582986	0.876234	0.524119	-1.42464	-0.224049
38	0.718951	4.37915	7.67188	6.55484	7.50601	8.61476	6.76887	8.91493	2.82414	2.19834	3.11197	3.72356	3.52336	1.56348	-3.61825	-3.77893	-2.84353	-3.14074	-3.73233	-4.59575	-3.37974	-2.22652	-3.35277	-3.66184	-2.8926	-4.76497	0.096728	-0.296669	1.13789	0.715661	-1.12088	0.047633
39	0.884784	4.19965	7.50565	6.26058	7.31561	8.5763	6.69358	8.68216	2.91175	2.2601	3.1104	3.88048	3.69974	1.60803	-3.31811	-3.53678	-2.49329	-2.82195	-3.40625	-4.33228	-3.01898	-1.76515	-3.06025	-3.35241	-2.43291	-4.4842	0.343622	-0.033934	1.37543	0.901409	-0.830823	0.306022
40	1.03419	4.0046	7.29313	5.92607	7.07982	8.48339	6.58212	8.39426	2.97835	2.31215	3.0791	4.00547	3.85918	1.63585	-3.02226	-3.29574	-2.1705	-2.5108	-3.08351	-4.05077	-2.65196	-1.28586	-2.77432	-3.04671	-1.96423	-4.18867	0.573669	0.202054	1.59061	1.08202	-0.556359	0.550015
41	1.16595	3.79395	7.03437	5.55519	6.79801	8.33155	6.43793	8.04914	3.0201	2.35004	3.02643	4.09518	3.98894	1.6399	-2.7258	-3.04875	-1.87273	-2.1944	-2.76834	-3.74476	-2.28537	-0.803591	-2.49952	-2.75254	-1.49448	-3.87671	0.786428	0.41	1.78503	1.257	-0.298807	0.778919
42	1.27982	3.56999	6.73318	5.15541	6.47249	8.12347	6.26522	7.64929	3.03656	2.37067	2.96422	4.15084	4.07923	1.61784	-2.4267	-2.79317	-1.59508	-1.86498	-2.46496	-3.41532	-1.92585	-0.333332	-2.23865	-2.47753	-1.02868	-3.55107	0.981928	0.590939	1.95985	1.4249	-0.058977	0.992926
43	1.37662	3.33714	6.39721	4.7372	6.10979	7.86841	6.06805	7.20259	3.03034	2.3723	2.90369	4.17765	4.12542	1.57265	-2.12625	-2.52979	-1.33269	-1.52247	-2.1757	-3.07061	-1.57877	0.112423	-1.99179	-2.22758	-0.5696	-3.21733	1.1606	0.747988	2.11605	1.58354	0.162578	1.19283
44	1.45803	3.10106	6.03648	4.31268	5.71912	7.57884	5.85022	6.72153	3.00584	2.3544	2.85257	4.18273	4.1288	1.5107	-1.82826	-2.26135	-1.0825	-1.17376	-1.90079	-2.72288	-1.24729	0.524877	-1.75703	-2.00497	-0.118287	-2.88104	1.3234	0.885606	2.25466	1.73081	0.365634	1.3803
45	1.52634	2.86753	5.66164	3.89351	5.3103	7.26731	5.61588	6.22119	2.96785	2.31784	2.81414	4.17261	4.09593	1.43872	-1.53761	-1.99191	-0.843656	-0.82942	-1.63935	-2.38371	-0.932158	0.898748	-1.53184	-1.80749	0.32589	-2.54611	1.47199	1.00891	2.37669	1.86584	0.550734	1.55777
46	1.58418	2.64166	5.28272	3.48803	4.89331	6.94505	5.37049	5.71671	2.92044	2.26518	2.78747	4.15165	4.0371	1.36077	-1.2587	-1.72649	-0.616417	-0.500196	-1.38968	-2.06072	-0.632433	1.23136	-1.31402	-1.62902	0.764319	-2.21481	1.60887	1.12352	2.4834	1.98962	0.719785	1.72805
47	1.63428	2.4278	4.90844	3.09958	4.47843	6.62174	5.12092	5.22153	2.8665	2.20047	2.76861	4.12134	3.96504	1.27703	-0.994534	-1.4703	-0.400816	-0.19492	-1.1498	-1.75683	-0.346551	1.52186	-1.1025	-1.46167	1.19749	-1.88794	1.73754	1.2355	2.57687	2.10508	0.876216	1.89402
48	1.67941	2.22946	4.54621	2.72761	4.07591	6.3056	4.87487	4.74704	2.80795	2.12807	2.7524	4.08086	3.89357	1.18484	-0.746099	-1.22739	-0.196522	0.08179	-0.917784	-1.47059	-0.073166	1.77051	-0.897321	-1.2975	1.6237	-1.56522	1.86214	1.351	2.66004	2.21658	1.02467	2.05842
49	1.72243	2.04927	4.20231	2.37041	3.69531	6.0033	4.64008	4.30245	2.7461	2.05124	2.73409	4.02849	3.83529	1.0814	-0.511837	-0.999692	-0.002449	0.331245	-0.691063	-1.19722	0.188549	1.97839	-0.699141	-1.12897	2.03884	-1.24638	1.98703	1.47579	2.73644	2.32928	1.17042	2.2232
50	1.76644	1.88894	3.88211	2.02753	3.34487	5.71974	4.42378	3.89465	2.68218	1.97132	2.71104	3.96378	3.7984	0.966363	-0.287449	-0.785714	0.184133	0.560749	-0.465716	-0.930697	0.439157	2.14759	-0.50906	-0.94883	2.43829	-0.93221	2.11617	1.61432	2.81032	2.44853	1.31866	2.38903
51	1.81477	1.74939	3.59047	1.70177	3.03137	5.45825	4.23278	3.52818	2.6177	1.88816	2.68408	3.88925	3.78482	0.842191	-0.0668406	-0.580548	0.367716	0.781177	-0.236782	-0.665766	0.679602	2.2818	-0.327848	-0.750266	2.81856	-0.624241	2.25291	1.76925	2.88673	2.57932	1.47395	2.55531
52	1.87096	1.63109	3.33227	1.40027	2.76026	5.2214	4.07369	3.20573	2.55458	1.80087	2.65817	3.81038	3.79107	0.712422	0.155924	-0.377464	0.55405	1.00234	-0.00012	-0.39919	0.912018	2.38725	-0.154225	-0.527147	3.17784	-0.323631	2.39998	1.94195	2.97123	2.7259	1.6398	2.72104
53	1.93848	1.53416	3.1126	1.13406	2.53561	5.01177	3.95237	2.92917	2.49519	1.70899	2.64168	3.73376	3.81099	0.580537	0.385184	-0.169958	0.749179	1.22985	0.24642	-0.12957	1.13982	2.47246	0.01665	-0.274915	3.51556	-0.030661	2.55963	2.13329	3.06923	2.89158	1.81831	2.88575
54	2.0204	1.4581	2.936	0.914828	2.35993	4.83198	3.87306	2.70018	2.44225	1.61376	2.64365	3.66485	3.83831	0.450693	0.623291	0.046861	0.957573	1.46435	0.503467	0.144206	1.3669	2.54697	0.192893	0.007723	3.83169	0.255221	2.73355	2.34379	3.1854	3.07874	2.00985	3.05
55	2.11898	1.40141	2.80574	0.751905	2.23449	4.68442	3.83787	2.52001	2.3987	1.51949	2.66975	3.60639	3.86834	0.329513	0.870994	0.276538	1.1809	1.70272	0.770858	0.423953	1.59694	2.62021	0.383952	0.31787	4.12706	0.535629	2.92254	2.57311	3.32356	3.28853	2.21271	3.21479
56	2.23584	1.36142	2.72366	0.651138	2.16021	4.57087	3.84693	2.38912	2.36769	1.43403	2.72037	3.55838	3.899	0.226663	1.12857	0.522892	1.41877	1.94064	1.04804	0.712491	1.83302	2.70097	0.597706	0.649429	4.40397	0.81303	3.12628	2.81933	3.48671	3.52057	2.42361	3.38118
57	2.37193	1.33461	2.69041	0.615528	2.13851	4.49224	3.89894	2.30683	2.35243	1.36704	2.79182	3.51965	3.93115	0.15251	1.39652	0.790548	1.67017	2.17466	1.33404	1.01316	2.0769	2.79686	0.837729	0.994315	4.66573	1.08985	3.3434	3.07839	3.67666	3.77287	2.6388	3.55028
58	2.52738	1.3174	2.7057	0.646068	2.17121	4.44872	3.99124	2.27128	2.35555	1.32652	2.87871	3.49034	3.96816	0.114036	1.67538	1.08392	1.93434	2.40327	1.6264	1.32895	2.32854	2.91381	1.10166	1.34397	4.91526	1.36801	3.57172	3.34441	3.89356	4.04228	2.85512	3.72325
59	2.7015	1.30685	2.76804	0.741662	2.25953	4.43972	4.11953	2.27974	2.37843	1.31573	2.97613	3.47318	4.01502	0.112086	1.96555	1.40609	2.21192	2.62663	1.92088	1.66225	2.58661	3.05613	1.38312	1.69049	5.15436	1.64894	3.80887	3.61092	4.13579	4.32546	3.07084	3.90132
60	2.89301	1.3011	2.87454	0.898988	2.40296	4.46397	4.278	2.32879	2.42097	1.33276	3.08162	3.47199	4.07684	0.141629	2.26775	1.75788	2.50543	2.84712	2.21281	2.0155	2.84897	3.22648	1.67424	2.02728	5.38338	1.93347	4.05283	3.8725	4.40044	4.6193	3.28625	4.08565
61	3.10016	1.29941	3.02112	1.11264	2.59872	4.51988	4.45987	2.41448	2.48191	1.37312	3.19663	3.48862	4.15673	0.194466	2.58277	2.13685	2.81773	3.07041	2.49867	2.39016	3.11267	3.42478	1.96626	2.34922	5.6017	2.22139	4.30235	4.12589	4.68403	4.9212	3.50336	4.27726
62	3.32081	1.30189	3.20276	1.37562	2.84211	4.60578	4.65789	2.53238	2.55943	1.43283	3.32594	3.52171	4.25386	0.262807	2.91085	2.53719	3.15049	3.3046	2.77739	2.78458	3.37409	3.64674	2.24991	2.65289	5.80901	2.51189	4.55694	4.37062	4.98304	5.22908	3.72493	4.47705
63	3.55263	1.30882	3.41381	1.67985	3.12693	4.71976	4.86479	2.67772	2.65155	1.50966	3.47463	3.56812	4.36323	0.342112	3.25146	2.95126	3.50441	3.55742	3.05009	3.1941	3.62958	3.88413	2.51765	2.93685	6.0052	2.80408	4.81677	4.60945	5.29415	5.54109	3.95319	4.68598
64	3.79331	1.32007	3.64819	2.01651	3.44571	4.85934	5.07405	2.84536	2.75655	1.60238	3.645	3.62546	4.47757	0.432354	3.60356	3.37174	3.88001	3.83399	3.31851	3.61355	3.87627	4.12677	2.76606	3.20226	6.18934	3.09691	5.08197	4.84739	5.61405	5.85497	4.18889	4.90458
65	4.04039	1.3351	3.89958	2.37613	3.78973	5.02172	5.2807	3.02962	2.8731	1.70955	3.83537	3.69362	4.58996	0.53701	3.96518	3.79182	4.27631	4.13545	3.58362	4.03871	4.11228	4.36473	2.99539	3.45397	6.3592	3.38809	5.35183	5.08908	5.93929	6.16758	4.43113	5.13207
66	4.29112	1.35329	4.16165	2.74871	4.14937	5.20434	5.48166	3.22415	2.99993	1.82902	4.04059	3.77404	4.69634	0.659676	4.33295	4.20464	4.68993	4.45823	3.84558	4.46635	4.33663	4.58989	3.2071	3.7002	6.51183	3.67414	5.62443	5.33641	6.26654	6.47551	4.67769	5.366
67	4.54229	1.37431	4.42835	3.12452	4.51487	5.40468	5.67557	3.42211	3.13532	1.95796	4.25324	3.86794	4.79665	0.800791	4.70206	4.6026	5.11472	4.79472	4.10346	4.89478	4.54853	4.79672	3.4005	3.9506	6.64334	3.95146	5.89718	5.58776	6.59348	6.776	4.92579	5.60286
68	4.79016	1.39837	4.69409	3.49457	4.87741	5.619	5.86292	3.61656	3.27687	2.09352	4.46475	3.97476	4.8943	0.957001	5.06629	4.9768	5.54217	5.13529	4.35453	5.32264	4.74611	4.98231	3.57023	4.21231	6.74895	4.21673	6.16745	5.83873	6.91966	7.06706	5.17275	5.83906
69	5.03072	1.42603	4.95371	3.85077	5.22945	5.84177	6.04584	3.80075	3.42172	2.23381	4.66692	4.09094	4.99387	1.12305	5.41908	5.31932	5.9635	5.47157	4.59439	5.74664	4.92626	5.147	3.70706	4.48636	6.82483	4.46608	6.43284	6.08327	7.24619	7.34683	5.41632	6.07159
70	5.26038	1.45806	5.20247	4.18584	5.5645	6.06653	6.22696	3.96853	3.56688	2.37805	4.85402	4.20998	5.09821	1.29415	5.75557	5.62771	6.37258	5.79849	4.8179	6.16119	5.08571	5.29392	3.80216	4.76685	6.87033	4.69531	6.69126	6.31499	7.57425	7.61385	5.6549	6.29832
71	5.47637	1.49513	5.43612	4.49355	5.87717	6.28699	6.40809	4.11479	3.70932	2.52535	5.02363	4.32392	5.20632	1.4674	6.07328	5.90705	6.76721	6.11221	5.02033	6.55962	5.22218	5.4255	3.85224	5.04318	6.88878	4.90121	6.94096	6.52919	7.90284	7.86727	5.88734	6.51816
72	5.67673	1.53734	5.65097	4.76901	6.16307	6.49757	6.58943	4.23578	3.84589	2.67312	5.1752	4.42579	5.3139	1.64145	6.37155	6.16657	7.14715	6.40841	5.20003	6.93562	5.33496	5.53995	3.86193	5.30331	6.88685	5.08277	7.18029	6.72448	8.22726	8.10618	6.11243	6.7311
73	5.85976	1.58425	5.84381	5.00837	6.41873	6.69342	6.76958	4.32898	3.97275	2.81576	5.30711	4.51072	5.41595	1.8142	6.65042	6.41462	7.5116	6.68281	5.35952	7.28354	5.42458	5.63145	3.84062	5.53727	6.87259	5.24098	7.40723	6.90177	8.54003	8.32846	6.32829	6.93762
74	6.0235	1.63551	6.01169	5.20793	6.64137	6.87058	6.94605	4.3925	4.08479	2.94462	5.41506	4.57547	5.50812	1.98069	6.90966	6.65617	7.8586	6.93293	5.5023	7.59832	5.4918	5.69301	3.79692	5.73928	6.85204	5.37773	7.61958	7.06205	8.83419	8.53092	6.53276	7.138
75	6.16562	1.69111	6.15177	5.36384	6.82862	7.02573	7.11641	4.42424	4.17587	3.04988	5.49311	4.61744	5.58584	2.13307	7.14813	6.89183	8.18372	7.15797	5.63062	7.87651	5.53683	5.71965	3.73705	5.90703	6.82593	5.4945	7.81552	7.20548	9.10599	8.71047	6.72411	7.33155
76	6.28345	1.75101	6.2612	5.47233	6.97813	7.15517	7.27897	4.42141	4.23999	3.12357	5.53648	4.63422	5.64294	2.26276	7.36297	7.11703	8.47948	7.35611	5.74531	8.11693	5.55926	5.70917	3.66608	6.0396	6.7894	5.59207	7.99384	7.33266	9.35397	8.86465	6.90113	7.5168
77	6.37405	1.81469	6.33667	5.53003	7.0872	7.25311	7.43228	4.3807	4.27263	3.16122	5.54324	4.6238	5.67167	2.36321	7.54994	7.3237	8.73786	7.52207	5.84505	8.321	5.55781	5.6604	3.58721	6.13612	6.73468	5.67064	8.15321	7.44556	9.57617	8.99043	7.06241	7.69149
78	6.43417	1.88153	6.37366	5.53356	7.1523	7.31069	7.5733	4.29844	4.27068	3.1607	5.51278	4.58469	5.66452	2.43069	7.70561	7.50581	8.95352	7.64895	5.92599	8.4938	5.52983	5.57116	3.49984	6.19443	6.6539	5.7298	8.29106	7.54586	9.76839	9.08304	7.20581	7.85219
79	6.46042	1.95123	6.36581	5.47829	7.1684	7.31649	7.69563	4.17027	4.23177	3.12099	5.44371	4.51516	5.6159	2.46308	7.82922	7.66432	9.1244	7.73149	5.98372	8.64217	5.47201	5.43882	3.40043	6.21064	6.54131	5.76884	8.40328	7.63239	9.92431	9.13673	7.32886	7.99413
80	6.44893	2.0236	6.30433	5.35715	7.12833	7.25706	7.78896	3.99013	4.15361	3.0413	5.33366	4.41231	5.52225	2.45854	7.92083	7.80538	9.24774	7.76779	6.01413	8.76913	5.38149	5.26213	3.28476	6.1806	6.39237	5.7876	8.48439	7.70044	10.0355	9.14587	7.42875	8.11141
81	6.39458	2.09829	6.1778	5.16027	7.02229	7.11711	7.83968	3.74962	4.03366	2.9207	5.18035	4.27196	5.3808	2.41451	7.97831	7.93397	9.31686	7.75907	6.0106	8.87103	5.25548	5.04105	3.14772	6.10146	6.2022	5.78496	8.52766	7.74309	10.092	9.10437	7.50159	8.19728
82	6.2903	2.17513	5.97248	4.87563	6.83763	6.87946	7.83155	3.43814	3.8682	2.75719	4.98153	4.08829	5.18739	2.32661	7.9955	8.05078	9.32228	7.70558	5.96028	8.93861	5.09037	4.77516	2.98267	5.97068	5.96614	5.75718	8.52497	7.75124	10.0838	9.00444	7.54139	8.24391
83	6.12652	2.25439	5.67266	4.4901	6.55828	6.52553	7.746	3.04342	3.6507	2.54672	4.73297	3.85228	4.93431	2.18722	7.96204	8.15221	9.25264	7.60289	5.84444	8.95801	4.88098	4.46268	2.78144	5.78305	5.67918	5.69854	8.46622	7.71309	10.0016	8.83623	7.53916	8.24104
84	5.89059	2.33669	5.26109	3.98983	6.1652	6.0363	7.56223	2.55186	3.37044	2.28235	4.42586	3.54962	4.60953	1.98486	7.86335	8.22821	9.09408	7.44098	5.64274	8.91075	4.61973	4.09977	2.53372	5.52706	5.33427	5.60383	8.33832	7.61398	9.83321	8.58782	7.48202	8.17458
85	5.56676	2.42296	4.71941	3.36028	5.63773	5.39255	7.25769	1.94879	3.0122	1.95347	4.04564	3.15996	4.19782	1.7041	7.681	8.26114	8.83011	7.20275	5.33601	8.775	4.29669	3.67989	2.2267	5.18397	4.92246	5.47042	8.1245	7.4365	9.56208	8.2448	7.35302	8.02612
86	5.13671	2.51468	4.02883	2.58671	4.95529	4.5745	6.8091	1.21853	2.55668	1.54556	3.57296	2.65801	3.68164	1.32522	7.39378	8.22847	8.4425	6.86494	4.90649	8.52649	3.8997	3.19281	1.84427	4.73119	4.43265	5.29759	7.80457	7.16024	9.16712	7.78977	7.13167	7.77403
87	4.58036	2.6142	3.17097	1.65571	4.09881	3.56195	6.19335	0.345023	1.98139	1.04067	2.98525	2.016	3.04096	0.824064	6.9795	8.10475	7.91262	6.40257	4.33777	8.13979	3.41432	2.62406	1.3658	4.14668	3.84989	5.08517	7.35564	6.76168	8.62501	7.20184	6.79481	7.39486
88	3.87683	2.72466	2.12911	0.556664	3.05201	2.33593	5.38828	-0.687309	1.26182	0.418276	2.25762	1.20602	2.25353	0.173646	6.41614	7.86173	7.22087	5.7916	3.6147	7.59182	2.82369	1.95561	0.766635	3.41013	3.15406	4.83202	6.75339	6.2155	7.91261	6.457	6.31772	6.86414
89	3.00581	2.84941	0.8896	-0.717216	1.80239	0.88121	4.37356	-1.89194	0.373087	-0.343795	1.36397	0.20207	1.29619	-0.652994	5.68317	7.46957	6.34845	5.00882	2.72362	6.8654	2.10947	1.16818	0.021639	2.50188	2.3205	4.53514	5.97374	5.49707	7.00841	5.53002	5.67602	6.15719
90	1.94957	2.99146	-0.556386	-2.16823	0.342446	-0.810551	3.13263	-3.27823	-0.707848	-1.26818	0.278967	-1.0174	0.147226	-1.67985	4.76327	6.90015	5.28097	4.03422	1.65223	5.94879	1.25363	0.24336	-0.891527	1.4036	1.32418	4.18856	4.99519	4.58481	5.89366	4.39892	4.8479	5.25063
91	0.694913	3.15247	-2.21027	-3.79251	-1.32858	-2.73705	1.656	-4.84921	-1.99926	-2.37563	-1.01869	-2.46596	-1.21067	-2.92535	3.6424	6.13105	4.00798	2.85177	0.389063	4.83212	0.240004	-0.835387	-1.99151	0.100144	0.144623	3.78214	3.8017	3.46191	4.55541	3.04997	3.81652	4.12466
92	-0.764245	3.33136	-4.06331	-5.5782	-3.20271	-4.88142	-0.055297	-6.59891	-3.51072	-3.68149	-2.54191	-4.1446	-2.78659	-4.39899	2.31023	5.14831	2.5226	1.44763	-1.07432	3.50692	-0.943174	-2.0802	-3.29188	-1.41572	-1.23	3.30194	2.38575	2.11896	2.99023	1.48124	2.57216	2.76614
93	-2.42329	3.52298	-6.09412	-7.50359	-5.2614	-7.20912	-1.9863	-8.5102	-5.23753	-5.19049	-4.2877	-6.037	-4.5759	-6.09653	0.762302	3.94639	0.82415	-0.188304	-2.73937	1.96864	-2.2981	-3.49334	-4.79658	-3.13568	-2.79745	2.73256	0.751017	0.556987	1.20752	-0.2961	1.11419	1.17249
94	-4.26338	3.7176	-8.2678	-9.53655	-7.47436	-9.66816	-4.1058	-10.5541	-7.15463	-6.89087	-6.22889	-8.10601	-6.55349	-7.99386	-0.997695	2.52936	-1.07958	-2.05673	-4.6008	0.219271	-3.81127	-5.06003	-6.49296	-5.02917	-4.53404	2.05984	-1.08549	-1.20982	-0.768102	-2.25748	-0.546719	-0.645328
95	-6.2499	3.90139	-10.5365	-11.6349	-9.79893	-12.1934	-6.36507	-12.6904	-9.21304	-8.75013	-8.30972	-10.2933	-8.66911	-10.0429	-2.95617	0.913361	-3.16936	-4.14523	-6.64746	-1.73219	-5.45038	-6.74393	-8.34621	-7.0421	-6.39001	1.27032	-3.09337	-3.15404	-2.89719	-4.36631	-2.38749	-2.66181
96	-8.33396	4.05784	-12.8426	-13.7488	-12.1816	-14.7127	-8.69969	-14.87	-11.3415	-10.715	-10.4484	-12.5226	-10.8489	-12.1726	-5.08924	-0.872572	-5.41346	-6.42912	-8.86005	-3.87101	-7.16607	-8.48835	-10.2991	-9.10061	-8.2919	0.349557	-5.23041	-5.2362	-5.12871	-6.57602	-4.37338	-4.83774
97	-10.457	4.17064	-15.123	-15.8239	-14.5621	-17.1558	-11.0355	-17.0377	-13.4552	-12.7179	-12.548	-14.7071	-13.0056	-14.2977	-7.36397	-2.78823	-7.77267	-8.87143	-11.21	-6.17749	-8.8965	-10.222	-12.2754	-11.1175	-10.1512	-0.716549	-7.44647	-7.40771	-7.40512	-8.83428	-6.4613	-7.12394
98	-12.5546	4.22656	-17.3098	-17.7998	-16.873	-19.4532	-13.2918	-19.1314	-15.4652	-14.6829	-14.5102	-16.7555	-15.0511	-16.3265	-9.739	-4.78612	-10.203	-11.4218	-13.6601	-8.624	-10.5745	-11.867	-14.1877	-13.0008	-11.8794	-1.93784	-9.68439	-9.61085	-9.66386	-11.0839	-8.60049	-9.46287
99	-14.5651	4.22282	-19.3478	-19.6277	-19.0573	-21.5504	-15.4035	-21.1002	-17.294	-16.5423	-16.2502	-18.5882	-16.9095	-18.1798	-12.1601	-6.81454	-12.6509	-14.0116	-16.158	-11.1655	-12.1349	-13.3463	-15.9485	-14.6613	-13.3996	-3.31855	-11.8885	-11.7878	-11.8452	-13.2719	-10.7397	-11.7979
100	-16.42	4.15904	-21.1547	-21.2247	-21.033	-23.3728	-17.2875	-22.8556	-18.8688	-18.2276	-17.6993	-20.1249	-18.5161	-19.776	-14.5621	-8.82219	-15.0555	-16.5576	-18.636	-13.7389	-13.525	-14.5964	-17.4854	-16.0296	-14.6613	-4.85239	-13.9893	-13.8652	-13.8777	-15.3313	-12.8142	-14.0582
101	-18.0676	4.05727	-22.7048	-22.5668	-22.7667	-24.887	-18.928	-24.3756	-20.1484	-19.7014	-18.8134	-21.3243	-19.8305	-21.0724	-16.8509	-10.7454	-17.328	-18.9377	-20.9955	-16.2477	-14.7018	-15.5672	-18.7442	-17.0498	-15.6257	-6.52192	-15.9321	-15.7853	-15.7034	-17.2126	-14.7701	-16.189

## Sheet: PAAY
Prosthetic side			TF1	C:\Users\xb00012\Documents\Data\27_15_150415 SP\27_15_150415_0027.c3d	C:\Users\xb00012\Documents\Data\27_15_150415 SP\27_15_150415_0029.c3d	C:\Users\xb00012\Documents\Data\27_15_150415 SP\27_15_150415_0031.c3d	C:\Users\xb00012\Documents\Data\27_15_150415 SP\27_15_150415_0035.c3d	C:\Users\xb00012\Documents\Data\27_15_150415 SP\27_15_150415_0025.c3d	TF2	C:\Users\xb00012\Documents\Data\37_26_130515 SP\37_26_130515_0024.c3d	C:\Users\xb00012\Documents\Data\37_26_130515 SP\37_26_130515_0026.c3d	C:\Users\xb00012\Documents\Data\37_26_130515 SP\37_26_130515_0030.c3d	C:\Users\xb00012\Documents\Data\37_26_130515 SP\37_26_130515_0034.c3d	C:\Users\xb00012\Documents\Data\37_26_130515 SP\37_26_130515_0036.c3d	TF3	C:\Users\xb00012\Documents\Data\39_28_200515 SP\39_28_200515_0021.c3d	C:\Users\xb00012\Documents\Data\39_28_200515 SP\39_28_200515_0023.c3d	C:\Users\xb00012\Documents\Data\39_28_200515 SP\39_28_200515_0027.c3d	C:\Users\xb00012\Documents\Data\39_28_200515 SP\39_28_200515_0029.c3d	C:\Users\xb00012\Documents\Data\39_28_200515 SP\39_28_200515_0033.c3d	TF4	C:\Users\xb00012\Documents\Data\44_33_190615 SP\44_33_190615_0018.c3d	C:\Users\xb00012\Documents\Data\44_33_190615 SP\44_33_190615_0022.c3d	C:\Users\xb00012\Documents\Data\44_33_190615 SP\44_33_190615_0024.c3d	C:\Users\xb00012\Documents\Data\44_33_190615 SP\44_33_190615_0030.c3d	C:\Users\xb00012\Documents\Data\44_33_190615 SP\44_33_190615_0032.c3d	TF5	C:\Users\xb00012\Documents\Data\45_34_230615 SP\45_34_230615_0017.c3d	C:\Users\xb00012\Documents\Data\45_34_230615 SP\45_34_230615_0021.c3d	C:\Users\xb00012\Documents\Data\45_34_230615 SP\45_34_230615_0025.c3d	C:\Users\xb00012\Documents\Data\45_34_230615 SP\45_34_230615_0027.c3d	C:\Users\xb00012\Documents\Data\45_34_230615 SP\45_34_230615_0029.c3d
Sagittal plane			Esprit	RANKLE_ANGLES_N	RANKLE_ANGLES_N	RANKLE_ANGLES_N	RANKLE_ANGLES_N	RANKLE_ANGLES_N	Esprit	LANKLE_ANGLES_N	LANKLE_ANGLES_N	LANKLE_ANGLES_N	LANKLE_ANGLES_N	LANKLE_ANGLES_N	Esprit	RANKLE_ANGLES_N	RANKLE_ANGLES_N	RANKLE_ANGLES_N	RANKLE_ANGLES_N	RANKLE_ANGLES_N	Esprit	RANKLE_ANGLES_N	RANKLE_ANGLES_N	RANKLE_ANGLES_N	RANKLE_ANGLES_N	RANKLE_ANGLES_N	Esprit	LANKLE_ANGLES_N	LANKLE_ANGLES_N	LANKLE_ANGLES_N	LANKLE_ANGLES_N	LANKLE_ANGLES_N
Ankle Angle				LINK_MODEL_BASED	LINK_MODEL_BASED	LINK_MODEL_BASED	LINK_MODEL_BASED	LINK_MODEL_BASED		LINK_MODEL_BASED	LINK_MODEL_BASED	LINK_MODEL_BASED	LINK_MODEL_BASED	LINK_MODEL_BASED		LINK_MODEL_BASED	LINK_MODEL_BASED	LINK_MODEL_BASED	LINK_MODEL_BASED	LINK_MODEL_BASED		LINK_MODEL_BASED	LINK_MODEL_BASED	LINK_MODEL_BASED	LINK_MODEL_BASED	LINK_MODEL_BASED		LINK_MODEL_BASED	LINK_MODEL_BASED	LINK_MODEL_BASED	LINK_MODEL_BASED	LINK_MODEL_BASED
101 points over stance phase				Original	Original	Original	Original	Original		Original	Original	Original	Original	Original		Original	Original	Original	Original	Original		Original	Original	Original	Original	Original		Original	Original	Original	Original	Original
ITEM	Mean	SD	C2_R	1	1	1	1	1	C2_L	1	1	1	1	1	C2_R	1	1	1	1	1	C2_R	1	1	1	1	1	C2_L	1	1	1	1	1
1	-2.97822	1.03731	-2.81817	-3.08623	-2.49381	-2.75138	-2.49002	-3.26942	-1.50028	-1.51466	-1.50876	-1.68212	-1.66384	-1.13201	-2.45639	-2.34682	-2.43413	-2.60434	-2.39281	-2.50386	-4.27371	-4.13457	-4.84045	-3.98543	-4.13447	-4.27362	-3.84257	-3.63625	-3.86089	-3.75033	-3.87557	-4.08981
2	-3.42635	0.978717	-3.24057	-3.53374	-2.88837	-3.16482	-2.87221	-3.74371	-2.137	-2.18302	-2.10073	-2.35365	-2.29579	-1.75183	-2.83816	-2.76954	-2.80433	-2.98007	-2.76081	-2.87606	-4.66191	-4.49039	-5.41512	-4.33116	-4.48135	-4.59154	-4.25409	-4.04823	-4.33283	-4.19332	-4.2059	-4.49018
3	-3.91415	0.941429	-3.69611	-4.00311	-3.3211	-3.61491	-3.29659	-4.24482	-2.7907	-2.87163	-2.71508	-3.034	-2.92998	-2.40283	-3.25262	-3.2452	-3.21091	-3.37235	-3.16099	-3.27367	-5.10007	-4.90944	-6.01034	-4.71109	-4.88713	-4.98235	-4.73125	-4.53516	-4.87372	-4.69023	-4.61222	-4.94492
4	-4.42385	0.929032	-4.18026	-4.48851	-3.79386	-4.09685	-3.75754	-4.76452	-3.43588	-3.55522	-3.32643	-3.69742	-3.53987	-3.06047	-3.66702	-3.73656	-3.6228	-3.75164	-3.55699	-3.66711	-5.56953	-5.379	-6.59706	-5.10745	-5.33263	-5.43148	-5.26657	-5.09013	-5.47014	-5.23156	-5.09558	-5.44544
5	-4.92752	0.940946	-4.67117	-4.97074	-4.28626	-4.5878	-4.23105	-5.27997	-4.03791	-4.19591	-3.89934	-4.31281	-4.09701	-3.68446	-4.05591	-4.21082	-4.01462	-4.10159	-3.91894	-4.03356	-6.04376	-5.87281	-7.14635	-5.50124	-5.7892	-5.9092	-5.82884	-5.67851	-6.08627	-5.78613	-5.63274	-5.96056
6	-5.40648	0.973582	-5.15646	-5.43959	-4.78741	-5.0749	-4.70243	-5.77797	-4.57787	-4.77309	-4.41318	-4.86396	-4.58705	-4.25208	-4.40301	-4.64223	-4.36642	-4.41793	-4.22935	-4.35909	-6.49953	-6.36821	-7.64053	-5.87743	-6.23055	-6.38092	-6.39554	-6.27581	-6.69597	-6.33247	-6.20291	-6.47052
7	-5.84643	1.02114	-5.62429	-5.88622	-5.28599	-5.54551	-5.15701	-6.24672	-5.04392	-5.27344	-4.85439	-5.34107	-5.00249	-4.74822	-4.70309	-5.019	-4.6659	-4.70396	-4.4859	-4.64069	-6.91834	-6.84308	-8.07033	-6.2232	-6.63626	-6.81881	-6.9425	-6.85712	-7.2723	-6.84829	-6.77929	-6.95549
8	-6.23954	1.07735	-6.06557	-6.30464	-5.77156	-5.99008	-5.58381	-6.67774	-5.4332	-5.69322	-5.21938	-5.74175	-5.34297	-5.16867	-4.95872	-5.34152	-4.90821	-4.96403	-4.69616	-4.8837	-7.28981	-7.28098	-8.43545	-6.52854	-6.99546	-7.20861	-7.45042	-7.40325	-7.79394	-7.31612	-7.33784	-7.40093
9	-6.58307	1.13594	-6.47399	-6.69167	-6.23591	-6.40188	-5.97492	-7.06559	-5.74914	-6.03624	-5.51172	-6.06851	-5.6127	-5.51653	-5.1771	-5.61822	-5.09461	-5.20223	-4.87269	-5.09777	-7.61068	-7.67096	-8.74021	-6.78753	-7.30591	-7.54877	-7.90441	-7.89883	-8.24469	-7.7232	-7.85842	-7.79691
10	-6.87752	1.19107	-6.84514	-7.04579	-6.67214	-6.77588	-6.32497	-7.40695	-5.99918	-6.31086	-5.73985	-6.32718	-5.81905	-5.79898	-5.36684	-5.85998	-5.23061	-5.4223	-5.0291	-5.29222	-7.88227	-8.00711	-8.98965	-7.00046	-7.57053	-7.84361	-8.29418	-8.332	-8.61445	-8.06198	-8.32511	-8.13737
11	-7.12515	1.23783	-7.17622	-7.36639	-7.0746	-7.10862	-6.63119	-7.70031	-6.19283	-6.5272	-5.91494	-6.52567	-5.9714	-6.02494	-5.53513	-6.07452	-5.32492	-5.62683	-5.17598	-5.47339	-8.1075	-8.28699	-9.18731	-7.17352	-7.79312	-8.09656	-8.61406	-8.695	-8.8987	-8.33041	-8.72644	-8.41973
12	-7.32881	1.27288	-7.46597	-7.65345	-7.43891	-7.39845	-6.89358	-7.94546	-6.3401	-6.6946	-6.04888	-6.67302	-6.08018	-6.20379	-5.68616	-6.2648	-5.38788	-5.81553	-5.31805	-5.64453	-8.28912	-8.51077	-9.33473	-7.31529	-7.97642	-8.30838	-8.86269	-8.98476	-9.09742	-8.53128	-9.05579	-8.64422
13	-7.49172	1.29462	-7.71455	-7.90739	-7.76199	-7.64574	-7.11444	-8.14318	-6.45066	-6.82106	-6.15233	-6.77881	-6.15619	-6.34493	-5.82127	-6.43056	-5.42937	-5.98549	-5.45474	-5.8062	-8.42965	-8.68121	-9.43214	-7.43306	-8.12273	-8.4791	-9.04247	-9.20306	-9.21449	-8.67055	-9.31113	-8.81314
14	-7.61756	1.30309	-7.92347	-8.12934	-8.04229	-7.85267	-7.29768	-8.29537	-6.53333	-6.91337	-6.23349	-6.85215	-6.2103	-6.45732	-5.93994	-6.56962	-5.45854	-6.13343	-5.58237	-5.95572	-8.53227	-8.80343	-9.48056	-7.5317	-8.23554	-8.61009	-9.15878	-9.35536	-9.25819	-8.75557	-9.49413	-8.93064
15	-7.71051	1.29947	-8.09535	-8.32092	-8.27958	-8.02267	-7.44815	-8.40541	-6.59547	-6.9772	-6.29807	-6.90091	-6.25237	-6.54881	-6.04131	-6.67868	-5.48455	-6.25738	-5.69752	-6.08842	-8.60126	-8.88453	-9.48324	-7.61422	-8.32011	-8.7042	-9.21916	-9.44884	-9.24112	-8.79368	-9.6096	-9.00254
16	-7.77517	1.28549	-8.23356	-8.48404	-8.47488	-8.15972	-7.5712	-8.47794	-6.64257	-7.01693	-6.34944	-6.93113	-6.29021	-6.62512	-6.12574	-6.75591	-5.51499	-6.35699	-5.80014	-6.20069	-8.64153	-8.93275	-9.44636	-7.68153	-8.38245	-8.76456	-9.23245	-9.49148	-9.17813	-8.79157	-9.6652	-9.0359
17	-7.81607	1.26314	-8.34185	-8.62068	-8.63027	-8.26795	-7.67214	-8.51819	-6.67789	-7.03564	-6.38893	-6.94697	-6.32889	-6.68903	-6.19517	-6.80383	-5.55475	-6.43281	-5.89345	-6.29103	-8.65745	-8.95637	-9.37816	-7.73231	-8.42705	-8.79338	-9.208	-9.49199	-9.08409	-8.7551	-9.67098	-9.03782
18	-7.83722	1.23451	-8.42391	-8.73286	-8.74851	-8.35131	-7.75559	-8.53131	-6.70266	-7.03531	-6.41612	-6.95087	-6.37065	-6.74037	-6.25246	-6.82841	-5.60722	-6.48644	-5.9819	-6.35834	-8.65211	-8.96237	-9.28697	-7.764	-8.45542	-8.79179	-9.15493	-9.45962	-8.97251	-8.68962	-9.63835	-9.01456
19	-7.8418	1.20162	-8.48315	-8.82255	-8.83281	-8.41339	-7.82509	-8.5219	-6.71652	-7.01669	-6.42957	-6.94406	-6.41521	-6.77706	-6.30051	-6.83524	-5.67395	-6.52234	-6.06882	-6.40221	-8.62711	-8.95534	-9.17929	-7.77393	-8.46625	-8.76076	-9.08172	-9.40321	-8.855	-8.60065	-9.57857	-8.97117
20	-7.83204	1.16647	-8.52247	-8.8916	-8.88662	-8.45738	-7.88301	-8.49376	-6.71808	-6.97924	-6.42764	-6.92711	-6.45995	-6.79644	-6.34134	-6.82751	-5.75322	-6.54651	-6.15462	-6.42485	-8.5827	-8.93747	-9.05883	-7.75926	-8.45635	-8.70159	-8.99559	-9.33026	-8.7406	-8.49436	-9.50135	-8.91141
21	-7.80916	1.13095	-8.54442	-8.94152	-8.91348	-8.48629	-7.93081	-8.44999	-6.70535	-6.92108	-6.40883	-6.90041	-6.50027	-6.79618	-6.37596	-6.80736	-5.84152	-6.56279	-6.23764	-6.43048	-8.51789	-8.9093	-8.92676	-7.71705	-8.42103	-8.61532	-8.90217	-9.24682	-8.63505	-8.37709	-9.41401	-8.83786
22	-7.77369	1.09681	-8.55121	-8.97338	-8.91718	-8.50306	-7.96941	-8.39304	-6.67627	-6.83962	-6.37195	-6.86456	-6.53073	-6.77447	-6.40456	-6.7775	-5.93464	-6.57218	-6.31574	-6.42276	-8.43117	-8.87059	-8.78254	-7.64466	-8.35501	-8.50304	-8.80525	-9.15781	-8.54093	-8.25402	-9.32116	-8.75235
23	-7.72558	1.06588	-8.54474	-8.98781	-8.90184	-8.51026	-7.99928	-8.3245	-6.62896	-6.7323	-6.31614	-6.82031	-6.54642	-6.72963	-6.42643	-6.74102	-6.02628	-6.57467	-6.38603	-6.40416	-8.32099	-8.82046	-8.62479	-7.53958	-8.25363	-8.36649	-8.70679	-9.06693	-8.45808	-8.12791	-9.22494	-8.65609
24	-7.66427	1.04001	-8.52622	-8.98492	-8.87189	-8.50934	-8.02058	-8.24437	-6.56195	-6.59741	-6.24074	-6.7681	-6.54366	-6.65984	-6.44022	-6.70155	-6.10802	-6.57032	-6.44484	-6.37636	-8.18586	-8.7574	-8.45192	-7.39893	-8.11348	-8.20757	-8.60708	-8.97618	-8.38424	-7.99932	-9.12601	-8.54966
25	-7.58883	1.02094	-8.49597	-8.96424	-8.83149	-8.50028	-8.03308	-8.15077	-6.47401	-6.43446	-6.1456	-6.70758	-6.51931	-6.56311	-6.44447	-6.66322	-6.17183	-6.55829	-6.48889	-6.3401	-8.0243	-8.67954	-8.26267	-7.2198	-7.93246	-8.02701	-8.5054	-8.88548	-8.31602	-7.86785	-9.02467	-8.43298
26	-7.49815	1.01033	-8.45342	-8.92473	-8.78395	-8.48201	-8.03608	-8.04031	-6.36395	-6.24401	-6.03112	-6.6373	-6.46984	-6.43747	-6.43782	-6.62903	-6.2125	-6.53602	-6.5154	-6.29615	-7.83499	-8.58514	-8.05616	-6.99995	-7.7101	-7.82361	-8.40057	-8.79286	-8.25003	-7.73335	-8.9212	-8.30543
27	-7.391	1.00958	-8.39724	-8.86495	-8.73127	-8.45308	-8.02812	-7.90876	-6.23051	-6.0273	-5.89812	-6.55484	-6.39103	-6.28125	-6.41912	-6.59819	-6.22818	-6.50044	-6.52179	-6.247	-7.61687	-8.47255	-7.83144	-6.73842	-7.44792	-7.59402	-8.29127	-8.69531	-8.18296	-7.59664	-8.81507	-8.16636
28	-7.26614	1.01963	-8.3255	-8.78305	-8.67383	-8.41258	-8.00666	-7.7514	-6.07248	-5.78603	-5.74747	-6.45701	-6.27863	-6.09325	-6.38774	-6.56631	-6.22029	-6.44917	-6.50637	-6.19657	-7.36914	-8.33993	-7.587	-6.43562	-7.1494	-7.33377	-8.17586	-8.59008	-8.11031	-7.45962	-8.70424	-8.01503
29	-7.12248	1.0409	-8.23586	-8.67682	-8.61085	-8.36036	-7.96804	-7.56323	-5.88891	-5.52217	-5.57977	-6.34021	-6.12948	-5.87291	-6.34355	-6.52855	-6.19343	-6.3802	-6.46838	-6.14722	-7.09157	-8.1851	-7.32045	-6.09362	-6.81931	-7.03935	-8.05249	-8.47567	-8.0261	-7.32488	-8.5854	-7.85038
30	-6.95913	1.07333	-8.12577	-8.54381	-8.54085	-8.29682	-7.90802	-7.33935	-5.67926	-5.23768	-5.39502	-6.20084	-5.94243	-5.62032	-6.28661	-6.48179	-6.15414	-6.2916	-6.40732	-6.09821	-6.78463	-8.00555	-7.02864	-5.71643	-6.46287	-6.70969	-7.91937	-8.35229	-7.92384	-7.19508	-8.45464	-7.671
31	-6.77553	1.11643	-7.99277	-8.38149	-8.46196	-8.22256	-7.82232	-7.07552	-5.4435	-4.93447	-5.19248	-6.03585	-5.71843	-5.3363	-6.21674	-6.42393	-6.10838	-6.18141	-6.32237	-6.0476	-6.44964	-7.79836	-6.70847	-5.30978	-6.08527	-6.3463	-7.77502	-8.22146	-7.79827	-7.07199	-8.30788	-7.47551
32	-6.57119	1.16942	-7.83471	-8.18758	-8.372	-8.13809	-7.70694	-6.76893	-5.1821	-4.61425	-4.97066	-5.84315	-5.46009	-5.02234	-6.13235	-6.35103	-6.05974	-6.04645	-6.21135	-5.99317	-6.0886	-7.56023	-6.35796	-4.88044	-5.69163	-5.95274	-7.6182	-8.08517	-7.64617	-6.95536	-8.1412	-7.26307
33	-6.34543	1.2312	-7.64994	-7.96029	-8.26823	-8.04388	-7.55847	-6.41882	-4.89591	-4.27859	-4.72774	-5.62163	-5.17083	-4.68075	-6.02915	-6.25443	-6.00952	-5.8808	-6.07036	-5.93062	-5.70437	-7.28802	-5.97719	-4.43542	-5.28711	-5.53411	-7.44777	-7.94477	-7.4666	-6.84212	-7.95161	-7.03375
34	-6.09746	1.3001	-7.43743	-7.69864	-8.1472	-7.94043	-7.37424	-6.02665	-4.58611	-3.9289	-4.46221	-5.37081	-4.85407	-4.31454	-5.90076	-6.12176	-5.95806	-5.67666	-5.89489	-5.85243	-5.30052	-6.9798	-5.56837	-3.98133	-4.87673	-5.09639	-7.26249	-7.79982	-7.26048	-6.72631	-7.73733	-6.78853
35	-5.82676	1.37383	-7.19669	-7.40248	-8.00461	-7.82802	-7.15237	-5.59596	-4.25421	-3.56656	-4.17375	-5.09061	-4.51291	-3.9272	-5.74093	-5.94204	-5.905	-5.42713	-5.68163	-5.74886	-4.88103	-6.63563	-5.13545	-3.52387	-4.46461	-4.64559	-7.06093	-7.64766	-7.0299	-6.60018	-7.49764	-6.52926
36	-5.53321	1.44978	-6.9276	-7.07267	-7.83574	-7.7061	-6.89157	-5.13192	-3.90204	-3.19301	-3.86321	-4.78146	-4.15019	-3.52231	-5.54476	-5.70938	-5.84694	-5.12935	-5.42881	-5.60934	-4.44985	-6.25776	-4.68348	-3.06753	-4.05348	-4.18699	-6.8418	-7.48406	-6.77764	-6.45606	-7.23269	-6.25855
37	-5.21712	1.52528	-6.63035	-6.7111	-7.63588	-7.57297	-6.59135	-4.64043	-3.53161	-2.80962	-3.53227	-4.44442	-3.76856	-3.10319	-5.30868	-5.42319	-5.77399	-4.7862	-5.13609	-5.42394	-4.01057	-5.85022	-4.21784	-2.61536	-3.64464	-3.72481	-6.60436	-7.30415	-6.50696	-6.28811	-6.9436	-5.979
38	-4.8792	1.59777	-6.30544	-6.32071	-7.4009	-7.42589	-6.25223	-4.1275	-3.14507	-2.41752	-3.18302	-4.08142	-3.3706	-2.67276	-5.03084	-5.08717	-5.66996	-4.4056	-4.8059	-5.1856	-3.56623	-5.41783	-3.74359	-2.16915	-3.23861	-3.26196	-6.3484	-7.10306	-6.22138	-6.09308	-6.63238	-5.6921
39	-4.52086	1.66479	-5.95386	-5.90506	-7.12785	-7.26138	-5.87605	-3.59893	-2.74455	-2.01767	-2.81763	-3.69505	-2.9589	-2.23349	-4.71267	-4.7086	-5.51793	-3.99886	-4.4455	-4.89246	-3.1193	-4.96549	-3.26502	-1.73032	-2.83545	-2.80023	-6.07395	-6.87645	-5.92427	-5.86984	-6.30167	-5.3975
40	-4.1443	1.72429	-5.5771	-5.46814	-6.8155	-7.0757	-5.4658	-3.06037	-2.33212	-1.61095	-2.43811	-3.28824	-2.53592	-1.78742	-4.35923	-4.29691	-5.30701	-3.57863	-4.0656	-4.54798	-2.67201	-4.49762	-2.78555	-1.30092	-2.43505	-2.34091	-5.78104	-6.62126	-5.61822	-5.61869	-5.95402	-5.093
41	-3.75214	1.77473	-5.17718	-5.01405	-6.46447	-6.86492	-5.0253	-2.51716	-1.90971	-1.19822	-2.04591	-2.8641	-2.10393	-1.33637	-3.97763	-3.86169	-5.03446	-3.15637	-3.67637	-4.15927	-2.2265	-4.018	-2.30784	-0.883884	-2.03724	-1.88556	-5.46969	-6.33619	-5.3045	-5.34089	-5.59115	-4.77573
42	-3.34713	1.81521	-4.75643	-4.54687	-6.07721	-6.62526	-4.55892	-1.97388	-1.479	-0.780356	-1.64203	-2.4256	-1.66505	-0.881978	-3.5752	-3.41139	-4.70453	-2.74043	-3.28411	-3.73555	-1.7849	-3.53004	-1.83382	-0.482675	-1.64193	-1.43606	-5.14009	-6.02202	-4.98282	-5.03835	-5.21375	-4.44353
43	-2.93193	1.84553	-4.31741	-4.07048	-5.6575	-6.35353	-4.07132	-1.4342	-1.04156	-0.358192	-1.22729	-1.97539	-1.22119	-0.425737	-3.15885	-2.95302	-4.32668	-2.3352	-2.89191	-3.28747	-1.34911	-3.03702	-1.36514	-0.10019	-1.24905	-0.994154	-4.79273	-5.68144	-4.65159	-4.71314	-4.82194	-4.09554
44	-2.50908	1.8661	-3.8628	-3.58843	-5.20988	-6.04756	-3.56726	-0.900855	-0.598911	0.067404	-0.802859	-1.51599	-0.774107	0.030994	-2.7346	-2.49156	-3.91324	-1.94122	-2.50139	-2.82557	-0.920521	-2.54217	-0.903155	0.262333	-0.85858	-0.561027	-4.42858	-5.31832	-4.30909	-4.36728	-4.41596	-3.73228
45	-2.08088	1.8777	-3.39547	-3.104	-4.73922	-5.70658	-3.0515	-0.376068	-0.152722	0.495387	-0.370585	-1.04994	-0.325374	0.486909	-2.30698	-2.03009	-3.47696	-1.55666	-2.11261	-2.35857	-0.500047	-2.04884	-0.449172	0.605671	-0.470499	-0.137396	-4.04917	-4.93677	-3.95461	-4.00258	-3.9967	-3.3552
46	-1.64934	1.8813	-2.91843	-2.62035	-4.25032	-5.33106	-2.52855	0.138107	0.295267	0.924531	0.067337	-0.579899	0.123605	0.940761	-1.87879	-1.57074	-3.02895	-1.1781	-1.72308	-1.89305	-0.0882846	-1.56047	-0.004283	0.932143	-0.084878	0.276067	-3.65648	-4.5407	-3.58854	-3.62089	-3.56576	-2.96652
47	-1.21627	1.87785	-2.4348	-2.14041	-3.74781	-4.92258	-2.00258	0.639366	0.743307	1.35349	0.508665	-0.108355	0.571544	1.3912	-1.4514	-1.11563	-2.57738	-0.800871	-1.3289	-1.43425	0.314406	-1.08027	0.430802	1.24484	0.29803	0.678637	-3.25287	-4.13359	-3.21204	-3.22449	-3.1254	-2.56885
48	-0.783353	1.86826	-1.9478	-1.66672	-3.23604	-4.48375	-1.47727	1.1248	1.18975	1.78083	0.951258	0.362574	1.01731	1.83679	-1.02558	-0.666831	-2.12752	-0.420177	-0.92728	-0.986092	0.707865	-0.610656	0.855645	1.54691	0.677563	1.06986	-2.84101	-3.71841	-2.82687	-2.81648	-2.67844	-2.16483
49	-0.352256	1.85337	-1.46068	-1.20113	-2.71903	-4.01814	-0.955875	1.59079	1.63306	2.20505	1.39315	0.831146	1.45994	2.276	-0.602	-0.225952	-1.68327	-0.032718	-0.517689	-0.550367	1.09204	-0.153032	1.26978	1.84099	1.05272	1.44975	-2.42371	-3.29754	-2.43545	-2.4005	-2.22831	-1.75673
50	0.075333	1.83393	-0.97666	-0.744894	-2.20036	-3.52996	-0.441462	2.03338	2.07171	2.6244	1.83276	1.29581	1.89857	2.707	-0.181539	0.206383	-1.24827	0.362553	-0.101453	-0.126905	1.46686	0.292244	1.67252	2.12872	1.42253	1.8183	-2.00371	-2.87266	-2.04061	-1.9802	-1.7789	-1.34616
51	0.497758	1.81053	-0.498829	-0.298874	-1.6832	-3.02375	0.062948	2.44873	2.50417	3.03681	2.26879	1.75515	2.33252	3.12757	0.234726	0.630197	-0.825486	0.764289	0.319135	0.285496	1.83215	0.725865	2.06311	2.41081	1.78605	2.17495	-1.58343	-2.44493	-1.64503	-1.5589	-1.33404	-0.934259
52	0.913411	1.78358	-0.0299792	0.136329	-1.17021	-2.50409	0.554259	2.83382	2.92875	3.43997	2.6997	2.20777	2.76122	3.5351	0.645679	1.04568	-0.41656	1.16912	0.741898	0.688252	2.18759	1.14898	2.44096	2.68761	2.14213	2.51827	-1.16499	-2.01537	-1.25088	-1.13957	-0.896881	-0.522235
53	1.32083	1.75341	0.42754	0.560341	-0.663581	-1.97534	1.02926	3.18703	3.34358	3.83153	3.12325	2.6523	3.18407	3.92676	1.05067	1.45352	-0.021503	1.5726	1.16556	1.08315	2.53268	1.56232	2.80581	2.95988	2.48925	2.84612	-0.750336	-1.5853	-0.859761	-0.725038	-0.469642	-0.111938
54	1.7187	1.72028	0.871831	0.9729	-0.165049	-1.44161	1.48464	3.50827	3.7466	4.20915	3.53644	3.08737	3.60016	4.29988	1.44976	1.85465	0.361783	1.97091	1.58904	1.47241	2.86676	1.96568	3.15768	3.22894	2.82559	3.1559	-0.341441	-1.15638	-0.47283	-0.3182	-0.053671	0.293882
55	2.10586	1.68444	1.30145	1.37374	0.324037	-0.906645	1.91717	3.79896	4.13558	4.57049	3.93573	3.51155	4.0078	4.65235	1.84339	2.24957	0.737123	2.36143	2.01045	1.85837	3.18911	2.35804	3.49678	3.49608	3.14937	3.44526	0.0597858	-0.730194	-0.091124	0.078225	0.350235	0.691787
56	2.48128	1.64606	1.71546	1.76252	0.802718	-0.373815	2.32401	4.06184	4.50827	4.91331	4.31753	3.92331	4.40443	4.98277	2.23188	2.63795	1.1087	2.74227	2.42735	2.24314	3.49919	2.73787	3.82297	3.76243	3.45943	3.71324	0.451602	-0.307805	0.284162	0.462147	0.74147	1.07804
57	2.84414	1.60544	2.11334	2.13867	1.27013	0.153947	2.70316	4.30081	4.86247	5.23573	4.67841	4.32097	4.78676	5.2905	2.61532	3.01845	1.48003	3.11208	2.83763	2.62842	3.7971	3.10344	4.13532	4.0295	3.75593	3.96132	0.832441	0.10993	0.651407	0.832384	1.11925	1.44923
58	3.19386	1.56303	2.49512	2.50159	1.72534	0.674048	3.05405	4.52056	5.19627	5.53658	5.01537	4.70254	5.15115	5.57569	2.99344	3.38912	1.85391	3.46928	3.24024	3.01462	4.08367	3.45332	4.43218	4.2992	4.04008	4.19356	1.20084	0.522007	1.00848	1.18848	1.48254	1.80267
59	3.53006	1.51943	2.8613	2.85096	2.16727	1.18415	3.37792	4.72621	5.50814	5.8154	5.32618	5.0656	5.49423	5.83932	3.36533	3.74828	2.23209	3.81129	3.63464	3.40035	4.36016	3.7867	4.71202	4.57305	4.31323	4.41583	1.55534	0.927026	1.35284	1.53031	1.83005	2.13647
60	3.85242	1.47538	3.21289	3.187	2.59472	1.68202	3.67796	4.92276	5.79719	6.0724	5.60979	5.40726	5.81339	6.08313	3.72952	4.09525	2.61502	4.13567	4.01905	3.78264	4.6279	4.10334	4.97432	4.85112	4.57617	4.63452	1.8946	1.32309	1.68204	1.85759	2.1604	2.44987
61	4.16074	1.43165	3.55119	3.5107	3.0066	2.16534	3.9588	5.1145	6.06312	6.30835	5.86654	5.72433	6.10728	6.30908	4.08408	4.43023	3.00136	4.44188	4.38962	4.15728	4.88777	4.40331	5.21965	5.13167	4.82909	4.85511	2.21754	1.70786	1.99438	2.16962	2.47249	2.74334
62	4.45473	1.38894	3.87757	3.82361	3.40207	2.6317	4.22569	5.30479	6.30628	6.52444	6.09807	6.0137	6.37606	6.51912	4.42648	4.75394	3.38811	4.73061	4.74103	4.5187	5.13982	4.68666	5.44877	5.411	5.07163	5.08106	2.52349	2.07863	2.28914	2.46548	2.7657	3.01849
63	4.73399	1.34782	4.19333	4.1276	3.78059	3.07869	4.48339	5.49638	6.52778	6.72214	6.30721	6.2731	6.62125	6.71518	4.75361	5.06753	3.77064	5.00187	5.06758	4.86043	5.38306	4.95318	5.6619	5.68346	5.30372	5.31306	2.81216	2.43221	2.56616	2.74433	3.04009	3.27802
64	4.99802	1.30871	4.49966	4.42449	4.14196	3.50432	4.73561	5.69193	6.72944	6.90311	6.49777	6.50195	6.84537	6.899	5.06201	5.37138	4.1432	5.25407	5.36463	5.17679	5.61537	5.20233	5.85836	5.94178	5.52595	5.54843	3.08362	2.76511	2.82523	3.00619	3.29628	3.52528
65	5.24639	1.27194	4.7977	4.71573	4.48623	3.90749	4.9846	5.89443	6.91364	7.06912	6.6739	6.70178	7.05147	7.07193	5.34866	5.66369	4.49963	5.48508	5.63003	5.46487	5.83375	5.43322	6.03672	6.17841	5.73902	5.78141	3.33819	3.07391	3.06598	3.25226	3.53512	3.76369
66	5.47884	1.23769	5.08841	5.0019	4.81363	4.28844	5.23112	6.10695	7.08296	7.2221	6.83916	6.87603	7.24271	7.2348	5.61159	5.93966	4.83409	5.69386	5.86524	5.72512	6.03479	5.64479	6.19517	6.3877	5.94248	6.00381	3.57643	3.35563	3.28832	3.48505	3.75759	3.99558
67	5.69525	1.20611	5.37246	5.28242	5.12463	4.64862	5.47469	6.33192	7.23987	7.3639	6.996	7.02932	7.4221	7.38802	5.84978	6.1923	5.14158	5.88121	6.07412	5.95969	6.21513	5.83588	6.33217	6.56731	6.1337	6.20658	3.79904	3.60817	3.49291	3.70778	3.96482	4.22153
68	5.8955	1.17732	5.65006	5.55544	5.41994	4.9903	5.71422	6.57039	7.38656	7.49626	7.14581	7.16646	7.59237	7.5319	6.06233	6.41419	5.41848	6.04881	6.25992	6.17027	6.37181	6.00532	6.44666	6.71732	6.30753	6.38223	4.00674	3.83061	3.68135	3.92314	4.15815	4.44045
69	6.07917	1.15153	5.92087	5.81825	5.70036	5.31587	5.94848	6.82137	7.52477	7.62046	7.28912	7.29196	7.75551	7.66683	6.24803	6.59949	5.66315	6.19784	6.42314	6.35652	6.5022	6.15147	6.53787	6.83835	6.45696	6.52634	4.19996	4.02328	3.85582	4.13206	4.33846	4.65018
70	6.24558	1.12918	6.18393	6.06818	5.96662	5.62683	6.17638	7.08166	7.65557	7.73714	7.42587	7.40939	7.91233	7.79314	6.40578	6.74622	5.87593	6.32884	6.56179	6.51614	6.60394	6.27191	6.60509	6.93033	6.5749	6.63747	4.37868	4.18768	4.01845	4.33341	4.50562	4.84824
71	6.39392	1.11106	6.43766	6.30305	6.21892	5.92334	6.39669	7.34628	7.77927	7.8464	7.5557	7.52118	8.06218	7.91089	6.53531	6.85749	6.05884	6.44178	6.6725	6.64595	6.675	6.36401	6.64742	6.99166	6.65587	6.71602	4.54237	4.32608	4.17082	4.52456	4.6583	5.03206
72	6.5233	1.09827	6.6798	6.52147	6.45672	6.20414	6.60762	7.60906	7.89558	7.94791	7.67832	7.62851	8.20326	8.01993	6.63706	6.93991	6.21461	6.53465	6.75248	6.74366	6.71393	6.42614	6.66392	7.01954	6.69707	6.76297	4.69014	4.44105	4.31385	4.70226	4.79453	5.19903
73	6.6328	1.09205	6.90756	6.72203	6.67864	6.46691	6.80675	7.86345	8.00392	8.04123	7.79344	7.73137	8.33347	8.12009	6.71124	6.99942	6.34423	6.60291	6.80091	6.80872	6.72024	6.45824	6.65419	7.0114	6.69838	6.779	4.82104	4.53481	4.44791	4.86343	4.91259	5.34647
74	6.72144	1.09361	7.11777	6.9028	6.88277	6.70867	6.99126	8.10335	8.10367	8.12582	7.90087	7.82888	8.45129	8.21148	6.75708	7.03843	6.4449	6.64129	6.81884	6.84194	6.69459	6.46131	6.61866	6.96661	6.66164	6.76471	4.93412	4.6091	4.57316	5.00524	5.01136	5.47173
75	6.78833	1.10392	7.30733	7.06114	7.06719	6.9264	7.15833	8.32361	8.19427	8.20095	8.00047	7.91954	8.55607	8.2943	6.77326	7.05555	6.51166	6.64616	6.80814	6.84479	6.63838	6.4364	6.55829	6.88709	6.58948	6.72065	5.02842	4.66532	4.68925	5.12494	5.08992	5.57266
76	6.83278	1.12356	7.47332	7.19427	7.23018	7.11708	7.30524	8.51983	8.27529	8.26602	8.09223	8.00163	8.64793	8.36863	6.75924	7.0475	6.54211	6.61633	6.77113	6.81914	6.5531	6.38419	6.4738	6.77613	6.48488	6.64651	5.10295	4.70491	4.79497	5.21965	5.14716	5.64807
77	6.85435	1.15256	7.61304	7.30027	7.37026	7.27766	7.42914	8.68786	8.34631	8.32071	8.17618	8.07328	8.72711	8.43424	6.71575	7.01138	6.53829	6.5517	6.71061	6.76679	6.43989	6.30509	6.3653	6.63725	6.35093	6.54088	5.15674	4.72947	4.88807	5.28648	5.18185	5.69784
78	6.85264	1.1904	7.72385	7.37823	7.48595	7.40483	7.52693	8.82329	8.40679	8.36493	8.25195	8.13265	8.79393	8.49047	6.64388	6.94561	6.50298	6.45271	6.62925	6.68885	6.29951	6.19917	6.23243	6.47377	6.19	6.40219	5.18916	4.74075	4.96554	5.32355	5.19323	5.72272
79	6.82719	1.23607	7.8033	7.42813	7.57578	7.49537	7.59543	8.92179	8.45602	8.39867	8.31844	8.17794	8.84876	8.53628	6.54409	6.84916	6.43565	6.32214	6.52805	6.58546	6.13232	6.06597	6.07484	6.28822	6.00292	6.22964	5.20022	4.74062	5.02405	5.33065	5.18212	5.72368
80	6.77757	1.2883	7.84922	7.45004	7.63831	7.5465	7.63173	8.97954	8.4931	8.42199	8.37369	8.20742	8.89214	8.57027	6.41667	6.72218	6.33365	6.1654	6.40592	6.45622	5.93825	5.90468	5.89253	6.08215	5.78902	6.02287	5.19058	4.73056	5.06081	5.30879	5.15137	5.70139
81	6.70348	1.34592	7.85981	7.44359	7.67213	7.55624	7.63356	8.99356	8.51705	8.43502	8.41513	8.21934	8.92478	8.59096	6.26262	6.56692	6.19517	5.98833	6.261	6.30166	5.71696	5.71477	5.68547	5.85642	5.54672	5.78145	5.16096	4.71051	5.07403	5.2592	5.10498	5.65609
82	6.60488	1.40793	7.83362	7.40787	7.67574	7.52344	7.59944	8.9616	8.52683	8.4379	8.43974	8.21207	8.9473	8.59714	6.0838	6.3861	6.02048	5.79565	6.09207	6.12468	5.46856	5.4965	5.45386	5.61228	5.27473	5.50542	5.1116	4.678	5.06325	5.18251	5.04647	5.58776
83	6.48215	1.47336	7.76956	7.34164	7.64752	7.44754	7.52881	8.8823	8.52154	8.43054	8.44434	8.18443	8.96027	8.58812	5.88296	6.18109	5.81274	5.59109	5.89908	5.93081	5.19436	5.25109	5.19868	5.35199	4.97408	5.19595	5.04232	4.62923	5.02961	5.07907	4.97743	5.49624
84	6.33618	1.54091	7.66701	7.24367	7.58589	7.32834	7.42201	8.75514	8.50024	8.41229	8.42578	8.13581	8.96385	8.56347	5.66362	5.95299	5.57862	5.37721	5.68294	5.72634	4.89722	4.98072	4.92215	5.0779	4.64924	4.85611	4.95282	4.56037	4.97586	4.94986	4.89679	5.38122
85	6.1681	1.60901	7.52576	7.11294	7.48944	7.16611	7.28001	8.58031	8.46169	8.38151	8.38098	8.06625	8.95729	8.52243	5.42931	5.70429	5.32577	5.15559	5.44535	5.51555	4.58116	4.688	4.62751	4.79118	4.3077	4.49139	4.84259	4.46815	4.90542	4.79674	4.80079	5.24187
86	5.97881	1.67585	7.34599	6.94871	7.35686	6.96178	7.10405	8.35854	8.404	8.33533	8.30674	7.97593	8.93852	8.4635	5.18324	5.4396	5.06052	4.92688	5.18992	5.29926	4.25057	4.37522	4.31854	4.49204	3.95779	4.10927	4.71026	4.34952	4.81993	4.62198	4.68332	5.07656
87	5.76861	1.73965	7.1283	6.75039	7.18702	6.71746	6.89537	8.09123	8.32436	8.26985	8.19958	7.86445	8.90397	8.38394	4.92813	5.16484	4.78762	4.69023	4.92262	5.07535	3.90926	4.04364	3.99851	4.18042	3.60592	3.71781	4.55299	4.20146	4.71697	4.4269	4.5372	4.88242
88	5.53669	1.79903	6.87368	6.51746	6.97909	6.43632	6.65508	7.78044	8.21904	8.18035	8.05609	7.73042	8.84861	8.2797	4.66576	4.88472	4.50985	4.44419	4.64973	4.84032	3.55888	3.69247	3.66829	3.85554	3.25436	3.32375	4.3661	4.02088	4.58956	4.21005	4.35506	4.65497
89	5.2807	1.85354	6.58354	6.24959	6.73296	6.12202	6.38433	7.42878	8.0835	8.06123	7.87353	7.57163	8.76578	8.14532	4.39539	4.59976	4.22602	4.18774	4.3735	4.58994	3.19762	3.3186	3.32485	3.51462	2.89995	2.93006	4.14346	3.80452	4.42752	3.96671	4.13013	4.38842
90	4.99651	1.9039	6.25952	5.94694	6.4493	5.7779	6.08435	7.03909	7.91255	7.90569	7.65016	7.38511	8.64738	7.9744	4.11254	4.30496	3.92984	3.91976	4.08903	4.31912	2.81963	2.91718	2.96148	3.15207	2.53367	2.53376	3.87829	3.5486	4.21993	3.68967	3.85642	4.07683
91	4.67877	1.95178	5.90321	5.61045	6.12931	5.40632	5.75603	6.61392	7.70077	7.70625	7.3852	7.16729	8.48451	7.7606	3.80959	3.99097	3.61262	3.63658	3.78635	4.02142	2.41604	2.48268	2.56999	2.75962	2.14221	2.12572	3.56426	3.24893	3.95739	3.37066	3.52864	3.71568
92	4.32218	1.99919	5.51595	5.24193	5.77443	5.0088	5.39934	6.15524	7.44349	7.45613	7.07865	6.91449	8.2692	7.499	3.47755	3.64734	3.26676	3.32998	3.45492	3.68876	1.97738	2.00973	2.14292	2.32811	1.7121	1.69405	3.19655	2.90191	3.63314	3.00221	3.14238	3.3031
93	3.92297	2.04778	5.09886	4.84366	5.38621	4.58676	5.0132	5.66447	7.13814	7.15126	6.73115	6.62418	7.99634	7.18776	3.10795	3.26502	2.88702	2.98867	3.08606	3.313	1.49659	1.49438	1.67467	1.85046	1.2344	1.22904	2.77328	2.50618	3.24399	2.58007	2.69539	2.84079
94	3.48023	2.09864	4.65331	4.41833	4.96658	4.14213	4.5963	5.1432	6.78555	6.79227	6.3451	6.29625	7.66505	6.82909	2.69475	2.8382	2.47025	2.60272	2.67344	2.88914	0.970931	0.935647	1.16204	1.32418	0.706493	0.726295	2.29662	2.06361	2.7906	2.10515	2.18951	2.33423
95	2.99684	2.15234	4.18178	3.96907	4.5183	3.67793	4.14862	4.59499	6.3907	6.38517	5.92611	5.93402	7.27896	6.42924	2.23586	2.36511	2.01571	2.167	2.21442	2.41707	0.402568	0.336907	0.605109	0.752028	0.131841	0.186956	1.77329	1.57964	2.27778	1.58432	1.63229	1.79241
96	2.4796	2.20891	3.68869	3.50021	4.04563	3.19874	3.67275	4.02614	5.96265	5.94094	5.4837	5.54451	6.84593	5.99819	1.73382	1.84718	1.52639	1.68266	1.71157	1.9013	-0.201345	-0.293377	0.008497	0.141728	-0.480117	-0.383456	1.21418	1.06306	1.71463	1.02967	1.03678	1.22675
97	1.93921	2.268	3.1813	3.01813	3.5553	2.71165	3.17505	3.44634	5.51413	5.47482	5.0306	5.1385	6.37762	5.5491	1.19589	1.28964	1.00995	1.1572	1.17286	1.3498	-0.828825	-0.9417	-0.61806	-0.494521	-1.11432	-0.975525	0.633557	0.52587	1.11468	0.456949	0.420203	0.650078
98	1.39009	2.32854	2.66952	2.53105	3.05577	2.22644	2.66604	2.86829	5.06069	5.00492	4.58168	4.72966	5.88952	5.09766	0.634541	0.70399	0.479065	0.603954	0.611475	0.774219	-1.4626	-1.58875	-1.2586	-1.13961	-1.75025	-1.57578	0.0483184	-0.01687	0.495772	-0.116159	-0.196969	0.075818
99	0.847972	2.38815	2.16369	2.04767	2.55651	1.75274	2.15712	2.30443	4.61642	4.54732	4.14942	4.33046	5.39715	4.65776	0.0685726	0.110296	-0.048145	0.042938	0.045975	0.191799	-2.08241	-2.21371	-1.89419	-1.77286	-2.36443	-2.16686	-0.526421	-0.55134	-0.124103	-0.675039	-0.79648	-0.485141
100	0.334653	2.44544	1.68384	1.58564	2.07587	1.30986	1.66868	1.77915	4.20145	4.1246	3.75242	3.95827	4.92283	4.24915	-0.478991	-0.46527	-0.551036	-0.501648	-0.501798	-0.375202	-2.66368	-2.79006	-2.49963	-2.36979	-2.93087	-2.72802	-1.06936	-1.05856	-0.720861	-1.1992	-1.3534	-1.01477
101	-0.136808	2.49544	1.23452	1.14865	1.61737	0.901163	1.20863	1.29678	3.82169	3.7413	3.3956	3.61772	4.47741	3.87641	-0.97922	-0.988882	-1.005	-1.00039	-1.0033	-0.898523	-3.18789	-3.3032	-3.05663	-2.91068	-3.43061	-3.23833	-1.57314	-1.5322	-1.28263	-1.68349	-1.85866	-1.5087

## Sheet: SAMY
Sound side			TF1	C:\Users\xb00012\Documents\Data\27_15_150415 SP\27_15_150415_0027.c3d	C:\Users\xb00012\Documents\Data\27_15_150415 SP\27_15_150415_0031.c3d	C:\Users\xb00012\Documents\Data\27_15_150415 SP\27_15_150415_0035.c3d	C:\Users\xb00012\Documents\Data\27_15_150415 SP\27_15_150415_0025.c3d	C:\Users\xb00012\Documents\Data\27_15_150415 SP\27_15_150415_0033.c3d	TF2	C:\Users\xb00012\Documents\Data\37_26_130515 SP\37_26_130515_0026.c3d	C:\Users\xb00012\Documents\Data\37_26_130515 SP\37_26_130515_0030.c3d	C:\Users\xb00012\Documents\Data\37_26_130515 SP\37_26_130515_0034.c3d	C:\Users\xb00012\Documents\Data\37_26_130515 SP\37_26_130515_0036.c3d	C:\Users\xb00012\Documents\Data\37_26_130515 SP\37_26_130515_0024.c3d	TF3	C:\Users\xb00012\Documents\Data\39_28_200515 SP\39_28_200515_0023.c3d	C:\Users\xb00012\Documents\Data\39_28_200515 SP\39_28_200515_0027.c3d	C:\Users\xb00012\Documents\Data\39_28_200515 SP\39_28_200515_0029.c3d	C:\Users\xb00012\Documents\Data\39_28_200515 SP\39_28_200515_0033.c3d	C:\Users\xb00012\Documents\Data\39_28_200515 SP\39_28_200515_0021.c3d	TF4	C:\Users\xb00012\Documents\Data\44_33_190615 SP\44_33_190615_0022.c3d	C:\Users\xb00012\Documents\Data\44_33_190615 SP\44_33_190615_0024.c3d	C:\Users\xb00012\Documents\Data\44_33_190615 SP\44_33_190615_0030.c3d	C:\Users\xb00012\Documents\Data\44_33_190615 SP\44_33_190615_0018.c3d	C:\Users\xb00012\Documents\Data\44_33_190615 SP\44_33_190615_0028.c3d	TF5	C:\Users\xb00012\Documents\Data\45_34_230615 SP\45_34_230615_0021.c3d	C:\Users\xb00012\Documents\Data\45_34_230615 SP\45_34_230615_0025.c3d	C:\Users\xb00012\Documents\Data\45_34_230615 SP\45_34_230615_0027.c3d	C:\Users\xb00012\Documents\Data\45_34_230615 SP\45_34_230615_0029.c3d	C:\Users\xb00012\Documents\Data\45_34_230615 SP\45_34_230615_0017.c3d
Sagittal plane			Esprit	LANKLE_MOMENTS	LANKLE_MOMENTS	LANKLE_MOMENTS	LANKLE_MOMENTS	LANKLE_MOMENTS	Esprit	RANKLE_MOMENTS	RANKLE_MOMENTS	RANKLE_MOMENTS	RANKLE_MOMENTS	RANKLE_MOMENTS	Esprit	LANKLE_MOMENTS	LANKLE_MOMENTS	LANKLE_MOMENTS	LANKLE_MOMENTS	LANKLE_MOMENTS	Esprit	LANKLE_MOMENTS	LANKLE_MOMENTS	LANKLE_MOMENTS	LANKLE_MOMENTS	LANKLE_MOMENTS	Esprit	RANKLE_MOMENTS	RANKLE_MOMENTS	RANKLE_MOMENTS	RANKLE_MOMENTS	RANKLE_MOMENTS
Ankle Moment				LINK_MODEL_BASED	LINK_MODEL_BASED	LINK_MODEL_BASED	LINK_MODEL_BASED	LINK_MODEL_BASED		LINK_MODEL_BASED	LINK_MODEL_BASED	LINK_MODEL_BASED	LINK_MODEL_BASED	LINK_MODEL_BASED		LINK_MODEL_BASED	LINK_MODEL_BASED	LINK_MODEL_BASED	LINK_MODEL_BASED	LINK_MODEL_BASED		LINK_MODEL_BASED	LINK_MODEL_BASED	LINK_MODEL_BASED	LINK_MODEL_BASED	LINK_MODEL_BASED		LINK_MODEL_BASED	LINK_MODEL_BASED	LINK_MODEL_BASED	LINK_MODEL_BASED	LINK_MODEL_BASED
101 points over stance phase				Original	Original	Original	Original	Original		Original	Original	Original	Original	Original		Original	Original	Original	Original	Original		Original	Original	Original	Original	Original		Original	Original	Original	Original	Original
ITEM	Mean	SD	C2_L	1	1	1	1	1	C2_R	1	1	1	1	1	C2_L	1	1	1	1	1	C2_L	1	1	1	1	1	C2_R	1	1	1	1	1
1	0.0214124	0.038831	-0.0144486	-0.030116	-0.002617	-0.012088	-0.016746	-0.010676	0.0226208	0.038453	0.038214	0.002837	0.038755	-0.005155	0.0527262	-0.033652	0.080407	0.067198	0.093835	0.055843	0.004788	0.011866	0.059776	0.031292	-0.020025	-0.058969	0.0413758	0.053989	0.027132	0.050329	0.031246	0.044183
2	0.0409944	0.0456873	-0.0164562	-0.025634	-0.018328	-0.017138	-0.006588	-0.014593	0.0537912	0.074172	0.046083	0.043897	0.064634	0.04017	0.082098	0.034691	0.061479	0.084108	0.122621	0.107591	0.012935	0.017436	0.049157	0.035862	0.028157	-0.065937	0.0726038	0.076278	0.055242	0.08185	0.056933	0.092716
3	0.0293967	0.0487461	-0.0122126	-0.028963	-0.005714	-0.012411	0.000223	-0.014198	0.066438	0.085591	0.060203	0.056363	0.057063	0.07297	-0.001406	0.015717	-0.036843	-0.003949	0.00717	0.010875	-0.0032506	-0.011826	0.009524	0.026682	0.018269	-0.058902	0.0974148	0.113218	0.086887	0.080888	0.100126	0.105955
4	-0.0118996	0.0589207	-0.0385376	-0.061043	-0.033627	-0.046174	-0.021197	-0.030647	0.0529474	0.056339	0.018229	0.109236	0.043358	0.037575	-0.0756128	-0.03895	-0.090738	-0.079828	-0.088785	-0.079763	-0.0495708	-0.067688	-0.050919	-0.025336	-0.050036	-0.053875	0.0512758	0.075451	0.076657	0.011487	0.055207	0.037577
5	-0.0580286	0.0532976	-0.0968108	-0.116078	-0.099282	-0.108829	-0.076361	-0.083504	0.006288	0.01293	-0.061536	0.046968	0.011157	0.021921	-0.0870598	-0.099074	-0.088421	-0.088765	-0.084801	-0.074238	-0.0990886	-0.124185	-0.104647	-0.087013	-0.140399	-0.039199	-0.0134718	0.010958	0.02051	-0.049049	-0.021663	-0.028115
6	-0.0896194	0.0511393	-0.150123	-0.15709	-0.154423	-0.160413	-0.125454	-0.153236	-0.033293	-0.029614	-0.074563	-0.016727	-0.035901	-0.00966	-0.0961158	-0.113165	-0.112366	-0.101631	-0.078252	-0.075165	-0.114383	-0.139144	-0.107194	-0.12039	-0.179664	-0.025524	-0.054182	-0.031308	-0.03742	-0.076001	-0.068293	-0.057888
7	-0.10747	0.0529614	-0.168292	-0.1631	-0.179446	-0.175903	-0.131647	-0.191366	-0.0496768	-0.043335	-0.038579	-0.050695	-0.061739	-0.054036	-0.135019	-0.125577	-0.153644	-0.14113	-0.130019	-0.124724	-0.110659	-0.139409	-0.094902	-0.12717	-0.188335	-0.003478	-0.0737024	-0.055349	-0.071132	-0.088307	-0.084298	-0.069426
8	-0.111911	0.0602308	-0.163402	-0.158007	-0.177111	-0.171294	-0.121423	-0.189174	-0.041752	-0.041179	-0.010328	-0.046732	-0.054026	-0.056495	-0.167155	-0.171512	-0.179	-0.165873	-0.164246	-0.155143	-0.106586	-0.136059	-0.088771	-0.132083	-0.192186	0.01617	-0.0806604	-0.066975	-0.088308	-0.083281	-0.085746	-0.078992
9	-0.107754	0.0733067	-0.15925	-0.153352	-0.175982	-0.170914	-0.121088	-0.174916	-0.0119136	-0.018453	0.042778	-0.02402	-0.03224	-0.027633	-0.182083	-0.197771	-0.191377	-0.178811	-0.175188	-0.167267	-0.104525	-0.136943	-0.093432	-0.142214	-0.191737	0.041703	-0.080998	-0.068195	-0.090787	-0.074636	-0.08608	-0.085292
10	-0.0983864	0.0888507	-0.152743	-0.147424	-0.163886	-0.15624	-0.126958	-0.169206	0.02218	0.010873	0.101718	-0.011146	0.001544	0.007911	-0.19774	-0.20639	-0.20973	-0.188655	-0.19438	-0.189544	-0.089256	-0.129602	-0.070048	-0.137646	-0.182584	0.0736	-0.0743732	-0.065696	-0.079743	-0.074575	-0.077126	-0.074726
11	-0.0808563	0.105666	-0.149126	-0.138963	-0.157201	-0.159765	-0.124464	-0.165236	0.07352	0.092792	0.13867	0.024292	0.063782	0.048064	-0.197041	-0.207433	-0.204933	-0.174283	-0.201058	-0.1975	-0.066553	-0.106535	-0.045577	-0.11998	-0.169072	0.108399	-0.0650814	-0.060511	-0.072249	-0.062792	-0.067919	-0.061936
12	-0.0609604	0.119309	-0.142819	-0.129677	-0.155092	-0.156528	-0.117078	-0.155718	0.120302	0.136839	0.17905	0.072219	0.130563	0.082839	-0.186519	-0.19879	-0.196095	-0.149602	-0.195417	-0.192691	-0.044729	-0.087735	-0.024541	-0.102971	-0.151734	0.143336	-0.0510372	-0.05088	-0.059147	-0.049865	-0.052426	-0.042868
13	-0.0425214	0.124543	-0.130816	-0.105507	-0.146316	-0.139132	-0.112763	-0.150364	0.145332	0.167581	0.195991	0.099427	0.171854	0.091806	-0.16967	-0.190381	-0.172489	-0.10357	-0.19152	-0.190389	-0.0195488	-0.054266	-0.007108	-0.083403	-0.131116	0.178149	-0.037904	-0.041468	-0.042747	-0.040501	-0.038609	-0.026195
14	-0.0152858	0.130102	-0.104876	-0.047554	-0.136708	-0.128999	-0.101657	-0.109461	0.180096	0.198423	0.235446	0.123673	0.226737	0.116202	-0.142996	-0.17016	-0.14618	-0.071126	-0.16755	-0.159962	0.0112306	-0.017329	0.016673	-0.058622	-0.106887	0.222318	-0.0198846	-0.031173	-0.030182	-0.034495	0.007427	-0.011
15	0.0129227	0.13563	-0.0757734	0.005771	-0.126291	-0.109499	-0.091251	-0.057597	0.217571	0.2255	0.272696	0.159749	0.274069	0.155841	-0.114226	-0.145568	-0.122856	-0.025736	-0.140493	-0.136478	0.0445014	0.029017	0.035058	-0.028542	-0.077054	0.264028	-0.0074594	-0.019368	-0.021698	-0.025819	0.022703	0.006885
16	0.0444256	0.141805	-0.0368	0.062502	-0.090322	-0.073436	-0.071572	-0.011172	0.259417	0.261439	0.3101	0.192647	0.329369	0.20353	-0.0865654	-0.131146	-0.094029	0.014815	-0.117323	-0.105144	0.07811	0.068687	0.05461	-0.000117	-0.041966	0.309336	0.0079662	0.002482	-0.002113	-0.011993	0.026305	0.02515
17	0.0811448	0.146928	0.0142954	0.134268	-0.045959	-0.035952	-0.029782	0.048902	0.303266	0.297212	0.344349	0.238024	0.379852	0.256891	-0.0550794	-0.103008	-0.068932	0.055493	-0.085043	-0.073907	0.115779	0.114328	0.083226	0.023452	0.001074	0.356817	0.027463	0.022294	0.019029	0.003703	0.049695	0.042594
18	0.117728	0.154492	0.0684082	0.20863	-0.016767	0.007516	0.013799	0.128863	0.348565	0.334471	0.379881	0.289787	0.433792	0.304893	-0.0279024	-0.07966	-0.044633	0.093369	-0.060519	-0.048069	0.155133	0.159263	0.109409	0.056813	0.050754	0.399427	0.0444386	0.033133	0.038636	0.018233	0.06748	0.064711
19	0.155303	0.164348	0.123077	0.280572	0.026701	0.056743	0.045337	0.206034	0.397192	0.375976	0.420691	0.338859	0.493638	0.356798	-0.0016598	-0.059672	-0.020299	0.126556	-0.03112	-0.023764	0.195786	0.198607	0.143466	0.086392	0.105218	0.445246	0.062117	0.056912	0.056347	0.027573	0.08497	0.084783
20	0.195125	0.175927	0.190489	0.365379	0.090241	0.114512	0.095214	0.287101	0.447214	0.417179	0.456473	0.39497	0.552318	0.41513	0.0195266	-0.04194	-0.005692	0.158187	-0.012541	-0.000381	0.237009	0.242561	0.171976	0.115963	0.164133	0.490414	0.0813832	0.075734	0.07546	0.040187	0.112902	0.102633
21	0.237286	0.188158	0.264273	0.450769	0.152466	0.175596	0.163875	0.378657	0.497238	0.459815	0.496472	0.451099	0.607191	0.471611	0.040595	-0.027113	0.00994	0.193682	0.009957	0.016509	0.27951	0.287967	0.205461	0.151924	0.219396	0.532801	0.104816	0.096685	0.105727	0.060309	0.133732	0.127626
22	0.278359	0.201873	0.338445	0.536757	0.217612	0.2355	0.228973	0.473383	0.546205	0.505623	0.540772	0.505214	0.6559	0.523514	0.0599284	-0.015675	0.023592	0.227783	0.032095	0.031847	0.318523	0.33247	0.233686	0.183836	0.272739	0.569882	0.128695	0.125657	0.135093	0.073473	0.158948	0.150303
23	0.319893	0.215328	0.413864	0.621828	0.290121	0.299642	0.294684	0.563044	0.593413	0.554228	0.584209	0.554194	0.703452	0.570984	0.0787098	-0.002466	0.03742	0.261034	0.051648	0.045913	0.358756	0.378445	0.271971	0.217018	0.325819	0.600529	0.154722	0.155603	0.163358	0.094412	0.184159	0.17608
24	0.361571	0.229095	0.490778	0.703025	0.367288	0.368647	0.365082	0.649849	0.639851	0.601656	0.625742	0.603584	0.75266	0.615614	0.0959578	0.007562	0.048898	0.292076	0.072406	0.058847	0.397357	0.428912	0.301595	0.25358	0.375754	0.626946	0.18391	0.187725	0.196861	0.122572	0.206133	0.206257
25	0.401289	0.241502	0.563347	0.778008	0.443096	0.431021	0.433878	0.730732	0.681497	0.643843	0.667707	0.64991	0.791024	0.655003	0.114069	0.021848	0.057417	0.322398	0.095013	0.073671	0.435295	0.473394	0.338778	0.284229	0.431941	0.648131	0.212237	0.221253	0.229016	0.150908	0.228354	0.231652
26	0.438318	0.253018	0.630611	0.845258	0.516189	0.487675	0.498226	0.805706	0.718613	0.682036	0.708502	0.690143	0.823474	0.688911	0.130829	0.030712	0.069887	0.350538	0.115197	0.087812	0.471378	0.515205	0.37427	0.32081	0.47775	0.668853	0.240162	0.251441	0.260852	0.177087	0.248761	0.262667
27	0.473973	0.262825	0.693265	0.90601	0.585463	0.54804	0.555091	0.871721	0.752631	0.722716	0.74017	0.728898	0.854566	0.716803	0.150547	0.045341	0.082236	0.382873	0.13456	0.107724	0.507279	0.556115	0.415821	0.356691	0.5214	0.68637	0.266144	0.280205	0.290303	0.205039	0.269187	0.285985
28	0.508062	0.271842	0.747744	0.954625	0.649011	0.602384	0.60739	0.925312	0.789522	0.76441	0.775218	0.763629	0.888593	0.755759	0.1702	0.055898	0.097084	0.411068	0.162818	0.124132	0.5414	0.589109	0.455348	0.393677	0.564743	0.704125	0.291444	0.312115	0.315675	0.232356	0.288816	0.30826
29	0.53834	0.279176	0.79418	0.995452	0.705037	0.653818	0.647246	0.969349	0.822543	0.807265	0.810089	0.796089	0.916024	0.783247	0.189313	0.070304	0.113867	0.441912	0.179551	0.140931	0.570745	0.619258	0.486403	0.42638	0.60528	0.716406	0.314918	0.339772	0.342464	0.259031	0.303349	0.329972
30	0.566964	0.285237	0.835401	1.02778	0.752491	0.705072	0.682746	1.00891	0.856197	0.847851	0.84365	0.828881	0.946201	0.814404	0.209442	0.086722	0.130673	0.468376	0.198777	0.162662	0.596309	0.648111	0.513593	0.458468	0.638981	0.722392	0.337472	0.365922	0.369577	0.282512	0.319102	0.350247
31	0.59397	0.290829	0.871867	1.05266	0.79798	0.75143	0.717782	1.03948	0.88916	0.882401	0.881002	0.859781	0.973981	0.848637	0.22714	0.100499	0.148779	0.490513	0.216343	0.179567	0.622251	0.671025	0.543027	0.488429	0.674766	0.734006	0.359432	0.393858	0.393533	0.302988	0.335583	0.371196
32	0.6195	0.295126	0.903516	1.07706	0.83584	0.797344	0.74466	1.06268	0.921349	0.918784	0.914167	0.889893	0.997184	0.886716	0.246817	0.119487	0.169223	0.512119	0.233927	0.199331	0.646273	0.692133	0.569878	0.515665	0.705658	0.74803	0.379546	0.419798	0.41573	0.323476	0.3491	0.389625
33	0.644409	0.298869	0.931776	1.09665	0.866405	0.838369	0.771749	1.08571	0.953655	0.954124	0.949179	0.918885	1.02261	0.923481	0.267041	0.141504	0.193854	0.532726	0.249798	0.217325	0.670345	0.714845	0.595662	0.540643	0.733632	0.766943	0.399226	0.443529	0.435566	0.339628	0.365497	0.411912
34	0.667206	0.301729	0.953007	1.1061	0.896803	0.87072	0.784958	1.10645	0.984994	0.985043	0.98098	0.952118	1.04973	0.957094	0.2854	0.159603	0.217908	0.551492	0.263324	0.234672	0.693534	0.735479	0.617243	0.568213	0.764515	0.782219	0.419094	0.47062	0.456696	0.355947	0.37943	0.432778
35	0.68757	0.303493	0.96931	1.11103	0.922415	0.898477	0.801044	1.11359	1.01318	1.0095	1.00794	0.982436	1.07452	0.9915	0.302098	0.179583	0.2365	0.566423	0.277665	0.250318	0.716828	0.7532	0.638906	0.594486	0.791407	0.806141	0.436436	0.492918	0.474602	0.370494	0.3936	0.450564
36	0.707019	0.30377	0.979781	1.11205	0.935737	0.923596	0.809166	1.11835	1.03848	1.0304	1.03507	1.00894	1.09755	1.02045	0.319282	0.196215	0.256494	0.582356	0.290297	0.271047	0.743748	0.779509	0.662338	0.624511	0.817218	0.835163	0.453801	0.511604	0.489618	0.389927	0.406595	0.47126
37	0.723203	0.303098	0.984845	1.10229	0.94833	0.944328	0.805985	1.12329	1.06126	1.04658	1.05965	1.03314	1.11915	1.04779	0.335423	0.211911	0.276497	0.59544	0.306748	0.286521	0.765249	0.797203	0.683242	0.6527	0.838775	0.854323	0.469239	0.530317	0.503677	0.402694	0.420016	0.48949
38	0.737654	0.301239	0.985535	1.08359	0.962401	0.955489	0.806596	1.1196	1.08114	1.06306	1.08063	1.05911	1.1356	1.0673	0.350578	0.224399	0.299493	0.609283	0.319562	0.300151	0.786115	0.813151	0.702477	0.674489	0.860711	0.879749	0.484905	0.545763	0.515626	0.419247	0.435538	0.508349
39	0.749668	0.297572	0.979871	1.06708	0.964924	0.963324	0.799596	1.10443	1.09843	1.07493	1.09987	1.07723	1.14972	1.09039	0.367494	0.245793	0.320633	0.622734	0.332177	0.316131	0.804106	0.824237	0.717131	0.699735	0.881453	0.897976	0.498438	0.559007	0.525243	0.433949	0.448045	0.525945
40	0.75887	0.292817	0.968903	1.04289	0.960165	0.965249	0.791185	1.08503	1.11108	1.08091	1.11503	1.09079	1.16008	1.10858	0.381374	0.263658	0.339609	0.637227	0.342906	0.32347	0.819857	0.8418	0.732803	0.718788	0.895185	0.910707	0.513138	0.572092	0.53517	0.45181	0.461172	0.545445
41	0.76817	0.287379	0.957662	1.01738	0.955603	0.963576	0.788814	1.06294	1.12155	1.08567	1.13059	1.10166	1.16703	1.12283	0.39464	0.280289	0.364696	0.645921	0.353452	0.328841	0.837142	0.856572	0.747692	0.739413	0.909661	0.932374	0.529853	0.583901	0.548763	0.471845	0.480099	0.564659
42	0.776541	0.283149	0.942108	0.989225	0.9456	0.957924	0.779449	1.03834	1.13494	1.09296	1.15203	1.1157	1.17431	1.13968	0.408935	0.304508	0.382588	0.659928	0.360262	0.337391	0.853302	0.873598	0.755443	0.758439	0.923944	0.955087	0.543421	0.593907	0.559234	0.489295	0.495017	0.579654
43	0.782939	0.276694	0.91924	0.955791	0.926309	0.945986	0.762675	1.00544	1.14631	1.10359	1.17089	1.12667	1.18228	1.14811	0.427127	0.329082	0.40677	0.670728	0.376366	0.35269	0.866437	0.885896	0.765672	0.775694	0.93304	0.971883	0.555587	0.60069	0.564393	0.510029	0.507472	0.595352
44	0.787804	0.271231	0.895346	0.922026	0.905936	0.928511	0.749506	0.970753	1.15646	1.11179	1.18447	1.13851	1.19107	1.15645	0.442529	0.348147	0.426181	0.681936	0.389732	0.366647	0.876554	0.893142	0.77296	0.786977	0.939524	0.990169	0.568131	0.608022	0.573639	0.529011	0.519137	0.610847
45	0.793689	0.266462	0.871353	0.889605	0.882229	0.907977	0.738136	0.938818	1.16743	1.12298	1.19796	1.14775	1.20055	1.16791	0.460933	0.36927	0.448621	0.698963	0.406531	0.381282	0.889291	0.903874	0.784262	0.800511	0.945805	1.012	0.579441	0.610562	0.579705	0.548744	0.532448	0.625745
46	0.799055	0.261752	0.847783	0.852745	0.863881	0.89037	0.733019	0.898901	1.17559	1.13125	1.21002	1.1538	1.2066	1.17627	0.478253	0.387322	0.470075	0.713648	0.424411	0.395807	0.90124	0.913956	0.791203	0.811662	0.95195	1.03743	0.592411	0.61597	0.589089	0.566113	0.546999	0.643883
47	0.805064	0.258299	0.825409	0.820562	0.839466	0.879453	0.721659	0.865907	1.18465	1.14531	1.21771	1.16349	1.21149	1.18523	0.496831	0.404585	0.489484	0.735475	0.441307	0.413306	0.913185	0.926782	0.798439	0.821907	0.958112	1.06068	0.605251	0.620133	0.600383	0.584466	0.563079	0.658196
48	0.810911	0.255526	0.80178	0.791341	0.81485	0.860491	0.709437	0.832783	1.19228	1.1558	1.22266	1.16833	1.21881	1.19581	0.515478	0.422015	0.508743	0.756533	0.462377	0.427721	0.925931	0.93948	0.79935	0.834303	0.966321	1.0902	0.619087	0.625698	0.609313	0.604478	0.578054	0.677893
49	0.817163	0.25363	0.78116	0.766477	0.795619	0.845862	0.699565	0.798279	1.19881	1.16553	1.22741	1.17341	1.22262	1.20508	0.534564	0.441365	0.528234	0.776987	0.479458	0.446775	0.940162	0.956071	0.80223	0.845055	0.977218	1.12024	0.631117	0.630564	0.618852	0.621109	0.590141	0.694917
50	0.824084	0.250657	0.761222	0.745236	0.775184	0.831887	0.688944	0.764861	1.20449	1.17487	1.23034	1.17904	1.22385	1.21437	0.555775	0.463236	0.547751	0.800629	0.50129	0.465968	0.951776	0.972923	0.803924	0.85782	0.985836	1.13838	0.647154	0.643313	0.631941	0.640916	0.605436	0.714164
51	0.831245	0.24796	0.741988	0.720483	0.757058	0.819306	0.680585	0.732509	1.20782	1.18194	1.2311	1.1853	1.22201	1.21877	0.576637	0.484179	0.569455	0.823263	0.521904	0.484383	0.964962	0.992152	0.801981	0.877237	0.99398	1.15946	0.664814	0.653377	0.64591	0.66306	0.623709	0.738013
52	0.839764	0.245616	0.72648	0.701457	0.740335	0.807829	0.674119	0.708662	1.20983	1.18989	1.23142	1.19114	1.21583	1.22087	0.598967	0.504734	0.591031	0.84821	0.542476	0.508385	0.981519	1.0183	0.809203	0.889699	1.00688	1.18351	0.682026	0.657947	0.659043	0.687814	0.643907	0.761417
53	0.848342	0.24213	0.712158	0.684632	0.725061	0.797103	0.667848	0.686146	1.21038	1.19975	1.22852	1.19263	1.20552	1.22544	0.623799	0.533946	0.614943	0.873864	0.567634	0.528606	0.995215	1.03296	0.814393	0.90942	1.01954	1.19976	0.700161	0.670487	0.673674	0.711654	0.659567	0.785423
54	0.859073	0.239979	0.701111	0.675357	0.712436	0.789542	0.66357	0.664648	1.21061	1.20627	1.22314	1.19766	1.19903	1.22694	0.647366	0.55648	0.637693	0.899625	0.593764	0.549267	1.01562	1.06031	0.830571	0.929672	1.03055	1.22698	0.720665	0.684379	0.692425	0.73337	0.681862	0.811288
55	0.870789	0.236791	0.692982	0.670011	0.699862	0.782577	0.664895	0.647563	1.21138	1.21403	1.22188	1.20179	1.18958	1.22961	0.6751	0.590486	0.662683	0.927066	0.620702	0.574561	1.03262	1.08008	0.841369	0.949785	1.04387	1.24798	0.741866	0.69661	0.713181	0.761696	0.702513	0.83533
56	0.883839	0.233344	0.689509	0.66571	0.692346	0.783895	0.669025	0.636568	1.21128	1.22078	1.22037	1.20605	1.18298	1.22621	0.703379	0.618387	0.686534	0.953824	0.653867	0.604281	1.05232	1.10195	0.858429	0.970548	1.06333	1.26734	0.762709	0.713572	0.732406	0.785345	0.724899	0.857324
57	0.897718	0.228403	0.689681	0.669781	0.692639	0.781375	0.672302	0.632308	1.20817	1.21621	1.21524	1.21303	1.17901	1.21738	0.733825	0.647081	0.712361	0.983988	0.687885	0.637811	1.07106	1.12087	0.872484	0.990961	1.0816	1.28938	0.785854	0.728626	0.757564	0.812192	0.749802	0.881086
58	0.914431	0.222862	0.695248	0.680913	0.693338	0.787056	0.680944	0.633991	1.20682	1.21629	1.21529	1.21409	1.17687	1.21155	0.766115	0.678829	0.74256	1.00946	0.725257	0.674469	1.09218	1.14326	0.893316	1.01443	1.0964	1.31348	0.811801	0.753901	0.786004	0.839169	0.77284	0.907091
59	0.932716	0.217491	0.704173	0.69474	0.699648	0.795137	0.690294	0.641048	1.20734	1.21915	1.2124	1.21921	1.17683	1.20913	0.801326	0.71181	0.773953	1.03833	0.764891	0.71764	1.11368	1.16612	0.914623	1.03651	1.11369	1.33745	0.837057	0.774283	0.815333	0.865227	0.798415	0.932026
60	0.952422	0.211005	0.717511	0.714979	0.70518	0.805065	0.703766	0.658565	1.20881	1.2236	1.20975	1.22783	1.17761	1.20524	0.838045	0.746592	0.81355	1.06984	0.804276	0.755967	1.1344	1.18391	0.941228	1.05883	1.13313	1.3549	0.863351	0.799855	0.844591	0.885116	0.826866	0.960325
61	0.975228	0.203617	0.739312	0.740107	0.727711	0.821289	0.723318	0.684135	1.21262	1.23332	1.21081	1.23395	1.18234	1.2027	0.876384	0.784507	0.848317	1.10087	0.844673	0.803555	1.15632	1.20678	0.961186	1.08061	1.15802	1.37498	0.891504	0.825975	0.876684	0.909988	0.85851	0.986361
62	0.999277	0.197048	0.763645	0.768638	0.753178	0.839381	0.746462	0.710567	1.22028	1.24713	1.21468	1.24258	1.18763	1.20936	0.913903	0.819522	0.886644	1.13277	0.886358	0.844227	1.17844	1.22745	0.984393	1.10316	1.1822	1.39498	0.920125	0.85617	0.908395	0.935734	0.885714	1.01461
63	1.02571	0.188864	0.79226	0.804198	0.779881	0.859759	0.774345	0.743115	1.2315	1.26388	1.22308	1.2586	1.19389	1.21804	0.955897	0.855562	0.933649	1.16286	0.927429	0.899981	1.19948	1.24384	1.01442	1.1253	1.20634	1.40749	0.94943	0.885956	0.940411	0.961522	0.916742	1.04252
64	1.0541	0.179788	0.829277	0.847522	0.819177	0.886045	0.812192	0.781447	1.24522	1.28333	1.23906	1.27192	1.20271	1.22906	0.995965	0.89439	0.978444	1.18809	0.974282	0.944623	1.222	1.26507	1.04345	1.14838	1.23273	1.42034	0.978063	0.913378	0.973192	0.989251	0.944522	1.06997
65	1.08426	0.170417	0.86794	0.895579	0.860939	0.905814	0.854578	0.822791	1.26067	1.30204	1.25436	1.28786	1.21607	1.24303	1.03994	0.941007	1.02723	1.21731	1.01634	0.997794	1.24493	1.28349	1.07364	1.17281	1.26005	1.43468	1.00784	0.943503	1.00625	1.01258	0.975055	1.1018
66	1.11448	0.160436	0.910382	0.946327	0.910559	0.933435	0.894139	0.86745	1.27623	1.32032	1.26995	1.30858	1.23031	1.25201	1.08061	0.98165	1.06923	1.24076	1.05888	1.05253	1.26726	1.30143	1.10231	1.19847	1.2849	1.4492	1.0379	0.972382	1.04179	1.04013	1.00517	1.13004
67	1.14596	0.148538	0.959156	1.00533	0.963758	0.972598	0.938091	0.916003	1.29251	1.33694	1.29035	1.3242	1.24813	1.2629	1.12022	1.02613	1.11426	1.25819	1.10114	1.10137	1.28955	1.31957	1.13789	1.22076	1.31008	1.45944	1.06837	1.00106	1.07386	1.07465	1.03293	1.15935
68	1.17811	0.137867	1.01009	1.07002	1.01974	1.00534	0.989062	0.96627	1.31052	1.35355	1.31006	1.34811	1.26919	1.27167	1.15797	1.06442	1.15479	1.28227	1.14026	1.1481	1.31321	1.33826	1.17188	1.24554	1.33473	1.47565	1.09878	1.0338	1.11017	1.09936	1.06346	1.18708
69	1.21082	0.126288	1.06307	1.13576	1.07687	1.04334	1.04006	1.01934	1.32913	1.37504	1.32806	1.37	1.28954	1.28301	1.19638	1.10816	1.19684	1.30067	1.18	1.19623	1.33557	1.35561	1.20562	1.27102	1.35701	1.48859	1.12992	1.06839	1.14622	1.12828	1.09478	1.21193
70	1.24367	0.113839	1.11994	1.20723	1.13351	1.08634	1.09102	1.08163	1.3479	1.39445	1.34583	1.3902	1.30882	1.30018	1.23325	1.15164	1.23424	1.31798	1.22428	1.23809	1.3569	1.37264	1.24256	1.29433	1.37661	1.49838	1.16037	1.10656	1.18158	1.15657	1.12286	1.23427
71	1.27634	0.103709	1.17778	1.27714	1.19196	1.13094	1.14555	1.14328	1.3691	1.4162	1.36538	1.41521	1.32821	1.32048	1.26696	1.18873	1.26705	1.33835	1.26523	1.27542	1.37865	1.38953	1.27436	1.31855	1.40081	1.51002	1.18921	1.14272	1.21574	1.18367	1.147	1.25694
72	1.30874	0.0933396	1.23442	1.34371	1.25113	1.18031	1.19311	1.20382	1.39344	1.43938	1.39036	1.44047	1.34926	1.34774	1.30094	1.23239	1.30301	1.35353	1.30507	1.31068	1.39614	1.40575	1.30455	1.34026	1.42385	1.50629	1.21877	1.18078	1.25014	1.20968	1.17303	1.28021
73	1.34094	0.0853309	1.29008	1.41096	1.3031	1.22564	1.24116	1.26952	1.41832	1.46097	1.41385	1.46577	1.37205	1.37898	1.33502	1.27628	1.33925	1.36499	1.34899	1.34559	1.41439	1.42035	1.33615	1.3628	1.44142	1.51121	1.24687	1.21777	1.28432	1.23717	1.19747	1.29764
74	1.37177	0.0800789	1.34734	1.47718	1.35676	1.28196	1.29183	1.32895	1.4426	1.48581	1.43623	1.49113	1.39404	1.40577	1.36329	1.32059	1.37116	1.37651	1.37617	1.37201	1.43331	1.43432	1.36239	1.38808	1.46145	1.52029	1.27234	1.25206	1.31647	1.25891	1.2215	1.31279
75	1.3994	0.0779449	1.40067	1.53526	1.4093	1.33011	1.33733	1.39136	1.46537	1.50762	1.45442	1.51403	1.41571	1.43509	1.3867	1.35382	1.399	1.3795	1.39927	1.40193	1.44996	1.44464	1.39001	1.40953	1.47727	1.52833	1.2943	1.28097	1.34169	1.2776	1.24303	1.32821
76	1.42399	0.0762526	1.44859	1.58571	1.45381	1.37807	1.37952	1.44586	1.48608	1.52685	1.47154	1.53314	1.43435	1.46449	1.40681	1.38535	1.42239	1.38304	1.4223	1.42097	1.46138	1.45528	1.41144	1.42664	1.48755	1.526	1.31707	1.31167	1.36251	1.3018	1.26681	1.34257
77	1.44551	0.0778957	1.49535	1.63667	1.49737	1.42111	1.42465	1.49696	1.50533	1.54606	1.48961	1.55271	1.44974	1.48853	1.42097	1.41113	1.43386	1.38437	1.43639	1.43912	1.46917	1.46464	1.4299	1.44327	1.49505	1.513	1.33673	1.33441	1.38516	1.32057	1.28804	1.35548
78	1.46334	0.0825432	1.53651	1.67298	1.53917	1.46073	1.46208	1.54761	1.52028	1.56077	1.50034	1.57084	1.46306	1.50639	1.43084	1.42901	1.44681	1.37793	1.45098	1.44946	1.47876	1.47298	1.45005	1.45428	1.5013	1.51519	1.35032	1.35374	1.40063	1.33388	1.30437	1.35896
79	1.47718	0.0863776	1.56915	1.70186	1.57075	1.49806	1.49096	1.58414	1.53248	1.5713	1.51543	1.58283	1.47091	1.52191	1.43566	1.44269	1.4511	1.37407	1.45646	1.454	1.48432	1.47582	1.46522	1.46246	1.49844	1.51965	1.3643	1.37282	1.41264	1.34804	1.32225	1.36574
80	1.48632	0.0914802	1.59592	1.72185	1.60345	1.5253	1.51122	1.61776	1.54177	1.57802	1.53098	1.59145	1.47656	1.53182	1.43744	1.44481	1.45136	1.3672	1.46054	1.4633	1.48394	1.47362	1.47683	1.46743	1.4898	1.51199	1.37255	1.38361	1.42221	1.35277	1.33676	1.36739
81	1.49144	0.0952286	1.61263	1.72651	1.62429	1.53984	1.52526	1.64725	1.54704	1.58377	1.53932	1.59549	1.47853	1.53809	1.43614	1.44531	1.45079	1.35821	1.45614	1.47024	1.48406	1.47431	1.50182	1.46822	1.47719	1.49878	1.37734	1.38877	1.42252	1.35795	1.34811	1.36934
82	1.49125	0.0998863	1.61884	1.71997	1.62964	1.54672	1.53471	1.66317	1.55011	1.58744	1.545	1.59581	1.47825	1.54404	1.42496	1.42751	1.44737	1.33765	1.45027	1.46201	1.48675	1.46698	1.54717	1.46033	1.46183	1.49745	1.37558	1.39052	1.41423	1.35391	1.35086	1.3684
83	1.48264	0.102335	1.61388	1.7011	1.62913	1.54328	1.52955	1.66634	1.54518	1.58038	1.54411	1.58461	1.47343	1.54339	1.40943	1.40007	1.44002	1.31543	1.43245	1.45916	1.47604	1.44653	1.54859	1.45132	1.44351	1.49024	1.36867	1.38244	1.40271	1.34826	1.34979	1.36014
84	1.46283	0.103583	1.59682	1.6682	1.61908	1.52308	1.51614	1.65761	1.53277	1.56426	1.53508	1.57055	1.46054	1.53343	1.38421	1.3631	1.42569	1.28057	1.40789	1.44383	1.44598	1.42885	1.50111	1.43379	1.41414	1.452	1.35435	1.3662	1.38424	1.3337	1.34149	1.34615
85	1.43632	0.104213	1.56436	1.62026	1.58868	1.4937	1.49346	1.62571	1.51323	1.54113	1.51366	1.5502	1.44318	1.51799	1.34996	1.31444	1.39882	1.23787	1.37278	1.4259	1.42073	1.40067	1.50477	1.40899	1.37949	1.40971	1.33333	1.34114	1.3557	1.3121	1.32982	1.32788
86	1.3982	0.100489	1.51551	1.55527	1.53568	1.44714	1.4605	1.57895	1.48109	1.50557	1.4809	1.51255	1.41599	1.49043	1.30963	1.25973	1.36837	1.19528	1.32779	1.39697	1.38085	1.36915	1.45109	1.37389	1.3428	1.36731	1.30391	1.30294	1.32008	1.28506	1.31015	1.30134
87	1.34698	0.0959113	1.44634	1.47054	1.46425	1.37762	1.41367	1.5056	1.43625	1.46169	1.43614	1.46287	1.37225	1.44831	1.25572	1.19604	1.31906	1.1413	1.27362	1.34858	1.3338	1.33122	1.40601	1.32448	1.30196	1.30533	1.26278	1.25074	1.27421	1.24214	1.28177	1.26506
88	1.28492	0.0899183	1.3611	1.36886	1.38264	1.28559	1.34916	1.41924	1.38025	1.40275	1.37614	1.39723	1.32278	1.40234	1.19699	1.13205	1.25412	1.09299	1.21712	1.28868	1.2773	1.286	1.34899	1.26607	1.24579	1.23964	1.20896	1.18617	1.21155	1.18245	1.24384	1.2208
89	1.20675	0.0826428	1.25877	1.25522	1.26968	1.17753	1.26797	1.32342	1.3028	1.32204	1.29001	1.31399	1.25388	1.3341	1.13248	1.05746	1.18148	1.04396	1.16154	1.21796	1.20209	1.22377	1.26913	1.19206	1.17648	1.14901	1.13763	1.10417	1.13441	1.1038	1.18589	1.15987
90	1.11445	0.0726881	1.13575	1.1193	1.14567	1.05654	1.16065	1.1966	1.20567	1.2221	1.18291	1.21085	1.16475	1.24773	1.06224	0.989647	1.09854	0.996132	1.09565	1.13124	1.11672	1.14855	1.1834	1.10509	1.09928	1.04728	1.05188	1.01322	1.04347	1.01615	1.11136	1.07522
91	1.00714	0.0642846	0.996566	0.972434	1.00697	0.914113	1.03533	1.05398	1.08303	1.09678	1.0515	1.08081	1.04773	1.13833	0.985013	0.927444	1.00448	0.938968	1.01572	1.03846	1.01837	1.0666	1.079	1.00805	1.00938	0.928822	0.952712	0.908271	0.937069	0.91167	1.02895	0.977604
92	0.881708	0.0622025	0.839971	0.818096	0.841393	0.751542	0.891228	0.897597	0.929161	0.940646	0.88211	0.920886	0.900669	1.00149	0.90028	0.849581	0.906109	0.874416	0.930453	0.940839	0.903405	0.96235	0.955018	0.894693	0.903467	0.801495	0.835723	0.789191	0.808382	0.793593	0.922785	0.864663
93	0.740292	0.0695654	0.675961	0.656716	0.667043	0.588206	0.729353	0.738488	0.746795	0.755495	0.689152	0.734679	0.719082	0.835565	0.801097	0.761995	0.799082	0.794134	0.820908	0.829366	0.77359	0.839046	0.814232	0.765809	0.789123	0.659741	0.704016	0.655213	0.666674	0.666919	0.8031	0.728173
94	0.590684	0.0790777	0.517599	0.501142	0.500695	0.438097	0.565957	0.582104	0.557084	0.562668	0.503882	0.538097	0.53156	0.649213	0.68506	0.652494	0.678673	0.690769	0.709755	0.693611	0.629789	0.700756	0.656647	0.621285	0.653017	0.517241	0.563886	0.515785	0.519836	0.534757	0.662652	0.5864
95	0.448014	0.0834057	0.376708	0.370301	0.34979	0.310346	0.419254	0.433847	0.39017	0.392084	0.348277	0.376763	0.366988	0.466737	0.564502	0.541385	0.554142	0.582457	0.581856	0.562669	0.480401	0.551111	0.488299	0.470377	0.511686	0.38053	0.428288	0.385935	0.383051	0.402748	0.522981	0.446724
96	0.32236	0.0786852	0.265733	0.269464	0.22775	0.221476	0.294728	0.315245	0.256767	0.252507	0.228784	0.243761	0.23742	0.321365	0.442959	0.425837	0.429999	0.464489	0.466314	0.428156	0.338316	0.403307	0.328328	0.324331	0.373807	0.261808	0.308024	0.270747	0.26829	0.289825	0.392012	0.319244
97	0.221017	0.0669334	0.184334	0.184842	0.148637	0.153056	0.202416	0.232717	0.16204	0.157275	0.140384	0.153742	0.145636	0.213164	0.330011	0.314322	0.318978	0.360758	0.345101	0.310895	0.218348	0.273415	0.199497	0.199637	0.246144	0.173046	0.210351	0.17632	0.178415	0.201892	0.275378	0.21975
98	0.140481	0.0522176	0.116902	0.114841	0.09404	0.091007	0.130873	0.153751	0.0946002	0.091866	0.078611	0.092161	0.084097	0.126266	0.22803	0.215607	0.219239	0.256285	0.246094	0.202927	0.129044	0.171322	0.111991	0.109582	0.145698	0.106629	0.133827	0.105605	0.111326	0.13108	0.181053	0.140073
99	0.0808374	0.0388027	0.063445	0.057219	0.047233	0.047526	0.077125	0.088122	0.0502158	0.051489	0.038536	0.047716	0.042745	0.070593	0.147111	0.135328	0.13997	0.171482	0.161001	0.127775	0.0683982	0.102782	0.0613	0.052673	0.076034	0.049202	0.0750166	0.0531	0.061419	0.078777	0.108547	0.07324
100	0.0382118	0.0271716	0.0247594	0.010479	0.010774	0.017229	0.041287	0.044028	0.019842	0.020876	0.009691	0.019643	0.013533	0.035467	0.0835808	0.07313	0.078858	0.107725	0.089062	0.069129	0.0257404	0.048315	0.02026	0.020576	0.024983	0.014568	0.0371364	0.022938	0.025993	0.040905	0.061062	0.034784
101	0.00642492	0.018038	-0.0099146	-0.022457	-0.020437	-0.012951	0.00911	-0.002838	2.34e-05	0.004052	-0.009854	-0.001765	-0.000191	0.007875	0.0346838	0.027841	0.030942	0.048496	0.036722	0.029418	-0.0020486	0.013121	-0.002621	-0.007196	-0.004665	-0.008882	0.0093806	2.7e-05	0.001206	0.00906	0.025304	0.011306

## Sheet: PAMY
Prosthetic side			TF1	C:\Users\xb00012\Documents\Data\27_15_150415 SP\27_15_150415_0027.c3d	C:\Users\xb00012\Documents\Data\27_15_150415 SP\27_15_150415_0029.c3d	C:\Users\xb00012\Documents\Data\27_15_150415 SP\27_15_150415_0031.c3d	C:\Users\xb00012\Documents\Data\27_15_150415 SP\27_15_150415_0035.c3d	C:\Users\xb00012\Documents\Data\27_15_150415 SP\27_15_150415_0025.c3d	TF2	C:\Users\xb00012\Documents\Data\37_26_130515 SP\37_26_130515_0024.c3d	C:\Users\xb00012\Documents\Data\37_26_130515 SP\37_26_130515_0026.c3d	C:\Users\xb00012\Documents\Data\37_26_130515 SP\37_26_130515_0030.c3d	C:\Users\xb00012\Documents\Data\37_26_130515 SP\37_26_130515_0034.c3d	C:\Users\xb00012\Documents\Data\37_26_130515 SP\37_26_130515_0036.c3d	TF3	C:\Users\xb00012\Documents\Data\39_28_200515 SP\39_28_200515_0021.c3d	C:\Users\xb00012\Documents\Data\39_28_200515 SP\39_28_200515_0023.c3d	C:\Users\xb00012\Documents\Data\39_28_200515 SP\39_28_200515_0027.c3d	C:\Users\xb00012\Documents\Data\39_28_200515 SP\39_28_200515_0029.c3d	C:\Users\xb00012\Documents\Data\39_28_200515 SP\39_28_200515_0033.c3d	TF4	C:\Users\xb00012\Documents\Data\44_33_190615 SP\44_33_190615_0018.c3d	C:\Users\xb00012\Documents\Data\44_33_190615 SP\44_33_190615_0022.c3d	C:\Users\xb00012\Documents\Data\44_33_190615 SP\44_33_190615_0024.c3d	C:\Users\xb00012\Documents\Data\44_33_190615 SP\44_33_190615_0030.c3d	C:\Users\xb00012\Documents\Data\44_33_190615 SP\44_33_190615_0028.c3d	TF5	C:\Users\xb00012\Documents\Data\45_34_230615 SP\45_34_230615_0017.c3d	C:\Users\xb00012\Documents\Data\45_34_230615 SP\45_34_230615_0021.c3d	C:\Users\xb00012\Documents\Data\45_34_230615 SP\45_34_230615_0025.c3d	C:\Users\xb00012\Documents\Data\45_34_230615 SP\45_34_230615_0027.c3d	C:\Users\xb00012\Documents\Data\45_34_230615 SP\45_34_230615_0029.c3d
Sagittal plane			Esprit	RANKLE_MOMENTS	RANKLE_MOMENTS	RANKLE_MOMENTS	RANKLE_MOMENTS	RANKLE_MOMENTS	Esprit	LANKLE_MOMENTS	LANKLE_MOMENTS	LANKLE_MOMENTS	LANKLE_MOMENTS	LANKLE_MOMENTS	Esprit	RANKLE_MOMENTS	RANKLE_MOMENTS	RANKLE_MOMENTS	RANKLE_MOMENTS	RANKLE_MOMENTS	Esprit	RANKLE_MOMENTS	RANKLE_MOMENTS	RANKLE_MOMENTS	RANKLE_MOMENTS	RANKLE_MOMENTS	Esprit	LANKLE_MOMENTS	LANKLE_MOMENTS	LANKLE_MOMENTS	LANKLE_MOMENTS	LANKLE_MOMENTS
Ankle Moment				LINK_MODEL_BASED	LINK_MODEL_BASED	LINK_MODEL_BASED	LINK_MODEL_BASED	LINK_MODEL_BASED		LINK_MODEL_BASED	LINK_MODEL_BASED	LINK_MODEL_BASED	LINK_MODEL_BASED	LINK_MODEL_BASED		LINK_MODEL_BASED	LINK_MODEL_BASED	LINK_MODEL_BASED	LINK_MODEL_BASED	LINK_MODEL_BASED		LINK_MODEL_BASED	LINK_MODEL_BASED	LINK_MODEL_BASED	LINK_MODEL_BASED	LINK_MODEL_BASED		LINK_MODEL_BASED	LINK_MODEL_BASED	LINK_MODEL_BASED	LINK_MODEL_BASED	LINK_MODEL_BASED
101 points over stance phase				Original	Original	Original	Original	Original		Original	Original	Original	Original	Original		Original	Original	Original	Original	Original		Original	Original	Original	Original	Original		Original	Original	Original	Original	Original
ITEM	Mean	SD	C2_R	1	1	1	1	1	C2_L	1	1	1	1	1	C2_R	1	1	1	1	1	C2_R	1	1	1	1	1	C2_L	1	1	1	1	1
1	0.00722464	0.0461122	0.0231084	0.110879	-0.091177	0.122676	0.003302	-0.030138	0.0066308	-0.005477	0.004553	0.023527	-0.017782	0.028333	0.0047188	0.048772	-0.041133	0.021541	0.001054	-0.00664	0.0016684	-0.038483	0.004406	-0.012027	0.079672	-0.025226	-3.2e-06	0.017035	-0.008904	-0.006738	-0.015076	0.013667
2	-0.0278663	0.0379276	-0.026121	-0.021063	-0.084953	0.06088	-0.022594	-0.062875	-0.0107884	-0.000688	-0.008462	-0.034689	-0.040338	0.030235	-0.0615588	-0.026939	-0.061532	-0.074087	-0.071491	-0.073745	-0.0298634	-0.004665	-0.081237	-0.025684	0.027609	-0.06534	-0.0109998	-0.004388	-0.007041	-0.01593	0.00519	-0.03283
3	-0.100898	0.0418419	-0.114818	-0.154256	-0.120414	-0.066857	-0.085247	-0.147318	-0.0993076	-0.096192	-0.104562	-0.131331	-0.107384	-0.057069	-0.129974	-0.16244	-0.101276	-0.146989	-0.104642	-0.134523	-0.0933956	-0.048964	-0.131226	-0.122705	-0.017607	-0.146476	-0.0669926	-0.053553	-0.089923	-0.079954	-0.004442	-0.107091
4	-0.166845	0.040783	-0.200785	-0.23353	-0.181293	-0.194071	-0.166001	-0.229032	-0.179359	-0.193168	-0.174656	-0.206587	-0.170665	-0.151718	-0.183619	-0.202469	-0.148481	-0.201396	-0.166902	-0.198848	-0.137218	-0.104468	-0.164257	-0.115083	-0.120795	-0.181485	-0.133243	-0.127411	-0.1665	-0.149612	-0.050815	-0.171877
5	-0.199819	0.0335624	-0.241658	-0.241695	-0.227235	-0.249551	-0.226352	-0.263455	-0.208311	-0.219749	-0.191626	-0.23238	-0.200509	-0.19729	-0.206489	-0.221339	-0.189277	-0.217928	-0.186308	-0.217595	-0.167755	-0.149423	-0.193218	-0.144654	-0.156952	-0.194526	-0.174882	-0.181233	-0.188783	-0.179309	-0.122473	-0.202612
6	-0.2241	0.0333615	-0.270451	-0.267882	-0.259316	-0.271551	-0.256318	-0.297187	-0.232997	-0.239793	-0.220675	-0.25204	-0.218407	-0.234068	-0.226715	-0.238965	-0.213599	-0.240902	-0.207292	-0.232815	-0.188331	-0.177887	-0.213416	-0.168784	-0.159759	-0.221807	-0.202006	-0.197155	-0.205901	-0.195508	-0.186025	-0.225441
7	-0.246275	0.0378045	-0.303155	-0.302251	-0.295952	-0.304142	-0.281532	-0.331897	-0.247016	-0.252663	-0.228485	-0.278038	-0.229544	-0.246351	-0.241914	-0.264376	-0.228048	-0.252086	-0.221262	-0.243799	-0.203767	-0.198975	-0.219733	-0.167858	-0.191077	-0.241192	-0.235523	-0.226662	-0.242347	-0.235401	-0.214971	-0.258234
8	-0.264756	0.0449713	-0.335412	-0.328701	-0.340036	-0.342547	-0.309076	-0.356698	-0.254099	-0.260651	-0.23998	-0.284311	-0.231522	-0.254031	-0.254597	-0.287241	-0.236217	-0.263028	-0.2301	-0.2564	-0.21326	-0.21951	-0.225585	-0.173746	-0.199093	-0.248366	-0.26641	-0.264348	-0.272586	-0.267124	-0.241934	-0.286058
9	-0.279124	0.0514461	-0.361674	-0.351806	-0.376054	-0.372721	-0.332826	-0.374961	-0.255438	-0.261571	-0.242326	-0.281363	-0.231924	-0.260004	-0.264165	-0.30184	-0.245693	-0.272871	-0.233279	-0.267142	-0.223031	-0.221907	-0.240402	-0.189943	-0.205753	-0.25715	-0.291313	-0.294024	-0.293853	-0.283344	-0.278204	-0.307138
10	-0.293592	0.0584107	-0.385676	-0.374417	-0.405901	-0.39879	-0.351057	-0.398217	-0.253819	-0.256705	-0.23678	-0.283223	-0.234026	-0.258363	-0.279589	-0.325331	-0.255185	-0.287772	-0.248435	-0.281224	-0.233427	-0.23166	-0.247713	-0.203615	-0.217606	-0.26654	-0.315449	-0.318709	-0.316293	-0.305926	-0.308638	-0.32768
11	-0.307144	0.0653615	-0.405094	-0.392379	-0.432265	-0.418507	-0.37039	-0.411928	-0.2549	-0.259943	-0.238613	-0.284956	-0.235357	-0.255633	-0.296641	-0.347192	-0.265551	-0.311154	-0.264186	-0.29512	-0.238724	-0.236816	-0.248057	-0.206841	-0.226722	-0.275185	-0.340359	-0.347887	-0.338161	-0.336827	-0.332869	-0.346053
12	-0.31862	0.0708261	-0.420749	-0.407963	-0.45435	-0.435939	-0.383183	-0.42231	-0.25651	-0.263969	-0.241191	-0.286158	-0.236459	-0.254774	-0.312911	-0.366401	-0.272899	-0.333003	-0.278573	-0.313681	-0.244916	-0.244397	-0.247545	-0.211574	-0.237431	-0.283633	-0.358014	-0.375765	-0.351141	-0.341928	-0.359338	-0.361897
13	-0.327509	0.0751603	-0.434915	-0.4259	-0.470138	-0.452562	-0.393238	-0.432738	-0.259301	-0.265275	-0.238767	-0.292223	-0.239318	-0.260922	-0.325542	-0.384687	-0.280189	-0.349364	-0.292406	-0.321065	-0.25003	-0.250169	-0.250106	-0.216858	-0.245795	-0.287221	-0.367759	-0.389129	-0.355907	-0.342217	-0.38137	-0.370171
14	-0.334418	0.0784705	-0.445738	-0.439792	-0.484333	-0.46639	-0.401483	-0.436692	-0.262426	-0.267626	-0.23901	-0.298739	-0.240699	-0.266057	-0.340255	-0.394823	-0.290174	-0.368147	-0.312141	-0.335991	-0.251258	-0.251272	-0.242468	-0.22316	-0.251414	-0.287976	-0.372413	-0.394978	-0.356251	-0.341263	-0.395663	-0.373909
15	-0.3389	0.0807527	-0.453671	-0.451142	-0.491019	-0.480447	-0.404691	-0.441056	-0.265534	-0.273486	-0.243408	-0.302426	-0.242244	-0.266108	-0.350054	-0.403954	-0.301369	-0.373093	-0.324044	-0.347811	-0.251412	-0.248839	-0.238774	-0.230845	-0.252177	-0.286425	-0.37383	-0.398766	-0.355112	-0.335873	-0.403535	-0.375865
16	-0.341179	0.0808341	-0.456008	-0.460152	-0.482429	-0.481013	-0.41319	-0.443255	-0.270091	-0.277342	-0.248399	-0.305191	-0.247031	-0.272493	-0.358601	-0.409333	-0.312198	-0.380716	-0.336969	-0.353791	-0.249569	-0.244257	-0.233558	-0.229172	-0.256644	-0.284212	-0.371625	-0.399052	-0.34933	-0.330488	-0.407411	-0.371844
17	-0.342022	0.0801288	-0.45563	-0.462428	-0.480027	-0.478346	-0.414406	-0.442945	-0.273511	-0.279506	-0.252419	-0.30532	-0.253424	-0.276885	-0.36437	-0.413979	-0.321025	-0.385848	-0.344679	-0.356317	-0.24928	-0.23994	-0.225348	-0.233453	-0.25805	-0.28961	-0.367317	-0.395127	-0.341694	-0.325069	-0.40438	-0.370315
18	-0.342054	0.08105	-0.457162	-0.457233	-0.48255	-0.48912	-0.415485	-0.441421	-0.273771	-0.279915	-0.253459	-0.300838	-0.257988	-0.276656	-0.370804	-0.416938	-0.330537	-0.391241	-0.354904	-0.360402	-0.246742	-0.239717	-0.216026	-0.232524	-0.26251	-0.282934	-0.361792	-0.389081	-0.336236	-0.321888	-0.396729	-0.365026
19	-0.339813	0.081524	-0.455654	-0.455881	-0.480652	-0.488112	-0.421252	-0.432372	-0.271761	-0.278763	-0.254745	-0.293669	-0.257972	-0.273655	-0.371718	-0.416322	-0.327293	-0.395066	-0.358838	-0.361071	-0.243847	-0.241546	-0.199991	-0.240461	-0.263516	-0.273723	-0.356087	-0.37996	-0.329667	-0.315763	-0.394255	-0.360788
20	-0.335871	0.0828101	-0.450766	-0.457844	-0.475395	-0.483992	-0.412778	-0.423822	-0.267429	-0.276941	-0.251447	-0.284666	-0.254371	-0.269722	-0.375059	-0.415317	-0.336464	-0.395633	-0.363498	-0.364385	-0.23577	-0.233414	-0.188657	-0.238975	-0.25618	-0.261622	-0.350332	-0.368866	-0.324334	-0.307272	-0.388416	-0.36277
21	-0.329682	0.0843006	-0.444019	-0.449454	-0.462008	-0.482225	-0.409079	-0.417331	-0.26137	-0.26758	-0.246468	-0.276244	-0.250696	-0.265863	-0.377485	-0.411407	-0.341882	-0.398172	-0.3684	-0.367563	-0.224873	-0.224685	-0.175327	-0.232374	-0.246468	-0.245511	-0.340663	-0.35686	-0.313404	-0.301165	-0.377586	-0.354302
22	-0.322945	0.0859136	-0.435251	-0.439368	-0.447201	-0.47539	-0.40662	-0.407677	-0.257652	-0.259158	-0.24591	-0.274189	-0.24868	-0.260323	-0.379506	-0.409833	-0.346701	-0.402057	-0.372644	-0.366294	-0.211596	-0.212717	-0.155695	-0.22582	-0.235576	-0.228171	-0.330719	-0.344866	-0.304779	-0.293061	-0.365617	-0.345272
23	-0.315634	0.0873296	-0.425576	-0.432457	-0.4395	-0.460602	-0.399353	-0.395968	-0.251393	-0.252211	-0.24059	-0.265406	-0.245191	-0.253566	-0.379957	-0.403228	-0.352653	-0.397347	-0.376844	-0.369715	-0.198148	-0.202846	-0.146324	-0.214103	-0.220771	-0.206695	-0.323094	-0.334517	-0.300037	-0.286001	-0.355135	-0.339779
24	-0.306993	0.0905871	-0.415274	-0.424942	-0.425986	-0.4464	-0.391884	-0.387158	-0.243526	-0.238706	-0.238857	-0.25677	-0.237045	-0.24625	-0.381409	-0.398305	-0.360612	-0.396629	-0.380457	-0.371041	-0.18122	-0.194317	-0.125638	-0.199093	-0.203115	-0.183936	-0.313538	-0.31944	-0.291829	-0.277186	-0.346152	-0.333085
25	-0.297245	0.0941795	-0.404022	-0.411876	-0.412887	-0.435405	-0.38281	-0.377131	-0.23599	-0.226353	-0.234213	-0.250251	-0.232342	-0.236793	-0.380446	-0.392686	-0.364085	-0.392866	-0.379339	-0.373253	-0.162111	-0.1742	-0.105485	-0.182808	-0.188542	-0.159522	-0.303658	-0.307993	-0.28304	-0.26731	-0.337455	-0.32249
26	-0.286916	0.0988211	-0.393477	-0.402596	-0.404948	-0.425575	-0.371947	-0.362318	-0.225633	-0.21149	-0.225858	-0.239238	-0.228413	-0.223167	-0.379716	-0.385645	-0.368052	-0.388192	-0.384512	-0.372179	-0.1417	-0.156271	-0.094384	-0.164961	-0.163198	-0.129686	-0.294055	-0.298214	-0.274217	-0.258606	-0.326466	-0.312772
27	-0.27603	0.102401	-0.382139	-0.392562	-0.391219	-0.41681	-0.361224	-0.348881	-0.214414	-0.195327	-0.218327	-0.231862	-0.217669	-0.208884	-0.376479	-0.377616	-0.369319	-0.383755	-0.383931	-0.367774	-0.124354	-0.154955	-0.08411	-0.138588	-0.142897	-0.101218	-0.282762	-0.283274	-0.265764	-0.245899	-0.315341	-0.303534
28	-0.26282	0.106436	-0.366337	-0.375103	-0.365257	-0.405029	-0.353268	-0.33303	-0.201748	-0.179857	-0.205292	-0.223887	-0.205918	-0.193787	-0.37167	-0.369368	-0.37405	-0.37483	-0.375885	-0.364218	-0.10213	-0.139262	-0.067336	-0.111109	-0.122834	-0.070109	-0.272213	-0.271604	-0.255306	-0.238742	-0.3015	-0.293911
29	-0.247749	0.111968	-0.350646	-0.357022	-0.345385	-0.389306	-0.346652	-0.314865	-0.186663	-0.161292	-0.189377	-0.212375	-0.192189	-0.178081	-0.364829	-0.355445	-0.367744	-0.365325	-0.372185	-0.363448	-0.0757804	-0.121395	-0.046504	-0.079015	-0.09792	-0.034068	-0.260826	-0.260227	-0.244996	-0.229178	-0.287259	-0.28247
30	-0.232412	0.118668	-0.337327	-0.342682	-0.345079	-0.373188	-0.331608	-0.294077	-0.171472	-0.142418	-0.174847	-0.200274	-0.176949	-0.162873	-0.355875	-0.339836	-0.364905	-0.354035	-0.364615	-0.355984	-0.0473352	-0.106414	-0.028483	-0.039794	-0.069231	0.007246	-0.250049	-0.249116	-0.237406	-0.21613	-0.278338	-0.269255
31	-0.215713	0.125865	-0.321895	-0.328021	-0.336236	-0.360149	-0.318779	-0.266288	-0.155575	-0.120783	-0.163563	-0.189428	-0.162289	-0.141814	-0.344581	-0.325897	-0.362373	-0.338085	-0.350775	-0.345774	-0.0163446	-0.090545	-0.005321	0.005957	-0.03666	0.044846	-0.240172	-0.237053	-0.227655	-0.207062	-0.269219	-0.25987
32	-0.196382	0.13293	-0.303828	-0.309828	-0.321798	-0.345375	-0.307532	-0.234606	-0.136615	-0.095021	-0.148645	-0.175452	-0.14639	-0.117568	-0.329898	-0.305403	-0.35289	-0.318523	-0.339796	-0.332877	0.0157748	-0.075142	0.015477	0.050766	-0.001704	0.089477	-0.227345	-0.224658	-0.218355	-0.194263	-0.252701	-0.246748
33	-0.175253	0.141031	-0.284116	-0.29367	-0.308378	-0.329144	-0.289546	-0.199843	-0.112764	-0.066272	-0.120265	-0.16163	-0.125545	-0.090106	-0.314598	-0.288309	-0.345549	-0.297517	-0.323073	-0.318543	0.0504298	-0.055479	0.045581	0.094152	0.037829	0.130066	-0.215217	-0.214925	-0.20773	-0.182185	-0.240844	-0.2304
34	-0.152073	0.150369	-0.263144	-0.272313	-0.292253	-0.313815	-0.277637	-0.1597	-0.0856216	-0.033517	-0.085943	-0.147163	-0.104247	-0.057238	-0.296938	-0.266988	-0.331984	-0.275515	-0.303175	-0.307026	0.0886702	-0.032837	0.083717	0.141393	0.079766	0.171312	-0.203333	-0.202325	-0.196581	-0.1731	-0.229223	-0.215435
35	-0.126973	0.15922	-0.238955	-0.242697	-0.278587	-0.29903	-0.261191	-0.11327	-0.0557532	0.000413	-0.05073	-0.130422	-0.077088	-0.020939	-0.277077	-0.243669	-0.318376	-0.252051	-0.281506	-0.289782	0.126361	-0.012005	0.12904	0.186176	0.116796	0.211797	-0.189442	-0.189953	-0.183868	-0.159734	-0.214948	-0.198709
36	-0.0986409	0.166564	-0.211811	-0.209372	-0.26725	-0.283042	-0.233446	-0.065946	-0.0220624	0.037962	-0.012823	-0.110186	-0.041309	0.016044	-0.250112	-0.215564	-0.303008	-0.214381	-0.253031	-0.264577	0.164051	0.013993	0.17416	0.227814	0.154303	0.249983	-0.173269	-0.180237	-0.166489	-0.139612	-0.201782	-0.178226
37	-0.0666898	0.173325	-0.182533	-0.176227	-0.252773	-0.268207	-0.199232	-0.016228	0.0158288	0.078338	0.028991	-0.082178	-0.001366	0.055359	-0.215708	-0.178634	-0.282727	-0.161317	-0.216717	-0.239147	0.204163	0.048334	0.221602	0.266734	0.194885	0.289259	-0.155199	-0.170728	-0.146547	-0.125265	-0.180351	-0.153104
38	-0.0320345	0.178163	-0.150888	-0.13925	-0.231387	-0.254378	-0.164474	0.035049	0.0546868	0.115703	0.071761	-0.045873	0.037622	0.094221	-0.17172	-0.135166	-0.261205	-0.095663	-0.165775	-0.200793	0.243057	0.083209	0.26802	0.307514	0.227712	0.328828	-0.135308	-0.157677	-0.1242	-0.105697	-0.162534	-0.12643
39	0.00550652	0.182189	-0.118062	-0.097796	-0.213658	-0.239449	-0.12381	0.084403	0.095374	0.157258	0.114432	-0.004917	0.077099	0.132998	-0.119864	-0.078786	-0.235607	-0.033832	-0.105346	-0.145747	0.283818	0.128783	0.311481	0.34491	0.267987	0.36593	-0.113734	-0.140782	-0.101783	-0.083712	-0.141714	-0.100679
40	0.044809	0.186808	-0.0837924	-0.055153	-0.19601	-0.226774	-0.07764	0.136615	0.139518	0.201333	0.159859	0.036006	0.120043	0.180349	-0.0654422	-0.022722	-0.201145	0.025665	-0.046387	-0.082622	0.324437	0.170406	0.364271	0.377872	0.307031	0.402606	-0.0906758	-0.122764	-0.078906	-0.060781	-0.119105	-0.071823
41	0.0854223	0.189821	-0.0452852	-0.009444	-0.164676	-0.209596	-0.03085	0.18814	0.183901	0.244341	0.206808	0.079462	0.16528	0.223615	-0.0107996	0.03026	-0.160055	0.086393	0.013509	-0.024105	0.363468	0.21426	0.408239	0.412523	0.34175	0.440569	-0.0641732	-0.104502	-0.052779	-0.031046	-0.095832	-0.036707
42	0.12834	0.192225	-0.0044784	0.039841	-0.130573	-0.185897	0.016852	0.237385	0.230056	0.286649	0.253026	0.13329	0.210023	0.267291	0.0451844	0.086146	-0.104516	0.13962	0.070731	0.033941	0.405104	0.256896	0.461237	0.44738	0.382242	0.477766	-0.0341648	-0.085436	-0.021596	0.00257	-0.065076	-0.001286
43	0.172148	0.19414	0.0379916	0.087853	-0.098612	-0.158964	0.072751	0.28693	0.275067	0.330201	0.297861	0.179712	0.254465	0.313095	0.101857	0.146521	-0.045778	0.191637	0.126013	0.09089	0.446829	0.303199	0.508315	0.484813	0.419295	0.518524	-0.0010042	-0.063091	0.014648	0.038046	-0.030156	0.035532
44	0.216322	0.194991	0.0804266	0.130059	-0.063361	-0.126352	0.126035	0.335752	0.319932	0.374227	0.341496	0.226636	0.301058	0.356244	0.156325	0.2023	0.008587	0.240258	0.183802	0.146679	0.488145	0.350882	0.552553	0.518699	0.460945	0.557644	0.0367838	-0.034367	0.054634	0.07689	0.00779	0.078972
45	0.261553	0.194977	0.124365	0.175466	-0.016818	-0.092314	0.175926	0.379564	0.367486	0.419948	0.387783	0.279077	0.346556	0.404064	0.211765	0.258863	0.063727	0.291511	0.24178	0.202946	0.52806	0.393391	0.599734	0.551148	0.498904	0.597124	0.076087	-0.005205	0.097008	0.119296	0.048152	0.121184
46	0.307508	0.195119	0.170194	0.222902	0.030009	-0.056175	0.225541	0.428695	0.413229	0.465889	0.432024	0.328464	0.392103	0.447664	0.264271	0.313271	0.115298	0.34031	0.292954	0.259524	0.571516	0.448466	0.650128	0.586498	0.536967	0.635519	0.118332	0.028803	0.142321	0.162395	0.094083	0.164058
47	0.354711	0.193846	0.218218	0.268787	0.074919	-0.012607	0.274396	0.485597	0.458755	0.509103	0.476071	0.377959	0.438939	0.491704	0.321103	0.368759	0.168844	0.394145	0.356508	0.317258	0.612068	0.49233	0.69893	0.61929	0.57582	0.673971	0.16341	0.069304	0.190024	0.204454	0.143736	0.209531
48	0.401618	0.191632	0.266347	0.315672	0.12434	0.038545	0.328528	0.524648	0.506515	0.555984	0.522139	0.428867	0.486321	0.539264	0.37248	0.42643	0.219298	0.441213	0.407294	0.368164	0.653499	0.538935	0.742803	0.653165	0.616674	0.71592	0.209248	0.112022	0.237974	0.248992	0.191154	0.256096
49	0.448641	0.1889	0.315148	0.367667	0.17505	0.087483	0.381175	0.564364	0.552599	0.603755	0.563138	0.479393	0.533296	0.583412	0.425048	0.482194	0.271119	0.490085	0.456739	0.425101	0.69426	0.58447	0.790044	0.688772	0.653832	0.75418	0.256151	0.156619	0.285832	0.296852	0.239677	0.301777
50	0.495861	0.187348	0.361787	0.413543	0.224434	0.136367	0.429745	0.604848	0.59846	0.64979	0.606338	0.52921	0.577886	0.629074	0.479136	0.538268	0.319132	0.545463	0.514225	0.47859	0.737094	0.6307	0.84152	0.724458	0.695121	0.793673	0.302828	0.205393	0.330686	0.344306	0.286663	0.347094
51	0.542184	0.18474	0.406348	0.451557	0.27409	0.190521	0.478081	0.637489	0.645124	0.694629	0.651599	0.579206	0.624714	0.675473	0.532189	0.592473	0.373496	0.598237	0.566608	0.530132	0.778648	0.67842	0.881556	0.764127	0.735803	0.833335	0.34861	0.252225	0.377351	0.387905	0.335856	0.389712
52	0.588169	0.181763	0.453939	0.499746	0.327337	0.244264	0.526031	0.672318	0.690474	0.738245	0.695311	0.628035	0.671758	0.719022	0.583092	0.641663	0.424827	0.647507	0.620237	0.581227	0.819124	0.724896	0.92917	0.800188	0.772563	0.868805	0.394217	0.29849	0.426435	0.4313	0.38192	0.432941
53	0.633103	0.177552	0.498712	0.546951	0.378085	0.29581	0.571306	0.701407	0.734612	0.782693	0.737119	0.67611	0.716523	0.760614	0.632709	0.691763	0.475072	0.698526	0.668766	0.629416	0.856944	0.771864	0.965946	0.829862	0.811586	0.905462	0.442541	0.347364	0.475428	0.482858	0.428295	0.47876
54	0.678073	0.173626	0.541244	0.590545	0.426453	0.349625	0.617031	0.722565	0.778878	0.827429	0.778826	0.721918	0.76172	0.804495	0.682978	0.74052	0.526983	0.742283	0.720416	0.684689	0.89638	0.818399	1.005	0.864661	0.853165	0.940678	0.490884	0.395535	0.523614	0.52901	0.483408	0.522851
55	0.720975	0.169396	0.583504	0.634188	0.476001	0.406504	0.661896	0.738931	0.820551	0.87062	0.818566	0.764249	0.80294	0.846379	0.733124	0.787387	0.579051	0.79606	0.769686	0.733436	0.93262	0.858693	1.03943	0.901006	0.892798	0.971175	0.535076	0.44425	0.568073	0.571283	0.524759	0.567016
56	0.762401	0.164356	0.622235	0.674125	0.524606	0.459858	0.700495	0.752089	0.860102	0.911379	0.855531	0.805573	0.843931	0.884096	0.782304	0.835793	0.628584	0.845064	0.821593	0.780485	0.965449	0.898442	1.07055	0.931128	0.925485	1.00164	0.581917	0.491434	0.614933	0.621873	0.57206	0.609284
57	0.802664	0.159415	0.659689	0.710509	0.574189	0.51049	0.73843	0.764825	0.898978	0.949569	0.891262	0.849068	0.88619	0.918799	0.829884	0.883896	0.678052	0.887002	0.868411	0.832057	0.997494	0.93873	1.10074	0.959685	0.96145	1.02687	0.627275	0.541326	0.658511	0.666326	0.619138	0.651072
58	0.841507	0.154897	0.69588	0.743093	0.622742	0.562229	0.772652	0.778684	0.935058	0.984524	0.926203	0.886437	0.92582	0.952308	0.877195	0.92853	0.729196	0.937296	0.914345	0.876607	1.02856	0.974905	1.13145	0.987984	0.993034	1.05541	0.670843	0.592075	0.699301	0.708363	0.66131	0.693167
59	0.878216	0.15075	0.729188	0.771988	0.665422	0.61388	0.802446	0.792206	0.96736	1.01529	0.957452	0.919748	0.960032	0.98428	0.923154	0.971613	0.780733	0.981433	0.959326	0.922665	1.05852	1.0102	1.16106	1.01851	1.02537	1.07743	0.71286	0.636704	0.74177	0.751449	0.704037	0.73034
60	0.912479	0.146042	0.760475	0.799966	0.709785	0.660359	0.827828	0.804437	0.996108	1.04199	0.982433	0.951748	0.992631	1.01174	0.967096	1.01449	0.828424	1.02442	1.00061	0.967535	1.08507	1.04448	1.17715	1.04931	1.0537	1.10071	0.753645	0.682149	0.781526	0.793748	0.744712	0.766091
61	0.944999	0.141741	0.790363	0.825568	0.753456	0.705391	0.845417	0.821982	1.0225	1.06653	1.00622	0.980913	1.02463	1.0342	1.00972	1.05208	0.876912	1.06453	1.0438	1.01129	1.11002	1.07341	1.19439	1.07483	1.08098	1.12649	0.792393	0.727169	0.817504	0.832884	0.783081	0.801326
62	0.976004	0.137548	0.819286	0.849146	0.791092	0.752036	0.863989	0.840167	1.04713	1.0902	1.02854	1.00836	1.05246	1.05611	1.04975	1.09004	0.924293	1.10362	1.07844	1.05237	1.13346	1.09974	1.211	1.10161	1.10452	1.15046	0.830385	0.769625	0.855435	0.869454	0.822029	0.83538
63	1.00574	0.134437	0.848652	0.873689	0.82596	0.800552	0.886438	0.85662	1.06884	1.11073	1.0471	1.03055	1.07649	1.07932	1.09013	1.12773	0.969909	1.13911	1.11894	1.09495	1.1567	1.12554	1.22996	1.12689	1.12884	1.17227	0.864395	0.809963	0.881408	0.903771	0.858556	0.868279
64	1.03388	0.130837	0.878311	0.900654	0.857306	0.846419	0.911012	0.876165	1.08705	1.12771	1.06334	1.04747	1.09981	1.09691	1.12692	1.16083	1.01442	1.17103	1.15647	1.13185	1.17845	1.14667	1.25362	1.15442	1.15006	1.18747	0.898685	0.849016	0.910024	0.943576	0.890667	0.900142
65	1.05967	0.126561	0.905968	0.928022	0.884798	0.881186	0.936806	0.899029	1.1036	1.14314	1.08011	1.06174	1.12056	1.11247	1.15788	1.19322	1.05268	1.19408	1.18721	1.16222	1.1978	1.16982	1.26719	1.1748	1.17367	1.20353	0.93309	0.885289	0.948862	0.979687	0.919781	0.931831
66	1.08372	0.123798	0.934231	0.955833	0.911761	0.91706	0.964156	0.922347	1.11755	1.1558	1.09447	1.07462	1.13865	1.12423	1.19195	1.22655	1.098	1.21897	1.21634	1.1999	1.21548	1.19124	1.27977	1.19608	1.18916	1.22118	0.959358	0.916875	0.968737	1.00138	0.948223	0.961577
67	1.10735	0.119318	0.965136	0.986263	0.944471	0.954907	0.990661	0.94938	1.12969	1.167	1.10947	1.08531	1.15341	1.13326	1.22244	1.25589	1.14578	1.23683	1.24536	1.22833	1.23198	1.20745	1.29116	1.2188	1.20799	1.23448	0.987527	0.945253	0.994221	1.02822	0.980238	0.989703
68	1.12915	0.114296	0.99567	1.0176	0.977454	0.985948	1.01391	0.983442	1.14167	1.17626	1.12387	1.09533	1.16793	1.14495	1.24953	1.28256	1.1816	1.25373	1.27053	1.25921	1.24421	1.22456	1.29754	1.23626	1.21956	1.24311	1.01468	0.97076	1.01859	1.05482	1.01047	1.01876
69	1.14837	0.109162	1.02446	1.04611	1.00714	1.01906	1.03427	1.01573	1.15239	1.18324	1.13555	1.10655	1.18252	1.15409	1.27328	1.30532	1.21761	1.26873	1.29072	1.28404	1.2527	1.23808	1.30455	1.24686	1.22849	1.24552	1.039	0.995081	1.03895	1.07825	1.03588	1.04686
70	1.16575	0.102932	1.05364	1.07178	1.04005	1.05468	1.05439	1.0473	1.16108	1.1899	1.148	1.11683	1.191	1.15967	1.29382	1.32439	1.25042	1.27894	1.30731	1.30806	1.25748	1.24727	1.30576	1.25681	1.2336	1.24398	1.06275	1.0212	1.05826	1.09865	1.06144	1.07419
71	1.18086	0.0970435	1.08208	1.09752	1.06732	1.09073	1.07415	1.08065	1.16729	1.19453	1.1576	1.12362	1.19694	1.16374	1.31005	1.33854	1.2802	1.28442	1.32158	1.32551	1.26108	1.25316	1.31099	1.2632	1.23797	1.24006	1.08379	1.04133	1.07773	1.11591	1.08608	1.09791
72	1.19249	0.0908193	1.10835	1.11998	1.08867	1.12496	1.09426	1.11387	1.17315	1.19806	1.16658	1.1297	1.20344	1.16796	1.32186	1.34749	1.303	1.29246	1.33121	1.33517	1.25834	1.25424	1.30516	1.2638	1.2343	1.23421	1.10075	1.05679	1.09775	1.13199	1.10071	1.11649
73	1.20074	0.0839169	1.13205	1.14088	1.11094	1.15335	1.1122	1.14288	1.17732	1.19789	1.1747	1.13432	1.20804	1.17165	1.32875	1.35199	1.3235	1.29206	1.33451	1.34172	1.24944	1.25396	1.2918	1.25696	1.22487	1.21962	1.11615	1.07378	1.11301	1.14475	1.1171	1.13213
74	1.20617	0.0780812	1.15217	1.15934	1.13023	1.17478	1.12439	1.17213	1.17797	1.19255	1.18034	1.13594	1.2087	1.17233	1.33134	1.35222	1.33969	1.28855	1.333	1.34323	1.23997	1.24782	1.28611	1.24398	1.21776	1.20418	1.12941	1.08867	1.1256	1.15676	1.13282	1.14322
75	1.20797	0.0732061	1.16719	1.16917	1.14411	1.19148	1.13344	1.19776	1.17768	1.19056	1.18446	1.13624	1.20663	1.17048	1.32968	1.35129	1.34224	1.28495	1.32896	1.34098	1.22576	1.23688	1.27506	1.23015	1.20207	1.18467	1.13954	1.09356	1.13909	1.16559	1.14455	1.15491
76	1.20547	0.0681535	1.17743	1.17489	1.15271	1.20441	1.14026	1.21489	1.17334	1.18173	1.18571	1.1332	1.19975	1.16632	1.32154	1.33896	1.34269	1.2715	1.32151	1.33304	1.20802	1.21938	1.25816	1.20954	1.18517	1.16784	1.14701	1.09963	1.15182	1.16906	1.15192	1.1626
77	1.19856	0.064125	1.18306	1.1767	1.158	1.21069	1.14241	1.22751	1.16295	1.168	1.17972	1.1193	1.18842	1.15933	1.30776	1.32709	1.33366	1.25319	1.30724	1.31763	1.18698	1.19999	1.23785	1.1849	1.1683	1.14389	1.15204	1.10462	1.16267	1.17541	1.15644	1.16104
78	1.18855	0.0593139	1.18392	1.17197	1.1634	1.21124	1.14044	1.23255	1.15221	1.15545	1.1701	1.11225	1.17381	1.14943	1.28694	1.29763	1.31682	1.23257	1.28783	1.29983	1.16553	1.17697	1.22048	1.15726	1.15645	1.11647	1.15413	1.10769	1.17367	1.17359	1.15847	1.15725
79	1.17447	0.0572092	1.18022	1.16126	1.16246	1.20811	1.13808	1.23118	1.13787	1.13917	1.15728	1.1026	1.15476	1.13552	1.26214	1.2758	1.29208	1.20165	1.26618	1.27499	1.14217	1.15952	1.21897	1.1238	1.11975	1.08882	1.14994	1.11037	1.17546	1.16591	1.15058	1.14739
80	1.1554	0.0564147	1.16978	1.14752	1.15004	1.19936	1.12885	1.22315	1.11842	1.11915	1.13776	1.08431	1.13147	1.1194	1.22898	1.23502	1.26282	1.17099	1.22821	1.24784	1.11685	1.15721	1.21406	1.08434	1.07423	1.0544	1.14296	1.10834	1.17543	1.15313	1.14607	1.13183
81	1.12978	0.0553443	1.15265	1.12717	1.13706	1.18186	1.1131	1.20407	1.09665	1.09464	1.11666	1.06425	1.10827	1.09941	1.18803	1.19762	1.21875	1.13214	1.18444	1.2072	1.08367	1.14756	1.1797	1.05052	1.0287	1.0119	1.12791	1.09344	1.16792	1.12956	1.13679	1.11187
82	1.09702	0.0556065	1.13153	1.09879	1.11876	1.16512	1.09471	1.18029	1.06842	1.06737	1.08836	1.03708	1.07631	1.07301	1.14267	1.15079	1.16978	1.08929	1.13999	1.16352	1.03861	1.10174	1.13194	1.00347	0.987759	0.968138	1.10386	1.07269	1.14725	1.09776	1.11507	1.08656
83	1.05992	0.0568495	1.10688	1.07167	1.09344	1.14074	1.07418	1.15438	1.03869	1.04129	1.05497	1.00927	1.04437	1.04358	1.09633	1.1069	1.1189	1.04456	1.09291	1.11836	0.985655	1.03425	1.06451	0.959778	0.946008	0.923735	1.07202	1.04231	1.11918	1.05722	1.08624	1.05517
84	1.01841	0.0603484	1.07695	1.0418	1.06847	1.10249	1.0479	1.12412	1.00658	1.01543	1.01703	0.9755	1.01489	1.01004	1.0446	1.0528	1.0647	0.994152	1.03792	1.07344	0.93036	0.96418	1.00503	0.911347	0.897325	0.873922	1.03356	1.00298	1.08626	1.01091	1.04946	1.01822
85	0.976024	0.0640381	1.04327	1.00926	1.04129	1.05942	1.01816	1.08824	0.96898	0.977562	0.973812	0.936939	0.982288	0.974301	0.992146	0.997683	1.00655	0.942022	0.991432	1.02304	0.880282	0.907683	0.958828	0.866442	0.844513	0.823942	0.995437	0.962657	1.05089	0.962952	1.01789	0.982786
86	0.933262	0.0692287	1.00693	0.975861	1.00799	1.01608	0.983399	1.05131	0.931383	0.940895	0.930413	0.901131	0.951353	0.933124	0.939854	0.944869	0.947399	0.893524	0.93698	0.976497	0.828114	0.85646	0.910492	0.814312	0.785795	0.773513	0.960031	0.923079	1.02242	0.917336	0.983634	0.953683
87	0.889838	0.0723373	0.963052	0.932967	0.96839	0.968467	0.942868	1.00257	0.890398	0.913975	0.880585	0.860222	0.913293	0.883915	0.8873	0.888879	0.888217	0.844076	0.885389	0.929941	0.779768	0.810331	0.861327	0.764326	0.735558	0.727296	0.928671	0.888965	0.99722	0.878561	0.952194	0.926414
88	0.84584	0.0730478	0.912577	0.880937	0.926495	0.914215	0.898238	0.943	0.845889	0.878349	0.828972	0.808875	0.872869	0.840379	0.83822	0.840003	0.830912	0.800988	0.831817	0.88738	0.735966	0.764297	0.818348	0.721265	0.691401	0.684518	0.896546	0.856021	0.968084	0.844169	0.92171	0.892747
89	0.800945	0.0715511	0.85774	0.825039	0.878836	0.85512	0.842911	0.886794	0.799332	0.830015	0.777869	0.758352	0.835095	0.795327	0.794804	0.794358	0.780753	0.763002	0.787744	0.848163	0.694333	0.716554	0.776457	0.681622	0.648577	0.648453	0.858519	0.820531	0.933581	0.803709	0.878108	0.856664
90	0.754021	0.0688485	0.800078	0.769057	0.824897	0.790491	0.786549	0.829396	0.750997	0.778982	0.724934	0.711099	0.793087	0.746882	0.753534	0.755008	0.733324	0.726641	0.748168	0.804529	0.651303	0.671182	0.729237	0.63879	0.60905	0.608256	0.814192	0.780128	0.891289	0.756465	0.829441	0.813635
91	0.703434	0.066082	0.740505	0.711268	0.76926	0.724079	0.730641	0.767275	0.697481	0.727785	0.668334	0.658567	0.738955	0.693765	0.710454	0.712341	0.689314	0.684859	0.703859	0.761895	0.605171	0.62399	0.674976	0.596274	0.564565	0.566052	0.763561	0.73059	0.844875	0.7069	0.776358	0.759082
92	0.648122	0.0627412	0.679332	0.653013	0.713822	0.659627	0.669269	0.700927	0.636838	0.668228	0.600985	0.601471	0.683272	0.630234	0.663318	0.668898	0.638574	0.640851	0.65318	0.715088	0.5577	0.574704	0.623588	0.553594	0.51621	0.520402	0.703422	0.673161	0.788471	0.647266	0.710752	0.69746
93	0.586134	0.0588344	0.616171	0.594031	0.652603	0.595192	0.607775	0.631253	0.567577	0.595169	0.528411	0.533744	0.617062	0.563501	0.608482	0.611131	0.582065	0.590747	0.601075	0.657391	0.504527	0.515507	0.567959	0.502374	0.469115	0.467682	0.633914	0.607104	0.719067	0.579745	0.635849	0.627807
94	0.518557	0.0548104	0.547868	0.531641	0.584326	0.523585	0.543555	0.556232	0.489035	0.513465	0.44921	0.460517	0.538743	0.483241	0.549662	0.555305	0.522153	0.535491	0.543015	0.592345	0.448453	0.461996	0.502733	0.449257	0.416027	0.41225	0.557768	0.536555	0.640945	0.505081	0.557733	0.548526
95	0.446411	0.0527503	0.478318	0.466762	0.518807	0.452807	0.474484	0.47873	0.404701	0.426416	0.362695	0.385585	0.454844	0.393963	0.483826	0.49149	0.455791	0.475501	0.476157	0.520189	0.388452	0.401069	0.438765	0.394077	0.357253	0.351097	0.476759	0.461844	0.55729	0.424984	0.474984	0.464691
96	0.370216	0.0524922	0.408182	0.400399	0.454149	0.385257	0.401168	0.399936	0.317379	0.332225	0.276059	0.304994	0.364996	0.308623	0.414259	0.422347	0.386058	0.407737	0.409324	0.445829	0.322439	0.32913	0.369919	0.330431	0.296958	0.285757	0.38882	0.378698	0.465471	0.339573	0.384984	0.375376
97	0.290265	0.053011	0.334693	0.330349	0.383971	0.3138	0.325281	0.320062	0.227375	0.233347	0.190028	0.221072	0.266475	0.225953	0.340236	0.344357	0.312326	0.339207	0.335553	0.369735	0.255914	0.255787	0.296695	0.268022	0.234147	0.224918	0.293109	0.294698	0.368127	0.246804	0.281058	0.274857
98	0.212688	0.0492138	0.257114	0.254594	0.30615	0.234791	0.248716	0.241321	0.148223	0.149639	0.114387	0.152931	0.177981	0.146176	0.25908	0.261858	0.237746	0.26199	0.253479	0.280328	0.191733	0.189959	0.226041	0.204167	0.173539	0.16496	0.20729	0.212717	0.269211	0.168988	0.193472	0.19206
99	0.141947	0.0427	0.181956	0.183114	0.229461	0.162909	0.174668	0.159629	0.0837552	0.085698	0.059677	0.090858	0.104938	0.077605	0.180915	0.178779	0.158602	0.188793	0.18165	0.196751	0.132835	0.134778	0.157168	0.145495	0.11828	0.108452	0.130274	0.136044	0.178304	0.10211	0.11658	0.118331
100	0.0788732	0.0333826	0.11051	0.116709	0.156337	0.097786	0.102356	0.079364	0.0353546	0.037611	0.021833	0.037715	0.050443	0.029171	0.103525	0.093733	0.090448	0.11435	0.106911	0.112183	0.0829602	0.085484	0.100065	0.093606	0.073267	0.062379	0.0620156	0.071865	0.101581	0.042647	0.042354	0.051631
101	0.0249587	0.0236679	0.0403706	0.051282	0.08514	0.030821	0.029144	0.005466	0.001844	-0.001116	-0.012576	0.007467	0.016715	-0.00127	0.0318798	0.022523	0.019701	0.042212	0.038583	0.03638	0.0420126	0.036499	0.058002	0.053707	0.037403	0.024452	0.0086866	0.022052	0.033865	-0.00427	-0.009641	0.001427

## Sheet: T&D
	TF1	TF2	TF3	TF4	TF5
Speed (m/s)	1.419	1.087	0.998	1.148	1.148
Stride Length (m)	1.553	1.334	1.353	1.362	1.299
Prosthetic side step length (m)	0.848	0.695	0.677	0.716	0.684
Sound side step length (m)	0.705	0.745	0.675	0.646	0.756
Cycle time (s)	1.095	1.157	1.435	1.295	1.132
Prosthetic side stance time (s)	0.627	0.665	0.9	0.775	0.677
Sound side stance time (s)	0.708	0.885	0.977	0.877	0.648
