# Supplementary material for: Kinematic and biomimetic assessment of a hydraulic ankle/foot in level ground and camber walking
Source: PLoS One. 2017 Jul 13;12(7):e0180836. doi: 10.1371/journal.pone.0180836 (PMC5509258; doi:10.1371/journal.pone.0180836)
Supplement: S1 Dataset — A set of five trails from each subject in four walking conditions (level ground normal speed walking/level ground fast speed walking/camber walking with prosthetic side higher/camber walking with intact side higher) with two types of prosthetic ankle/foot (Echelon/Esprit). All data have been time-normalised to 101 points over stance phase and exported to excel files. (ZIP) [file pone.0180836.s001.zip › Camber IS higher_Echelon.xlsx]

## Sheet: SAAX
Sound side			TF1	C:\Users\xb00012\Documents\Data\27_15_150415 SP\27_15_150415_0115.c3d	C:\Users\xb00012\Documents\Data\27_15_150415 SP\27_15_150415_0117.c3d	C:\Users\xb00012\Documents\Data\27_15_150415 SP\27_15_150415_0119.c3d	C:\Users\xb00012\Documents\Data\27_15_150415 SP\27_15_150415_0121.c3d	C:\Users\xb00012\Documents\Data\27_15_150415 SP\27_15_150415_0127.c3d	TF2	C:\Users\xb00012\Documents\Data\37_26_130515 SP\37_26_130515_0107.c3d	C:\Users\xb00012\Documents\Data\37_26_130515 SP\37_26_130515_0111.c3d	C:\Users\xb00012\Documents\Data\37_26_130515 SP\37_26_130515_0113.c3d	C:\Users\xb00012\Documents\Data\37_26_130515 SP\37_26_130515_0115.c3d	C:\Users\xb00012\Documents\Data\37_26_130515 SP\37_26_130515_0119.c3d	TF3	C:\Users\xb00012\Documents\Data\39_28_200515 SP\39_28_200515_0103.c3d	C:\Users\xb00012\Documents\Data\39_28_200515 SP\39_28_200515_0105.c3d	C:\Users\xb00012\Documents\Data\39_28_200515 SP\39_28_200515_0107.c3d	C:\Users\xb00012\Documents\Data\39_28_200515 SP\39_28_200515_0109.c3d	C:\Users\xb00012\Documents\Data\39_28_200515 SP\39_28_200515_0113.c3d	TF4	C:\Users\xb00012\Documents\Data\44_33_190615 SP\44_33_190615_0094.c3d	C:\Users\xb00012\Documents\Data\44_33_190615 SP\44_33_190615_0096.c3d	C:\Users\xb00012\Documents\Data\44_33_190615 SP\44_33_190615_0100.c3d	C:\Users\xb00012\Documents\Data\44_33_190615 SP\44_33_190615_0102.c3d	C:\Users\xb00012\Documents\Data\44_33_190615 SP\44_33_190615_0108.c3d	TF5	C:\Users\xb00012\Documents\Data\45_34_230615 SP\45_34_230615_0094.c3d	C:\Users\xb00012\Documents\Data\45_34_230615 SP\45_34_230615_0096.c3d	C:\Users\xb00012\Documents\Data\45_34_230615 SP\45_34_230615_0098.c3d	C:\Users\xb00012\Documents\Data\45_34_230615 SP\45_34_230615_0100.c3d	C:\Users\xb00012\Documents\Data\45_34_230615 SP\45_34_230615_0102.c3d
Frontal plane			Echelon	LANKLE_ANGLES_N	LANKLE_ANGLES_N	LANKLE_ANGLES_N	LANKLE_ANGLES_N	LANKLE_ANGLES_N	Echelon	RANKLE_ANGLES_N	RANKLE_ANGLES_N	RANKLE_ANGLES_N	RANKLE_ANGLES_N	RANKLE_ANGLES_N	Echelon	LANKLE_ANGLES_N	LANKLE_ANGLES_N	LANKLE_ANGLES_N	LANKLE_ANGLES_N	LANKLE_ANGLES_N	Echelon	LANKLE_ANGLES_N	LANKLE_ANGLES_N	LANKLE_ANGLES_N	LANKLE_ANGLES_N	LANKLE_ANGLES_N	Echelon	RANKLE_ANGLES_N	RANKLE_ANGLES_N	RANKLE_ANGLES_N	RANKLE_ANGLES_N	RANKLE_ANGLES_N
Ankle Angle				LINK_MODEL_BASED	LINK_MODEL_BASED	LINK_MODEL_BASED	LINK_MODEL_BASED	LINK_MODEL_BASED		LINK_MODEL_BASED	LINK_MODEL_BASED	LINK_MODEL_BASED	LINK_MODEL_BASED	LINK_MODEL_BASED		LINK_MODEL_BASED	LINK_MODEL_BASED	LINK_MODEL_BASED	LINK_MODEL_BASED	LINK_MODEL_BASED		LINK_MODEL_BASED	LINK_MODEL_BASED	LINK_MODEL_BASED	LINK_MODEL_BASED	LINK_MODEL_BASED		LINK_MODEL_BASED	LINK_MODEL_BASED	LINK_MODEL_BASED	LINK_MODEL_BASED	LINK_MODEL_BASED
101 points over stance phase				Original	Original	Original	Original	Original		Original	Original	Original	Original	Original		Original	Original	Original	Original	Original		Original	Original	Original	Original	Original		Original	Original	Original	Original	Original
ITEM	Mean	SD	C2_L	0	0	0	0	0	C2_R	0	0	0	0	0	C2_L	0	0	0	0	0	C2_L	0	0	0	0	0	C2_R	0	0	0	0	0
1	4.48718	4.7315	-2.07616	-4.12645	-0.044349	-3.94414	3.08184	-5.3477	9.13333	9.28184	9.29932	8.21293	10.3853	8.48723	2.80843	0.402116	2.80893	4.38033	2.8669	3.58387	7.42434	5.20877	5.84404	10.2738	9.80897	5.98613	5.14596	2.99247	7.75263	-0.366178	4.8645	10.4864
2	3.99556	4.65355	-2.34311	-4.24938	-0.312365	-4.15812	2.44723	-5.44293	8.79611	9.1068	8.76035	7.6755	10.1384	8.29948	2.24248	-0.096273	2.40014	3.61962	2.23473	3.0542	6.91326	4.49596	5.44526	9.78825	9.45149	5.38534	4.36907	2.47011	6.94908	-0.988211	3.96989	9.4445
3	3.46049	4.50718	-2.58351	-4.30195	-0.65155	-4.30824	1.7718	-5.42764	8.31826	8.79261	8.07163	7.01869	9.74883	7.95956	1.72284	-0.466055	2.13111	2.77008	1.65684	2.52222	6.24569	3.54222	4.89888	9.18451	8.97672	4.62612	3.59916	2.01537	6.03277	-1.50283	3.07734	8.37315
4	2.92682	4.29805	-2.76627	-4.26193	-1.02012	-4.37328	1.10386	-5.2799	7.74433	8.37955	7.30487	6.29315	9.25221	7.49186	1.32263	-0.659112	2.03257	1.94664	1.19818	2.09488	5.46785	2.41612	4.24904	8.50344	8.40327	3.76738	2.86557	1.63622	5.04516	-1.88244	2.2234	7.30551
5	2.44121	4.05037	-2.86495	-4.12478	-1.35074	-4.34654	0.506363	-5.00908	7.14597	7.93495	6.54669	5.57335	8.71425	6.96064	1.08817	-0.658918	2.09678	1.26427	0.898686	1.84001	4.64284	1.20375	3.55636	7.80299	7.77006	2.88106	2.194	1.3273	4.04064	-2.12163	1.44631	6.27739
6	2.03553	3.79157	-2.86524	-3.89738	-1.58514	-4.23078	0.022396	-4.63528	6.57663	7.50796	5.86553	4.91493	8.18114	6.4136	1.02251	-0.492324	2.27742	0.796403	0.759642	1.7714	3.83898	-0.003763	2.88282	7.1464	7.12961	2.03981	1.60476	1.08329	3.07038	-2.21956	0.775095	5.31457
7	1.72258	3.55075	-2.77057	-3.60289	-1.68932	-4.04075	-0.324094	-4.19579	6.08134	7.13933	5.31322	4.36379	7.69112	5.89926	1.08932	-0.213211	2.51448	0.544279	0.751007	1.85004	3.10376	-1.13759	2.26733	6.58101	6.52365	1.28441	1.10902	0.890969	2.18376	-2.19335	0.228448	4.43529
8	1.49697	3.348	-2.60299	-3.27691	-1.66651	-3.79888	-0.537317	-3.73533	5.68111	6.84586	4.91234	3.93986	7.25847	5.449	1.23876	0.137937	2.75727	0.457986	0.831385	2.00924	2.45921	-2.15067	1.72409	6.12894	5.97094	0.622748	0.708766	0.735048	1.41809	-2.07079	-0.188302	3.64979
9	1.34135	3.19065	-2.39838	-2.96266	-1.54858	-3.53288	-0.646385	-3.30138	5.3717	6.61978	4.65463	3.63631	6.8752	5.0726	1.42718	0.553014	2.97292	0.474497	0.960576	2.17487	1.90869	-3.0161	1.25467	5.78317	5.47036	0.05132	0.39757	0.60076	0.794231	-1.8865	-0.482858	2.96222
10	1.2311	3.07439	-2.19885	-2.70252	-1.3832	-3.2731	-0.697571	-2.93787	5.12792	6.43351	4.50512	3.42506	6.51826	4.75768	1.61763	1.03942	3.13948	0.536685	1.09888	2.27369	1.44545	-3.72789	0.859393	5.5137	5.01064	-0.428587	0.163343	0.476408	0.317602	-1.67622	-0.673256	2.37217
11	1.13818	2.98864	-2.04571	-2.53097	-1.22396	-3.05021	-0.742538	-2.68086	4.91462	6.25013	4.4141	3.26757	6.16279	4.47851	1.7758	1.59635	3.2379	0.596505	1.20174	2.24648	1.05413	-4.29979	0.534367	5.27832	4.5765	-0.818747	-0.0079152	0.355176	-0.016841	-1.47097	-0.781979	1.87504
12	1.03467	2.92303	-1.97384	-2.47035	-1.1231	-2.89271	-0.827797	-2.55526	4.69808	6.03418	4.33097	3.12407	5.79344	4.20777	1.86996	2.20242	3.24249	0.615311	1.22329	2.0663	0.709983	-4.76013	0.260846	5.03045	4.1532	-1.13445	-0.130835	0.234193	-0.223075	-1.29404	-0.831122	1.45987
13	0.895867	2.87153	-2.00754	-2.52907	-1.12441	-2.82393	-0.987409	-2.5729	4.45413	5.75967	4.21568	2.96081	5.40828	3.92623	1.87149	2.81097	3.11804	0.561021	1.12698	1.74045	0.384408	-5.14237	0.004583	4.73085	3.73079	-1.40181	-0.223156	0.109692	-0.326876	-1.16296	-0.842919	1.10728
14	0.703323	2.83285	-2.15762	-2.70162	-1.25664	-2.85844	-1.23953	-2.73186	4.17186	5.41526	4.0453	2.75598	5.01566	3.62712	1.75748	3.35876	2.83422	0.408088	0.893131	1.29319	0.0535856	-5.47288	-0.270955	4.36082	3.30516	-1.65421	-0.308695	-0.02743	-0.367189	-1.09468	-0.843575	0.789398
15	0.447647	2.80801	-2.42051	-2.97119	-1.52851	-2.999	-1.58682	-3.01703	3.85304	5.00473	3.81541	2.5027	4.62783	3.31454	1.51759	3.78986	2.38076	0.143106	0.523347	0.750868	-0.295792	-5.76316	-0.587485	3.92139	2.87638	-1.92609	-0.416098	-0.191132	-0.391294	-1.10864	-0.86334	0.473913
16	0.130136	2.79754	-2.77976	-3.31423	-1.92779	-3.23533	-2.01946	-3.402	3.50856	4.54395	3.5375	2.20808	4.25571	2.99754	1.15895	4.07121	1.77242	-0.234747	0.040815	0.145028	-0.665101	-6.01218	-0.945581	3.4241	2.44777	-2.23962	-0.571961	-0.394482	-0.444672	-1.22317	-0.930991	0.133506
17	-0.237776	2.79982	-3.20956	-3.70576	-2.42605	-3.54549	-2.51798	-3.85254	3.15412	4.05636	3.23322	1.88902	3.90699	2.68502	0.704818	4.1879	1.0473	-0.716143	-0.516259	-0.478706	-1.04592	-6.21501	-1.33149	2.88476	2.02711	-2.59496	-0.792338	-0.642782	-0.560709	-1.44713	-1.06704	-0.244038
18	-0.637427	2.81023	-3.67979	-4.12374	-2.98702	-3.89996	-3.05576	-4.33249	2.80686	3.56846	2.92809	1.56645	3.58699	2.38427	0.186702	4.12485	0.258303	-1.27605	-1.10599	-1.0676	-1.42297	-6.37031	-1.72412	2.32195	1.6286	-2.97094	-1.07793	-0.929679	-0.754785	-1.7737	-1.27894	-0.652565
19	-1.04711	2.82264	-4.16131	-4.55125	-3.574	-4.26772	-3.60356	-4.81	2.48267	3.10575	2.6456	1.26056	3.29935	2.10207	-0.364113	3.86555	-0.539368	-1.87212	-1.69186	-1.58277	-1.77787	-6.48136	-2.0996	1.75732	1.26968	-3.33541	-1.4149	-1.23868	-1.02381	-2.18033	-1.55952	-1.07218
20	-1.44572	2.83357	-4.62999	-4.97713	-4.15386	-4.62289	-4.13433	-5.26173	2.19477	2.69001	2.40353	0.987867	3.04639	1.84604	-0.919317	3.41741	-1.29753	-2.45812	-2.24571	-2.01263	-2.09411	-6.55368	-2.43637	1.2153	0.964053	-3.65984	-1.77998	-1.54854	-1.34987	-2.6341	-1.88995	-1.47745
21	-1.81559	2.84445	-5.06883	-5.39588	-4.69814	-4.949	-4.62666	-5.67447	1.95284	2.33749	2.21275	0.760629	2.82891	1.6244	-1.45329	2.8239	-1.97966	-2.9962	-2.74744	-2.36703	-2.36102	-6.5932	-2.72033	0.720232	0.717548	-3.92934	-2.14763	-1.83894	-1.70703	-3.0993	-2.24736	-1.84553
22	-2.14433	2.85963	-5.4686	-5.80655	-5.18421	-5.24035	-5.06661	-6.0453	1.7624	2.05808	2.07737	0.586315	2.64612	1.44412	-1.94371	2.14927	-2.56511	-3.45729	-3.18417	-2.66126	-2.57549	-6.60666	-2.94752	0.29184	0.527963	-4.14308	-2.49626	-2.09437	-2.06927	-3.544	-2.61196	-2.16169
23	-2.42597	2.88381	-5.82803	-6.21058	-5.59841	-5.50149	-5.44864	-6.38105	1.62456	1.8549	1.99556	0.467123	2.49593	1.30927	-2.3737	1.45914	-3.05086	-3.8211	-3.54917	-2.90651	-2.74117	-6.60372	-3.12284	-0.058167	0.387544	-4.30868	-2.81151	-2.30603	-2.41702	-3.94424	-2.96944	-2.42082
24	-2.66051	2.9204	-6.15281	-6.60847	-5.93897	-5.74471	-5.77553	-6.69637	1.53597	1.72405	1.95996	0.400108	2.37511	1.22064	-2.73362	0.808208	-3.44545	-4.0798	-3.84163	-3.10943	-2.86566	-6.59619	-3.25555	-0.32616	0.285722	-4.43609	-3.08643	-2.47201	-2.73907	-4.28554	-3.3097	-2.62582
25	-2.85224	2.9706	-6.45251	-6.99574	-6.21543	-5.98586	-6.05576	-7.00976	1.48929	1.65527	1.95806	0.378106	2.27913	1.17587	-3.02126	0.235885	-3.76176	-4.23968	-4.06711	-3.27363	-2.95688	-6.59383	-3.35493	-0.514657	0.211493	-4.53249	-3.31984	-2.59603	-3.03091	-4.56245	-3.62478	-2.78501
26	-3.00794	3.0333	-6.73654	-7.36032	-6.44408	-6.23994	-6.29974	-7.33863	1.47402	1.63349	1.97347	0.391103	2.20254	1.16949	-3.24085	-0.23173	-4.0163	-4.31847	-4.23719	-3.40056	-3.02198	-6.60219	-3.43024	-0.631618	0.154779	-4.60063	-3.51436	-2.6856	-3.29225	-4.77696	-3.90796	-2.90901
27	-3.13563	3.10539	-7.01154	-7.68507	-6.64236	-6.51816	-6.51703	-7.69509	1.47786	1.64124	1.98812	0.427482	2.13946	1.19301	-3.40165	-0.583307	-4.22844	-4.33832	-4.36678	-3.49139	-3.06807	-6.62348	-3.49149	-0.690148	0.10713	-4.64234	-3.67476	-2.74983	-3.52506	-4.93649	-4.1544	-3.008
28	-3.24365	3.18259	-7.28088	-7.9543	-6.82517	-6.82632	-6.7155	-8.08309	1.4884	1.66131	1.98513	0.475178	2.08465	1.23573	-3.51647	-0.82639	-4.41585	-4.31876	-4.47055	-3.55082	-3.10242	-6.65729	-3.54756	-0.706896	0.062796	-4.66317	-3.80688	-2.79769	-3.73241	-5.05171	-4.36224	-3.09037
29	-3.33953	3.26044	-7.54439	-8.1577	-7.00347	-7.16281	-6.90119	-8.49677	1.49517	1.67967	1.95243	0.523529	2.0342	1.28604	-3.59926	-0.982053	-4.59067	-4.27471	-4.55996	-3.58892	-3.13203	-6.70081	-3.60459	-0.700136	0.017962	-4.67258	-3.91715	-2.83704	-3.91844	-5.13467	-4.5327	-3.16288
30	-3.42868	3.33452	-7.79749	-8.28984	-7.18401	-7.5159	-7.07785	-8.91985	1.49153	1.68758	1.88573	0.565474	1.98552	1.33334	-3.66251	-1.07693	-4.75905	-4.21657	-4.64232	-3.61768	-3.16282	-6.74998	-3.66589	-0.688153	-0.030643	-4.67942	-4.01213	-2.87441	-4.08877	-5.19708	-4.6688	-3.23158
31	-3.51343	3.40016	-8.03025	-8.34775	-7.3686	-7.86221	-7.2463	-9.32637	1.47507	1.68174	1.7888	0.598448	1.93703	1.36936	-3.71568	-1.13569	-4.92238	-4.1513	-4.72101	-3.648	-3.19846	-6.80019	-3.73117	-0.686643	-0.086016	-4.6883	-4.09782	-2.91515	-4.2498	-5.24916	-4.77352	-3.30148
32	-3.5931	3.45255	-8.22861	-8.32951	-7.55312	-8.17042	-7.40428	-9.68573	1.4469	1.66325	1.67083	0.623909	1.88783	1.3887	-3.76518	-1.17468	-5.0801	-4.08671	-4.79563	-3.68879	-3.23985	-6.84658	-3.79601	-0.706667	-0.150085	-4.69993	-4.17876	-2.96339	-4.4072	-5.2987	-4.84915	-3.37536
33	-3.66515	3.48758	-8.37801	-8.23425	-7.72911	-8.40976	-7.5463	-9.97062	1.41024	1.63583	1.54338	0.64571	1.83735	1.38893	-3.81461	-1.20241	-5.23106	-4.03225	-4.86254	-3.74477	-3.28588	-6.88584	-3.85366	-0.754581	-0.221807	-4.71349	-4.25748	-3.02141	-4.56478	-5.3506	-4.89788	-3.45271
34	-3.72636	3.50272	-8.4671	-8.06285	-7.88854	-8.55762	-7.66371	-10.1628	1.36896	1.60399	1.41781	0.667595	1.78517	1.37025	-3.86494	-1.22425	-5.37481	-3.99353	-4.91714	-3.81495	-3.33405	-6.91659	-3.89825	-0.831654	-0.296491	-4.72727	-4.33466	-3.08966	-4.72383	-5.40717	-4.92267	-3.52999
35	-3.77389	3.4974	-8.48978	-7.81857	-8.02637	-8.60228	-7.74776	-10.2539	1.32636	1.57144	1.30361	0.690884	1.73108	1.33477	-3.9158	-1.24603	-5.51249	-3.9685	-4.95705	-3.89495	-3.38071	-6.9379	-3.9272	-0.933062	-0.367501	-4.73791	-4.40949	-3.1669	-4.88257	-5.4688	-4.92734	-3.60186
36	-3.80593	3.47278	-8.44539	-7.50793	-8.13795	-8.54274	-7.79565	-10.2427	1.28444	1.54024	1.20673	0.71394	1.67501	1.28629	-3.96646	-1.27247	-5.64605	-3.9494	-4.98366	-3.9807	-3.42208	-6.94889	-3.94177	-1.05032	-0.428838	-4.74059	-4.48013	-3.25042	-5.03695	-5.53464	-4.91633	-3.66232
37	-3.82196	3.43113	-8.3377	-7.14074	-8.21461	-8.38763	-7.8141	-10.1314	1.24367	1.51074	1.12875	0.733409	1.6165	1.22895	-4.01561	-1.30374	-5.7763	-3.92725	-5.00115	-4.06961	-3.4557	-6.94913	-3.94558	-1.17602	-0.476892	-4.73086	-4.54446	-3.33672	-5.18236	-5.60306	-4.89396	-3.70621
38	-3.82233	3.37478	-8.17147	-6.72643	-8.24196	-8.15161	-7.81314	-9.92422	1.20331	1.48243	1.06711	0.745839	1.55469	1.16647	-4.06203	-1.33621	-5.9024	-3.89679	-5.01466	-4.16012	-3.48089	-6.93883	-3.94298	-1.30586	-0.51109	-4.70571	-4.60056	-3.42238	-5.31472	-5.67172	-4.86395	-3.73001
39	-3.80754	3.30514	-7.9488	-6.27126	-8.20356	-7.8479	-7.79383	-9.62745	1.16208	1.45452	1.01655	0.748715	1.48884	1.10179	-4.10595	-1.36782	-6.02238	-3.85923	-5.02874	-4.25156	-3.49812	-6.9182	-3.93828	-1.43722	-0.533026	-4.66385	-4.6469	-3.50474	-5.43118	-5.73771	-4.8291	-3.73176
40	-3.77807	3.22315	-7.66979	-5.78284	-8.08755	-7.48392	-7.74458	-9.25004	1.11895	1.42656	0.971193	0.740895	1.41908	1.03701	-4.14905	-1.40027	-6.13408	-3.82101	-5.04643	-4.34343	-3.50798	-6.88636	-3.9354	-1.56735	-0.544608	-4.60617	-4.6825	-3.58208	-5.53018	-5.79804	-4.79123	-3.71097
41	-3.73477	3.13074	-7.33734	-5.27794	-7.89094	-7.06621	-7.64742	-8.80421	1.07372	1.39879	0.926142	0.722815	1.34695	0.973885	-4.19235	-1.43562	-6.23595	-3.78871	-5.06993	-4.43151	-3.51081	-6.84189	-3.93704	-1.69143	-0.546895	-4.53678	-4.70709	-3.65327	-5.61144	-5.85053	-4.75116	-3.66903
42	-3.67946	3.03149	-6.96121	-4.7854	-7.61965	-6.60882	-7.48558	-8.3066	1.02719	1.37184	0.87802	0.696474	1.27502	0.914575	-4.23545	-1.47493	-6.32728	-3.76691	-5.1026	-4.50553	-3.50683	-6.78453	-3.94396	-1.80144	-0.541025	-4.46318	-4.72098	-3.71715	-5.67551	-5.89423	-4.70906	-3.60893
43	-3.61555	2.93032	-6.55911	-4.34115	-7.28922	-6.13816	-7.24702	-7.77999	0.980799	1.34627	0.824838	0.665017	1.20632	0.861554	-4.27801	-1.51958	-6.40899	-3.76026	-5.14848	-4.55276	-3.49658	-6.71552	-3.95496	-1.88932	-0.529283	-4.39381	-4.72484	-3.77215	-5.72345	-5.92957	-4.66475	-3.53425
44	-3.54805	2.83287	-6.15549	-3.98028	-6.9275	-5.69113	-6.92479	-7.25376	0.93631	1.3223	0.765989	0.631901	1.14389	0.817465	-4.3212	-1.57158	-6.48563	-3.77356	-5.21025	-4.56496	-3.48023	-6.63686	-3.9665	-1.94907	-0.514234	-4.33448	-4.71966	-3.81632	-5.75695	-5.95792	-4.6185	-3.44861
45	-3.48293	2.74487	-5.77865	-3.73232	-6.57516	-5.30733	-6.51854	-6.75991	0.895353	1.29997	0.702231	0.599473	1.09061	0.784483	-4.36732	-1.63282	-6.56365	-3.80767	-5.28855	-4.54391	-3.45708	-6.55107	-3.97355	-1.97587	-0.497822	-4.28708	-4.70695	-3.84798	-5.77833	-5.98099	-4.57128	-3.35615
46	-3.42603	2.67141	-5.4565	-3.61962	-6.27964	-5.01987	-6.03778	-6.32557	0.859337	1.27934	0.635904	0.568571	1.04899	0.763874	-4.41805	-1.70199	-6.64679	-3.85688	-5.38223	-4.50238	-3.42625	-6.4611	-3.97131	-1.96861	-0.480626	-4.24959	-4.68867	-3.86641	-5.79007	-6.00038	-4.52473	-3.26179
47	-3.38228	2.61658	-5.21233	-3.65603	-6.08477	-4.8509	-5.50136	-5.9686	0.829373	1.26073	0.57028	0.539099	1.02104	0.755715	-4.47399	-1.77561	-6.73415	-3.91059	-5.48883	-4.46075	-3.3876	-6.36959	-3.95646	-1.93358	-0.460979	-4.2174	-4.66685	-3.87189	-5.7942	-6.0172	-4.48086	-3.17011
48	-3.35519	2.58373	-5.06136	-3.84354	-6.02253	-4.81151	-4.93316	-5.69609	0.806323	1.24511	0.508581	0.510984	1.00822	0.758716	-4.53617	-1.85223	-6.82264	-3.95689	-5.6047	-4.44438	-3.34171	-6.27866	-3.92714	-1.882	-0.434796	-4.18596	-4.64305	-3.86573	-5.79189	-6.03181	-4.44144	-3.08438
49	-3.34607	2.57582	-5.0083	-4.16746	-6.10857	-4.90213	-4.35961	-5.50373	0.790919	1.23449	0.453281	0.485045	1.01147	0.770304	-4.60543	-1.93035	-6.90878	-3.98598	-5.72437	-4.47766	-3.28915	-6.19022	-3.88329	-1.82441	-0.396675	-4.15118	-4.61836	-3.85015	-5.78341	-6.04411	-4.40721	-3.00694
50	-3.35301	2.59455	-5.04606	-4.59162	-6.3385	-5.11099	-3.81226	-5.37691	0.783861	1.23147	0.406316	0.463256	1.0315	0.786765	-4.6803	-2.00811	-6.98909	-3.99253	-5.83992	-4.57183	-3.22902	-6.10482	-3.82672	-1.76496	-0.341414	-4.10719	-4.59352	-3.82796	-5.76825	-6.05387	-4.37731	-2.94019
51	-3.37076	2.63814	-5.15577	-5.05581	-6.68369	-5.41203	-3.332	-5.29529	0.785801	1.23853	0.369266	0.448272	1.069	0.803941	-4.75687	-2.08563	-7.06198	-3.97682	-5.94191	-4.71799	-3.15827	-6.02053	-3.75996	-1.69904	-0.265483	-4.04633	-4.5687	-3.80186	-5.74504	-6.06128	-4.34887	-2.88646
52	-3.39154	2.699	-5.30735	-5.48069	-7.08875	-5.76158	-2.96633	-5.23942	0.797052	1.25724	0.343231	0.442576	1.12411	0.818101	-4.83039	-2.16344	-7.12931	-3.94317	-6.02174	-4.89428	-3.07359	-5.9338	-3.6847	-1.62013	-0.167352	-3.96194	-4.54343	-3.77345	-5.71218	-6.06698	-4.31797	-2.84658
53	-3.40607	2.76354	-5.4611	-5.78559	-7.47542	-6.09629	-2.75279	-5.19543	0.817287	1.28829	0.32826	0.447539	1.19554	0.826813	-4.89648	-2.24029	-7.19422	-3.89595	-6.07399	-5.07798	-2.97358	-5.84089	-3.60111	-1.52829	-0.047371	-3.85027	-4.51646	-3.74257	-5.66868	-6.07143	-4.28072	-2.81889
54	-3.40516	2.81611	-5.57408	-5.91143	-7.76072	-6.34194	-2.70013	-5.15618	0.845258	1.33105	0.322659	0.462886	1.28017	0.829522	-4.95174	-2.31386	-7.25798	-3.83836	-6.09726	-5.25125	-2.85922	-5.73929	-3.50835	-1.42903	0.092209	-3.71163	-4.48604	-3.70734	-5.61433	-6.07399	-4.23459	-2.79995
55	-3.38204	2.84522	-5.61246	-5.83484	-7.88211	-6.43762	-2.78735	-5.1204	0.878881	1.3831	0.32309	0.486977	1.37371	0.827528	-4.99355	-2.38284	-7.31905	-3.77244	-6.09317	-5.40026	-2.73269	-5.62878	-3.40565	-1.3262	0.24832	-3.55114	-4.45039	-3.66501	-5.54967	-6.07249	-4.17923	-2.78556
56	-3.33445	2.84784	-5.56321	-5.57205	-7.81369	-6.36219	-2.97735	-5.09079	0.91569	1.4401	0.325511	0.517609	1.47187	0.823354	-5.01989	-2.44787	-7.37395	-3.69796	-6.0644	-5.51527	-2.59663	-5.51056	-3.29325	-1.22007	0.417791	-3.37706	-4.40819	-3.61321	-5.47626	-6.06379	-4.11643	-2.77125
57	-3.26536	2.82945	-5.4376	-5.17306	-7.57103	-6.14112	-3.23088	-5.07191	0.953351	1.49659	0.326195	0.552731	1.57076	0.820483	-5.03002	-2.51067	-7.41846	-3.61539	-6.01369	-5.59187	-2.45417	-5.38608	-3.17257	-1.11119	0.59658	-3.19759	-4.35838	-3.55063	-5.39591	-6.04437	-4.04824	-2.75277
58	-3.18171	2.80038	-5.26431	-4.70491	-7.20573	-5.82933	-3.51332	-5.06826	0.990002	1.54734	0.322346	0.590611	1.66701	0.822703	-5.026	-2.57487	-7.44871	-3.52965	-5.94566	-5.63111	-2.3082	-5.25716	-3.04527	-1.00037	0.780055	-3.01826	-4.30003	-3.47738	-5.30953	-6.01153	-3.97473	-2.72697
59	-3.09162	2.77095	-5.077	-4.2306	-6.78779	-5.48609	-3.79743	-5.0831	1.02444	1.58886	0.31254	0.629743	1.75772	0.833356	-5.01314	-2.64878	-7.46333	-3.44617	-5.868	-5.63942	-2.15995	-5.12654	-2.91221	-0.884935	0.964415	-2.8405	-4.23244	-3.39496	-5.21666	-5.96432	-3.89391	-2.69232
60	-3.00209	2.74843	-4.90401	-3.79628	-6.38235	-5.15879	-4.06493	-5.11769	1.05619	1.6202	0.296674	0.668786	1.84053	0.854783	-4.99821	-2.74137	-7.46512	-3.36706	-5.78894	-5.62858	-2.00874	-4.99713	-2.77289	-0.758632	1.14703	-2.66206	-4.15569	-3.30575	-5.11652	-5.90359	-3.80356	-2.64904
61	-2.91812	2.73649	-4.7641	-3.43017	-6.03504	-4.87855	-4.30586	-5.1709	1.08526	1.64227	0.276016	0.706058	1.91402	0.887906	-4.98784	-2.85697	-7.45965	-3.29444	-5.71417	-5.61398	-1.85298	-4.87054	-2.62576	-0.615373	1.32667	-2.47988	-4.07092	-3.21226	-5.00902	-5.83129	-3.70284	-2.59919
62	-2.84277	2.73605	-4.66662	-3.14542	-5.7703	-4.66165	-4.51649	-5.23926	1.11184	1.65672	0.252888	0.739537	1.97817	0.931879	-4.9873	-2.99459	-7.45294	-3.23388	-5.64715	-5.60795	-1.69182	-4.74679	-2.46813	-0.454121	1.50436	-2.29441	-3.97993	-3.11651	-4.89487	-5.7498	-3.59262	-2.54584
63	-2.7767	2.74648	-4.61281	-2.94269	-5.59473	-4.5124	-4.69665	-5.31756	1.13644	1.66545	0.230677	0.767472	2.03438	0.984197	-4.99766	-3.14461	-7.45074	-3.19131	-5.59019	-5.61143	-1.52503	-4.62543	-2.29681	-0.276192	1.68301	-2.10972	-3.88446	-3.01975	-4.77488	-5.66151	-3.47474	-2.49139
64	-2.71782	2.76622	-4.59776	-2.81327	-5.5015	-4.42633	-4.84761	-5.40006	1.15991	1.67095	0.213467	0.789056	2.08493	1.04117	-5.0135	-3.28389	-7.45705	-3.16897	-5.54406	-5.61356	-1.35214	-4.50645	-2.10952	-0.07966	1.86551	-1.93057	-3.78562	-2.92235	-4.64902	-5.5687	-3.35138	-2.43668
65	-2.66227	2.79295	-4.61294	-2.74279	-5.47539	-4.3937	-4.97112	-5.48172	1.18361	1.67627	0.205456	0.804995	2.13203	1.0993	-5.02484	-3.38187	-7.4716	-3.16378	-5.50746	-5.59947	-1.17347	-4.38968	-1.90594	0.133627	2.05395	-1.7593	-3.6837	-2.82383	-4.51589	-5.47332	-3.22482	-2.38066
66	-2.60598	2.82384	-4.6485	-2.71479	-5.49737	-4.40264	-5.06913	-5.55858	1.20929	1.68476	0.210021	0.81736	2.17761	1.15671	-5.02198	-3.41746	-7.48878	-3.16709	-5.47907	-5.55748	-0.990746	-4.27357	-1.68785	0.352556	2.24929	-1.59416	-3.57795	-2.72313	-4.37287	-5.37698	-3.09704	-2.31972
67	-2.54541	2.8564	-4.69489	-2.7131	-5.54822	-4.44104	-5.1444	-5.62769	1.23877	1.69935	0.228979	0.828723	2.22293	1.21385	-4.99887	-3.38869	-7.49998	-3.16519	-5.45779	-5.48273	-0.805487	-4.1554	-1.45806	0.565419	2.44994	-1.42932	-3.46656	-2.61885	-4.21645	-5.28108	-2.96893	-2.2475
68	-2.47785	2.88891	-4.74369	-2.7231	-5.61098	-4.49714	-5.20066	-5.68655	1.27348	1.72206	0.262436	0.841363	2.26831	1.27323	-4.9543	-3.31399	-7.49729	-3.14318	-5.43932	-5.37774	-0.617765	-4.03243	-1.21902	0.767515	2.65139	-1.25628	-3.34699	-2.5093	-4.04307	-5.18648	-2.83951	-2.15658
69	-2.40148	2.92046	-4.78787	-2.73233	-5.67233	-4.55966	-5.24242	-5.73259	1.31441	1.75386	0.309086	0.856988	2.3135	1.33862	-4.89175	-3.22696	-7.47531	-3.09178	-5.41555	-5.24916	-0.425933	-3.90217	-0.971899	0.96078	2.84918	-1.06556	-3.21627	-2.39261	-3.8501	-5.09273	-2.70555	-2.04034
70	-2.31484	2.95078	-4.82192	-2.73095	-5.72279	-4.61814	-5.27451	-5.76321	1.36218	1.79493	0.366573	0.876922	2.35847	1.414	-4.81614	-3.15457	-7.43077	-3.01285	-5.379	-5.10351	-0.227159	-3.76231	-0.716777	1.1507	3.04178	-0.849191	-3.07117	-2.26662	-3.63649	-4.99744	-2.56184	-1.89345
71	-2.21647	2.97989	-4.84178	-2.71186	-5.75615	-4.66315	-5.30173	-5.77603	1.41695	1.84446	0.431749	0.902242	2.40386	1.50246	-4.73035	-3.10168	-7.36157	-2.91649	-5.32615	-4.94584	-0.0191	-3.61204	-0.454114	1.34305	3.23145	-0.603837	-2.90806	-2.12852	-3.40199	-4.89665	-2.40191	-1.71126
72	-2.10493	3.00781	-4.84459	-2.6703	-5.76855	-4.68696	-5.32817	-5.76895	1.47845	1.9003	0.501448	0.933804	2.45126	1.60547	-4.63425	-3.05812	-7.26615	-2.81085	-5.25673	-4.77943	0.198704	-3.45342	-0.186215	1.54184	3.4225	-0.331183	-2.72295	-1.97448	-3.14568	-4.78589	-2.2187	-1.48999
73	-1.97905	3.03419	-4.82862	-2.60367	-5.75861	-4.6841	-5.35639	-5.74034	1.54619	1.95872	0.573367	0.972869	2.5035	1.72251	-4.52574	-3.01246	-7.14169	-2.69831	-5.17056	-4.60567	0.42451	-3.291	0.082409	1.74869	3.61876	-0.036311	-2.51158	-1.79975	-2.86456	-4.66118	-2.00496	-1.22747
74	-1.83809	3.0584	-4.79328	-2.51112	-5.72757	-4.65178	-5.38675	-5.68917	1.61994	2.01548	0.646819	1.02165	2.56438	1.85139	-4.40205	-2.95682	-6.98301	-2.57962	-5.06634	-4.42446	0.654778	-3.13034	0.346116	1.9628	3.82283	0.272484	-2.26983	-1.59925	-2.55373	-4.51931	-1.75371	-0.923147
75	-1.68177	3.07999	-4.73889	-2.39287	-5.67896	-4.58987	-5.41733	-5.61544	1.70027	2.06766	0.723104	1.08344	2.63784	1.98929	-4.26102	-2.88485	-6.78528	-2.4559	-4.94397	-4.23511	0.884662	-2.97645	0.59936	2.17952	4.03644	0.58444	-1.99387	-1.36838	-2.20738	-4.3574	-1.4591	-0.577079
76	-1.51055	3.09908	-4.66677	-2.24988	-5.61793	-4.5008	-5.44475	-5.52048	1.78851	2.11474	0.804811	1.16205	2.7271	2.13382	-4.10226	-2.7909	-6.54822	-2.32834	-4.80561	-4.03824	1.10824	-2.83361	0.836262	2.38874	4.25995	0.889877	-1.68046	-1.10402	-1.82048	-4.17196	-1.1166	-0.189231
77	-1.32576	3.11636	-4.57924	-2.08409	-5.55034	-4.38942	-5.46566	-5.4067	1.88615	2.15814	0.894581	1.26043	2.83393	2.28367	-3.92719	-2.66877	-6.27687	-2.19795	-4.65493	-3.83743	1.31889	-2.70603	1.04951	2.57702	4.49036	1.1836	-1.32742	-0.805498	-1.39024	-3.95828	-0.723004	0.239909
78	-1.12949	3.13251	-4.47972	-1.89923	-5.48162	-4.26264	-5.47785	-5.27724	1.9941	2.20022	0.994406	1.3799	2.9578	2.43818	-3.73685	-2.50868	-5.97837	-2.06453	-4.49548	-3.63717	1.50933	-2.59868	1.23209	2.7315	4.71759	1.46416	-0.934343	-0.475136	-0.917191	-3.71141	-0.277073	0.7091
79	-0.924533	3.14783	-4.37215	-1.701	-5.41561	-4.12857	-5.48012	-5.13544	2.11221	2.24386	1.10607	1.51941	3.09533	2.59635	-3.53136	-2.30113	-5.65931	-1.92566	-4.32942	-3.44128	1.6719	-2.51687	1.38149	2.84174	4.92318	1.72996	-0.50326	-0.117671	-0.405791	-3.42767	0.218781	1.21606
80	-0.714258	3.16234	-4.26011	-1.49659	-5.35335	-3.99526	-5.47102	-4.98433	2.23928	2.29218	1.23159	1.6758	3.24079	2.75605	-3.31126	-2.04433	-5.3249	-1.77577	-4.15672	-3.2546	1.79971	-2.46433	1.50118	2.90177	5.0842	1.97572	-0.0389062	0.261044	0.136175	-3.10576	0.757195	1.75682
81	-0.502326	3.17592	-4.14605	-1.29405	-5.29255	-3.86962	-5.44783	-4.82618	2.37333	2.34733	1.37239	1.84475	3.38794	2.91425	-3.07811	-1.7447	-4.98054	-1.60679	-3.97547	-3.08303	1.88781	-2.44233	1.59799	2.913	5.17788	2.19251	0.451379	0.654882	0.697694	-2.74669	1.32644	2.32456
82	-0.292588	3.18832	-4.0309	-1.10146	-5.22766	-3.75621	-5.40678	-4.66239	2.51159	2.40982	1.5273	2.02179	3.53096	3.06809	-2.83445	-1.41081	-4.63402	-1.41158	-3.78359	-2.93227	1.93305	-2.4513	1.67855	2.88327	5.18472	2.37002	0.95777	1.05734	1.26386	-2.35319	1.91167	2.90917
83	-0.0892503	3.1989	-3.91421	-0.925791	-5.15138	-3.65625	-5.34405	-4.49359	2.65032	2.47877	1.69136	2.20226	3.6644	3.21482	-2.58348	-1.05005	-4.29432	-1.18517	-3.5807	-2.80717	1.93284	-2.49309	1.74717	2.82037	5.09111	2.49865	1.46827	1.46077	1.81624	-1.92977	2.49606	3.49808
84	0.10327	3.2066	-3.79428	-0.771682	-5.05637	-3.56735	-5.25647	-4.31951	2.7848	2.55218	1.857	2.38069	3.78327	3.35087	-2.32839	-0.671265	-3.96899	-0.923265	-3.36938	-2.70904	1.88512	-2.57073	1.80408	2.72683	4.89281	2.5726	1.96909	1.85582	2.33458	-1.48342	3.06156	4.07691
85	0.281102	3.21016	-3.66804	-0.640117	-4.93606	-3.48388	-5.14151	-4.13866	2.90978	2.62715	2.01622	2.55095	3.8832	3.47135	-2.0719	-0.2863	-3.66324	-0.621867	-3.15482	-2.63328	1.79022	-2.68539	1.84332	2.60083	4.59895	2.59337	2.44546	2.23194	2.79856	-1.02406	3.59065	4.63024
86	0.441583	3.20799	-3.53125	-0.528312	-4.78511	-3.39811	-4.99688	-3.94782	3.0197	2.69947	2.16122	2.70689	3.95981	3.57112	-1.81666	0.090789	-3.37963	-0.279992	-2.94291	-2.57154	1.65303	-2.83256	1.85418	2.43994	4.23399	2.5696	2.88309	2.57881	3.18993	-0.564152	4.06819	5.14265
87	0.5838	3.1978	-3.379	-0.430496	-4.59994	-3.30181	-4.82051	-3.74225	3.10902	2.76414	2.2845	2.84298	4.00749	3.64596	-1.56439	0.449832	-3.11632	0.097702	-2.73678	-2.51641	1.48369	-2.99979	1.8283	2.24487	3.83337	2.51168	3.26969	2.88793	3.49508	-0.117972	4.48355	5.59986
88	0.709109	3.17646	-3.20614	-0.338057	-4.37848	-3.18727	-4.61086	-3.51605	3.17293	2.81672	2.37991	2.95473	4.02016	3.69312	-1.3148	0.788625	-2.86735	0.502718	-2.53415	-2.46383	1.29711	-3.1668	1.7647	2.02346	3.43443	2.42975	3.59644	3.15353	3.70725	0.299395	4.83188	5.99016
89	0.821561	3.1405	-3.00724	-0.23936	-4.11934	-3.04779	-4.36708	-3.26265	3.2086	2.85469	2.44345	3.03956	3.99386	3.71144	-1.06491	1.10892	-2.62309	0.928118	-2.32526	-2.41323	1.11225	-3.30953	1.66882	1.79154	3.0704	2.34002	3.85911	3.37345	3.82714	0.674052	5.11406	6.30684
90	0.927775	3.08691	-2.77653	-0.120187	-3.82133	-2.87752	-4.08838	-2.97522	3.21647	2.87855	2.47472	3.09786	3.92934	3.70187	-0.809064	1.41218	-2.36966	1.37085	-2.09354	-2.36514	0.949028	-3.4049	1.54805	1.56569	2.76892	2.26738	4.05897	3.54973	3.86387	0.99631	5.33502	6.54991
91	1.03615	3.01394	-2.50818	0.035033	-3.48373	-2.67133	-3.77332	-2.64754	3.20109	2.89243	2.47757	3.13396	3.83291	3.66857	-0.53922	1.70193	-2.08955	1.83111	-1.82101	-2.31858	0.824166	-3.43356	1.40829	1.35464	2.55167	2.23978	4.20289	3.68858	3.83572	1.26327	5.50098	6.72588
92	1.15605	2.92212	-2.19699	0.241636	-3.1069	-2.42512	-3.41999	-2.27456	3.17143	2.90451	2.45948	3.15682	3.71594	3.62042	-0.246431	1.98418	-1.76322	2.30978	-1.49383	-2.26907	0.750057	-3.38257	1.25594	1.16053	2.43545	2.28094	4.30219	3.79945	3.76825	1.47929	5.61814	6.84584
93	1.29759	2.8144	-1.83929	0.513003	-2.69304	-2.13619	-3.02684	-1.85336	3.14047	2.92694	2.42991	3.18024	3.59383	3.57143	0.076686	2.25956	-1.37044	2.80315	-1.10232	-2.20651	0.73881	-3.24466	1.10328	0.990841	2.43659	2.408	4.37126	3.89315	3.69061	1.65502	5.69361	6.92389
94	1.47183	2.69517	-1.4342	0.858285	-2.24698	-1.80434	-2.59368	-1.38428	3.12432	2.97568	2.4001	3.22157	3.48484	3.5394	0.435591	2.52148	-0.891779	3.30028	-0.638091	-2.11393	0.807505	-3.01353	0.970533	0.86831	2.57468	2.63753	4.42595	3.97981	3.63201	1.80577	5.73661	6.97554
95	1.691	2.56943	-0.98458	1.27941	-1.77689	-1.43197	-2.12209	-0.871364	3.1412	3.06975	2.38408	3.29955	3.40899	3.54364	0.837185	2.76667	-0.311189	3.78711	-0.093731	-1.96294	0.978751	-2.68156	0.885712	0.827092	2.8719	2.99061	4.48245	4.06763	3.6193	1.94918	5.75995	7.01617
96	1.96822	2.44274	-0.497317	1.76891	-1.29343	-1.02389	-1.61582	-0.322356	3.21026	3.22922	2.3993	3.43251	3.38731	3.60296	1.29452	3.00588	0.384619	4.25651	0.534947	-1.70935	1.27671	-2.24175	0.883872	0.905108	3.35029	3.48603	4.55693	4.16342	3.67568	2.10253	5.78151	7.06151
97	2.31619	2.32232	0.017444	2.30936	-0.806561	-0.586646	-1.08059	0.251655	3.34987	3.4726	2.46565	3.63726	3.43997	3.73387	1.82543	3.26419	1.20929	4.71523	1.2468	-1.30836	1.72277	-1.68811	1.00409	1.14073	4.02558	4.13154	4.66546	4.27455	3.82007	2.27996	5.82343	7.12926
98	2.74508	2.21905	0.547006	2.87281	-0.322488	-0.128298	-0.523793	0.8368	3.57649	3.81465	2.60411	3.92805	3.58598	3.94965	2.4452	3.57768	2.17298	5.1804	2.03413	-0.739199	2.33237	-1.01346	1.28321	1.5687	4.90198	4.92144	4.82434	4.4123	4.06539	2.49278	5.91107	7.24013
99	3.25855	2.14624	1.07863	3.42759	0.157226	0.342324	0.046206	1.41979	3.8992	4.26091	2.8315	4.31127	3.83681	4.2555	3.1573	3.9855	3.2685	5.66617	2.8789	-0.012592	3.11144	-0.211349	1.74698	2.21711	5.97238	5.83208	5.04617	4.58865	4.41461	2.7481	6.06657	7.41294
100	3.85191	2.11824	1.59774	3.93305	0.634349	0.813984	0.619567	1.98778	4.32286	4.80821	3.16197	4.78814	4.20191	4.65405	3.94614	4.51248	4.45911	6.17462	3.75004	0.83445	4.04906	0.714857	2.39742	3.09886	7.21328	6.82086	5.34376	4.82464	4.86062	3.05596	6.31339	7.66417
101	4.5073	2.14044	2.09562	4.36476	1.11132	1.2772	1.18897	2.53585	4.83312	5.43305	3.59479	5.34208	4.66719	5.12849	4.77395	5.1587	5.66842	6.69444	4.60541	1.74278	5.11835	1.75061	3.21679	4.2206	8.57926	7.82449	5.71547	5.12803	5.38234	3.41453	6.65727	7.99519

## Sheet: PAAX
Prosthetic side			TF1	C:\Users\xb00012\Documents\Data\27_15_150415 SP\27_15_150415_0115.c3d	C:\Users\xb00012\Documents\Data\27_15_150415 SP\27_15_150415_0117.c3d	C:\Users\xb00012\Documents\Data\27_15_150415 SP\27_15_150415_0119.c3d	C:\Users\xb00012\Documents\Data\27_15_150415 SP\27_15_150415_0121.c3d	C:\Users\xb00012\Documents\Data\27_15_150415 SP\27_15_150415_0127.c3d	TF2	C:\Users\xb00012\Documents\Data\37_26_130515 SP\37_26_130515_0107.c3d	C:\Users\xb00012\Documents\Data\37_26_130515 SP\37_26_130515_0111.c3d	C:\Users\xb00012\Documents\Data\37_26_130515 SP\37_26_130515_0113.c3d	C:\Users\xb00012\Documents\Data\37_26_130515 SP\37_26_130515_0115.c3d	C:\Users\xb00012\Documents\Data\37_26_130515 SP\37_26_130515_0119.c3d	TF3	C:\Users\xb00012\Documents\Data\39_28_200515 SP\39_28_200515_0103.c3d	C:\Users\xb00012\Documents\Data\39_28_200515 SP\39_28_200515_0105.c3d	C:\Users\xb00012\Documents\Data\39_28_200515 SP\39_28_200515_0107.c3d	C:\Users\xb00012\Documents\Data\39_28_200515 SP\39_28_200515_0109.c3d	C:\Users\xb00012\Documents\Data\39_28_200515 SP\39_28_200515_0113.c3d	TF4	C:\Users\xb00012\Documents\Data\44_33_190615 SP\44_33_190615_0094.c3d	C:\Users\xb00012\Documents\Data\44_33_190615 SP\44_33_190615_0096.c3d	C:\Users\xb00012\Documents\Data\44_33_190615 SP\44_33_190615_0100.c3d	C:\Users\xb00012\Documents\Data\44_33_190615 SP\44_33_190615_0102.c3d	C:\Users\xb00012\Documents\Data\44_33_190615 SP\44_33_190615_0108.c3d	TF5	C:\Users\xb00012\Documents\Data\45_34_230615 SP\45_34_230615_0094.c3d	C:\Users\xb00012\Documents\Data\45_34_230615 SP\45_34_230615_0096.c3d	C:\Users\xb00012\Documents\Data\45_34_230615 SP\45_34_230615_0098.c3d	C:\Users\xb00012\Documents\Data\45_34_230615 SP\45_34_230615_0100.c3d	C:\Users\xb00012\Documents\Data\45_34_230615 SP\45_34_230615_0102.c3d
Frontal plane			Echelon	RANKLE_ANGLES_N	RANKLE_ANGLES_N	RANKLE_ANGLES_N	RANKLE_ANGLES_N	RANKLE_ANGLES_N	Echelon	LANKLE_ANGLES_N	LANKLE_ANGLES_N	LANKLE_ANGLES_N	LANKLE_ANGLES_N	LANKLE_ANGLES_N	Echelon	RANKLE_ANGLES_N	RANKLE_ANGLES_N	RANKLE_ANGLES_N	RANKLE_ANGLES_N	RANKLE_ANGLES_N	Echelon	RANKLE_ANGLES_N	RANKLE_ANGLES_N	RANKLE_ANGLES_N	RANKLE_ANGLES_N	RANKLE_ANGLES_N	Echelon	LANKLE_ANGLES_N	LANKLE_ANGLES_N	LANKLE_ANGLES_N	LANKLE_ANGLES_N	LANKLE_ANGLES_N
Ankle Angle				LINK_MODEL_BASED	LINK_MODEL_BASED	LINK_MODEL_BASED	LINK_MODEL_BASED	LINK_MODEL_BASED		LINK_MODEL_BASED	LINK_MODEL_BASED	LINK_MODEL_BASED	LINK_MODEL_BASED	LINK_MODEL_BASED		LINK_MODEL_BASED	LINK_MODEL_BASED	LINK_MODEL_BASED	LINK_MODEL_BASED	LINK_MODEL_BASED		LINK_MODEL_BASED	LINK_MODEL_BASED	LINK_MODEL_BASED	LINK_MODEL_BASED	LINK_MODEL_BASED		LINK_MODEL_BASED	LINK_MODEL_BASED	LINK_MODEL_BASED	LINK_MODEL_BASED	LINK_MODEL_BASED
101 points over stance phase				Original	Original	Original	Original	Original		Original	Original	Original	Original	Original		Original	Original	Original	Original	Original		Original	Original	Original	Original	Original		Original	Original	Original	Original	Original
ITEM	Mean	SD	C2_R	0	0	0	0	0	C2_L	0	0	0	0	0	C2_R	0	0	0	0	0	C2_R	0	0	0	0	0	C2_L	0	0	0	0	0
1	0.0771634	1.9343	-1.89115	-1.786	-1.77873	-2.0573	-2.21816	-1.61556	-1.04914	-0.67228	-1.19412	-1.19087	-1.13971	-1.04874	-0.286147	-0.460193	-0.430705	-0.081687	0.098917	-0.557068	0.0157348	-0.219358	0.265103	0.232351	0.097142	-0.296564	3.59652	3.25026	4.13003	3.65838	3.58493	3.35901
2	0.288688	1.91778	-1.60777	-1.46934	-1.41715	-1.81958	-1.98597	-1.34682	-1.03192	-0.633897	-1.19079	-1.16013	-1.07552	-1.09928	0.0866184	-0.009269	-0.090612	0.256634	0.463066	-0.186727	0.254264	-0.014718	0.546281	0.466728	0.417297	-0.144269	3.74225	3.3026	4.27543	3.81568	3.78447	3.53308
3	0.532412	1.92557	-1.31769	-1.14341	-1.0498	-1.56529	-1.75395	-1.07601	-1.01078	-0.58296	-1.19076	-1.12576	-1.00406	-1.15036	0.50217	0.496375	0.31136	0.623387	0.844365	0.235364	0.552631	0.270975	0.888011	0.749265	0.798686	0.05622	3.93573	3.39173	4.4572	4.0145	4.03754	3.77765
4	0.797541	1.96292	-1.03129	-0.818994	-0.691872	-1.30241	-1.53003	-0.813132	-0.984222	-0.516444	-1.19376	-1.08825	-0.924681	-1.19798	0.927891	1.0084	0.746671	0.988071	1.21665	0.679662	0.892639	0.624783	1.26093	1.06847	1.21572	0.293294	4.18268	3.5315	4.6771	4.25588	4.34888	4.10006
5	1.06783	2.02634	-0.763517	-0.513331	-0.361623	-1.04736	-1.32413	-0.571138	-0.952311	-0.436995	-1.19776	-1.04988	-0.840779	-1.23613	1.3368	1.49076	1.18653	1.32939	1.56135	1.11595	1.24631	1.01935	1.62827	1.4049	1.63287	0.546143	4.47189	3.72312	4.92406	4.52352	4.70099	4.48776
6	1.33065	2.10913	-0.522605	-0.236174	-0.06917	-0.809773	-1.14191	-0.355996	-0.914797	-0.346773	-1.20062	-1.01154	-0.754594	-1.26046	1.71422	1.92901	1.60914	1.63968	1.87103	1.52223	1.58425	1.41787	1.95751	1.73601	2.01729	0.792591	4.79217	3.96348	5.18653	4.80501	5.07803	4.92781
7	1.57612	2.20237	-0.314056	0.005476	0.179413	-0.596997	-0.98741	-0.170762	-0.871341	-0.248504	-1.19957	-0.973244	-0.667705	-1.26768	2.05729	2.3259	2.00348	1.92207	2.14714	1.88786	1.88163	1.78444	2.2251	2.03935	2.34306	1.01619	5.12708	4.24021	5.44904	5.08693	5.45929	5.39995
8	1.79779	2.29798	-0.139649	0.208179	0.383845	-0.412851	-0.861932	-0.015486	-0.821474	-0.14474	-1.19235	-0.933755	-0.580689	-1.25584	2.36864	2.68717	2.36458	2.18361	2.39565	2.2122	2.12094	2.09024	2.41761	2.29624	2.5951	1.20549	5.46048	4.53669	5.69634	5.35865	5.82702	5.88368
9	1.99214	2.38967	0.0018534	0.371495	0.54797	-0.258365	-0.764077	0.112244	-0.764898	-0.037929	-1.17737	-0.891008	-0.49332	-1.22486	2.65298	3.01599	2.69077	2.43347	2.62431	2.50035	2.29265	2.31797	2.53075	2.49369	2.76776	1.35306	5.77811	4.83585	5.91543	5.61174	6.1679	6.35961
10	2.15782	2.47313	0.11364	0.497281	0.677352	-0.132379	-0.690434	0.216381	-0.701802	0.06935	-1.15308	-0.842966	-0.405343	-1.17697	2.91433	3.31198	2.98192	2.67924	2.84035	2.75819	2.39461	2.46266	2.5669	2.62521	2.86184	1.45646	6.06834	5.12237	6.09747	5.8394	6.47248	6.80996
11	2.29451	2.54544	0.199764	0.589122	0.77743	-0.032155	-0.636865	0.301286	-0.632852	0.174682	-1.11766	-0.788371	-0.316779	-1.11613	3.15364	3.57222	3.23734	2.92105	3.04848	2.98913	2.43014	2.5284	2.53279	2.69043	2.88155	1.51751	6.32186	5.38364	6.23733	6.03622	6.73439	7.21772
12	2.40222	2.6047	0.263927	0.65125	0.852629	0.045196	-0.599973	0.370532	-0.559109	0.27581	-1.06983	-0.72705	-0.227796	-1.04669	3.36906	3.79421	3.45497	3.1529	3.24918	3.19402	2.40586	2.52397	2.43858	2.69368	2.8335	1.53958	6.53139	5.61007	6.33216	6.19801	6.94955	7.56715
13	2.48131	2.64983	0.308962	0.68771	0.906383	0.102003	-0.577807	0.426519	-0.482086	0.370332	-1.00945	-0.65984	-0.138539	-0.972931	3.55749	3.97829	3.63224	3.36745	3.43737	3.37211	2.33052	2.45948	2.29771	2.64155	2.72784	1.52602	6.69168	5.79527	6.38046	6.32157	7.1154	7.84569
14	2.53234	2.6803	0.336739	0.701902	0.941251	0.140088	-0.569917	0.470369	-0.403686	0.455485	-0.937383	-0.588311	-0.049026	-0.899193	3.71483	4.12719	3.76628	3.55649	3.60265	3.52154	2.21437	2.34511	2.12566	2.54159	2.57927	1.48021	6.79946	5.93527	6.38249	6.4039	7.2297	8.04595
15	2.55596	2.6957	0.348326	0.696473	0.959195	0.160857	-0.576817	0.501924	-0.326118	0.528385	-0.855337	-0.514349	0.040518	-0.829806	3.83585	4.2432	3.85415	3.71079	3.73132	3.63976	2.06863	2.19309	1.93693	2.40192	2.40526	1.40595	6.85309	6.02701	6.34117	6.44154	7.29016	8.16559
16	2.55285	2.69539	0.344235	0.673681	0.96155	0.16526	-0.599267	0.519949	-0.251719	0.586403	-0.765768	-0.439976	0.129316	-0.768571	3.91486	4.32551	3.89366	3.82249	3.80953	3.72312	1.90489	2.01975	1.74242	2.23118	2.22277	1.30832	6.852	6.06703	6.26168	6.43067	7.29474	8.20586
17	2.52375	2.67864	0.324624	0.635659	0.948855	0.154035	-0.638121	0.522691	-0.183017	0.626939	-0.67166	-0.36732	0.215775	-0.718817	3.94708	4.37045	3.8841	3.88624	3.82775	3.76688	1.73368	1.84119	1.54807	2.03979	2.04524	1.19413	6.79636	6.05135	6.14968	6.36784	7.2425	8.17047
18	2.46944	2.64518	0.289449	0.584528	0.92086	0.127866	-0.694519	0.508509	-0.122919	0.646983	-0.576872	-0.298538	0.297604	-0.683774	3.93063	4.37419	3.82877	3.89792	3.78473	3.76753	1.56283	1.66688	1.35425	1.84136	1.88086	1.07082	6.6872	5.97715	6.00957	6.25074	7.1339	8.06467
19	2.39088	2.59579	0.238609	0.522579	0.876999	0.087309	-0.770275	0.476431	-0.0746928	0.642747	-0.486267	-0.235537	0.372612	-0.667019	3.86744	4.33334	3.73619	3.85586	3.68694	3.72488	1.39629	1.4992	1.15695	1.65025	1.73146	0.943582	6.52675	5.84469	5.84414	6.0792	6.97094	7.89481
20	2.28915	2.53265	0.172039	0.45259	0.817141	0.032553	-0.868118	0.426029	-0.0415324	0.610576	-0.405206	-0.179973	0.439026	-0.672085	3.76274	4.24554	3.61736	3.76297	3.54562	3.64218	1.23342	1.33563	0.951068	1.47598	1.59258	0.811839	6.31909	5.65785	5.65572	5.85641	6.75737	7.66809
21	2.16546	2.45957	0.0896524	0.377653	0.741804	-0.036926	-0.991098	0.356829	-0.0262308	0.547657	-0.338793	-0.13356	0.495357	-0.701815	3.62462	4.11378	3.48325	3.62651	3.37396	3.52559	1.06891	1.16823	0.731682	1.31928	1.45539	0.669971	6.07037	5.42376	5.44696	5.58975	6.4991	7.39227
22	2.0212	2.38164	-0.0088138	0.300298	0.651893	-0.122781	-1.14167	0.268191	-0.0311384	0.452547	-0.29174	-0.098369	0.539529	-0.757659	3.46219	3.94694	3.3418	3.45612	3.18338	3.3827	0.89492	0.985405	0.494561	1.17243	1.31005	0.51215	5.78883	5.15184	5.22152	5.29021	6.20517	7.07539
23	1.85793	2.30438	-0.123701	0.221812	0.548363	-0.227457	-1.3208	0.159576	-0.057952	0.325588	-0.268366	-0.07677	0.568771	-0.838983	3.28232	3.75406	3.19445	3.26182	2.98069	3.22059	0.704256	0.776546	0.238125	1.02285	1.14895	0.334807	5.48472	4.85386	4.98515	4.97057	5.88774	6.7263
24	1.67783	2.23295	-0.255125	0.142099	0.432308	-0.353301	-1.52774	0.031006	-0.107303	0.169763	-0.272217	-0.071447	0.57996	-0.942575	3.08862	3.54161	3.03652	3.05092	2.76857	3.04546	0.492973	0.534592	-0.034889	0.858967	0.969633	0.136561	5.16999	4.54366	4.74612	4.64457	5.56077	6.35482
25	1.48407	2.17128	-0.402854	0.060429	0.304481	-0.501498	-1.76079	-0.116892	-0.178341	-0.008626	-0.305754	-0.08534	0.570501	-1.06249	2.88141	3.31462	2.86091	2.8233	2.54689	2.86136	0.262811	0.258367	-0.317631	0.676047	0.776355	-0.079083	4.85734	4.23601	4.51433	4.32622	5.23829	5.97184
26	1.28076	2.1214	-0.5665	-0.024437	0.164033	-0.671636	-2.01731	-0.283147	-0.268447	-0.199788	-0.370158	-0.121264	0.539239	-1.19026	2.65767	3.07828	2.65955	2.5716	2.31264	2.66627	0.0220236	-0.044294	-0.600686	0.478238	0.578712	-0.301852	4.55903	3.94455	4.29931	4.02859	4.933	5.58972
27	1.07244	2.08358	-0.745624	-0.114354	0.008248	-0.86235	-2.29304	-0.466623	-0.373188	-0.391493	-0.464752	-0.18077	0.487056	-1.31598	2.41255	2.83758	2.42427	2.28802	2.0609	2.45201	-0.217421	-0.357887	-0.874259	0.27593	0.38775	-0.518638	4.28586	3.68062	4.10834	3.76205	4.65536	5.2229
28	0.863698	2.05704	-0.939206	-0.211513	-0.166061	-1.07166	-2.58117	-0.665626	-0.486524	-0.571098	-0.585677	-0.262862	0.417279	-1.43026	2.14195	2.5949	2.14817	1.969	1.78685	2.21082	-0.443984	-0.664379	-1.13038	0.080906	0.212359	-0.718421	4.04626	3.45319	3.94586	3.53311	4.41272	4.88639
29	0.659029	2.04076	-1.14496	-0.317227	-0.360112	-1.29672	-2.87315	-0.877602	-0.601236	-0.727346	-0.72531	-0.363447	0.335738	-1.52581	1.84463	2.34876	1.829	1.61537	1.4869	1.94309	-0.648911	-0.948464	-1.36302	-0.097236	0.057794	-0.893629	3.84563	3.26886	3.81354	3.34429	4.20907	4.59239
30	0.462696	2.03407	-1.35918	-0.431564	-0.571984	-1.53293	-3.16022	-1.09919	-0.709668	-0.851878	-0.872754	-0.47538	0.25004	-1.59837	1.52326	2.09224	1.47375	1.23045	1.1603	1.65955	-0.82689	-1.20038	-1.5678	-0.252208	-0.073856	-1.0402	3.68596	3.13153	3.7106	3.19458	4.04523	4.34786
31	0.278521	2.03673	-1.57713	-0.55368	-0.796694	-1.77394	-3.43491	-1.32645	-0.804582	-0.940205	-1.01542	-0.589445	0.168482	-1.64633	1.18412	1.81404	1.09925	0.819693	0.810807	1.37682	-0.975793	-1.41536	-1.74271	-0.380655	-0.182639	-1.15761	3.56599	3.04171	3.63427	3.08048	3.91938	4.15412
32	0.109881	2.04865	-1.79377	-0.682045	-1.02721	-2.01265	-3.69187	-1.55508	-0.879902	-0.991265	-1.14097	-0.696296	0.098691	-1.66967	0.837004	1.50708	0.727393	0.392767	0.44718	1.1106	-1.09582	-1.59155	-1.88807	-0.481657	-0.270014	-1.24783	3.4819	2.99627	3.58048	2.99718	3.82764	4.0079
33	-0.040388	2.06949	-2.00431	-0.814306	-1.25589	-2.24257	-3.92774	-1.78103	-0.931303	-1.00664	-1.2392	-0.787919	0.046462	-1.66921	0.494143	1.17526	0.37809	-0.036031	0.082412	0.870982	-1.18868	-1.72888	-2.00548	-0.55658	-0.338301	-1.31417	3.42821	2.98881	3.54467	2.93957	3.76476	3.90325
34	-0.170406	2.09819	-2.20475	-0.94758	-1.47576	-2.45881	-4.14068	-2.00094	-0.956464	-0.9897	-1.30343	-0.858549	0.01554	-1.64618	0.167623	0.830746	0.063909	-0.450506	-0.268077	0.662042	-1.25713	-1.82935	-2.09738	-0.608417	-0.390262	-1.36024	3.39869	3.01066	3.52229	2.90274	3.7248	3.83297
35	-0.279487	2.13289	-2.39215	-1.07913	-1.68118	-2.65811	-4.33002	-2.21232	-0.954983	-0.944813	-1.33115	-0.904688	0.007739	-1.602	-0.132942	0.487562	-0.209961	-0.835901	-0.590054	0.483645	-1.30444	-1.89648	-2.16747	-0.640691	-0.428753	-1.38877	3.38708	3.05223	3.50924	2.88236	3.7018	3.78977
36	-0.367984	2.17125	-2.56461	-1.20682	-1.86794	-2.83856	-4.49609	-2.41363	-0.927995	-0.876724	-1.32381	-0.924553	0.023288	-1.53817	-0.401391	0.157425	-0.443166	-1.18086	-0.8736	0.333245	-1.33377	-1.93457	-2.22035	-0.656724	-0.456272	-1.40092	3.38784	3.1044	3.50241	2.87498	3.69033	3.76707
37	-0.436992	2.21102	-2.72118	-1.32938	-2.0334	-2.99917	-4.64006	-2.6039	-0.877726	-0.790116	-1.28536	-0.917804	0.061103	-1.45646	-0.634654	-0.151058	-0.638509	-1.47764	-1.11294	0.20688	-1.34802	-1.94906	-2.2601	-0.659491	-0.474622	-1.39682	3.39662	3.15967	3.50021	2.87805	3.686	3.75916
38	-0.488128	2.25046	-2.8618	-1.44629	-2.17661	-3.13979	-4.76366	-2.78267	-0.807055	-0.689273	-1.22086	-0.885368	0.119256	-1.35903	-0.832339	-0.430923	-0.801296	-1.72383	-1.30571	0.100067	-1.3499	-1.94648	-2.28877	-0.651932	-0.48488	-1.37744	3.41045	3.21258	3.50262	2.8898	3.68593	3.76135
39	-0.523459	2.28859	-2.98718	-1.5578	-2.29837	-3.26123	-4.86874	-2.94975	-0.719079	-0.57786	-1.1355	-0.829123	0.195389	-1.2483	-0.996798	-0.676468	-0.93799	-1.92421	-1.45396	0.008631	-1.34188	-1.93289	-2.30626	-0.637001	-0.487761	-1.34548	3.42764	3.25974	3.51046	2.90906	3.68892	3.77
40	-0.545326	2.32513	-3.0985	-1.66488	-2.40072	-3.36519	-4.95679	-3.10491	-0.616766	-0.458852	-1.03406	-0.751519	0.287034	-1.12643	-1.13263	-0.884797	-1.05528	-2.08761	-1.56446	-0.070995	-1.3262	-1.91291	-2.31171	-0.616906	-0.484247	-1.30522	3.44746	3.29969	3.52435	2.93508	3.6955	3.78267
41	-0.556085	2.36026	-3.19704	-1.76894	-2.48635	-3.4538	-5.02861	-3.24747	-0.502855	-0.33449	-0.920696	-0.655416	0.391681	-0.995355	-1.24548	-1.05774	-1.15933	-2.22204	-1.64657	-0.141718	-1.30489	-1.89015	-2.30464	-0.592283	-0.47576	-1.26162	3.46984	3.33254	3.54401	2.96752	3.70728	3.79784
42	-0.55796	2.39436	-3.28389	-1.8712	-2.55839	-3.52935	-5.08415	-3.37635	-0.37987	-0.206295	-0.799101	-0.543951	0.506875	-0.856878	-1.34105	-1.20168	-1.25433	-2.33349	-1.70969	-0.206049	-1.27998	-1.86814	-2.28603	-0.562622	-0.463781	-1.21933	3.49499	3.35964	3.56828	3.00631	3.72622	3.81447
43	-0.553058	2.42796	-3.35985	-1.97206	-2.6202	-3.59406	-5.12264	-3.49029	-0.250085	-0.075233	-0.672413	-0.420268	0.63034	-0.712849	-1.42484	-1.32525	-1.34267	-2.42731	-1.76241	-0.266568	-1.25369	-1.85012	-2.25855	-0.527672	-0.449485	-1.18264	3.52318	3.38317	3.59542	3.05154	3.75394	3.83183
44	-0.543376	2.46156	-3.42546	-2.07097	-2.67527	-3.6499	-5.14284	-3.58831	-0.11544	0.058084	-0.5431	-0.287328	0.760202	-0.565058	-1.50217	-1.43702	-1.42647	-2.50936	-1.81218	-0.325805	-1.22842	-1.83901	-2.2256	-0.4879	-0.434098	-1.15548	3.5546	3.40596	3.62344	3.1033	3.79118	3.84915
45	-0.530571	2.49556	-3.481	-2.16654	-2.72674	-3.69825	-5.1434	-3.67008	0.0224744	0.193242	-0.412841	-0.147808	0.895019	-0.41524	-1.57729	-1.54349	-1.50767	-2.58609	-1.86393	-0.385268	-1.20619	-1.83677	-2.19085	-0.444278	-0.418892	-1.14017	3.58915	3.43111	3.65027	3.16145	3.83745	3.86547
46	-0.515756	2.53004	-3.52665	-2.25683	-2.77725	-3.73978	-5.12318	-3.7362	0.162393	0.329952	-0.282572	-0.004036	1.0337	-0.265079	-1.65245	-1.64781	-1.58735	-2.66302	-1.91932	-0.444718	-1.18829	-1.84399	-2.15765	-0.398108	-0.404935	-1.13679	3.62621	3.46135	3.67406	3.22547	3.89055	3.87964
47	-0.499613	2.56466	-3.56263	-2.33965	-2.82877	-3.77487	-5.08171	-3.78814	0.303356	0.468129	-0.152649	0.14203	1.17538	-0.116111	-1.72798	-1.74949	-1.66667	-2.74355	-1.97785	-0.502338	-1.17532	-1.8597	-2.12794	-0.351202	-0.392915	-1.14483	3.6645	3.49836	3.69356	3.29426	3.94611	3.89022
48	-0.482671	2.5989	-3.58955	-2.4132	-2.88259	-3.80416	-5.01966	-3.82813	0.444683	0.607801	-0.022987	0.288821	1.31936	0.030419	-1.80313	-1.84492	-1.74717	-2.82924	-2.03855	-0.555782	-1.16749	-1.88224	-2.10208	-0.305668	-0.3829	-1.16455	3.70213	3.54271	3.70861	3.36564	3.99809	3.8956
49	-0.465535	2.63224	-3.60857	-2.4765	-2.93948	-3.82877	-4.93949	-3.8586	0.585897	0.748876	0.106705	0.43506	1.46515	0.173694	-1.87697	-1.9292	-1.83041	-2.92097	-2.10106	-0.603214	-1.16488	-1.91052	-2.07992	-0.263339	-0.374238	-1.19641	3.73685	3.59376	3.72012	3.43599	4.04017	3.89422
50	-0.448908	2.66435	-3.62144	-2.52977	-2.99973	-3.84978	-4.84607	-3.88185	0.726561	0.890856	0.2366	0.57956	1.61244	0.313356	-1.94863	-1.99805	-1.91768	-3.01894	-2.16488	-0.643618	-1.16734	-1.94445	-2.0615	-0.2254	-0.365708	-1.23964	3.76631	3.64934	3.72946	3.50022	4.06746	3.88507
51	-0.433389	2.69504	-3.6306	-2.57416	-3.06334	-3.86785	-4.74766	-3.90001	0.86606	1.03261	0.36654	0.720913	1.76094	0.449298	-2.01672	-2.04861	-2.00952	-3.12107	-2.22786	-0.676547	-1.17406	-1.98415	-2.04737	-0.191908	-0.356262	-1.29059	3.78838	3.70541	3.73772	3.55313	4.0775	3.86812
52	-0.419198	2.72424	-3.63919	-2.61124	-3.12981	-3.88301	-4.65668	-3.91519	1.00359	1.17283	0.496013	0.857521	1.91014	0.581442	-2.07915	-2.08061	-2.10491	-3.22189	-2.28665	-0.70169	-1.18292	-2.02778	-2.03849	-0.16161	-0.345736	-1.34097	3.80168	3.75696	3.74553	3.59119	4.07021	3.8445
53	-0.406151	2.7521	-3.65082	-2.64262	-3.19811	-3.89496	-4.58882	-3.92961	1.13833	1.31055	0.624218	0.988008	2.05919	0.709666	-2.13379	-2.09712	-2.20123	-3.31293	-2.3388	-0.718881	-1.19043	-2.07108	-2.03549	-0.132232	-0.334915	-1.37844	3.80596	3.79924	3.75324	3.61329	4.04767	3.81638
54	-0.393757	2.77882	-3.66839	-2.66956	-3.26631	-3.9036	-4.557	-3.9455	1.26971	1.44559	0.75027	1.11169	2.2071	0.83391	-2.17893	-2.10367	-2.29453	-3.38519	-2.38271	-0.728539	-1.19333	-2.10965	-2.03802	-0.101668	-0.324916	-1.39239	3.80215	3.82904	3.76123	3.62048	4.01358	3.78643
55	-0.381373	2.8046	-3.69284	-2.69292	-3.3314	-3.90921	-4.56591	-3.96475	1.39776	1.57871	0.873589	1.2288	2.35309	0.954593	-2.2135	-2.10593	-2.38035	-3.4327	-2.41665	-0.731867	-1.19034	-2.14107	-2.04481	-0.069214	-0.316583	-1.38005	3.79206	3.84517	3.77007	3.61532	3.9725	3.75722
56	-0.368308	2.8296	-3.72283	-2.71337	-3.38967	-3.9125	-4.61	-3.98859	1.52308	1.71119	0.994254	1.34033	2.49683	1.07278	-2.23741	-2.10591	-2.45575	-3.45546	-2.4395	-0.730433	-1.18234	-2.16451	-2.05383	-0.035958	-0.310345	-1.34706	3.77796	3.84828	3.78026	3.6013	3.92911	3.73083
57	-0.35394	2.85418	-3.75586	-2.73161	-3.43811	-3.91449	-4.6777	-4.01738	1.64676	1.84431	1.11318	1.44788	2.63845	1.19	-2.25199	-2.10148	-2.52062	-3.45943	-2.45272	-0.7257	-1.17088	-2.17923	-2.06199	-0.003864	-0.30611	-1.30318	3.76226	3.8404	3.79207	3.5824	3.88762	3.7088
58	-0.337953	2.87901	-3.78978	-2.74851	-3.47553	-3.91635	-4.75768	-4.05086	1.77011	1.97886	1.2319	1.55337	2.77847	1.30795	-2.26034	-2.09026	-2.57721	-3.4547	-2.45997	-0.719572	-1.15695	-2.18433	-2.06516	0.025684	-0.303006	-1.25792	3.7472	3.82462	3.80536	3.56258	3.85116	3.69228
59	-0.320347	2.90499	-3.82332	-2.76489	-3.50322	-3.91906	-4.84103	-4.08841	1.89429	2.11479	1.35208	1.65869	2.91775	1.42812	-2.26672	-2.07166	-2.62925	-3.4522	-2.46503	-0.71547	-1.14057	-2.1792	-2.0589	0.05264	-0.299232	-1.21818	3.7346	3.8047	3.81958	3.5452	3.82132	3.6822
60	-0.301224	2.93279	-3.85591	-2.78132	-3.52445	-3.92301	-4.92153	-4.12926	2.0201	2.25134	1.475	1.7651	3.05734	1.55174	-2.27498	-2.04645	-2.68038	-3.45937	-2.4711	-0.7176	-1.12094	-2.16359	-2.03929	0.078663	-0.292577	-1.18791	3.72561	3.78438	3.83423	3.5325	3.79794	3.67898
61	-0.280508	2.96266	-3.88725	-2.79801	-3.54298	-3.92767	-4.99517	-4.17243	2.14796	2.38734	1.60138	1.87319	3.19841	1.67948	-2.28755	-2.01695	-2.73308	-3.47755	-2.48151	-0.728687	-1.09637	-2.13702	-2.00287	0.106705	-0.280845	-1.16783	3.72068	3.76668	3.8492	3.52533	3.77974	3.68247
62	-0.257712	2.99433	-3.91689	-2.81494	-3.56155	-3.9317	-5.05965	-4.21662	2.27784	2.52158	1.73147	1.98301	3.34186	1.81129	-2.30518	-1.9865	-2.78852	-3.50292	-2.49942	-0.748537	-1.06415	-2.09823	-1.9463	0.139916	-0.261898	-1.15423	3.71982	3.75352	3.86508	3.52349	3.76502	3.69198
63	-0.231866	3.02713	-3.94421	-2.83199	-3.58144	-3.93359	-5.11387	-4.26017	2.40949	2.65296	1.8652	2.09453	3.48812	1.94663	-2.32679	-1.95814	-2.84665	-3.52943	-2.52597	-0.773757	-1.02063	-2.04548	-1.86646	0.180607	-0.233385	-1.13844	3.72281	3.74588	3.88305	3.52637	3.75225	3.70653
64	-0.201701	3.06025	-3.96854	-2.84897	-3.60289	-3.93211	-5.15759	-4.30113	2.54244	2.7805	2.00234	2.20768	3.63711	2.08459	-2.34974	-1.93478	-2.90548	-3.55135	-2.55881	-0.798274	-0.962179	-1.97789	-1.76146	0.230183	-0.19303	-1.10869	3.72951	3.74424	3.90448	3.5335	3.7403	3.72502
65	-0.165988	3.09286	-3.98929	-2.86566	-3.62571	-3.92629	-5.19118	-4.33759	2.67616	2.90338	2.14259	2.32234	3.78839	2.22412	-2.37023	-1.9187	-2.9602	-3.56484	-2.59245	-0.814986	-0.886431	-1.89675	-1.63231	0.28984	-0.139311	-1.05363	3.73984	3.74899	3.93034	3.54493	3.72853	3.74643
66	-0.123791	3.12431	-4.006	-2.88177	-3.64947	-3.91528	-5.21546	-4.36805	2.81006	3.02096	2.2858	2.43823	3.94114	2.36417	-2.3838	-1.90924	-3.00422	-3.56816	-2.61983	-0.817555	-0.793085	-1.80564	-1.484	0.360943	-0.07133	-0.965391	3.75387	3.76053	3.96088	3.56127	3.7169	3.76979
67	-0.0745802	3.1541	-4.01827	-2.89692	-3.67317	-3.89835	-5.23139	-4.39155	2.94353	3.13279	2.43197	2.55494	4.09427	2.50369	-2.38596	-1.9016	-3.03145	-3.56088	-2.63461	-0.801281	-0.684012	-1.70999	-1.32497	0.44434	0.011563	-0.841009	3.77182	3.77915	3.99583	3.58368	3.70585	3.79458
68	-0.0182237	3.18197	-4.02572	-2.91054	-3.69539	-3.87516	-5.23983	-4.40768	3.076	3.23868	2.58104	2.67214	4.2465	2.64165	-2.37315	-1.88847	-3.03789	-3.54305	-2.63284	-0.763534	-0.56241	-1.61528	-1.16433	0.540072	0.10993	-0.682439	3.79417	3.80489	4.03494	3.61383	3.69625	3.82092
69	0.045253	3.20785	-4.02816	-2.92196	-3.71483	-3.84592	-5.24146	-4.41665	3.20698	3.33885	2.73252	2.78976	4.39669	2.77708	-2.34301	-1.86258	-3.02092	-3.51411	-2.61335	-0.704084	-0.431296	-1.52514	-1.00852	0.648	0.224369	-0.495189	3.82175	3.83759	4.07838	3.65369	3.68945	3.84967
70	0.115936	3.23183	-4.0256	-2.93032	-3.73062	-3.81117	-5.23694	-4.41897	3.33613	3.43404	2.88532	2.90818	4.54386	2.90924	-2.29428	-1.81856	-2.97728	-3.47306	-2.57721	-0.625299	-0.292402	-1.44031	-0.859707	0.768443	0.355598	-0.286035	3.85584	3.87711	4.12678	3.70531	3.68767	3.88233
71	0.194073	3.25421	-4.01806	-2.93471	-3.74202	-3.77126	-5.22708	-4.41524	3.46333	3.52551	3.03758	3.02828	4.68728	3.03798	-2.2271	-1.75344	-2.90365	-3.42031	-2.52678	-0.531334	-0.145968	-1.35844	-0.716288	0.902041	0.503863	-0.061014	3.89817	3.92364	4.18125	3.77047	3.69401	3.92146
72	0.279968	3.27564	-4.00541	-2.9342	-3.74776	-3.72618	-5.21285	-4.40607	3.58868	3.61507	3.18674	3.15111	4.82653	3.16397	-2.1434	-1.6666	-2.80063	-3.35838	-2.46506	-0.426305	0.0090708	-1.27419	-0.573133	1.04897	0.668071	0.175642	3.95089	3.97778	4.24325	3.85039	3.71208	3.97098
73	0.373885	3.29699	-3.98749	-2.92792	-3.74615	-3.67589	-5.19552	-4.39198	3.71247	3.70504	3.32979	3.27756	4.96148	3.28847	-2.0464	-1.55889	-2.67389	-3.29027	-2.39524	-0.31371	0.174498	-1.18004	-0.42252	1.20839	0.845846	0.420813	4.01635	4.04052	4.31464	3.94553	3.74539	4.03568
74	0.475917	3.31908	-3.96411	-2.91502	-3.73546	-3.62038	-5.17633	-4.37337	3.83505	3.79817	3.46359	3.40807	5.09243	3.41301	-1.93982	-1.43217	-2.53255	-3.21725	-2.31953	-0.19758	0.351872	-1.06807	-0.257146	1.37848	1.03464	0.671457	4.09659	4.11333	4.39723	4.05586	3.79664	4.11986
75	0.585865	3.34252	-3.93506	-2.8948	-3.7143	-3.55953	-5.15609	-4.35059	3.95687	3.89732	3.58561	3.54251	5.22022	3.53867	-1.82699	-1.2891	-2.38697	-3.13796	-2.23843	-0.082484	0.541673	-0.932176	-0.073504	1.557	1.23252	0.924527	4.19284	4.19791	4.49207	4.18106	3.86704	4.22609
76	0.703336	3.36746	-3.89998	-2.86669	-3.68177	-3.49262	-5.13477	-4.32405	4.07838	4.00486	3.69457	3.68049	5.34619	3.66576	-1.70998	-1.13282	-2.24587	-3.04862	-2.15115	0.028539	0.743051	-0.769909	0.128041	1.74206	1.4376	1.17746	4.30521	4.29582	4.59913	4.32055	3.95609	4.35447
77	0.827935	3.39366	-3.85831	-2.83039	-3.63734	-3.4181	-5.11141	-4.29432	4.20017	4.12235	3.79102	3.82155	5.47209	3.79387	-1.58937	-0.966752	-2.11322	-2.94499	-2.05724	0.135367	0.954569	-0.583232	0.346498	1.93316	1.6473	1.42912	4.43261	4.40795	4.71751	4.47319	4.06167	4.50271
78	0.959388	3.42058	-3.80934	-2.78584	-3.58053	-3.33394	-5.08441	-4.26201	4.32299	4.25028	3.87758	3.96537	5.59963	3.92211	-1.46474	-0.795123	-1.98743	-2.82412	-1.95672	0.239714	1.17519	-0.376777	0.582603	2.13211	1.85864	1.67936	4.57284	4.53409	4.8461	4.63698	4.18043	4.66661
79	1.09758	3.44744	-3.7523	-2.73304	-3.51093	-3.23831	-5.05183	-4.2274	4.44767	4.38795	3.95902	4.11168	5.73006	4.04963	-1.33519	-0.622355	-1.86381	-2.68416	-1.84908	0.343451	1.40476	-0.153759	0.837617	2.34297	2.06956	1.92741	4.72295	4.67261	4.98403	4.80878	4.30849	4.84085
80	1.24243	3.47325	-3.68638	-2.67173	-3.42823	-3.1303	-5.01145	-4.19017	4.57483	4.53339	4.04148	4.25995	5.86369	4.17563	-1.19973	-0.45187	-1.73877	-2.52328	-1.73296	0.448246	1.64386	0.086881	1.11029	2.57046	2.27963	2.17204	4.87958	4.82067	5.13065	4.98452	4.44214	5.01991
81	1.39359	3.49682	-3.61068	-2.6013	-3.33215	-3.00998	-4.96082	-4.14915	4.70436	4.68341	4.13091	4.40905	5.9994	4.29901	-1.0576	-0.285701	-1.61149	-2.33996	-1.60656	0.555694	1.89272	0.348981	1.39526	2.81771	2.48934	2.4123	5.03915	4.97437	5.28514	5.1595	4.57822	5.1985
82	1.54997	3.51664	-3.52424	-2.52105	-3.22246	-2.8781	-4.89721	-4.10236	4.83491	4.83368	4.23143	4.55683	6.13464	4.41796	-0.908299	-0.124127	-1.48217	-2.13386	-1.46848	0.667138	2.14962	0.635087	1.68392	3.08389	2.69835	2.64686	5.19785	5.12904	5.44614	5.32866	4.71382	5.37161
83	1.70931	3.53092	-3.4262	-2.43053	-3.09952	-2.73585	-4.81786	-4.04722	4.96359	4.97917	4.34392	4.69979	6.26563	4.52942	-0.752287	0.033112	-1.34992	-1.90801	-1.31933	0.782717	2.40993	0.943378	1.96572	3.36252	2.90434	2.87368	5.35153	5.27945	5.61156	5.48679	4.84565	5.53419
84	1.86795	3.53786	-3.31589	-2.32959	-2.96446	-2.58477	-4.7199	-3.98072	5.08606	5.11435	4.46589	4.83338	6.38759	4.62908	-0.592591	0.183808	-1.21333	-1.67133	-1.16259	0.900486	2.66642	1.26643	2.22961	3.64172	3.10349	3.09085	5.49573	5.42012	5.77852	5.62897	4.96982	5.68121
85	2.02092	3.5358	-3.19283	-2.21828	-2.81902	-2.4266	-4.60047	-3.89976	5.19675	5.23304	4.59193	4.95236	6.49487	4.71154	-0.435347	0.321995	-1.07281	-1.43749	-1.00423	1.0158	2.91001	1.5908	2.46491	3.90708	3.29077	3.29651	5.62603	5.54555	5.94316	5.75102	5.08225	5.80817
86	2.16264	3.52305	-3.0567	-2.0967	-2.66524	-2.26308	-4.457	-3.80147	5.28917	5.32833	4.71467	5.05124	6.58098	4.77062	-0.288071	0.440699	-0.930868	-1.22035	-0.851737	1.1219	3.13039	1.89854	2.66236	4.14389	3.45963	3.48752	5.73841	5.65055	6.1004	5.84979	5.17914	5.91216
87	2.28761	3.49771	-2.90741	-1.96532	-2.5049	-2.09579	-4.28765	-3.68338	5.35634	5.39264	4.82561	5.12474	6.63886	4.79985	-0.157296	0.535367	-0.791243	-1.0304	-0.712465	1.21227	3.31692	2.17114	2.81732	4.33671	3.60162	3.65782	5.82951	5.73053	6.24411	5.92302	5.25726	5.99265
88	2.39118	3.45787	-2.7453	-1.82532	-2.33963	-1.92628	-4.0919	-3.54336	5.39141	5.41837	4.91552	5.16831	6.66162	4.79323	-0.0472358	0.606036	-0.659387	-0.873975	-0.592301	1.28345	3.46026	2.39353	2.93186	4.47092	3.70723	3.79775	5.89678	5.78187	6.36771	5.969	5.31407	6.05126
89	2.46983	3.40195	-2.57148	-1.67911	-2.17068	-1.75643	-3.8714	-3.37977	5.38809	5.39863	4.97458	5.17808	6.6435	4.74568	0.0404298	0.657083	-0.542608	-0.752776	-0.495143	1.33559	3.55389	2.55697	3.0117	4.53694	3.76758	3.89627	5.93822	5.8024	6.46463	5.98627	5.34747	6.09032
90	2.52112	3.32908	-2.38828	-1.53062	-1.99912	-1.58882	-3.63073	-3.19212	5.34114	5.32812	4.99316	5.15061	6.58024	4.65358	0.106226	0.695196	-0.44751	-0.663747	-0.42276	1.36995	3.59459	2.65941	3.06002	4.53198	3.77676	3.94481	5.95194	5.79151	6.52881	5.97358	5.35498	6.11083
91	2.5434	3.23922	-2.1996	-1.38483	-1.82644	-1.427	-3.3775	-2.98224	5.24688	5.2041	4.96299	5.08291	6.46906	4.51534	0.152052	0.725463	-0.376993	-0.599932	-0.373968	1.38569	3.58189	2.70325	3.07533	4.45904	3.73299	3.93882	5.93576	5.7496	6.55513	5.92989	5.33309	6.11109
92	2.53531	3.13331	-2.01091	-1.24716	-1.65541	-1.27535	-3.1215	-2.75515	5.10344	5.02644	4.8782	4.97271	6.30818	4.33165	0.179485	0.746704	-0.331185	-0.552706	-0.34447	1.37908	3.51768	2.69253	3.05462	4.32608	3.6382	3.87695	5.88688	5.67707	6.53921	5.85417	5.27721	6.08673
93	2.4955	3.0132	-1.82904	-1.12282	-1.49051	-1.13885	-2.87384	-2.5192	4.91053	4.79667	4.73596	4.81862	6.09616	4.10526	0.188523	0.750967	-0.310374	-0.515966	-0.327814	1.3458	3.40577	2.63092	2.99718	4.14403	3.4968	3.75992	5.80174	5.57295	6.47699	5.74489	5.18239	6.03149
94	2.42253	2.88134	-1.66166	-1.01671	-1.33785	-1.02266	-2.64585	-2.28525	4.66915	4.51693	4.53673	4.62019	5.8315	3.84041	0.177817	0.727872	-0.315176	-0.488952	-0.318169	1.28351	3.25123	2.52193	2.90479	3.92306	3.31529	3.59111	5.6761	5.43399	6.36465	5.59952	5.04459	5.93775
95	2.31519	2.74017	-1.51648	-0.933432	-1.20523	-0.931925	-2.44738	-2.06442	4.38091	4.18926	4.28336	4.37794	5.51239	3.54158	0.145637	0.669294	-0.344637	-0.475087	-0.313287	1.1919	3.06047	2.37226	2.77973	3.67056	3.10209	3.37769	5.50544	5.25509	6.19897	5.4145	4.86152	5.79712
96	2.17309	2.59173	-1.40029	-0.876883	-1.10166	-0.871328	-2.28505	-1.86652	4.04776	3.81587	3.97959	4.09269	5.13773	3.21293	0.0909718	0.571904	-0.394819	-0.47895	-0.315085	1.07181	2.8413	2.19324	2.62474	3.39191	2.8665	3.13013	5.2857	5.03076	5.97759	5.1856	4.63274	5.6018
97	1.99712	2.4374	-1.31834	-0.849919	-1.03607	-0.844246	-2.16179	-1.69966	3.67211	3.40013	3.6288	3.76537	4.70801	2.85824	0.0148434	0.437401	-0.458747	-0.503285	-0.326527	0.925375	2.60282	1.998	2.4457	3.09341	2.61776	2.85923	5.01414	4.75696	5.69902	4.90874	4.3597	5.34628
98	1.79002	2.27815	-1.27348	-0.853989	-1.01476	-0.851718	-2.07706	-1.5699	3.25722	2.9474	3.23408	3.39741	4.2262	2.481	-0.0794326	0.271061	-0.529435	-0.547068	-0.34875	0.757029	2.35549	1.79891	2.25365	2.78579	2.36569	2.57341	4.69028	4.4329	5.36233	4.58135	4.04639	5.02846
99	1.55705	2.11509	-1.26491	-0.888461	-1.03822	-0.891564	-2.02692	-1.47938	2.8083	2.4653	2.80041	2.99226	3.69835	2.08518	-0.186707	0.081247	-0.602443	-0.605463	-0.381748	0.574874	2.11101	1.60795	2.06262	2.48336	2.12078	2.28034	4.31753	4.0622	4.96934	4.20488	3.69972	4.65151
100	1.30578	1.95124	-1.29074	-0.952149	-1.10267	-0.960803	-2.00687	-1.43119	2.33308	1.96754	2.3347	2.55313	3.13271	1.67731	-0.299904	-0.120035	-0.674773	-0.67109	-0.42465	0.391026	1.88087	1.43586	1.88465	2.1987	1.89515	1.98998	3.9056	3.65315	4.52795	3.78579	3.33568	4.22543
101	1.04762	1.79029	-1.34099	-1.03669	-1.19537	-1.05042	-2.00673	-1.41576	1.84287	1.46614	1.849	2.09076	2.54411	1.26436	-0.409286	-0.315172	-0.740524	-0.734971	-0.474878	0.219117	1.67417	1.29014	1.72708	1.9388	1.69825	1.7166	3.47135	3.22097	4.05645	3.33968	2.97001	3.76963

## Sheet: SAAY
Sound side			TF1	C:\Users\xb00012\Documents\Data\27_15_150415 SP\27_15_150415_0115.c3d	C:\Users\xb00012\Documents\Data\27_15_150415 SP\27_15_150415_0117.c3d	C:\Users\xb00012\Documents\Data\27_15_150415 SP\27_15_150415_0119.c3d	C:\Users\xb00012\Documents\Data\27_15_150415 SP\27_15_150415_0121.c3d	C:\Users\xb00012\Documents\Data\27_15_150415 SP\27_15_150415_0127.c3d	TF2	C:\Users\xb00012\Documents\Data\37_26_130515 SP\37_26_130515_0107.c3d	C:\Users\xb00012\Documents\Data\37_26_130515 SP\37_26_130515_0111.c3d	C:\Users\xb00012\Documents\Data\37_26_130515 SP\37_26_130515_0113.c3d	C:\Users\xb00012\Documents\Data\37_26_130515 SP\37_26_130515_0115.c3d	C:\Users\xb00012\Documents\Data\37_26_130515 SP\37_26_130515_0119.c3d	TF3	C:\Users\xb00012\Documents\Data\39_28_200515 SP\39_28_200515_0103.c3d	C:\Users\xb00012\Documents\Data\39_28_200515 SP\39_28_200515_0105.c3d	C:\Users\xb00012\Documents\Data\39_28_200515 SP\39_28_200515_0107.c3d	C:\Users\xb00012\Documents\Data\39_28_200515 SP\39_28_200515_0109.c3d	C:\Users\xb00012\Documents\Data\39_28_200515 SP\39_28_200515_0113.c3d	TF4	C:\Users\xb00012\Documents\Data\44_33_190615 SP\44_33_190615_0094.c3d	C:\Users\xb00012\Documents\Data\44_33_190615 SP\44_33_190615_0096.c3d	C:\Users\xb00012\Documents\Data\44_33_190615 SP\44_33_190615_0100.c3d	C:\Users\xb00012\Documents\Data\44_33_190615 SP\44_33_190615_0102.c3d	C:\Users\xb00012\Documents\Data\44_33_190615 SP\44_33_190615_0108.c3d	TF5	C:\Users\xb00012\Documents\Data\45_34_230615 SP\45_34_230615_0094.c3d	C:\Users\xb00012\Documents\Data\45_34_230615 SP\45_34_230615_0096.c3d	C:\Users\xb00012\Documents\Data\45_34_230615 SP\45_34_230615_0098.c3d	C:\Users\xb00012\Documents\Data\45_34_230615 SP\45_34_230615_0100.c3d	C:\Users\xb00012\Documents\Data\45_34_230615 SP\45_34_230615_0102.c3d
Sagittal plane			Echelon	LANKLE_ANGLES_N	LANKLE_ANGLES_N	LANKLE_ANGLES_N	LANKLE_ANGLES_N	LANKLE_ANGLES_N	Echelon	RANKLE_ANGLES_N	RANKLE_ANGLES_N	RANKLE_ANGLES_N	RANKLE_ANGLES_N	RANKLE_ANGLES_N	Echelon	LANKLE_ANGLES_N	LANKLE_ANGLES_N	LANKLE_ANGLES_N	LANKLE_ANGLES_N	LANKLE_ANGLES_N	Echelon	LANKLE_ANGLES_N	LANKLE_ANGLES_N	LANKLE_ANGLES_N	LANKLE_ANGLES_N	LANKLE_ANGLES_N	Echelon	RANKLE_ANGLES_N	RANKLE_ANGLES_N	RANKLE_ANGLES_N	RANKLE_ANGLES_N	RANKLE_ANGLES_N
Ankle Angle				LINK_MODEL_BASED	LINK_MODEL_BASED	LINK_MODEL_BASED	LINK_MODEL_BASED	LINK_MODEL_BASED		LINK_MODEL_BASED	LINK_MODEL_BASED	LINK_MODEL_BASED	LINK_MODEL_BASED	LINK_MODEL_BASED		LINK_MODEL_BASED	LINK_MODEL_BASED	LINK_MODEL_BASED	LINK_MODEL_BASED	LINK_MODEL_BASED		LINK_MODEL_BASED	LINK_MODEL_BASED	LINK_MODEL_BASED	LINK_MODEL_BASED	LINK_MODEL_BASED		LINK_MODEL_BASED	LINK_MODEL_BASED	LINK_MODEL_BASED	LINK_MODEL_BASED	LINK_MODEL_BASED
101 points over stance phase				Original	Original	Original	Original	Original		Original	Original	Original	Original	Original		Original	Original	Original	Original	Original		Original	Original	Original	Original	Original		Original	Original	Original	Original	Original
ITEM	Mean	SD	C2_L	1	1	1	1	1	C2_R	1	1	1	1	1	C2_L	1	1	1	1	1	C2_L	1	1	1	1	1	C2_R	1	1	1	1	1
1	3.78892	4.17875	9.77754	8.88305	9.47992	10.826	9.41581	10.2829	5.58145	5.72007	3.99758	6.38464	5.70322	6.10172	3.72888	7.70202	4.61459	2.08449	2.78362	1.4597	1.11858	4.57282	1.75493	-1.47306	-0.142757	0.880956	-1.26186	-2.8572	-0.85506	-2.29468	-1.24311	0.940722
2	3.24594	4.05245	9.16327	8.25909	8.82891	10.2743	8.88916	9.56487	4.74899	4.79634	3.28807	5.52909	4.85935	5.27211	3.21786	7.1401	3.86082	1.79549	2.27564	1.01726	0.468873	4.07656	1.20824	-2.34846	-0.971864	0.379893	-1.36931	-3.23181	-0.702319	-2.44275	-1.35143	0.881733
3	2.47167	3.95743	8.39306	7.48224	8.03351	9.53603	8.23648	8.67707	3.7445	3.71089	2.4149	4.49804	3.83011	4.26857	2.30969	6.12593	2.69161	1.18806	1.37811	0.164723	-0.429685	3.32365	0.408627	-3.44072	-2.07347	-0.366499	-1.65923	-3.80647	-0.72145	-2.76172	-1.63174	0.625224
4	1.47923	3.90462	7.48265	6.5749	7.11025	8.62748	7.45782	7.64277	2.55449	2.45855	1.36691	3.28121	2.59734	3.06844	1.05785	4.75696	1.19957	0.252425	0.148634	-1.06834	-1.54908	2.32934	-0.630499	-4.70641	-3.40213	-1.33568	-2.14974	-4.57354	-0.94372	-3.26284	-2.10227	0.133674
5	0.320105	3.90457	6.48745	5.6013	6.1056	7.60433	6.58997	6.53607	1.19932	1.0675	0.15578	1.90449	1.18366	1.68515	-0.428764	3.20166	-0.477732	-0.963958	-1.30832	-2.59546	-2.83631	1.1377	-1.86342	-6.08622	-4.89115	-2.47848	-2.82116	-5.47379	-1.37404	-3.91354	-2.74704	-0.59741
6	-0.932975	3.95205	5.46865	4.63158	5.07458	6.52724	5.68002	5.4298	-0.288313	-0.423288	-1.18333	0.404293	-0.374337	0.135099	-2.00828	1.64129	-2.19829	-2.35285	-2.85927	-4.27227	-4.19812	-0.168794	-3.2004	-7.4766	-6.43871	-3.7061	-3.63881	-6.44905	-1.99097	-4.67898	-3.532	-1.54306
7	-2.19461	4.03548	4.50452	3.74935	4.09032	5.47681	4.79782	4.40831	-1.84089	-1.9441	-2.57715	-1.15228	-2.00085	-1.53005	-3.57081	0.177733	-3.87696	-3.80418	-4.40063	-5.95	-5.52708	-1.50066	-4.53325	-8.7524	-7.93332	-4.91574	-4.53879	-7.42149	-2.73977	-5.50076	-4.39388	-2.63804
8	-3.38667	4.14557	3.66839	3.02738	3.22415	4.53326	4.01483	3.54234	-3.36995	-3.4093	-3.92927	-2.68224	-3.59646	-3.23248	-5.05442	-1.17488	-5.47094	-5.24586	-5.87223	-7.5082	-6.73082	-2.78924	-5.7653	-9.804	-9.27546	-6.02012	-5.44656	-8.31652	-3.54764	-6.31432	-5.25772	-3.7966
9	-4.44716	4.27755	3.0134	2.51351	2.52829	3.76143	3.38602	2.87775	-4.78235	-4.73252	-5.1448	-4.1013	-5.05499	-4.87813	-6.42168	-2.43922	-6.93682	-6.63723	-7.23637	-8.85873	-7.75131	-3.99551	-6.83502	-10.565	-10.3929	-6.96812	-6.29388	-9.07539	-4.34447	-7.06123	-6.05397	-4.93435
10	-5.33248	4.42453	2.56138	2.22318	2.02311	3.19602	2.93594	2.42866	-6.00108	-5.84542	-6.15555	-5.34203	-6.2866	-6.37578	-7.62719	-3.62073	-8.20245	-7.93474	-8.44826	-9.92976	-8.56049	-5.09217	-7.71648	-11.0134	-11.2403	-7.74008	-7.03503	-9.66706	-5.08163	-7.70375	-6.73518	-5.98755
11	-6.0153	4.57305	2.30532	2.1449	1.69923	2.83878	2.66035	2.18335	-6.97675	-6.70721	-6.92941	-6.36235	-7.23295	-7.65183	-8.60778	-4.68705	-9.17547	-9.07006	-9.44548	-10.6608	-9.14494	-6.04262	-8.40163	-11.1591	-11.7942	-8.32723	-7.65235	-10.0892	-5.73839	-8.22966	-7.28324	-6.92122
12	-6.4825	4.70558	2.22093	2.25177	1.53054	2.66732	2.5383	2.1167	-7.68693	-7.30314	-7.4628	-7.14255	-7.86976	-8.65636	-9.29884	-5.58555	-9.77704	-9.95603	-10.1606	-11.015	-9.49601	-6.79597	-8.88264	-11.0321	-12.0506	-8.71875	-8.15163	-10.3607	-6.31554	-8.64764	-7.70725	-7.727
13	-6.73434	4.80838	2.28008	2.51239	1.49042	2.65023	2.54512	2.20227	-8.12812	-7.63717	-7.76511	-7.67696	-8.1992	-9.36216	-9.66029	-6.27492	-9.97505	-10.5121	-10.5452	-10.9942	-9.61227	-7.30115	-9.14935	-10.679	-12.027	-8.90482	-8.55112	-10.5094	-6.82214	-8.97677	-8.03425	-8.41304
14	-6.78354	4.87854	2.4602	2.89824	1.56249	2.76019	2.66056	2.41951	-8.30786	-7.7243	-7.84682	-7.96753	-8.23954	-9.7611	-9.69423	-6.74161	-9.79733	-10.6969	-10.5902	-10.6451	-9.50688	-7.53008	-9.19881	-10.1615	-11.7598	-8.88427	-8.86893	-10.5604	-7.26342	-9.23515	-8.29657	-8.9891
15	-6.65262	4.92496	2.74715	3.38676	1.74263	2.97992	2.87138	2.75507	-8.241	-7.58607	-7.71725	-8.02215	-8.01793	-9.86157	-9.44516	-6.99921	-9.31943	-10.5298	-10.3309	-10.0464	-9.21037	-7.49071	-9.04462	-9.54529	-11.2992	-8.67204	-9.11374	-10.5287	-7.63507	-9.43176	-8.51958	-9.45359
16	-6.36989	4.96291	3.13308	3.96056	2.03409	3.30088	3.17046	3.19942	-7.95006	-7.24904	-7.38944	-7.85609	-7.56833	-9.68742	-8.98411	-7.08333	-8.63573	-10.0822	-9.83413	-9.28521	-8.7663	-7.22149	-8.71754	-8.88694	-10.7036	-8.30194	-9.28205	-10.4184	-7.92454	-9.56411	-8.71313	-9.79009
17	-5.96519	5.00625	3.61138	4.6042	2.43941	3.71762	3.55429	3.74137	-7.46633	-6.74449	-6.88551	-7.49356	-6.9318	-9.27629	-8.38654	-7.0406	-7.83263	-9.44557	-9.17601	-8.43788	-8.22213	-6.77591	-8.25851	-8.22646	-10.0312	-7.81862	-9.36235	-10.2278	-8.11692	-9.62224	-8.86927	-9.97553
18	-5.46773	5.06231	4.17157	5.30066	2.95312	4.22122	4.01924	4.36359	-6.82926	-6.10768	-6.23832	-6.96756	-6.15606	-8.67667	-7.71705	-6.91322	-6.97886	-8.70209	-8.42426	-7.5668	-7.62067	-6.20828	-7.70999	-7.58841	-9.33137	-7.26531	-9.34326	-9.95743	-8.20216	-9.59552	-8.96682	-9.99436
19	-4.90617	5.13132	4.79616	6.02949	3.55778	4.79485	4.55727	5.04143	-6.08405	-5.37683	-5.48919	-6.31775	-5.29275	-7.94373	-7.02601	-6.73039	-6.12831	-7.91422	-7.63353	-6.72362	-6.99606	-5.56621	-7.10941	-6.98701	-8.64063	-6.67705	-9.22088	-9.61506	-8.1806	-9.47887	-8.98108	-9.84881
20	-4.30893	5.20858	5.46072	6.76736	4.22456	5.41322	5.1536	5.74486	-5.27809	-4.59209	-4.68343	-5.58742	-4.3931	-7.13441	-6.35172	-6.51272	-5.32184	-7.12842	-6.84846	-5.94715	-6.37383	-4.88924	-6.4868	-6.43126	-7.98216	-6.07969	-9.00175	-9.21547	-8.06367	-9.27611	-8.89446	-9.55906
21	-3.70256	5.28694	6.13671	7.49062	4.91768	6.04634	5.78683	6.44209	-4.45702	-3.79372	-3.86524	-4.81981	-3.50355	-6.30276	-5.72022	-6.27743	-4.58409	-6.37854	-6.10392	-5.25714	-5.77133	-4.20916	-5.8647	-5.92534	-7.3673	-5.49016	-8.70094	-8.7764	-7.87019	-8.99959	-8.70354	-9.15496
22	-3.1086	5.35857	6.7956	8.17816	5.60054	6.66482	6.43107	7.10339	-3.66066	-3.01872	-3.07269	-4.05431	-2.66168	-5.4959	-5.14312	-6.03606	-3.92103	-5.68498	-5.42049	-4.65303	-5.19726	-3.5482	-5.25789	-5.46639	-6.79644	-4.91737	-8.33757	-8.31379	-7.62111	-8.66679	-8.41981	-8.66635
23	-2.54157	5.41583	7.41246	8.81305	6.24163	7.24412	7.05915	7.70433	-2.91946	-2.2967	-2.33385	-3.3226	-1.89352	-4.75062	-4.61801	-5.79128	-3.32217	-5.05387	-4.80105	-4.12171	-4.65236	-2.91764	-4.67294	-5.0453	-6.26223	-4.36369	-7.9305	-7.83922	-7.33534	-8.29556	-8.06434	-8.11804
24	-2.00891	5.45228	7.9686	9.3826	6.81881	7.76705	7.64623	8.22831	-2.2521	-1.64641	-1.66431	-2.64601	-1.21282	-4.09094	-4.13277	-5.53707	-2.76739	-4.47903	-4.23358	-3.64681	-4.13244	-2.31974	-4.10956	-4.65038	-5.75505	-3.82749	-7.49584	-7.36034	-7.02754	-7.90088	-7.66067	-7.52977
25	-1.51243	5.46367	8.4529	9.87762	7.32105	8.22481	8.17289	8.66814	-1.66512	-1.07442	-1.06653	-2.03498	-0.622624	-3.52704	-3.67072	-5.26101	-2.23444	-3.94687	-3.69861	-3.21267	-3.63265	-1.75255	-3.56457	-4.27114	-5.26785	-3.30712	-7.04657	-6.88307	-6.70792	-7.49382	-7.22965	-6.91839
26	-1.05041	5.44852	8.86172	10.2919	7.74759	8.61664	8.62649	9.02595	-1.15456	-0.576594	-0.531324	-1.49092	-0.11814	-3.05583	-3.21523	-4.94782	-1.70469	-3.44104	-3.17738	-2.8052	-3.15051	-1.21449	-3.03471	-3.90057	-4.79816	-2.80463	-6.59347	-6.41343	-6.38371	-7.08238	-6.78758	-6.30024
27	-0.619698	5.40835	9.1977	10.6226	8.10516	8.948	9.00135	9.31137	-0.709416	-0.141961	-0.041915	-1.00952	0.310111	-2.66379	-2.75413	-4.58476	-1.16727	-2.94721	-2.65793	-2.41349	-2.68651	-0.706346	-2.51725	-3.53657	-4.34748	-2.32489	-6.14614	-5.95828	-6.0608	-6.67296	-6.34659	-5.69205
28	-0.217462	5.34716	9.46785	10.8709	8.40442	9.22754	9.29809	9.53828	-0.315916	0.242676	0.419857	-0.583947	0.673331	-2.3315	-2.2827	-4.16624	-0.620618	-2.45809	-2.13812	-2.03042	-2.24333	-0.231022	-2.01104	-3.18271	-3.92055	-1.87133	-5.71321	-5.52466	-5.74423	-6.27149	-5.91557	-5.11012
29	0.15773	5.27027	9.68096	11.0412	8.65645	9.4639	9.52228	9.721	0.0384218	0.588917	0.867266	-0.207326	0.98186	-2.03861	-1.80424	-3.69635	-0.071853	-1.97647	-1.62469	-1.65181	-1.82473	0.207553	-1.51804	-2.84588	-3.52321	-1.44406	-5.30176	-5.11862	-5.43769	-5.88365	-5.50076	-4.5681
30	0.505661	5.18289	9.84507	11.1396	8.86986	9.66236	9.68252	9.871	0.36209	0.904582	1.30461	0.125816	1.24339	-1.76795	-1.32828	-3.18951	0.466451	-1.51264	-1.12958	-1.27611	-1.434	0.607151	-1.04352	-2.53252	-3.15924	-1.04185	-4.91658	-4.7443	-5.14328	-5.51433	-5.10621	-4.07478
31	0.824761	5.08873	9.96523	11.1719	9.04926	9.82261	9.78819	9.9942	0.658561	1.19338	1.72616	0.41894	1.46223	-1.5079	-0.867221	-2.66915	0.980511	-1.0776	-0.665916	-0.903948	-1.07285	0.969424	-0.594503	-2.24619	-2.82792	-0.665085	-4.55991	-4.40329	-4.86201	-5.16697	-4.73414	-3.63312
32	1.11304	4.98921	10.0427	11.1417	9.195	9.93921	9.84719	10.0905	0.926826	1.45587	2.1182	0.673704	1.6396	-1.25324	-0.432231	-2.16317	1.45856	-0.674661	-0.245141	-0.536737	-0.740428	1.29986	-0.176998	-1.98598	-2.52305	-0.315967	-4.23169	-4.09464	-4.59423	-4.84318	-4.38527	-3.2411
33	1.36927	4.88348	10.0758	11.0505	9.30442	10.0049	9.86402	10.1553	1.16313	1.69092	2.46344	0.890635	1.775	-1.00437	-0.0301642	-1.69725	1.89329	-0.297175	0.125884	-0.175569	-0.432223	1.60692	0.206626	-1.74482	-2.2343	0.004452	-3.9302	-3.81535	-4.3398	-4.54263	-4.0595	-2.8937
34	1.59383	4.76921	10.0613	10.8977	9.37408	10.0138	9.83893	10.1818	1.36332	1.89728	2.74633	1.07013	1.86789	-0.765006	0.337608	-1.28786	2.28395	0.06495	0.447367	0.179637	-0.140275	1.90041	0.558667	-1.50933	-1.95018	0.299061	-3.65278	-3.56115	-4.09832	-4.26321	-3.75625	-2.58497
35	1.78909	4.64357	9.9958	10.683	9.40119	9.96337	9.76874	10.1627	1.52533	2.07477	2.95795	1.21387	1.9194	-0.539347	0.675699	-0.936199	2.63726	0.419308	0.727134	0.53099	0.145079	2.1886	0.885518	-1.26266	-1.66106	0.575003	-3.39645	-3.32748	-3.86926	-4.00154	-3.47441	-2.30958
36	1.95911	4.50424	9.87721	10.4074	9.3834	9.85395	9.64942	10.0919	1.65065	2.22493	3.09842	1.32613	1.93355	-0.329767	0.993432	-0.628703	2.96566	0.769778	0.97864	0.881786	0.432571	2.4761	1.19607	-0.98893	-1.3612	0.840819	-3.15829	-3.11032	-3.65194	-3.7536	-3.21225	-2.06334
37	2.10871	4.35022	9.70513	10.0743	9.31769	9.68914	9.47902	9.96551	1.74478	2.35085	3.17661	1.41426	1.91781	-0.135651	1.30136	-0.343198	3.28228	1.11616	1.21705	1.23449	0.72795	2.76324	1.50018	-0.676611	-1.05023	1.10317	-2.93565	-2.90684	-3.44489	-3.51537	-2.96762	-1.84353
38	2.24221	4.18181	9.48043	9.68758	9.19966	9.47478	9.25802	9.7821	1.81631	2.4567	3.20802	1.48769	1.88275	0.046411	1.60773	-0.055513	3.59608	1.45477	1.45435	1.58896	1.03292	3.04645	1.80657	-0.320381	-0.73331	1.36529	-2.72637	-2.71532	-3.2458	-3.28334	-2.73841	-1.64896
39	2.36222	4.00021	9.2038	9.24993	9.02426	9.21561	8.98701	9.54218	1.87536	2.54681	3.21198	1.55569	1.8406	0.221696	1.91603	0.253011	3.90991	1.78065	1.69503	1.94157	1.34484	3.31949	2.12043	0.076837	-0.419539	1.62699	-2.52893	-2.53511	-3.05192	-3.05488	-2.52284	-1.47988
40	2.46914	3.80746	8.87559	8.76424	8.78778	8.91274	8.66545	9.24775	1.93149	2.62477	3.20863	1.62528	1.80288	0.395885	2.22399	0.588315	4.22132	2.08941	1.93578	2.28515	1.65723	3.57472	2.44217	0.503247	-0.119461	1.88546	-2.34261	-2.36648	-2.86093	-2.82845	-2.31945	-1.33774
41	2.56168	3.60668	8.49739	8.23679	8.4892	8.56554	8.29325	8.90218	1.99199	2.69268	3.21595	1.69974	1.7781	0.573481	2.52449	0.94147	4.52464	2.37766	2.16944	2.60923	1.96191	3.80518	2.76851	0.940533	0.158115	2.13723	-2.16738	-2.21042	-2.6712	-2.60358	-2.12715	-1.22453
42	2.63824	3.40209	8.07361	7.67829	8.12974	8.17563	7.87341	8.51096	2.06065	2.75079	3.24697	1.77833	1.77053	0.756651	2.80873	1.29455	4.81336	2.64415	2.39033	2.90125	2.25171	4.00692	3.09396	1.36839	0.408874	2.38042	-2.00353	-2.06816	-2.48166	-2.38077	-1.94507	-1.14198
43	2.6981	3.19864	7.6116	7.10171	7.71199	7.74861	7.4133	8.08239	2.13748	2.79753	3.30776	1.85705	1.78033	0.944747	3.07045	1.62986	5.08255	2.8914	2.59676	3.15168	2.52234	4.18046	3.41153	1.77093	0.633859	2.61491	-1.85135	-1.94056	-2.29153	-2.16128	-1.77263	-1.09074
44	2.7423	3.00174	7.12097	6.51955	7.24067	7.29309	6.9241	7.62745	2.21931	2.83009	3.39721	1.9303	1.80437	1.13461	3.30896	1.93779	5.33083	3.1255	2.79088	3.3598	2.77288	4.33036	3.71343	2.14073	0.838375	2.8415	-1.71064	-1.82761	-2.10002	-1.9468	-1.60935	-1.06944
45	2.77359	2.81705	6.61264	5.94294	6.7242	6.81874	6.41941	7.15788	2.30124	2.84551	3.50895	1.99273	1.83762	1.32139	3.52915	2.21999	5.56001	3.35405	2.97765	3.53405	3.00528	4.46374	3.9923	2.47759	1.03027	3.06252	-1.58036	-1.72821	-1.90583	-1.7392	-1.45464	-1.07389
46	2.79596	2.65021	6.09767	5.38153	6.17419	6.3349	5.9138	6.68391	2.37814	2.84206	3.63391	2.0407	1.87448	1.49956	3.73873	2.48493	5.7737	3.58335	3.16304	3.68866	3.2236	4.58947	4.24239	2.78678	1.21691	3.28243	-1.45832	-1.64015	-1.70678	-1.5402	-1.30744	-1.09702
47	2.81385	2.50643	5.58621	4.84379	5.60278	5.8498	5.42119	6.21348	2.4459	2.82005	3.76292	2.07289	1.90988	1.66375	3.94513	2.74161	5.97645	3.81662	3.35191	3.83909	3.43342	4.71757	4.46067	3.07863	1.40249	3.50774	-1.34139	-1.56046	-1.49967	-1.35085	-1.16618	-1.12978
48	2.83167	2.3902	5.08698	4.3378	5.02094	5.37036	4.95278	5.75299	2.50215	2.78201	3.8885	2.0906	1.93996	1.80968	4.15382	2.99678	6.17269	4.054	3.54723	3.99838	3.64139	4.85729	4.6479	3.367	1.58843	3.74633	-1.22597	-1.48599	-1.28063	-1.17123	-1.02903	-1.16296
49	2.85346	2.3049	4.60773	3.87216	4.43947	4.90266	4.51565	5.30872	2.54649	2.73213	4.00582	2.09736	1.96224	1.9349	4.36705	3.25271	6.36538	4.2935	3.74986	4.17382	3.85447	5.01488	4.80979	3.66602	1.77609	4.00558	-1.10844	-1.41379	-1.04582	-1.00008	-0.894063	-1.18846
50	2.88263	2.25216	4.15619	3.45653	3.87091	4.45336	4.11213	4.888	2.58031	2.67519	4.11294	2.09797	1.97565	2.0398	4.58394	3.50749	6.55568	4.5323	3.95863	4.36558	4.07823	5.19194	4.95685	3.98461	1.96836	4.28938	-0.985516	-1.34145	-0.792266	-0.835058	-0.759056	-1.19975
51	2.92192	2.2311	3.74052	3.10109	3.33115	4.03107	3.73968	4.49961	2.60625	2.61545	4.21051	2.09733	1.98044	2.12751	4.80216	3.75787	6.74371	4.76775	4.17129	4.57019	4.3151	5.38527	5.10152	4.32194	2.16992	4.59684	-0.854449	-1.26728	-0.518782	-0.673008	-0.621486	-1.19169
52	2.97371	2.23816	3.3697	2.81502	2.84042	3.64774	3.39267	4.15266	2.62744	2.55581	4.30095	2.09973	1.97801	2.20268	5.02016	4.00132	6.92962	4.99848	4.38632	4.78505	4.56451	5.5887	5.25424	4.67114	2.38568	4.92281	-0.713247	-1.19034	-0.226352	-0.510313	-0.478785	-1.16044
53	3.04043	2.26771	3.05362	2.60417	2.4225	3.31922	3.06745	3.85476	2.64683	2.49769	4.38764	2.10828	1.97073	2.26979	5.23801	4.2384	7.11451	5.22476	4.60342	5.00894	4.82455	5.79594	5.42194	5.02636	2.619	5.25952	-0.560853	-1.11034	0.081767	-0.343282	-0.328882	-1.10353
54	3.12433	2.31311	2.80211	2.46982	2.0997	3.06282	2.76732	3.6109	2.66694	2.44177	4.47442	2.12477	1.9618	2.33195	5.45672	4.47385	7.30064	5.44693	4.82182	5.24037	5.09297	6.00338	5.60926	5.38276	2.87015	5.59929	-0.397114	-1.02736	0.400324	-0.168602	-0.170292	-1.01964
55	3.22681	2.36751	2.62255	2.40923	1.88698	2.89162	2.5015	3.42342	2.68998	2.38912	4.5653	2.1499	1.955	2.39057	5.6771	4.71454	7.49078	5.66474	5.03906	5.47637	5.36687	6.21094	5.8192	5.73292	3.13496	5.93632	-0.222425	-0.941291	0.723056	0.01628	-0.001685	-0.908484
56	3.34796	2.42468	2.51748	2.41671	1.78874	2.80923	2.28045	3.29231	2.71799	2.34235	4.66397	2.18366	1.95437	2.44562	5.8992	4.96722	7.68728	5.87789	5.25141	5.7122	5.64239	6.42032	6.05253	6.06711	3.40543	6.26657	-0.0372532	-0.851107	1.04386	0.212787	0.178902	-0.770707
57	3.48669	2.47978	2.48393	2.48451	1.79858	2.80888	2.112	3.21567	2.75315	2.30632	4.77305	2.22593	1.96429	2.49613	6.12289	5.23817	7.89146	6.08694	5.45556	5.94235	5.91542	6.63301	6.30703	6.37756	3.67219	6.58733	0.158083	-0.754513	1.35794	0.421142	0.373924	-0.608078
58	3.64139	2.52982	2.51466	2.60414	1.90146	2.87729	2.00014	3.19025	2.79777	2.28832	4.89349	2.27706	1.98921	2.54079	6.3489	5.53381	8.10403	6.29441	5.65041	6.16186	6.18223	6.8497	6.57804	6.6605	3.9264	6.8965	0.363406	-0.648136	1.66243	0.640615	0.58536	-0.423239
59	3.81058	2.57343	2.60062	2.76784	2.07789	3.00034	1.9453	3.21175	2.85441	2.29729	5.0247	2.33818	2.03323	2.57865	6.57968	5.86032	8.32643	6.50523	5.83869	6.36773	6.43952	7.07002	6.85966	6.91511	4.16118	7.19165	0.578649	-0.527912	1.9565	0.870021	0.813864	-0.21923
60	3.99312	2.6102	2.73289	2.96932	2.30862	3.16641	1.94502	3.27507	2.92557	2.34206	5.16494	2.4116	2.09933	2.60992	6.81876	6.22112	8.5606	6.72499	6.02648	6.56062	6.6846	7.29122	7.1454	7.14241	4.37343	7.47054	0.803792	-0.3898	2.24089	1.10824	1.05851	0.001132
61	4.18806	2.64009	2.90344	3.20324	2.57751	3.36657	1.99512	3.37478	3.01353	2.42908	5.31231	2.5011	2.18861	2.63654	7.06951	6.61613	8.80694	6.95834	6.22042	6.74571	6.91509	7.50718	7.42769	7.34486	4.56389	7.73184	1.03873	-0.230748	2.51724	1.35461	1.31686	0.235709
62	4.3941	2.66299	3.10524	3.46435	2.87217	3.59317	2.09093	3.50559	3.12017	2.5607	5.46606	2.61166	2.29993	2.66249	7.33364	7.04131	9.06329	7.2089	6.42484	6.92988	7.12848	7.70914	7.69709	7.5253	4.73512	7.97575	1.28297	-0.049619	2.78768	1.60921	1.58504	0.482537
63	4.60889	2.6782	3.33203	3.74701	3.18397	3.83905	2.22775	3.66238	3.24685	2.73486	5.62765	2.74822	2.43008	2.69343	7.60928	7.48611	9.32555	7.47751	6.64067	7.11659	7.32101	7.8879	7.9426	7.68255	4.889	8.20302	1.53529	0.152306	3.05419	1.8727	1.85799	0.739248
64	4.8288	2.68434	3.57802	4.04473	3.50772	4.09734	2.40044	3.83988	3.39399	2.94585	5.80052	2.91364	2.57468	2.73527	7.89068	7.93262	9.58827	7.76175	6.866	7.30475	7.48752	8.03752	8.15334	7.80859	5.02524	8.4129	1.79376	0.371516	3.3174	2.14602	2.13029	1.00357
65	5.04957	2.68021	3.83753	4.35027	3.84079	4.36128	2.60271	4.03259	3.56061	3.18552	5.98856	3.10701	2.7292	2.79274	8.17021	8.36083	9.84427	8.0579	7.09657	7.4915	7.62357	8.15777	8.3213	7.89548	5.14063	8.60268	2.05593	0.603025	3.57574	2.42984	2.39709	1.27396
66	5.26752	2.66607	4.10472	4.65581	4.18184	4.62418	2.82678	4.23501	3.744	3.44454	6.19412	3.32329	2.88956	2.86851	8.44186	8.75839	10.0858	8.36279	7.32752	7.67475	7.72771	8.25302	8.44428	7.94231	5.22996	8.76901	2.3193	0.841483	3.82649	2.72438	2.65519	1.54896
67	5.48003	2.64386	4.37353	4.95306	4.52948	4.87919	3.0639	4.442	3.94012	3.71354	6.4167	3.55471	3.05267	2.96301	8.70302	9.12552	10.3076	8.6734	7.55464	7.85391	7.80154	8.3293	8.52645	7.95335	5.28926	8.90935	2.58195	1.08233	4.06751	3.0297	2.90383	1.82638
68	5.6855	2.61662	4.63769	5.23334	4.8814	5.11969	3.30509	4.64892	4.14414	3.98422	6.65235	3.79269	3.21683	3.07461	8.95439	9.47516	10.5086	8.98592	7.77387	8.0284	7.84831	8.39206	8.57491	7.93396	5.3185	9.02214	2.84297	1.32243	4.29833	3.3459	3.1445	2.10367
69	5.88286	2.58784	4.891	5.48834	5.23392	5.33965	3.54166	4.85144	4.35109	4.25015	6.89401	4.02954	3.38169	3.20009	9.19914	9.82984	10.6921	9.29696	7.98094	8.19587	7.87087	8.44346	8.5953	7.88772	5.32094	9.10691	3.10219	1.56017	4.51985	3.67304	3.37934	2.37855
70	6.07071	2.56069	5.1276	5.711	5.58203	5.53418	3.76536	5.04545	4.55663	4.50713	7.13292	4.25961	3.54796	3.33555	9.44016	10.2071	10.8632	9.60595	8.17244	8.35204	7.86985	8.48051	8.59032	7.81409	5.29906	9.16527	3.35931	1.79482	4.7335	4.01066	3.60888	2.64871
71	6.24675	2.53737	5.34214	5.89634	5.91919	5.69973	3.96846	5.22697	4.75776	4.75327	7.36065	4.48032	3.71707	3.47748	9.6776	10.6076	11.0257	9.91412	8.34704	8.49358	7.8434	8.49677	8.56024	7.70933	5.24986	9.2008	3.61286	2.02578	4.93965	4.35741	3.83069	2.91077
72	6.40798	2.51899	5.52991	6.04148	6.23751	5.83411	4.14427	5.39218	4.95351	4.9893	7.57119	4.69214	3.89099	3.62395	9.90821	11.0176	11.1782	10.2201	8.50436	8.6208	7.78838	8.48673	8.50363	7.57087	5.16547	9.21517	3.85987	2.25218	5.13658	4.71108	4.03958	3.15992
73	6.55132	2.50538	5.68702	6.14554	6.52848	5.93609	4.28756	5.5374	5.14511	5.21847	7.76213	4.89737	4.07227	3.77532	10.1257	11.4183	11.3138	10.5181	8.6418	8.7366	7.70232	8.44938	8.41905	7.39962	5.03856	9.205	4.09645	2.47273	5.32118	5.06878	4.22883	3.39072
74	6.67387	2.49525	5.81024	6.20929	6.78335	6.00511	4.39466	5.6588	5.33495	5.44599	7.93414	5.09798	4.2629	3.93374	10.3213	11.7911	11.4211	10.7985	8.75392	8.84172	7.58412	8.38714	8.30651	7.19756	4.86585	9.16357	4.31876	2.6855	5.49033	5.4273	4.39252	3.59813
75	6.77259	2.48675	5.89683	6.23445	6.99332	6.04096	4.46316	5.75227	5.52476	5.67765	8.08853	5.29363	4.4626	4.10142	10.4845	12.1199	11.4876	11.0492	8.83455	8.93134	7.43339	8.30135	8.16769	6.9663	4.64641	9.08519	4.52342	2.88766	5.64127	5.7831	4.52677	3.7783
76	6.84418	2.47872	5.94413	6.22269	7.15001	6.04337	4.49154	5.81306	5.71382	5.91815	8.22448	5.48066	4.66743	4.27839	10.606	12.3949	11.5029	11.2572	8.8788	8.99603	7.24973	8.1906	8.00459	6.70878	4.37775	8.96692	4.70725	3.07568	5.77093	6.13194	4.62908	3.92862
77	6.88526	2.47164	5.94906	6.17439	7.24619	6.01127	4.47817	5.83526	5.89829	6.16949	8.33829	5.65245	4.86965	4.46155	10.6791	12.6141	11.4613	11.4119	8.88249	9.02552	7.03293	8.05365	7.81886	6.42961	4.05582	8.80671	4.86699	3.24619	5.87595	6.46861	4.69681	4.04739
78	6.89222	2.46706	5.90754	6.08767	7.27622	5.94199	4.42025	5.81157	6.07216	6.42992	8.425	5.80125	5.05891	4.64571	10.6991	12.7775	11.3612	11.5061	8.84073	9.01002	6.78316	7.8919	7.61122	6.1319	3.67946	8.60132	4.99913	3.39617	5.95292	6.78724	4.72657	4.13272
79	6.86079	2.46636	5.81425	5.95808	7.23584	5.83059	4.3134	5.73331	6.22879	6.69379	8.48031	5.92022	5.22413	4.82552	10.6612	12.8802	11.2034	11.5352	8.74771	8.93944	6.50044	7.7069	7.38039	5.81543	3.25258	8.34691	5.0993	3.52215	5.99771	7.08111	4.71409	4.18142
80	6.78593	2.4707	5.66211	5.77843	7.12086	5.66941	4.1515	5.59034	6.362	6.95271	8.5013	6.00428	5.35518	4.99654	10.5602	12.9146	10.9885	11.4946	8.59843	8.80504	6.18377	7.49678	7.12245	5.47678	2.78267	8.04018	5.16153	3.61883	6.0042	7.34226	4.65371	4.18865
81	6.66159	2.48152	5.44178	5.53871	6.92503	5.44786	3.92658	5.37071	6.46605	7.1973	8.48578	6.04941	5.44322	5.15454	10.392	12.8737	10.7163	11.3795	8.3905	8.60008	5.83035	7.25579	6.83187	5.10843	2.27887	7.6768	5.17778	3.67832	5.96406	7.56111	4.53775	4.14768
82	6.48047	2.50057	5.14134	5.22647	6.63895	5.15279	3.62828	5.06019	6.53537	7.41838	8.43222	6.05199	5.48057	5.29368	10.1521	12.7483	10.3871	11.1827	8.12387	8.3185	5.43555	6.97656	6.50312	4.69907	1.74847	7.25051	5.13801	3.69	5.86754	7.726	4.35682	4.04966
83	6.23389	2.52994	4.74664	4.82718	6.25017	4.76921	3.24396	4.64271	6.56463	7.60712	8.3403	6.00885	5.46073	5.40617	9.83465	12.5241	10.0021	10.895	7.79829	7.95374	4.99337	6.65125	6.13156	4.23695	1.19303	6.75406	5.03016	3.64044	5.70378	7.82317	4.10014	3.8833
84	5.91172	2.57254	4.24201	4.32477	5.74382	4.28127	2.75887	4.10132	6.54885	7.7543	8.21026	5.91723	5.37859	5.48386	9.43216	12.1835	9.56157	10.5076	7.4106	7.49748	4.4957	6.26914	5.71391	3.7136	0.605619	6.17625	4.83989	3.51324	5.46039	7.83643	3.75495	3.63446
85	5.50197	2.63269	3.61101	3.70263	5.10311	3.67324	2.15664	3.41945	6.48303	7.85034	8.04132	5.77378	5.23042	5.5193	8.93523	11.7088	9.0621	10.0124	6.95449	6.93834	3.93041	5.81369	5.24864	3.12395	-0.031013	5.49677	4.55019	3.28889	5.12347	7.74724	3.3055	3.28586
86	4.99059	2.71637	2.83753	2.94495	4.31049	2.9301	1.42032	2.58179	6.36176	7.88591	7.83102	5.57347	5.01328	5.50512	8.33203	11.0824	8.49384	9.4003	6.42095	6.26267	3.28036	5.26269	4.73391	2.46283	-0.744849	4.68721	4.14128	2.94482	4.67721	7.5349	2.73266	2.81679
87	4.36179	2.83056	1.90693	2.03802	3.34955	2.03852	0.53372	1.57487	6.1787	7.85232	7.57466	5.3095	4.72427	5.43275	7.60741	10.2851	7.83927	8.65946	5.79724	5.45603	2.52508	4.5912	4.16258	1.72225	-1.57067	3.72002	3.59081	2.45597	4.1029	7.17704	2.01441	2.20373
88	3.59901	2.98194	0.807165	0.970107	2.20721	0.98792	-0.517073	0.387667	5.92596	7.74051	7.26419	4.97325	4.35998	5.29186	6.74354	9.29847	7.07532	7.77368	5.06638	4.50383	1.64338	3.77348	3.51975	0.890686	-2.54267	2.57563	2.87501	1.79652	3.37881	6.65062	1.12733	1.42175
89	2.68636	3.17574	-0.469985	-0.268345	0.87566	-0.228184	-1.74207	-0.986984	5.59348	7.53958	6.88841	4.55399	3.91522	5.07021	5.72256	8.1095	6.17805	6.72366	4.20862	3.39296	0.614982	2.78555	2.78465	-0.047713	-3.68958	1.24201	1.97078	0.9427	2.48196	5.93337	0.049107	0.446779
90	1.61045	3.41455	-1.92745	-1.68319	-0.645881	-1.61129	-3.14576	-2.55113	5.16876	7.23614	6.43357	4.03896	3.38156	4.75357	4.52995	6.71478	5.12723	5.49157	3.20348	2.1127	-0.577505	1.60888	1.93374	-1.11098	-5.03183	-0.28733	0.858495	-0.124359	1.39059	5.00557	-1.23831	-0.741014
91	0.362612	3.69638	-3.56107	-3.27381	-2.34963	-3.15722	-4.72507	-4.29963	4.63685	6.81444	5.88323	3.41326	2.74737	4.32597	3.1567	5.12104	3.90906	4.06443	2.03274	0.656217	-1.9444	0.234217	0.946171	-2.31379	-6.57672	-2.01188	-0.475025	-1.41582	0.087397	3.85253	-2.74523	-2.154
92	-1.059	4.01304	-5.3578	-5.02976	-4.21868	-4.85489	-6.46768	-6.21799	3.98095	6.25697	5.2191	2.65933	1.9994	3.76994	1.60008	3.33903	2.51668	2.43631	0.684485	-0.976114	-3.48484	-1.33542	-0.191436	-3.66355	-8.31435	-3.91943	-2.03338	-2.93332	-1.43617	2.46782	-4.47088	-3.79435
93	-2.64783	4.35029	-7.29432	-6.92798	-6.22702	-6.68488	-8.35125	-8.28046	3.18354	5.54546	4.42316	1.7574	1.12468	3.067	-0.135409	1.38179	0.949047	0.61169	-0.844852	-2.77472	-5.1849	-3.08296	-1.48248	-5.16017	-10.2179	-5.98101	-3.80807	-4.66762	-3.17577	0.856225	-6.40052	-5.65264
94	-4.38773	4.68876	-9.33672	-8.93155	-8.34004	-8.6188	-10.3439	-10.4493	2.22828	4.66228	3.47938	0.688431	0.111761	2.19956	-2.037	-0.732803	-0.788204	-1.39229	-2.54971	-4.72199	-7.01634	-4.97429	-2.91854	-6.7945	-12.2446	-8.14977	-5.77686	-6.59766	-5.11168	-0.964579	-8.50423	-7.70615
95	-6.25259	5.00565	-11.4419	-10.9901	-10.5158	-10.6211	-12.4061	-12.6764	1.10222	3.59307	2.3744	-0.56131	-1.04907	1.15398	-4.08412	-2.98342	-2.68021	-3.54719	-4.41353	-6.79624	-8.9352	-6.95607	-4.47695	-8.54339	-14.3384	-10.3612	-7.90394	-8.69034	-7.20862	-2.96392	-10.7388	-9.91799
96	-8.20751	5.27742	-13.5608	-13.0429	-12.7079	-12.6525	-14.4926	-14.9079	-0.201849	2.33086	1.09802	-1.99674	-2.3651	-0.076285	-6.24946	-5.34754	-4.70113	-5.817	-6.40644	-8.97521	-10.8839	-8.95978	-6.11919	-10.3681	-16.4375	-12.5349	-10.1416	-10.9017	-9.417	-5.09969	-13.0515	-12.238
97	-10.2112	5.48325	-15.6431	-15.0249	-14.8696	-14.6741	-16.5566	-17.0902	-1.68307	0.879553	-0.355479	-3.61215	-3.839	-1.48829	-8.49877	-7.80096	-6.81602	-8.16091	-8.48415	-11.2318	-12.7966	-10.9109	-7.79158	-12.2178	-18.4792	-14.5838	-12.4344	-13.1803	-11.677	-7.32166	-15.3852	-14.6078
98	-12.217	5.60692	-17.6379	-16.8702	-16.9531	-16.647	-18.5482	-19.171	-3.33004	-0.743711	-1.98547	-5.38868	-5.46491	-3.06743	-10.7899	-10.3157	-8.98541	-10.5325	-10.5908	-13.5253	-14.6066	-12.7409	-9.43104	-14.0357	-20.3994	-16.4261	-14.7205	-15.4683	-13.9208	-9.57122	-17.6793	-16.963
99	-14.1765	5.64115	-19.5051	-18.5289	-18.9174	-18.5391	-20.4278	-21.1121	-5.11897	-2.50861	-3.78042	-7.29457	-7.22467	-4.7866	-13.0687	-12.8533	-11.1661	-12.8716	-12.6585	-15.7939	-16.2474	-14.3899	-10.9701	-15.7627	-22.1285	-17.9857	-16.9423	-17.7145	-16.0799	-11.7944	-19.8794	-19.2432
100	-16.0321	5.58235	-21.1888	-19.9422	-20.7029	-20.3032	-22.1372	-22.8585	-7.01116	-4.37146	-5.71572	-9.27909	-9.08314	-6.60638	-15.271	-15.3556	-13.3123	-15.1073	-14.6166	-17.9629	-17.6647	-15.8151	-12.3505	-17.3492	-23.604	-19.2046	-19.0251	-19.8492	-18.0738	-13.9134	-21.9146	-21.3748
101	-17.7287	5.44154	-22.6659	-21.0978	-22.2713	-21.9095	-23.6552	-24.3957	-8.95621	-6.28039	-7.74761	-11.284	-10.9908	-8.47824	-17.3027	-17.7148	-15.3577	-17.1388	-16.3789	-19.9234	-18.8001	-16.97	-13.5144	-18.7444	-24.7524	-20.0191	-20.9188	-21.8345	-19.8348	-15.8849	-23.7384	-23.3015

## Sheet: PAAY
Prosthetic side			15	C:\Users\xb00012\Documents\Data\27_15_150415 SP\27_15_150415_0115.c3d	C:\Users\xb00012\Documents\Data\27_15_150415 SP\27_15_150415_0117.c3d	C:\Users\xb00012\Documents\Data\27_15_150415 SP\27_15_150415_0119.c3d	C:\Users\xb00012\Documents\Data\27_15_150415 SP\27_15_150415_0121.c3d	C:\Users\xb00012\Documents\Data\27_15_150415 SP\27_15_150415_0127.c3d	26	C:\Users\xb00012\Documents\Data\37_26_130515 SP\37_26_130515_0107.c3d	C:\Users\xb00012\Documents\Data\37_26_130515 SP\37_26_130515_0111.c3d	C:\Users\xb00012\Documents\Data\37_26_130515 SP\37_26_130515_0113.c3d	C:\Users\xb00012\Documents\Data\37_26_130515 SP\37_26_130515_0115.c3d	C:\Users\xb00012\Documents\Data\37_26_130515 SP\37_26_130515_0119.c3d	28	C:\Users\xb00012\Documents\Data\39_28_200515 SP\39_28_200515_0103.c3d	C:\Users\xb00012\Documents\Data\39_28_200515 SP\39_28_200515_0105.c3d	C:\Users\xb00012\Documents\Data\39_28_200515 SP\39_28_200515_0107.c3d	C:\Users\xb00012\Documents\Data\39_28_200515 SP\39_28_200515_0109.c3d	C:\Users\xb00012\Documents\Data\39_28_200515 SP\39_28_200515_0113.c3d	33	C:\Users\xb00012\Documents\Data\44_33_190615 SP\44_33_190615_0094.c3d	C:\Users\xb00012\Documents\Data\44_33_190615 SP\44_33_190615_0096.c3d	C:\Users\xb00012\Documents\Data\44_33_190615 SP\44_33_190615_0100.c3d	C:\Users\xb00012\Documents\Data\44_33_190615 SP\44_33_190615_0102.c3d	C:\Users\xb00012\Documents\Data\44_33_190615 SP\44_33_190615_0108.c3d	34	C:\Users\xb00012\Documents\Data\45_34_230615 SP\45_34_230615_0094.c3d	C:\Users\xb00012\Documents\Data\45_34_230615 SP\45_34_230615_0096.c3d	C:\Users\xb00012\Documents\Data\45_34_230615 SP\45_34_230615_0098.c3d	C:\Users\xb00012\Documents\Data\45_34_230615 SP\45_34_230615_0100.c3d	C:\Users\xb00012\Documents\Data\45_34_230615 SP\45_34_230615_0102.c3d
Sagittal plane			Echelon	RANKLE_ANGLES_N	RANKLE_ANGLES_N	RANKLE_ANGLES_N	RANKLE_ANGLES_N	RANKLE_ANGLES_N	Echelon	LANKLE_ANGLES_N	LANKLE_ANGLES_N	LANKLE_ANGLES_N	LANKLE_ANGLES_N	LANKLE_ANGLES_N	Echelon	RANKLE_ANGLES_N	RANKLE_ANGLES_N	RANKLE_ANGLES_N	RANKLE_ANGLES_N	RANKLE_ANGLES_N	Echelon	RANKLE_ANGLES_N	RANKLE_ANGLES_N	RANKLE_ANGLES_N	RANKLE_ANGLES_N	RANKLE_ANGLES_N	Echelon	LANKLE_ANGLES_N	LANKLE_ANGLES_N	LANKLE_ANGLES_N	LANKLE_ANGLES_N	LANKLE_ANGLES_N
Ankle Angle				LINK_MODEL_BASED	LINK_MODEL_BASED	LINK_MODEL_BASED	LINK_MODEL_BASED	LINK_MODEL_BASED		LINK_MODEL_BASED	LINK_MODEL_BASED	LINK_MODEL_BASED	LINK_MODEL_BASED	LINK_MODEL_BASED		LINK_MODEL_BASED	LINK_MODEL_BASED	LINK_MODEL_BASED	LINK_MODEL_BASED	LINK_MODEL_BASED		LINK_MODEL_BASED	LINK_MODEL_BASED	LINK_MODEL_BASED	LINK_MODEL_BASED	LINK_MODEL_BASED		LINK_MODEL_BASED	LINK_MODEL_BASED	LINK_MODEL_BASED	LINK_MODEL_BASED	LINK_MODEL_BASED
101 points over stance phase				Original	Original	Original	Original	Original		Original	Original	Original	Original	Original		Original	Original	Original	Original	Original		Original	Original	Original	Original	Original		Original	Original	Original	Original	Original
ITEM	Mean	SD	C2_R	1	1	1	1	1	C2_L	1	1	1	1	1	C2_R	1	1	1	1	1	C2_R	1	1	1	1	1	C2_L	1	1	1	1	1
1	1.22858	2.66391	4.59703	4.60056	4.51065	4.70869	4.34366	4.82161	0.707528	0.061177	1.05665	1.05601	0.430136	0.933664	3.85254	3.91177	3.90872	3.90017	3.63927	3.90276	-1.1723	-1.07194	-1.42697	-1.11067	-1.40932	-0.842589	-1.84191	-1.65798	-1.52902	-2.48748	-1.93088	-1.60419
2	0.717105	2.63697	4.05147	4.09689	3.92855	4.18252	3.75646	4.29294	0.170061	-0.484316	0.526821	0.54855	-0.119219	0.37847	3.31714	3.33182	3.35732	3.39061	3.09057	3.41539	-1.61925	-1.49277	-1.94135	-1.53618	-1.90298	-1.22296	-2.3339	-2.08668	-2.00139	-3.04322	-2.41455	-2.12368
3	0.128497	2.6143	3.45318	3.54117	3.29394	3.60467	3.12412	3.70199	-0.412616	-1.05414	-0.0642	-0.009049	-0.700826	-0.234864	2.67589	2.63217	2.69933	2.76844	2.44369	2.83585	-2.16677	-2.01613	-2.56151	-2.05747	-2.49537	-1.70338	-2.9072	-2.60184	-2.57002	-3.65121	-2.9731	-2.73986
4	-0.525027	2.59933	2.80572	2.93503	2.61613	2.97884	2.45062	3.04797	-1.03425	-1.63963	-0.70859	-0.612148	-1.30786	-0.903004	1.9606	1.85525	1.96977	2.06504	1.72513	2.18782	-2.79734	-2.62369	-3.26697	-2.66064	-3.17021	-2.26518	-3.55987	-3.21014	-3.22828	-4.30395	-3.60555	-3.45142
5	-1.21505	2.59271	2.13463	2.30284	1.92183	2.32918	1.76063	2.35868	-1.66551	-2.21848	-1.37403	-1.22962	-1.91271	-1.59269	1.20313	1.03745	1.19996	1.31436	0.964039	1.49984	-3.48519	-3.29187	-4.02772	-3.32435	-3.89973	-2.88228	-4.26232	-3.88505	-3.93968	-4.97326	-4.28204	-4.23157
6	-1.92036	2.59406	1.45412	1.65888	1.2268	1.66837	1.06617	1.65039	-2.28999	-2.78016	-2.04082	-1.84354	-2.50073	-2.28469	0.431683	0.207988	0.417294	0.548502	0.186471	0.798159	-4.2034	-3.99401	-4.81204	-4.02668	-4.65728	-3.527	-4.9942	-4.60696	-4.67749	-5.64205	-4.98321	-5.0613
7	-2.62161	2.60106	0.77952	1.01913	0.54669	1.01026	0.379665	0.941858	-2.89228	-3.31611	-2.68892	-2.43709	-3.05996	-2.95933	-0.335819	-0.618236	-0.36053	-0.212447	-0.590175	0.102292	-4.92789	-4.70635	-5.59208	-4.74655	-5.41765	-4.1768	-5.7316	-5.34994	-5.4127	-6.29202	-5.68653	-5.91682
8	-3.30506	2.61069	0.12261	0.396458	-0.108751	0.365468	-0.288941	0.248815	-3.4614	-3.82117	-3.30376	-2.99819	-3.58279	-3.6011	-1.09148	-1.43565	-1.12448	-0.961376	-1.35806	-0.57783	-5.64022	-5.41052	-6.34792	-5.46503	-6.16101	-4.81663	-6.45483	-6.09043	-6.12278	-6.90943	-6.3747	-6.77678
9	-3.96197	2.61955	-0.508414	-0.1998	-0.734571	-0.258249	-0.932327	-0.417125	-3.99113	-4.29336	-3.87622	-3.51984	-4.06651	-4.19971	-1.83492	-2.24209	-1.87356	-1.7018	-2.11656	-1.2406	-6.32766	-6.09468	-7.06755	-6.16544	-6.87297	-5.43767	-7.14772	-6.80832	-6.7902	-7.48421	-7.03514	-7.6207
10	-4.58699	2.62444	-1.1083	-0.763642	-1.32923	-0.855275	-1.54529	-1.04806	-4.47912	-4.73276	-4.40251	-3.99919	-4.51185	-4.7493	-2.56867	-3.03531	-2.61073	-2.44035	-2.86843	-1.88855	-6.98184	-6.75222	-7.7442	-6.83405	-7.54416	-6.03454	-7.79701	-7.48734	-7.4016	-8.00901	-7.65785	-8.42925
11	-5.17693	2.62291	-1.67454	-1.29257	-1.89349	-1.42182	-2.12495	-1.63986	-4.92641	-5.14088	-4.88387	-4.43742	-4.92164	-5.24824	-3.29402	-3.8123	-3.33761	-3.17994	-3.61661	-2.52363	-7.59758	-7.37934	-8.37451	-7.461	-8.16897	-6.6041	-8.3921	-8.1153	-7.94759	-8.47888	-8.23376	-9.185
12	-5.73008	2.61359	-2.20678	-1.7871	-2.42943	-1.95561	-2.67043	-2.19134	-5.33622	-5.51969	-5.32503	-4.83869	-5.29986	-5.69782	-4.0094	-4.56953	-4.05191	-3.91885	-4.36115	-3.14557	-8.17248	-7.97307	-8.9587	-8.04112	-8.7448	-7.1447	-8.92552	-8.68363	-8.42349	-8.89149	-8.75448	-9.87452
13	-6.24598	2.59657	-2.70629	-2.2499	-2.93975	-2.45611	-3.18223	-2.70348	-5.71288	-5.87097	-5.73255	-5.2089	-5.65106	-6.10092	-4.71019	-5.30253	-4.74739	-4.65217	-5.09636	-3.75249	-8.70673	-8.53189	-9.50059	-8.57374	-9.27246	-7.65497	-9.39383	-9.18738	-8.83011	-9.24691	-9.21415	-10.4906
14	-6.72518	2.57335	-3.17534	-2.6848	-3.42693	-2.9247	-3.66154	-3.17871	-6.06093	-6.1959	-6.11312	-5.55449	-5.98009	-6.46103	-5.38868	-6.00452	-5.415	-5.37183	-5.81029	-4.34177	-9.20333	-9.05792	-10.0061	-9.06234	-9.75663	-8.1336	-9.79763	-9.62541	-9.17308	-9.54606	-9.61078	-11.0328
15	-7.16868	2.54617	-3.61674	-3.09612	-3.89293	-3.36446	-4.10988	-3.62033	-6.38444	-6.49532	-6.47215	-5.88119	-6.2916	-6.78194	-6.03453	-6.66498	-6.04407	-6.06578	-6.48714	-4.91068	-9.66735	-9.55677	-10.4808	-9.51399	-10.2049	-8.58017	-10.1403	-9.99968	-9.46083	-9.7896	-9.94647	-11.5051
16	-7.57731	2.51707	-4.03343	-3.48789	-4.3391	-3.77938	-4.52876	-4.03202	-6.68676	-6.77007	-6.813	-6.19334	-6.58959	-7.0678	-6.63576	-7.26972	-6.62347	-6.71925	-7.11047	-5.45588	-10.1041	-10.0352	-10.9273	-9.93714	-10.6254	-8.9956	-10.4265	-10.3136	-9.70198	-9.97779	-10.226	-11.9131
17	-7.95102	2.48704	-4.42795	-3.8634	-4.76622	-4.1734	-4.91923	-4.41752	-6.97017	-7.02069	-7.1373	-6.49365	-6.87692	-7.32228	-7.17978	-7.80218	-7.14238	-7.31602	-7.66547	-5.97286	-10.5172	-10.498	-11.3444	-10.3391	-11.0237	-9.38054	-10.66	-10.5695	-9.90269	-10.1114	-10.4545	-12.2621
18	-8.28827	2.45574	-4.80208	-4.22463	-5.17441	-4.54962	-5.28155	-4.78019	-7.2356	-7.24667	-7.44543	-6.78331	-7.15498	-7.54762	-7.6545	-8.24585	-7.59088	-7.83961	-8.1403	-6.45587	-10.9061	-10.9456	-11.7266	-10.7246	-11.4008	-9.73287	-10.8431	-10.7672	-10.0651	-10.1922	-10.6349	-12.5558
19	-8.58601	2.42164	-5.15646	-4.57209	-5.56294	-4.90991	-5.61478	-5.12258	-7.48237	-7.44573	-7.73662	-7.06198	-7.42361	-7.7439	-8.04958	-8.58776	-7.96065	-8.27563	-8.52617	-6.89767	-11.266	-11.3739	-12.0642	-11.0943	-11.751	-10.0464	-10.9757	-10.9048	-10.1875	-10.2232	-10.7677	-12.7952
20	-8.84011	2.38251	-5.49044	-4.90481	-5.93002	-5.25454	-5.91673	-5.44609	-7.70845	-7.61444	-8.00928	-7.32782	-7.68118	-7.90953	-8.35833	-8.82302	-8.24625	-8.61504	-8.81786	-7.28948	-11.587	-11.775	-12.3444	-11.4433	-12.0615	-10.3108	-11.0564	-10.9797	-10.2655	-10.2073	-10.8506	-12.9787
21	-9.04625	2.33589	-5.80196	-5.22063	-6.27255	-5.58193	-6.18393	-5.75073	-7.91092	-7.74879	-8.2614	-7.57779	-7.92459	-8.04203	-8.58005	-8.95811	-8.44733	-8.85671	-9.01546	-7.62261	-11.8554	-12.137	-12.5531	-11.7606	-12.3141	-10.5123	-11.0829	-10.9904	-10.2938	-10.1464	-10.8805	-13.1034
22	-9.20068	2.27959	-6.08749	-5.51632	-6.58582	-5.88841	-6.41183	-6.03508	-8.08624	-7.84464	-8.49052	-7.808	-8.14916	-8.13886	-8.72036	-9.00943	-8.5695	-9.00811	-9.12517	-7.88956	-12.056	-12.4447	-12.6777	-12.0305	-12.4902	-10.6371	-11.0533	-10.9368	-10.2686	-10.0413	-10.8539	-13.1658
23	-9.30057	2.21193	-6.3421	-5.78747	-6.86336	-6.16837	-6.5949	-6.29639	-8.2307	-7.89789	-8.69381	-8.01438	-8.34917	-8.19823	-8.78897	-8.99704	-8.62255	-9.08255	-9.15832	-8.08438	-12.1745	-12.6805	-12.7094	-12.2345	-12.5746	-10.6737	-10.9666	-10.8212	-10.1882	-9.8918	-10.7693	-13.1623
24	-9.34396	2.13189	-6.55958	-6.0285	-7.0972	-6.4146	-6.72697	-6.53066	-8.34072	-7.90521	-8.86821	-8.19255	-8.5184	-8.21923	-8.79682	-8.93863	-8.61809	-9.09427	-9.12944	-8.20367	-12.1995	-12.8259	-12.6441	-12.3543	-12.5575	-10.6156	-10.8232	-10.6475	-10.0539	-9.69792	-10.627	-13.0896
25	-9.32995	2.0395	-6.73285	-6.23281	-7.27844	-6.61873	-6.80156	-6.73269	-8.41301	-7.86466	-9.01047	-8.33747	-8.65085	-8.20159	-8.75393	-8.84719	-8.56761	-9.05485	-9.05265	-8.24734	-12.1245	-12.8654	-12.4829	-12.3749	-12.4363	-10.4629	-10.6255	-10.4215	-9.86886	-9.461	-10.4299	-12.9461
26	-9.25881	1.93647	-6.85435	-6.39321	-7.39797	-6.77165	-6.81269	-6.89623	-8.44446	-7.77611	-9.1168	-8.44311	-8.741	-8.14528	-8.66785	-8.73156	-8.47988	-8.97211	-8.93815	-8.21754	-11.9499	-12.7907	-12.2319	-12.2874	-12.2164	-10.2229	-10.3775	-10.1501	-9.63784	-9.18405	-10.1834	-12.7322
27	-9.13206	1.82666	-6.91681	-6.50221	-7.44751	-6.86421	-6.75593	-7.01421	-8.43218	-7.64094	-9.18306	-8.50283	-8.78388	-8.05017	-8.54307	-8.59691	-8.35914	-8.85007	-8.79172	-8.11749	-11.6834	-12.6044	-11.9021	-12.0915	-11.9097	-9.90922	-10.0849	-9.84097	-9.36673	-8.87151	-9.8941	-12.4511
28	-8.95237	1.71561	-6.91422	-6.55262	-7.42105	-6.88806	-6.63	-7.07937	-8.37383	-7.46166	-9.20561	-8.51053	-8.77525	-7.91608	-8.38113	-8.44447	-8.20445	-8.68879	-8.61592	-7.95201	-11.3386	-12.3186	-11.5082	-11.7959	-11.5319	-9.53814	-9.75412	-9.50151	-9.06207	-8.52857	-9.56939	-12.1091
29	-8.72333	1.60941	-6.84273	-6.53838	-7.31624	-6.83677	-6.43722	-7.08505	-8.26816	-7.24169	-9.18213	-8.46171	-8.71227	-7.74301	-8.18165	-8.27158	-8.01142	-8.48649	-8.41076	-7.728	-10.9318	-11.9505	-11.0666	-11.4163	-11.1001	-9.1255	-9.39232	-9.1389	-8.73037	-8.16037	-9.2171	-11.7149
30	-8.44921	1.51338	-6.70132	-6.45541	-7.13484	-6.70725	-6.18303	-7.02606	-8.11546	-6.98528	-9.11193	-8.35427	-8.59413	-7.53166	-7.94346	-8.0715	-7.77603	-8.24183	-8.17462	-7.4533	-10.4794	-11.5186	-10.5927	-10.9711	-10.6299	-8.68468	-9.00642	-8.75962	-8.37756	-7.77151	-8.84484	-11.2786
31	-8.1348	1.43114	-6.49197	-6.30227	-6.88235	-6.50072	-5.87501	-6.89951	-7.91772	-6.69727	-8.99576	-8.18915	-8.42235	-7.28409	-7.6657	-7.83552	-7.4979	-7.95423	-7.9059	-7.13494	-9.99592	-11.0401	-10.0993	-10.4788	-10.1347	-8.2268	-8.6027	-8.36887	-8.0087	-7.3659	-8.45939	-10.8106
32	-7.78537	1.36429	-6.21953	-6.08063	-6.5672	-6.22254	-5.52156	-6.70571	-7.67856	-6.38266	-8.83582	-7.9699	-8.20076	-7.00366	-7.34896	-7.5577	-7.18043	-7.62427	-7.60396	-6.77845	-9.49332	-10.5293	-9.59586	-9.95541	-9.62492	-7.76106	-8.18649	-7.97047	-7.62784	-6.94734	-8.06611	-10.3207
33	-7.40644	1.31268	-5.891	-5.79551	-6.1995	-5.88117	-5.13093	-6.4479	-7.4027	-6.04637	-8.63547	-7.70211	-7.93494	-6.6946	-6.99582	-7.23705	-6.82909	-7.2549	-7.26974	-6.3883	-8.98054	-9.99791	-9.08842	-9.41391	-9.10845	-7.294	-7.76217	-7.56675	-7.23825	-6.51965	-7.66884	-9.81735
34	-7.00355	1.275	-5.51471	-5.45437	-5.78992	-5.48681	-4.71073	-6.13171	-7.0955	-5.69295	-8.39881	-7.39274	-7.63142	-6.36156	-6.61065	-6.87634	-6.45009	-6.85186	-6.90606	-5.96888	-8.46385	-9.45464	-8.58085	-8.86387	-8.59078	-6.8291	-7.33307	-7.15879	-6.84248	-6.08654	-7.26995	-9.30759
35	-6.582	1.24943	-5.09939	-5.06613	-5.34876	-5.05008	-4.26774	-5.76427	-6.76241	-5.3263	-8.13007	-7.04952	-7.29708	-6.0091	-6.19904	-6.48074	-6.04959	-6.42328	-6.51658	-5.52502	-7.94753	-8.90616	-8.07584	-8.31216	-8.07576	-6.36775	-6.9016	-6.74691	-6.44266	-5.65144	-6.87043	-8.79655
36	-6.1466	1.23398	-4.65358	-4.6402	-4.88538	-4.5811	-3.80794	-5.35328	-6.4086	-4.94964	-7.83316	-6.68023	-6.93852	-5.64147	-5.7668	-6.05642	-5.63251	-5.97863	-6.10452	-5.06192	-7.43454	-8.35759	-7.57523	-7.76353	-7.56575	-5.91059	-6.46948	-6.33101	-6.04082	-5.21739	-6.4702	-8.28797
37	-5.70153	1.2267	-4.18509	-4.18568	-4.40775	-4.08922	-3.33649	-4.90633	-6.03869	-4.56559	-7.51173	-6.29217	-6.56154	-5.26244	-5.31912	-5.60932	-5.20199	-5.52689	-5.67273	-4.58465	-6.92678	-7.81236	-7.08031	-7.22105	-7.06178	-5.45841	-6.03795	-5.91101	-5.63916	-4.78679	-6.06822	-7.78455
38	-5.25018	1.22585	-3.70076	-3.71076	-3.9221	-3.58271	-2.85772	-4.43053	-5.65668	-4.17629	-7.16927	-5.89159	-6.17109	-4.87518	-4.85998	-5.14469	-4.7594	-5.07374	-5.22428	-4.0978	-6.42543	-7.27233	-6.59206	-6.68684	-6.56389	-5.01204	-5.60802	-5.48711	-5.2399	-4.3614	-5.66331	-7.28836
39	-4.79514	1.22997	-3.20629	-3.22239	-3.43301	-3.06874	-2.37497	-3.93237	-5.26588	-3.7834	-6.80914	-5.48341	-5.77126	-4.48222	-4.39196	-4.667	-4.30542	-4.62	-4.76207	-3.60534	-5.93087	-6.73789	-6.11059	-6.16242	-6.07148	-4.57198	-5.18067	-5.06009	-4.84511	-3.94218	-5.25477	-6.80124
40	-4.33826	1.2379	-2.70625	-2.7262	-2.94376	-2.55308	-1.89046	-3.41773	-4.86895	-3.38816	-6.43442	-5.07132	-5.3653	-4.08555	-3.91658	-4.17962	-3.84082	-4.16351	-4.28838	-3.11055	-5.4426	-6.209	-5.63434	-5.64846	-5.58352	-4.13768	-4.75693	-4.63127	-4.45616	-3.52942	-4.84286	-6.32494
41	-3.88084	1.24878	-2.20408	-2.22651	-2.45673	-2.04004	-1.40535	-2.89175	-4.4679	-2.99141	-6.04788	-4.65798	-4.95568	-3.68656	-3.43503	-3.68504	-3.36671	-3.70232	-3.80498	-2.61613	-4.95945	-5.68577	-5.16057	-5.14455	-5.09882	-3.70757	-4.33773	-4.20262	-4.07331	-3.12281	-4.42873	-5.86116
42	-3.42372	1.26202	-1.70217	-1.72639	-1.97331	-1.5324	-0.920005	-2.35874	-4.06414	-2.59364	-5.65172	-4.24516	-4.54417	-3.28598	-2.94854	-3.18524	-2.8847	-3.23556	-3.31299	-2.12421	-4.48015	-5.16872	-4.68648	-4.64952	-4.61622	-3.2798	-3.92362	-3.77631	-3.69523	-2.72153	-4.01387	-5.41116
43	-2.96735	1.27722	-1.20203	-1.22799	-1.49388	-1.03163	-0.434397	-1.82223	-3.65859	-2.19517	-5.24774	-3.83406	-4.13194	-2.88404	-2.45808	-2.68174	-2.3969	-2.76261	-2.81299	-1.63615	-4.00355	-4.65807	-4.21015	-4.16232	-4.13449	-2.85271	-3.5145	-3.35438	-3.31904	-2.3243	-3.59962	-4.97515
44	-2.51176	1.29396	-0.70455	-0.732729	-1.01809	-0.538357	0.05148	-1.28505	-3.25194	-1.79637	-4.83751	-3.42534	-3.71977	-2.48073	-1.96425	-2.17566	-1.90513	-2.28286	-2.30535	-1.15226	-3.52855	-4.15251	-3.7309	-3.68245	-3.65212	-2.42478	-3.1095	-2.93854	-2.94097	-1.92951	-3.18686	-4.5516
45	-2.0568	1.31178	-0.210406	-0.2416	-0.545328	-0.052915	0.537267	-0.749454	-2.84476	-1.39782	-4.42277	-3.01914	-3.30812	-2.07597	-1.46748	-1.66781	-1.41046	-1.79626	-1.79068	-0.672201	-3.0541	-3.64961	-3.249	-3.20944	-3.16759	-1.99486	-2.70725	-2.53024	-2.55765	-1.5355	-2.77586	-4.13699
46	-1.6023	1.33014	0.279853	0.244735	-0.075154	0.424366	1.02248	-0.217162	-2.43756	-1.00036	-4.00545	-2.61504	-2.89724	-1.66972	-0.968197	-1.15844	-0.9134	-1.30357	-1.27008	-0.195495	-2.57943	-3.1473	-2.76514	-2.74251	-2.67997	-1.56224	-2.30614	-2.13022	-2.16706	-1.14062	-2.36645	-3.72634
47	-1.14812	1.34862	0.765765	0.725687	0.39261	0.893201	1.50672	0.310605	-2.03076	-0.604849	-3.58758	-2.21215	-2.48712	-1.26212	-0.466736	-0.647397	-0.413752	-0.806026	-0.744938	0.278433	-2.10419	-2.64509	-2.28007	-2.28023	-2.18912	-1.12646	-1.90465	-1.73837	-1.76884	-0.743536	-1.95832	-3.3142
48	-0.69417	1.36696	1.24707	1.2007	0.858071	1.35364	1.9898	0.83311	-1.62475	-0.211929	-3.17101	-1.80947	-2.07763	-0.853732	0.0367764	-0.134647	0.089704	-0.304849	-0.216704	0.750378	-1.62829	-2.14365	-1.79449	-1.82061	-1.69554	-0.687147	-1.50165	-1.35391	-1.36397	-0.343464	-1.55111	-2.8958
49	-0.240354	1.38513	1.72368	1.6693	1.3215	1.80616	2.47158	1.34988	-1.21986	0.178117	-2.7573	-1.40608	-1.66862	-0.445422	0.542612	0.379331	0.599213	0.199093	0.313702	1.22172	-1.15173	-1.64417	-1.30887	-1.36169	-1.19981	-0.244114	-1.09647	-0.97559	-0.953925	0.059653	-1.14434	-2.46815
50	0.213417	1.40328	2.19569	2.13114	1.78363	2.2513	2.9518	1.86059	-0.816289	0.565434	-2.34752	-1.0011	-1.26006	-0.038193	1.05126	0.893547	1.1174	0.705416	0.845797	1.69413	-0.674614	-1.14794	-0.823157	-0.902012	-0.70226	0.202298	-0.688964	-0.601721	-0.540172	0.465071	-0.737248	-2.03075
51	0.667138	1.42166	2.66328	2.58605	2.24558	2.68955	3.43022	2.36499	-0.414075	0.950509	-1.94229	-0.59355	-0.852098	0.367057	1.563	1.40707	1.64636	1.2137	1.37894	2.16893	-0.197078	-0.655697	-0.336927	-0.440929	-0.202821	0.650983	-0.279434	-0.230379	-0.123892	0.871398	-0.328897	-1.5854
52	1.12081	1.44051	3.12669	3.03403	2.70863	3.1212	3.90668	2.86293	-0.0130438	1.334	-1.5418	-0.182417	-0.444864	0.769863	2.07792	1.91982	2.18676	1.72368	1.91262	2.6467	0.28089	-0.167042	0.150273	0.021969	0.298819	1.10043	0.131587	0.140282	0.294236	1.27681	0.081531	-1.13493
53	1.57455	1.45999	3.58628	3.47515	3.17388	3.54658	4.3813	3.35448	0.387136	1.7166	-1.14598	0.233052	-0.038314	1.17032	2.5962	2.43278	2.73742	2.23621	2.44722	3.12737	0.759632	0.319902	0.63877	0.487207	0.802858	1.54942	0.543509	0.511671	0.714004	1.67924	0.494401	-0.681767
54	2.0286	1.48025	4.04245	3.90958	3.64222	3.96629	4.85437	3.83976	0.786857	2.09895	-0.754716	0.653066	0.367904	1.56908	3.11824	2.94744	3.2951	2.75385	2.9841	3.61072	1.2398	0.807558	1.12894	0.955382	1.30904	1.99808	0.955678	0.884526	1.13543	2.07647	0.909374	-0.227414
55	2.48323	1.50154	4.49571	4.33762	4.11419	4.38154	5.32617	4.319	1.1865	2.48152	-0.367876	1.07736	0.774346	1.96714	3.64448	3.46448	3.85583	3.28031	3.52493	4.09686	1.72214	1.29796	1.62107	1.42701	1.81668	2.44801	1.36734	1.25894	1.55853	2.46647	1.32538	0.227361
56	2.93861	1.52418	4.94663	4.75984	4.58999	4.7942	5.79674	4.7924	1.58649	2.86477	0.014939	1.50553	1.1816	2.36562	4.17522	3.98305	4.41652	3.81908	4.07114	4.58633	2.2071	1.7924	2.11499	1.90261	2.32479	2.9007	1.77762	1.63458	1.98313	2.84748	1.74087	0.68204
57	3.39483	1.54859	5.39592	5.17733	5.06947	5.20679	6.26589	5.26011	1.98738	3.24923	0.394654	1.93728	1.59026	2.76547	4.71088	4.50237	4.97626	4.37224	4.62358	5.07997	2.69429	2.29133	2.60974	2.38252	2.83196	3.35591	2.18568	2.011	2.40893	3.21809	2.15427	1.1361
58	3.85188	1.57531	5.84435	5.59179	5.55232	5.62212	6.73331	5.72222	2.38982	3.63552	0.772756	2.37253	2.00101	3.1673	5.25209	5.02335	5.53615	4.93961	5.18225	5.5791	3.18244	2.79421	3.10333	2.86652	3.33623	3.81194	2.59067	2.38748	2.83564	3.57712	2.56417	1.58893
59	4.30956	1.60497	6.29282	6.00551	6.03809	6.04287	7.19864	6.17898	2.79453	4.02424	1.15119	2.81144	2.41442	3.57134	5.79938	5.54769	6.0982	5.51896	5.74646	6.08561	3.66942	3.2994	3.59292	3.35347	3.8351	4.26624	2.99167	2.76289	3.2628	3.92355	2.9696	2.03951
60	4.76738	1.6381	6.74217	6.42125	6.52629	6.47103	7.66145	6.63085	3.20206	4.4156	1.53221	3.25417	2.83091	3.9774	6.35273	6.07681	6.66346	6.10672	6.31532	6.60134	4.15236	3.80406	4.07536	3.84107	4.32576	4.71552	3.38758	3.1356	3.68925	4.25662	3.36995	2.48648
61	5.2243	1.67505	7.19312	6.84187	7.01638	6.90756	8.1212	7.0786	3.6127	4.80915	1.9181	3.70067	3.25066	4.38491	6.91102	6.61162	7.23108	6.69803	6.88774	7.12662	4.62773	4.30422	4.54787	4.32576	4.80495	5.15587	3.77694	3.50367	4.11258	4.57584	3.76453	2.92806
62	5.67864	1.71589	7.64622	7.27016	7.50789	7.35235	8.57733	7.52337	4.02632	5.2036	2.31107	4.15043	3.67363	4.79287	7.47148	7.15149	7.79871	7.28694	7.46116	7.6591	5.09139	4.79495	5.00793	4.8025	5.26876	5.58281	4.15779	3.86509	4.52879	4.88094	4.15221	3.36194
63	6.12805	1.76037	8.10193	7.70841	8.00062	7.80479	9.02923	7.96662	4.44231	5.59693	2.71316	4.60228	4.09952	5.19966	8.02957	7.69384	8.36318	7.8669	8.03027	8.19366	5.53871	5.27094	5.45302	5.26532	5.71289	5.99139	4.52773	4.21802	4.93242	5.17159	4.53122	3.78539
64	6.56971	1.80792	8.56058	8.15805	8.49449	8.26418	9.4763	8.40989	4.85952	5.98657	3.12603	5.05447	4.52767	5.60288	8.57919	8.23457	8.91974	8.43165	8.58731	8.72269	5.96518	5.72708	5.88085	5.70825	6.13316	6.37655	4.88406	4.56096	5.31737	5.44736	4.89923	4.19536
65	7.00054	1.85761	9.02214	8.61924	8.98909	8.72979	9.918	8.85458	5.27619	6.36952	3.55063	5.50469	4.95684	5.99928	9.11285	8.76798	9.46039	8.97555	9.12326	9.23707	6.36731	6.15944	6.28993	6.12633	6.52622	6.73466	5.22421	4.89268	5.67777	5.70786	5.25373	4.589
66	7.41741	1.9082	9.48599	9.0908	9.48302	9.20058	10.3539	9.30166	5.6899	6.74255	3.9867	5.95015	5.38518	6.3849	9.62201	9.28645	9.97446	9.49303	9.62883	9.72728	6.74323	6.56586	6.67956	6.516	6.89003	7.06473	5.54592	5.21174	6.00891	5.95287	5.59217	4.96394
67	7.81726	1.95846	9.95072	9.5703	9.97378	9.67477	10.7835	9.75124	6.09763	7.1024	4.43254	6.38763	5.81015	6.75541	10.0983	9.78116	10.4514	9.97844	10.0958	10.1846	7.09229	6.94539	7.04872	6.87519	7.22389	7.36827	5.84741	5.51645	6.30779	6.18228	5.91233	5.31818
68	8.19721	2.00755	10.4142	10.0542	10.4581	10.1499	11.2063	10.2023	6.49592	7.44589	4.88511	6.81349	6.22853	7.10657	10.5345	10.2441	10.8827	10.4264	10.5178	10.6018	7.41404	7.29669	7.39457	7.20284	7.52825	7.64782	6.12735	5.80488	6.57347	6.39591	6.21256	5.64994
69	8.55451	2.05512	10.8735	10.538	10.9328	10.623	11.6213	10.6526	6.881	7.77006	5.34027	7.22364	6.63641	7.43464	10.9257	10.669	11.2623	10.8323	10.8908	10.974	7.7074	7.61716	7.71245	7.49855	7.80374	7.90512	6.38496	6.0751	6.80693	6.59328	6.49164	5.95782
70	8.88658	2.10129	11.3253	11.0162	11.3949	11.09	12.0267	11.0985	7.24906	8.07229	5.79322	7.61353	7.02944	7.73685	11.2682	11.0508	11.5868	11.1926	11.2126	11.2982	7.97056	7.90333	7.99677	7.76237	8.05073	8.13961	6.61981	6.32512	7.01065	6.77346	6.7487	6.24115
71	9.19105	2.14647	11.7651	11.4829	11.8413	11.546	12.4197	11.5356	7.59652	8.35045	6.23852	7.97858	7.40325	8.01178	11.5606	11.385	11.855	11.5056	11.4838	11.5734	8.20139	8.15192	8.2421	7.99506	8.26939	8.34847	6.83166	6.55287	7.18767	6.93512	6.98282	6.49983
72	9.46603	2.19123	12.1881	11.9313	12.2685	11.9852	12.7963	11.959	7.92025	8.603	6.67043	8.31484	7.75379	8.2592	11.8034	11.6676	12.0689	11.7715	11.7079	11.8009	8.39841	8.36111	8.4444	8.19861	8.45983	8.52808	7.02006	6.7564	7.34057	7.07702	7.19274	6.73355
73	9.71024	2.23625	12.5885	12.3544	12.672	12.4011	13.1518	12.3632	8.21778	8.82891	7.08319	8.61955	8.07754	8.47972	11.9995	11.8971	12.2336	11.9921	11.8911	11.9837	8.56137	8.53126	8.60252	8.37537	8.62183	8.67586	7.18402	6.93423	7.47018	7.19833	7.37643	6.94092
74	9.92291	2.28201	12.9607	12.7453	13.0471	12.7877	13.4806	12.7427	8.48734	9.02772	7.4715	8.89166	8.37164	8.6742	12.1536	12.0749	12.3563	12.1699	12.0404	12.1266	8.69078	8.66403	8.71829	8.52658	8.75437	8.79063	7.32214	7.08563	7.57517	7.29884	7.53093	7.12012
75	10.1035	2.32862	13.299	13.0975	13.389	13.1391	13.7774	13.0921	8.72799	9.19972	7.83094	9.132	8.63392	8.84336	12.2706	12.2051	12.4448	12.3081	12.1612	12.234	8.78671	8.76069	8.79448	8.65174	8.85514	8.87152	7.43306	7.21053	7.65308	7.37884	7.6528	7.27004
76	10.2514	2.37564	13.5985	13.4057	13.6926	13.4507	14.0373	13.4064	8.93959	9.34592	8.1585	9.34281	8.8629	8.98783	12.3546	12.2933	12.5053	12.4092	12.2564	12.3086	8.8483	8.82142	8.83295	8.74915	8.92081	8.91715	7.51596	7.30933	7.70163	7.43875	7.73915	7.39091
77	10.3661	2.4222	13.8553	13.6666	13.9534	13.7184	14.2566	13.6817	9.12278	9.46779	8.45265	9.52709	9.05788	9.10848	12.4076	12.3444	12.5412	12.4743	12.3271	12.3512	8.87406	8.84583	8.83441	8.81672	8.94801	8.92533	7.57059	7.38256	7.71933	7.47882	7.78837	7.48386
78	10.4471	2.46733	14.0667	13.8784	14.1676	13.939	14.433	13.9158	9.27873	9.56688	8.71313	9.68799	9.21897	9.20668	12.4305	12.3609	12.553	12.5034	12.3731	12.3623	8.86263	8.8337	8.799	8.85284	8.93421	8.8934	7.59707	7.43062	7.70511	7.49892	7.80075	7.54996
79	10.4944	2.51013	14.2313	14.0404	14.3331	14.1099	14.5656	14.1076	9.40899	9.64469	8.94003	9.82842	9.3472	9.2846	12.4226	12.3432	12.5391	12.4962	12.3924	12.3423	8.81354	8.78541	8.72683	8.85756	8.87797	8.81992	7.59565	7.45358	7.65798	7.49893	7.77827	7.58948
80	10.5082	2.54991	14.3487	14.1525	14.4498	14.2294	14.6545	14.2574	9.51529	9.7027	9.13342	9.9509	9.44455	9.34487	12.3828	12.2901	12.497	12.4526	12.3822	12.2921	8.72733	8.70163	8.61808	8.83264	8.77882	8.70549	7.56662	7.45122	7.57758	7.47924	7.72358	7.60151
81	10.4888	2.58617	14.4194	14.2156	14.5186	14.2967	14.6999	14.3661	9.59943	9.74224	9.29352	10.0575	9.5139	9.39004	12.3096	12.1995	12.4244	12.3724	12.3403	12.2114	8.60505	8.58231	8.47346	8.77924	8.6375	8.55275	7.51071	7.42336	7.4658	7.44064	7.63948	7.58427
82	10.4373	2.61852	14.4443	14.2312	14.5405	14.3121	14.7026	14.4351	9.66316	9.76418	9.42138	10.1497	9.55841	9.4221	12.2018	12.0691	12.3189	12.2557	12.2654	12.0997	8.44797	8.42686	8.29522	8.69507	8.45626	8.36646	7.42937	7.37	7.32768	7.38404	7.52907	7.53604
83	10.3548	2.64671	14.425	14.2014	14.5166	14.2771	14.6637	14.4663	9.70788	9.76835	9.51924	10.2287	9.58117	9.44194	12.0585	11.8955	12.178	12.1043	12.1582	11.9568	8.25766	8.23616	8.08767	8.57218	8.23917	8.15312	7.3248	7.29133	7.17028	7.31	7.39603	7.45636
84	10.2429	2.67091	14.3635	14.1286	14.4482	14.1943	14.5846	14.4617	9.73458	9.75375	9.59001	10.2948	9.58473	9.44955	11.8815	11.6773	12.0015	11.9227	12.0222	11.7839	8.03564	8.01355	7.85634	8.39759	7.99152	7.9192	7.19931	7.18751	7.00009	7.2183	7.24393	7.34672
85	10.1038	2.69214	14.2619	14.015	14.337	14.0678	14.4667	14.4231	9.74364	9.71908	9.63646	10.3473	9.57119	9.44418	11.6758	11.4183	11.7941	11.7183	11.8631	11.5854	7.78353	7.76401	7.60678	8.15796	7.71915	7.66973	7.05404	7.05837	6.82028	7.10718	7.07466	7.2097
86	9.93977	2.71204	14.1227	13.8625	14.1855	13.9019	14.312	14.3515	9.7348	9.66317	9.66035	10.384	9.54207	9.42446	11.4492	11.1277	11.5653	11.4992	11.6862	11.3676	7.50399	7.49336	7.34386	7.84695	7.4279	7.40786	6.88822	6.90297	6.63041	6.97306	6.88768	7.04696
87	9.75299	2.73225	13.948	13.6732	13.9963	13.7009	14.1221	14.2476	9.70697	9.585	9.66218	10.4014	9.49795	9.3883	11.2094	10.8183	11.3247	11.2723	11.4948	11.1371	7.20138	7.20801	7.07087	7.47035	7.12286	7.13481	6.69913	6.71941	6.42789	6.81082	6.68007	6.85745
88	9.54467	2.75412	13.7399	13.4491	13.7725	13.4686	13.8986	14.111	9.65814	9.48354	9.64128	10.3952	9.43783	9.33285	10.9624	10.5028	11.0789	11.0423	11.2899	10.8979	6.88049	6.91257	6.7881	7.04501	6.80654	6.85025	6.48244	6.5047	6.20889	6.61458	6.44719	6.63685
89	9.31455	2.77896	13.5002	13.1929	13.5164	13.2079	13.6428	13.9409	9.58542	9.35754	9.59609	10.3603	9.35881	9.25433	10.7105	10.1909	10.8301	10.811	11.0707	10.65	6.54383	6.60669	6.49238	6.59129	6.47698	6.55182	6.23278	6.255	5.96853	6.37855	6.18327	6.37857
90	9.06049	2.80841	13.2304	12.9077	13.2304	12.9212	13.3563	13.7363	9.48512	9.20533	9.52397	10.2917	9.25646	9.14808	10.4531	9.88793	10.5765	10.576	10.8349	10.3902	6.18931	6.28427	6.17775	6.12378	6.12719	6.23356	5.94456	5.96608	5.70079	6.09766	5.88224	6.07602
91	8.7787	2.84442	12.9322	12.5967	12.9165	12.6103	13.0411	13.4963	9.35287	9.02463	9.42099	10.1844	9.1255	9.00886	10.1853	9.59238	10.3117	10.3309	10.5785	10.113	5.8101	5.93506	5.83557	5.64738	5.74668	5.88584	5.61304	5.63415	5.39933	5.76795	5.53897	5.7248
92	8.46453	2.88891	12.6073	12.2628	12.5771	12.2768	12.6993	13.2207	9.18418	8.81268	9.2822	10.0334	8.96094	8.83166	9.8994	9.29658	10.0265	10.0662	10.2956	9.81216	5.39649	5.54691	5.45485	5.15888	5.32442	5.49739	5.23524	5.2567	5.05909	5.38686	5.15042	5.32315
93	8.1137	2.94333	12.2575	11.9082	12.2145	11.9221	12.3329	12.9099	8.9753	8.56713	9.10228	9.83529	8.7591	8.6127	9.58674	8.9895	9.71116	9.77209	9.97956	9.48138	4.93846	5.10834	5.02417	4.65058	4.85166	5.05756	4.81047	4.83351	4.67713	4.95352	4.71621	4.872
94	7.7234	3.00821	11.8844	11.535	11.8303	11.5479	11.9434	12.5652	8.72411	8.28714	8.87674	9.58798	8.51844	8.35026	9.23955	8.65968	9.3566	9.44129	9.62459	9.11559	4.42859	4.61098	4.53508	4.11429	4.32375	4.55885	4.34035	4.36705	4.2525	4.46911	4.23807	4.37503
95	7.29326	3.08286	11.49	11.1453	11.4262	11.1565	11.5334	12.1886	8.43107	7.97444	8.60308	9.29213	8.23999	8.0457	8.85183	8.2974	8.95469	9.06916	9.22591	8.712	3.8645	4.05112	3.98507	3.54522	3.74122	3.99987	3.82891	3.86248	3.78602	3.93775	3.71959	3.83872
96	6.82607	3.16519	11.0772	10.742	11.0044	10.7509	11.1063	11.7826	8.09958	7.63331	8.28201	8.95136	7.92728	7.70396	8.42012	7.89716	8.49994	8.65185	8.78055	8.2711	3.25074	3.43118	3.37919	2.94485	3.1113	3.38717	3.28269	3.32737	3.2807	3.36722	3.16646	3.27169
97	6.32858	3.2519	10.6509	10.3291	10.569	10.3363	10.6679	11.3521	7.73646	7.27082	7.9187	8.57259	7.58618	7.33402	7.94484	7.4589	7.99213	8.18757	8.28887	7.7967	2.59946	2.76137	2.72998	2.32197	2.44895	2.73506	2.71128	2.7718	2.743	2.76956	2.58754	2.68449
98	5.81215	3.3387	10.2186	9.91318	10.1286	9.91999	10.2269	10.9043	7.35149	6.89632	7.52289	8.16554	7.22453	6.94814	7.43196	6.98797	7.43931	7.67943	7.75658	7.29648	1.93043	2.06111	2.05726	1.69199	1.77692	2.06487	2.12826	2.20882	2.1847	2.16104	1.996	2.09077
99	5.29139	3.42088	9.78921	9.50174	9.69327	9.51001	9.79273	10.4483	6.95554	6.51934	7.1066	7.74123	6.85151	6.55903	6.89472	6.49608	6.86036	7.13825	7.19632	6.78259	1.26963	1.3594	1.38686	1.07526	1.12188	1.40473	1.54785	1.6514	1.6199	1.55755	1.40603	1.50438
100	4.78756	3.49487	9.38134	9.11176	9.28305	9.1236	9.38559	10.0027	6.56506	6.15475	6.68777	7.3152	6.48168	6.18593	6.35269	6.00146	6.28116	6.58178	6.62706	6.27201	0.646705	0.690124	0.748969	0.495993	0.513299	0.785142	0.991974	1.11997	1.07017	0.983111	0.840651	0.945979
101	4.31604	3.55699	9.00181	8.74874	8.90727	8.76641	9.01051	9.5761	6.18744	5.80713	6.27815	6.89598	6.1213	5.83462	5.83222	5.53239	5.73406	6.03603	6.07325	5.78539	0.0888424	0.088232	0.172051	-0.023648	-0.026533	0.23411	0.469874	0.621167	0.548078	0.445716	0.308583	0.425826

## Sheet: SAMY
Sound side			15	C:\Users\xb00012\Documents\Data\27_15_150415 SP\27_15_150415_0115.c3d	C:\Users\xb00012\Documents\Data\27_15_150415 SP\27_15_150415_0117.c3d	C:\Users\xb00012\Documents\Data\27_15_150415 SP\27_15_150415_0119.c3d	C:\Users\xb00012\Documents\Data\27_15_150415 SP\27_15_150415_0121.c3d	C:\Users\xb00012\Documents\Data\27_15_150415 SP\27_15_150415_0127.c3d	26						28	C:\Users\xb00012\Documents\Data\39_28_200515 SP\39_28_200515_0103.c3d	C:\Users\xb00012\Documents\Data\39_28_200515 SP\39_28_200515_0105.c3d	C:\Users\xb00012\Documents\Data\39_28_200515 SP\39_28_200515_0107.c3d	C:\Users\xb00012\Documents\Data\39_28_200515 SP\39_28_200515_0109.c3d	C:\Users\xb00012\Documents\Data\39_28_200515 SP\39_28_200515_0113.c3d	33	C:\Users\xb00012\Documents\Data\44_33_190615 SP\44_33_190615_0094.c3d	C:\Users\xb00012\Documents\Data\44_33_190615 SP\44_33_190615_0096.c3d	C:\Users\xb00012\Documents\Data\44_33_190615 SP\44_33_190615_0100.c3d	C:\Users\xb00012\Documents\Data\44_33_190615 SP\44_33_190615_0102.c3d	C:\Users\xb00012\Documents\Data\44_33_190615 SP\44_33_190615_0108.c3d	34	C:\Users\xb00012\Documents\Data\45_34_230615 SP\45_34_230615_0094.c3d	C:\Users\xb00012\Documents\Data\45_34_230615 SP\45_34_230615_0096.c3d	C:\Users\xb00012\Documents\Data\45_34_230615 SP\45_34_230615_0098.c3d	C:\Users\xb00012\Documents\Data\45_34_230615 SP\45_34_230615_0100.c3d	C:\Users\xb00012\Documents\Data\45_34_230615 SP\45_34_230615_0102.c3d
Sagittal plane			Echelon	LANKLE_MOMENTS	LANKLE_MOMENTS	LANKLE_MOMENTS	LANKLE_MOMENTS	LANKLE_MOMENTS	Echelon						Echelon	LANKLE_MOMENTS	LANKLE_MOMENTS	LANKLE_MOMENTS	LANKLE_MOMENTS	LANKLE_MOMENTS	Echelon	LANKLE_MOMENTS	LANKLE_MOMENTS	LANKLE_MOMENTS	LANKLE_MOMENTS	LANKLE_MOMENTS	Echelon	RANKLE_MOMENTS	RANKLE_MOMENTS	RANKLE_MOMENTS	RANKLE_MOMENTS	RANKLE_MOMENTS
Ankle Moment				LINK_MODEL_BASED	LINK_MODEL_BASED	LINK_MODEL_BASED	LINK_MODEL_BASED	LINK_MODEL_BASED								LINK_MODEL_BASED	LINK_MODEL_BASED	LINK_MODEL_BASED	LINK_MODEL_BASED	LINK_MODEL_BASED		LINK_MODEL_BASED	LINK_MODEL_BASED	LINK_MODEL_BASED	LINK_MODEL_BASED	LINK_MODEL_BASED		LINK_MODEL_BASED	LINK_MODEL_BASED	LINK_MODEL_BASED	LINK_MODEL_BASED	LINK_MODEL_BASED
101 points over stance phase				Original	Original	Original	Original	Original								Original	Original	Original	Original	Original		Original	Original	Original	Original	Original		Original	Original	Original	Original	Original
ITEM	Mean	SD	C2_L	1	1	1	1	1	C2_R						C2_L	1	1	1	1	1	C2_R	1	1	1	1	1	C2_R	1	1	1	1	1
1	0.0459065	0.0631228	0.0562658	-0.011956	-0.013426	-0.003044	0.278129	0.031626							0.0519356	0.003852	0.114259	0.044952	0.038984	0.057631	0.0294002	0.010441	0.03172	0.039833	0.008166	0.056841	0.0460244	0.008167	0.056841	0.040914	0.045525	0.078675
2	0.0500696	0.0360243	0.0233284	-0.006266	8.1e-05	0.008338	0.008977	0.105512							0.045431	0.004022	0.069737	0.08904	-0.005172	0.069528	0.061141	0.073431	0.033061	0.059342	0.057824	0.082047	0.070378	0.057824	0.082047	0.049686	0.079766	0.082567
3	0.0350524	0.0651301	-0.0218812	0.002044	0.000378	-0.013276	-0.132514	0.033962							0.0084116	-0.006876	-0.064546	4.6e-05	0.061156	0.052278	0.0490394	-0.003831	0.031217	0.022229	0.095475	0.100107	0.10464	0.095474	0.100107	0.103196	0.1129	0.111521
4	-0.0199629	0.0737077	-0.0712768	-0.017314	-0.044238	-0.066681	-0.132914	-0.095237							-0.077671	-0.058205	-0.148568	-0.12401	-0.050493	-0.007079	0.0035336	-0.043562	-0.034772	-0.032555	0.071823	0.056734	0.0655628	0.071823	0.056734	0.056147	0.072623	0.070487
5	-0.0667868	0.0581095	-0.106047	-0.067051	-0.107354	-0.117796	-0.12871	-0.109325							-0.105651	-0.113934	-0.129644	-0.146384	-0.081119	-0.057174	-0.059892	-0.134154	-0.094493	-0.081055	0.001648	0.008594	0.0044428	0.001648	0.008594	-0.00638	0.005435	0.012917
6	-0.0955806	0.0532455	-0.137726	-0.11258	-0.13751	-0.131744	-0.190848	-0.11595							-0.130054	-0.139648	-0.161776	-0.152743	-0.109211	-0.08689	-0.0840806	-0.128872	-0.116703	-0.100592	-0.055436	-0.0188	-0.0304616	-0.055437	-0.018801	-0.02366	-0.032321	-0.022089
7	-0.11151	0.0597049	-0.152875	-0.121679	-0.13129	-0.114753	-0.223107	-0.173544							-0.148113	-0.128999	-0.221661	-0.215325	-0.091707	-0.082873	-0.0917794	-0.131767	-0.118321	-0.108104	-0.067974	-0.032731	-0.0532712	-0.067974	-0.03273	-0.06967	-0.04721	-0.048772
8	-0.115349	0.0703004	-0.155748	-0.109896	-0.120327	-0.100207	-0.237579	-0.21073							-0.158768	-0.110414	-0.243801	-0.260693	-0.10007	-0.07886	-0.0944724	-0.138916	-0.122214	-0.119662	-0.047656	-0.043914	-0.0524096	-0.047655	-0.043914	-0.063389	-0.049413	-0.057677
9	-0.114452	0.0796312	-0.159524	-0.106133	-0.110133	-0.087765	-0.262594	-0.230997							-0.164218	-0.106953	-0.262944	-0.265627	-0.096512	-0.089055	-0.0903686	-0.131075	-0.121562	-0.126609	-0.027656	-0.044941	-0.0436978	-0.027656	-0.044941	-0.052544	-0.046647	-0.046701
10	-0.110369	0.0857361	-0.160002	-0.094342	-0.099774	-0.085936	-0.269943	-0.250017							-0.161838	-0.095216	-0.270608	-0.278102	-0.08349	-0.081774	-0.0793896	-0.11448	-0.106733	-0.115956	-0.025667	-0.034112	-0.0402476	-0.025668	-0.034112	-0.052654	-0.050573	-0.038231
11	-0.102592	0.0879114	-0.160538	-0.087853	-0.093389	-0.085024	-0.283819	-0.252605							-0.147421	-0.085999	-0.270095	-0.256751	-0.064694	-0.059564	-0.067434	-0.09853	-0.087275	-0.100606	-0.023119	-0.02764	-0.0349768	-0.023118	-0.027641	-0.048915	-0.04243	-0.03278
12	-0.0856708	0.0832334	-0.142997	-0.081995	-0.075643	-0.053601	-0.253869	-0.249878							-0.12769	-0.081869	-0.249749	-0.209903	-0.048443	-0.048484	-0.0479992	-0.066272	-0.057806	-0.082391	-0.012128	-0.021399	-0.023997	-0.012128	-0.021398	-0.036172	-0.031176	-0.019111
13	-0.0610166	0.0776354	-0.109403	-0.063818	-0.03874	-0.001905	-0.213444	-0.229108							-0.0983742	-0.052664	-0.210125	-0.170874	-0.028007	-0.030201	-0.0259166	-0.041782	-0.025701	-0.061264	0.009139	-0.009975	-0.0103728	0.009139	-0.009975	-0.021575	-0.022045	-0.007408
14	-0.0317838	0.0754674	-0.0679416	0.003294	0.00616	0.044908	-0.190188	-0.203882							-0.0581734	-0.004338	-0.170025	-0.12152	0.008833	-0.003817	-0.0039984	-0.016709	0.006529	-0.040998	0.03457	-0.003384	0.0029784	0.034571	-0.003385	-0.00988	-0.015236	0.008822
15	0.0014147	0.0713665	-0.0150496	0.069323	0.055292	0.104894	-0.138218	-0.166539							-0.0150922	0.040579	-0.124484	-0.055031	0.044854	0.018621	0.018745	0.015848	0.038476	-0.018316	0.050549	0.007168	0.0170556	0.050549	0.007168	-0.000456	-0.007233	0.03525
16	0.0372551	0.0733172	0.0438336	0.120125	0.119237	0.186912	-0.085707	-0.121399							0.0324982	0.093148	-0.071378	0.005098	0.086579	0.049044	0.0422154	0.044075	0.075836	0.00366	0.068984	0.018522	0.0304732	0.068983	0.018522	0.01067	0.004367	0.049824
17	0.0778618	0.084446	0.112604	0.19932	0.200568	0.268489	-0.034331	-0.071025							0.0851498	0.1642	-0.011078	0.064564	0.131409	0.076654	0.0670012	0.075499	0.112744	0.027179	0.090945	0.028639	0.0466922	0.090946	0.028639	0.017788	0.017937	0.078151
18	0.120583	0.102396	0.185728	0.290191	0.281337	0.359822	0.017054	-0.019765							0.138714	0.246412	0.046604	0.120683	0.172628	0.107243	0.09192	0.10138	0.150371	0.052679	0.114653	0.040517	0.0659688	0.114653	0.040517	0.03489	0.042312	0.097472
19	0.163028	0.125239	0.258893	0.378878	0.372132	0.452416	0.065445	0.025594							0.191562	0.329502	0.105519	0.170014	0.217448	0.135329	0.116138	0.127614	0.186194	0.076422	0.144777	0.045681	0.0855176	0.144776	0.045682	0.052642	0.069494	0.114994
20	0.206225	0.150121	0.334852	0.472362	0.469373	0.544493	0.116012	0.07202							0.242769	0.413228	0.162504	0.214293	0.258529	0.165293	0.143009	0.151956	0.225091	0.100577	0.174145	0.063274	0.104271	0.174145	0.063274	0.060691	0.081366	0.14188
21	0.250685	0.17613	0.408521	0.564555	0.560893	0.638234	0.160538	0.118384							0.298473	0.513518	0.216024	0.253952	0.309069	0.1998	0.168023	0.175773	0.263828	0.124384	0.200034	0.076095	0.127725	0.200034	0.076094	0.080319	0.112155	0.170023
22	0.294585	0.200245	0.480235	0.657726	0.653811	0.719947	0.207335	0.162354							0.350607	0.603856	0.265126	0.294338	0.356567	0.233146	0.195035	0.199815	0.29829	0.153858	0.232289	0.090924	0.152462	0.232289	0.090925	0.097567	0.140831	0.200697
23	0.336123	0.222261	0.546803	0.74081	0.742272	0.794792	0.255386	0.200756							0.39893	0.689307	0.310429	0.330208	0.402907	0.261799	0.221107	0.220207	0.332525	0.182878	0.261796	0.108129	0.177651	0.261796	0.108129	0.113601	0.170848	0.233883
24	0.377777	0.242422	0.613417	0.815105	0.827319	0.873167	0.306709	0.244787							0.446348	0.766049	0.356097	0.364906	0.450397	0.294291	0.248961	0.247515	0.369305	0.214746	0.286959	0.126281	0.202382	0.286959	0.126281	0.129911	0.200529	0.268228
25	0.417165	0.259459	0.67329	0.886424	0.898489	0.939831	0.354157	0.28755							0.491767	0.837269	0.398264	0.3931	0.498934	0.331267	0.276177	0.269902	0.407139	0.244309	0.313129	0.146407	0.227425	0.313129	0.146407	0.148131	0.226282	0.303178
26	0.453348	0.272681	0.725344	0.946793	0.963617	0.992648	0.398343	0.32532							0.534061	0.896718	0.436337	0.421685	0.544667	0.370899	0.302239	0.293148	0.442083	0.272154	0.336992	0.166818	0.251746	0.336992	0.166818	0.167623	0.254454	0.332844
27	0.485747	0.282076	0.769259	0.991571	1.01838	1.03571	0.437646	0.362991							0.570126	0.948527	0.471514	0.446789	0.586534	0.397265	0.327208	0.318883	0.471705	0.299596	0.358468	0.187386	0.276397	0.358469	0.187386	0.185088	0.282922	0.36812
28	0.515305	0.288671	0.805945	1.03014	1.05888	1.07029	0.471908	0.398506							0.604846	0.995486	0.503987	0.468409	0.621336	0.43501	0.352195	0.342564	0.504337	0.325282	0.381161	0.207632	0.298235	0.381161	0.207632	0.200512	0.305539	0.396332
29	0.543451	0.293932	0.839196	1.06619	1.09844	1.09943	0.50262	0.429301							0.635474	1.03453	0.533246	0.489918	0.656199	0.46348	0.378806	0.371538	0.535779	0.355312	0.406221	0.225178	0.32033	0.406221	0.225178	0.215726	0.325786	0.428741
30	0.57004	0.29801	0.868823	1.09651	1.13363	1.12429	0.528092	0.461597							0.66428	1.07354	0.562507	0.506562	0.687324	0.491466	0.404315	0.400179	0.566733	0.380312	0.43272	0.241632	0.342743	0.432719	0.241632	0.231494	0.347947	0.459925
31	0.592615	0.299613	0.891785	1.11877	1.15772	1.14361	0.548795	0.490031							0.68975	1.10155	0.585629	0.52389	0.717401	0.520281	0.425872	0.425346	0.593578	0.40404	0.448765	0.257629	0.363056	0.448765	0.257629	0.245193	0.372537	0.491156
32	0.613982	0.300585	0.913259	1.13532	1.17833	1.15882	0.573704	0.520119							0.714553	1.13104	0.60961	0.543086	0.743361	0.545667	0.446707	0.450047	0.619168	0.428684	0.465523	0.270113	0.38141	0.465523	0.270112	0.26015	0.391781	0.519483
33	0.634016	0.299268	0.929606	1.14708	1.19625	1.16813	0.589016	0.547553							0.73752	1.15379	0.631166	0.560843	0.767019	0.574783	0.468245	0.471858	0.644622	0.452646	0.487422	0.284679	0.400692	0.487422	0.28468	0.278098	0.412423	0.540837
34	0.6524	0.296046	0.94365	1.15661	1.20329	1.17468	0.613225	0.570452							0.75897	1.16853	0.652505	0.580372	0.790112	0.603329	0.486376	0.484291	0.665652	0.473622	0.508143	0.30017	0.420605	0.508143	0.300171	0.292308	0.437943	0.564459
35	0.669358	0.291028	0.952417	1.16002	1.20314	1.17853	0.627601	0.59279							0.779576	1.17824	0.673308	0.602215	0.812227	0.631894	0.505539	0.494031	0.688466	0.499804	0.52751	0.317886	0.439901	0.527509	0.317886	0.302439	0.46093	0.590742
36	0.68339	0.283816	0.955789	1.15186	1.201	1.17386	0.641009	0.611206							0.796071	1.18026	0.68932	0.623017	0.832458	0.6553	0.522533	0.507485	0.70621	0.520253	0.549431	0.329285	0.459167	0.549432	0.329284	0.318369	0.485986	0.612765
37	0.696898	0.27366	0.955655	1.14106	1.18497	1.16216	0.660112	0.629967							0.811886	1.17612	0.713455	0.6451	0.848357	0.676393	0.542541	0.5291	0.727851	0.542052	0.569997	0.343703	0.47751	0.569998	0.343704	0.329249	0.508579	0.636022
38	0.708324	0.263018	0.952783	1.1265	1.16551	1.14574	0.674826	0.651345							0.826619	1.16646	0.733021	0.667642	0.869256	0.696716	0.560023	0.546133	0.743838	0.562441	0.591786	0.355917	0.493872	0.591786	0.355917	0.33877	0.526908	0.655981
39	0.718723	0.250201	0.945892	1.10525	1.1398	1.12511	0.689793	0.669504							0.838541	1.14808	0.754408	0.690537	0.881973	0.71771	0.579226	0.567909	0.76465	0.581541	0.615357	0.366675	0.511233	0.615358	0.366675	0.347225	0.549682	0.677225
40	0.726826	0.237636	0.937608	1.08434	1.1102	1.10246	0.702827	0.688218							0.847643	1.12478	0.77601	0.710232	0.892301	0.734891	0.596413	0.588386	0.780631	0.599302	0.637558	0.376188	0.525639	0.637558	0.376188	0.352033	0.569697	0.692718
41	0.734348	0.223979	0.927526	1.05844	1.07841	1.07597	0.718919	0.705889							0.855984	1.09885	0.797344	0.734269	0.901247	0.748206	0.61351	0.609514	0.79359	0.617687	0.659794	0.386965	0.540371	0.659793	0.386965	0.36104	0.586461	0.707597
42	0.741323	0.211117	0.915006	1.03225	1.04448	1.04546	0.731103	0.721739							0.86529	1.06952	0.819041	0.759804	0.914179	0.763906	0.631057	0.629778	0.809532	0.636395	0.683283	0.396296	0.553938	0.683283	0.396296	0.366798	0.602774	0.72054
43	0.747749	0.198188	0.901934	1.00503	1.0082	1.01394	0.744888	0.737614							0.873393	1.03591	0.840908	0.786792	0.922651	0.7807	0.647268	0.649214	0.821063	0.653074	0.70734	0.405651	0.568401	0.70734	0.405651	0.375175	0.621453	0.732385
44	0.753925	0.185138	0.887702	0.974742	0.968333	0.98193	0.759864	0.753641							0.879021	0.999105	0.861517	0.810782	0.928833	0.794868	0.665615	0.676589	0.831317	0.670674	0.731706	0.417789	0.583362	0.731706	0.417789	0.382104	0.639366	0.745843
45	0.76058	0.175109	0.874856	0.946141	0.93053	0.95219	0.776797	0.768621							0.887176	0.969011	0.883179	0.83628	0.93966	0.807748	0.684243	0.69744	0.850444	0.691963	0.749625	0.431743	0.596045	0.749626	0.431744	0.386993	0.6563	0.75556
46	0.767453	0.166161	0.862212	0.91666	0.891999	0.91874	0.796265	0.787398							0.894993	0.937871	0.904323	0.859753	0.950108	0.822909	0.702953	0.723405	0.864391	0.709818	0.771513	0.445636	0.609655	0.771513	0.445635	0.394704	0.671642	0.764779
47	0.775439	0.16017	0.851198	0.89391	0.8574	0.884179	0.815952	0.804548							0.904281	0.905219	0.930797	0.889879	0.962352	0.833159	0.723346	0.754347	0.879276	0.731859	0.792061	0.459187	0.62293	0.792061	0.459187	0.403403	0.686549	0.773452
48	0.784079	0.156713	0.842784	0.865898	0.827398	0.85579	0.838668	0.826164							0.914196	0.875898	0.952434	0.920411	0.975384	0.846852	0.744445	0.782051	0.900027	0.751022	0.811285	0.477838	0.634891	0.811285	0.477838	0.407581	0.701251	0.776502
49	0.793583	0.155796	0.835234	0.842206	0.800403	0.830362	0.857664	0.845536							0.925552	0.845936	0.975348	0.951398	0.986498	0.868582	0.766285	0.812612	0.917687	0.774425	0.83137	0.49533	0.647261	0.831371	0.495329	0.414735	0.712788	0.78208
50	0.803759	0.158127	0.829946	0.823175	0.776908	0.803869	0.879551	0.866227							0.937324	0.818429	0.998986	0.979719	1.00645	0.88303	0.788726	0.838895	0.942441	0.800353	0.850823	0.51112	0.659041	0.850823	0.51112	0.423294	0.72355	0.786418
51	0.815517	0.162304	0.824928	0.802447	0.755228	0.780761	0.904302	0.881903							0.951887	0.792749	1.02163	1.01138	1.02774	0.905942	0.813097	0.875854	0.963153	0.824894	0.870856	0.53073	0.672153	0.870856	0.53073	0.430655	0.737787	0.790739
52	0.826431	0.16824	0.820511	0.782833	0.734855	0.754691	0.927485	0.902691							0.966922	0.772728	1.04398	1.03878	1.04985	0.929281	0.834535	0.903863	0.986291	0.84787	0.886256	0.548397	0.683754	0.886256	0.548398	0.439135	0.750792	0.794188
53	0.840002	0.174089	0.820242	0.769451	0.717285	0.736661	0.956217	0.921597							0.981536	0.752987	1.06494	1.06506	1.07356	0.951143	0.859747	0.942985	1.00753	0.871899	0.903672	0.572648	0.698482	0.903672	0.572648	0.45099	0.765985	0.799113
54	0.854961	0.180343	0.821779	0.762246	0.705499	0.722001	0.980116	0.939035							0.998471	0.73523	1.08994	1.09097	1.10031	0.975906	0.885371	0.977471	1.02894	0.897652	0.922579	0.600216	0.714223	0.922579	0.600216	0.464749	0.780641	0.802928
55	0.870553	0.186138	0.828066	0.760085	0.699139	0.708416	1.01342	0.95927							1.01375	0.723243	1.105	1.11631	1.12176	1.00242	0.910419	1.01236	1.05312	0.920403	0.937398	0.628821	0.729983	0.937399	0.628821	0.478934	0.792357	0.812403
56	0.887898	0.192692	0.834717	0.76043	0.695912	0.697376	1.04363	0.976239							1.03393	0.716305	1.13429	1.14467	1.14666	1.02771	0.935973	1.048	1.07415	0.946399	0.950742	0.660582	0.746976	0.950742	0.660582	0.493344	0.805923	0.82429
57	0.906651	0.198396	0.845515	0.766964	0.696419	0.691833	1.07535	0.997006							1.05359	0.712259	1.15833	1.17217	1.17338	1.05179	0.962205	1.08012	1.09589	0.978089	0.965086	0.691844	0.7653	0.965085	0.691844	0.512869	0.821632	0.835069
58	0.926757	0.203604	0.859449	0.774904	0.703023	0.693969	1.10827	1.01709							1.07502	0.716205	1.18196	1.2029	1.19492	1.07911	0.988427	1.12091	1.11674	1.00374	0.977201	0.723547	0.784135	0.977202	0.723546	0.529729	0.841153	0.849046
59	0.948771	0.207685	0.875786	0.783127	0.713811	0.69588	1.14816	1.03795							1.09873	0.729336	1.20334	1.23144	1.21798	1.11156	1.01427	1.14512	1.13901	1.03377	0.994667	0.758784	0.806295	0.994666	0.758784	0.54748	0.861273	0.86927
60	0.971902	0.21043	0.894662	0.791992	0.726977	0.711898	1.18458	1.05787							1.12231	0.744601	1.231	1.25967	1.23623	1.14006	1.04116	1.17863	1.16118	1.06239	1.01085	0.792769	0.82947	1.01085	0.792769	0.57175	0.87719	0.89479
61	0.997942	0.211852	0.917715	0.804361	0.747619	0.73663	1.22036	1.0796							1.14948	0.767605	1.25464	1.28946	1.26178	1.17393	1.06857	1.21357	1.18206	1.09134	1.02511	0.830756	0.856002	1.02511	0.830756	0.593726	0.908239	0.922174
62	1.02521	0.21174	0.943451	0.821802	0.771413	0.763757	1.25885	1.10143							1.17608	0.793276	1.28125	1.32045	1.28107	1.20436	1.09711	1.24584	1.20553	1.11899	1.04233	0.872843	0.884198	1.04233	0.872843	0.622573	0.933721	0.949521
63	1.05322	0.209947	0.971893	0.84336	0.7982	0.797114	1.29445	1.12634							1.20235	0.8256	1.30707	1.34547	1.29798	1.23564	1.12521	1.27449	1.23253	1.14741	1.06157	0.910068	0.913433	1.06157	0.910068	0.653809	0.960296	0.981423
64	1.08351	0.20651	1.00479	0.870961	0.832883	0.83913	1.33119	1.14978							1.23131	0.863678	1.33638	1.37114	1.31456	1.27078	1.15281	1.30739	1.25143	1.17259	1.08203	0.9506	0.945128	1.08203	0.9506	0.684856	0.993347	1.01481
65	1.11392	0.199933	1.04185	0.9056	0.873492	0.88523	1.36743	1.17748							1.25625	0.902277	1.36018	1.3932	1.32864	1.29695	1.1792	1.33021	1.26646	1.2005	1.10618	0.992649	0.978396	1.10619	0.992648	0.71959	1.02769	1.04587
66	1.14521	0.192243	1.08136	0.947439	0.918679	0.932685	1.40317	1.20483							1.2834	0.948318	1.38333	1.41285	1.34759	1.32493	1.20388	1.35152	1.28387	1.22411	1.1286	1.03132	1.01221	1.1286	1.03132	0.757072	1.06057	1.08349
67	1.17622	0.183332	1.12084	0.993663	0.965847	0.980337	1.43492	1.22943							1.30984	0.997238	1.40853	1.43562	1.35798	1.34985	1.22735	1.36711	1.29944	1.24708	1.15466	1.06849	1.04685	1.15466	1.06849	0.794002	1.09472	1.12239
68	1.20869	0.172583	1.16323	1.0492	1.01877	1.0323	1.46239	1.2535							1.33638	1.04889	1.43166	1.45177	1.37462	1.37498	1.25222	1.38948	1.3161	1.26481	1.18167	1.10905	1.0829	1.18167	1.10905	0.834328	1.13082	1.15865
69	1.24164	0.161811	1.20727	1.09979	1.07621	1.08773	1.49231	1.28032							1.36393	1.10955	1.45296	1.46997	1.38709	1.40008	1.27651	1.41062	1.33528	1.28396	1.20796	1.14474	1.11884	1.20796	1.14474	0.875767	1.16654	1.19921
70	1.27312	0.150282	1.24906	1.14996	1.13561	1.14369	1.51571	1.30035							1.39041	1.16829	1.47348	1.48592	1.40629	1.41808	1.29871	1.42563	1.35139	1.30147	1.23103	1.18405	1.15427	1.23103	1.18404	0.915801	1.20219	1.23831
71	1.30474	0.139053	1.2953	1.20727	1.19812	1.19861	1.54221	1.33031							1.41647	1.23059	1.4965	1.49853	1.41343	1.44328	1.31842	1.43939	1.36536	1.31625	1.25108	1.22003	1.18877	1.25108	1.22003	0.958106	1.23898	1.27566
72	1.33559	0.12804	1.3382	1.26325	1.26197	1.25183	1.56447	1.34946							1.4406	1.29021	1.51578	1.51153	1.42553	1.45996	1.33959	1.45516	1.37991	1.33313	1.27186	1.25788	1.22397	1.27186	1.25788	1.00172	1.27377	1.31462
73	1.36524	0.118718	1.38141	1.31982	1.32029	1.30517	1.58409	1.37765							1.46551	1.35433	1.53505	1.52655	1.43735	1.47429	1.35759	1.46671	1.39283	1.34587	1.29013	1.29239	1.25647	1.29013	1.29239	1.04467	1.30471	1.35044
74	1.39403	0.112099	1.42376	1.37149	1.37624	1.35927	1.60808	1.40373							1.48968	1.415	1.55365	1.545	1.44148	1.49328	1.37467	1.47555	1.40541	1.35983	1.30661	1.32597	1.28799	1.30661	1.32597	1.08737	1.33602	1.384
75	1.41922	0.106265	1.46058	1.41855	1.42802	1.40573	1.62301	1.42759							1.50825	1.46899	1.57181	1.55977	1.44135	1.49933	1.3905	1.48012	1.41931	1.37137	1.32375	1.35793	1.31754	1.32375	1.35793	1.12653	1.36606	1.41345
76	1.44331	0.101882	1.49479	1.46638	1.47579	1.45298	1.63277	1.44603							1.52776	1.52208	1.58686	1.57505	1.44807	1.50674	1.40385	1.48632	1.42795	1.38021	1.34126	1.3835	1.34686	1.34126	1.3835	1.16969	1.39334	1.44652
77	1.46382	0.0993849	1.52561	1.50608	1.51769	1.49941	1.63903	1.46585							1.54322	1.57176	1.60215	1.58711	1.44578	1.50932	1.41501	1.48306	1.44186	1.3847	1.35878	1.40663	1.37143	1.35878	1.40663	1.20989	1.41467	1.46716
78	1.47981	0.0986961	1.5519	1.54356	1.55592	1.53868	1.63881	1.48253							1.55383	1.61284	1.61152	1.59277	1.44223	1.5098	1.42238	1.47571	1.44634	1.39145	1.37368	1.4247	1.39113	1.37368	1.4247	1.24283	1.42871	1.48575
79	1.49231	0.100443	1.57538	1.57891	1.59241	1.5738	1.63309	1.49868							1.56062	1.64781	1.61493	1.59955	1.43549	1.50531	1.42635	1.47046	1.45039	1.39228	1.38306	1.43557	1.40688	1.38306	1.43557	1.27285	1.44006	1.50284
80	1.49921	0.101901	1.59075	1.60299	1.61597	1.59745	1.62722	1.51014							1.56062	1.67552	1.61207	1.59885	1.42658	1.49007	1.4263	1.45817	1.44584	1.39242	1.3911	1.44396	1.41919	1.3911	1.44396	1.3009	1.44728	1.5127
81	1.50087	0.104197	1.59858	1.61918	1.63085	1.60579	1.61565	1.52142							1.55716	1.6926	1.61231	1.59944	1.40702	1.47443	1.42176	1.44236	1.43265	1.3894	1.39938	1.44501	1.42598	1.39938	1.44501	1.32252	1.44626	1.51675
82	1.49858	0.106768	1.60126	1.63053	1.64387	1.60778	1.6028	1.52132							1.55085	1.7053	1.60564	1.5925	1.39768	1.45313	1.4137	1.42935	1.41652	1.38097	1.40175	1.4399	1.42852	1.40175	1.4399	1.33917	1.44578	1.51599
83	1.48674	0.109386	1.59413	1.62502	1.63932	1.59856	1.58398	1.52376							1.5349	1.69915	1.5946	1.58374	1.37098	1.42603	1.39676	1.40268	1.38804	1.36838	1.3966	1.42808	1.42116	1.3966	1.42808	1.34292	1.4297	1.50849
84	1.46786	0.11004	1.57493	1.60819	1.61846	1.57033	1.56669	1.51097							1.51372	1.68484	1.58066	1.56226	1.34439	1.39646	1.37488	1.37828	1.35532	1.34509	1.38649	1.40922	1.40791	1.38648	1.40922	1.33871	1.41085	1.4943
85	1.43878	0.111092	1.54492	1.57883	1.58657	1.52503	1.54102	1.49314							1.48178	1.65532	1.56114	1.53409	1.30087	1.35749	1.34275	1.34321	1.31577	1.30665	1.37178	1.37635	1.38566	1.37178	1.37635	1.32366	1.38561	1.47089
86	1.39958	0.109984	1.50177	1.53107	1.53209	1.46455	1.51432	1.46683							1.4412	1.60574	1.52976	1.49659	1.2527	1.32119	1.30148	1.29942	1.26012	1.25958	1.34949	1.33882	1.35387	1.34949	1.33882	1.29456	1.34903	1.43744
87	1.34686	0.109225	1.44284	1.46296	1.45557	1.38344	1.47912	1.43313							1.38489	1.5352	1.48767	1.44615	1.18586	1.26959	1.248	1.24369	1.19493	1.1984	1.31684	1.28615	1.31168	1.31684	1.28615	1.25419	1.30323	1.39801
88	1.28141	0.107698	1.36779	1.37499	1.36673	1.28307	1.43413	1.38004							1.31743	1.44055	1.43952	1.37528	1.12068	1.21109	1.18325	1.17934	1.11541	1.12451	1.27114	1.22585	1.25719	1.27114	1.22584	1.19976	1.24274	1.34646
89	1.19993	0.106645	1.27005	1.26884	1.24763	1.15851	1.37029	1.305							1.23733	1.32272	1.37656	1.2916	1.04438	1.15137	1.10372	1.10841	1.02007	1.03228	1.20478	1.15306	1.18861	1.20478	1.15306	1.13352	1.16656	1.28513
90	1.10205	0.108747	1.1562	1.14511	1.11197	1.01362	1.29579	1.21451							1.13852	1.18477	1.29406	1.18852	0.955946	1.06932	1.00941	1.02524	0.912554	0.921613	1.1262	1.06144	1.10405	1.1262	1.06144	1.05443	1.07873	1.19947
91	0.990846	0.115161	1.02827	1.005	0.95976	0.852568	1.20463	1.11938							1.02875	1.02906	1.19977	1.07404	0.856581	0.984288	0.903184	0.93763	0.788182	0.796369	1.03169	0.962053	1.00318	1.03169	0.962052	0.958993	0.96713	1.09606
92	0.864377	0.124001	0.88725	0.856042	0.794875	0.680302	1.09394	1.01109							0.903136	0.851938	1.08546	0.945774	0.742968	0.889543	0.780628	0.830827	0.651409	0.657921	0.91428	0.848705	0.886493	0.91428	0.848706	0.851292	0.840673	0.977515
93	0.729508	0.132926	0.743754	0.702972	0.638581	0.51511	0.968782	0.893326							0.772652	0.681691	0.964621	0.813912	0.621969	0.781066	0.645695	0.714728	0.510265	0.503307	0.778944	0.721232	0.755932	0.778944	0.721232	0.73514	0.702777	0.841567
94	0.590983	0.133941	0.602609	0.554759	0.491598	0.375727	0.827636	0.763326							0.634696	0.521446	0.827513	0.671485	0.489412	0.663624	0.509182	0.5861	0.372511	0.362369	0.632768	0.59216	0.617446	0.632768	0.592159	0.609281	0.561687	0.691335
95	0.455746	0.125762	0.465212	0.416252	0.358723	0.253288	0.678289	0.619509							0.495494	0.380116	0.68331	0.522573	0.357577	0.533893	0.382844	0.459969	0.258924	0.243853	0.490507	0.460967	0.479435	0.490507	0.460966	0.48094	0.42623	0.538534
96	0.33394	0.10837	0.343602	0.295892	0.252469	0.163931	0.524664	0.481055							0.366779	0.265217	0.530794	0.383649	0.248075	0.406159	0.270653	0.335139	0.16856	0.14859	0.363915	0.337061	0.354725	0.363915	0.337061	0.361983	0.308584	0.402082
97	0.232923	0.0849093	0.242873	0.204	0.16965	0.106907	0.382983	0.350827							0.255512	0.175817	0.39087	0.269083	0.160119	0.281672	0.182239	0.227485	0.104525	0.087572	0.258129	0.233482	0.251069	0.258129	0.233481	0.258476	0.21867	0.286588
98	0.150343	0.0604878	0.158489	0.139595	0.110528	0.063399	0.250989	0.227932							0.16515	0.108032	0.268948	0.168832	0.096229	0.183709	0.112591	0.144775	0.057828	0.039987	0.173799	0.146568	0.165142	0.1738	0.146568	0.171626	0.144833	0.188884
99	0.0889618	0.0409934	0.097559	0.091597	0.068283	0.030689	0.155395	0.141831							0.0963598	0.058159	0.163167	0.098385	0.052559	0.109529	0.0631966	0.091207	0.025778	0.007227	0.108293	0.083478	0.0987318	0.108293	0.083478	0.103115	0.080748	0.118025
100	0.0432795	0.0255205	0.0471644	0.051244	0.031859	0.010546	0.078463	0.06371							0.046144	0.022829	0.088919	0.042001	0.018826	0.058145	0.0274036	0.048876	0.003206	-0.011368	0.060998	0.035306	0.052406	0.060997	0.035306	0.054652	0.042813	0.068262
101	0.009504	0.0157751	0.0072944	0.013719	0.003301	-0.01339	0.021504	0.011338							0.0054212	-0.006088	0.019903	-0.003215	-0.003736	0.020242	0.0042238	0.018925	-0.012227	-0.025323	0.030922	0.008822	0.0210766	0.030922	0.008822	0.021216	0.017499	0.026924

## Sheet: PAMY
Prosthetic side			15	C:\Users\xb00012\Documents\Data\27_15_150415 SP\27_15_150415_0115.c3d	C:\Users\xb00012\Documents\Data\27_15_150415 SP\27_15_150415_0117.c3d	C:\Users\xb00012\Documents\Data\27_15_150415 SP\27_15_150415_0119.c3d	C:\Users\xb00012\Documents\Data\27_15_150415 SP\27_15_150415_0121.c3d	C:\Users\xb00012\Documents\Data\27_15_150415 SP\27_15_150415_0127.c3d	26	C:\Users\xb00012\Documents\Data\37_26_130515 SP\37_26_130515_0107.c3d	C:\Users\xb00012\Documents\Data\37_26_130515 SP\37_26_130515_0111.c3d	C:\Users\xb00012\Documents\Data\37_26_130515 SP\37_26_130515_0113.c3d	C:\Users\xb00012\Documents\Data\37_26_130515 SP\37_26_130515_0115.c3d	C:\Users\xb00012\Documents\Data\37_26_130515 SP\37_26_130515_0119.c3d	28	C:\Users\xb00012\Documents\Data\39_28_200515 SP\39_28_200515_0103.c3d	C:\Users\xb00012\Documents\Data\39_28_200515 SP\39_28_200515_0105.c3d	C:\Users\xb00012\Documents\Data\39_28_200515 SP\39_28_200515_0107.c3d	C:\Users\xb00012\Documents\Data\39_28_200515 SP\39_28_200515_0109.c3d	C:\Users\xb00012\Documents\Data\39_28_200515 SP\39_28_200515_0113.c3d	33	C:\Users\xb00012\Documents\Data\44_33_190615 SP\44_33_190615_0096.c3d	C:\Users\xb00012\Documents\Data\44_33_190615 SP\44_33_190615_0100.c3d	C:\Users\xb00012\Documents\Data\44_33_190615 SP\44_33_190615_0102.c3d	C:\Users\xb00012\Documents\Data\44_33_190615 SP\44_33_190615_0108.c3d	C:\Users\xb00012\Documents\Data\44_33_190615 SP\44_33_190615_0094.c3d	34	C:\Users\xb00012\Documents\Data\45_34_230615 SP\45_34_230615_0094.c3d	C:\Users\xb00012\Documents\Data\45_34_230615 SP\45_34_230615_0096.c3d	C:\Users\xb00012\Documents\Data\45_34_230615 SP\45_34_230615_0098.c3d	C:\Users\xb00012\Documents\Data\45_34_230615 SP\45_34_230615_0100.c3d	C:\Users\xb00012\Documents\Data\45_34_230615 SP\45_34_230615_0102.c3d
Sagittal plane			Echelon	RANKLE_MOMENTS	RANKLE_MOMENTS	RANKLE_MOMENTS	RANKLE_MOMENTS	RANKLE_MOMENTS	Echelon	LANKLE_MOMENTS	LANKLE_MOMENTS	LANKLE_MOMENTS	LANKLE_MOMENTS	LANKLE_MOMENTS	Echelon	RANKLE_MOMENTS	RANKLE_MOMENTS	RANKLE_MOMENTS	RANKLE_MOMENTS	RANKLE_MOMENTS	Echelon	RANKLE_MOMENTS	RANKLE_MOMENTS	RANKLE_MOMENTS	RANKLE_MOMENTS	RANKLE_MOMENTS	Echelon	LANKLE_MOMENTS	LANKLE_MOMENTS	LANKLE_MOMENTS	LANKLE_MOMENTS	LANKLE_MOMENTS
Ankle Moment				LINK_MODEL_BASED	LINK_MODEL_BASED	LINK_MODEL_BASED	LINK_MODEL_BASED	LINK_MODEL_BASED		LINK_MODEL_BASED	LINK_MODEL_BASED	LINK_MODEL_BASED	LINK_MODEL_BASED	LINK_MODEL_BASED		LINK_MODEL_BASED	LINK_MODEL_BASED	LINK_MODEL_BASED	LINK_MODEL_BASED	LINK_MODEL_BASED		LINK_MODEL_BASED	LINK_MODEL_BASED	LINK_MODEL_BASED	LINK_MODEL_BASED	LINK_MODEL_BASED		LINK_MODEL_BASED	LINK_MODEL_BASED	LINK_MODEL_BASED	LINK_MODEL_BASED	LINK_MODEL_BASED
101 points over stance phase				Original	Original	Original	Original	Original		Original	Original	Original	Original	Original		Original	Original	Original	Original	Original		Original	Original	Original	Original	Original		Original	Original	Original	Original	Original
ITEM	Mean	SD	C2_R	1	1	1	1	1	C2_L	1	1	1	1	1	C2_R	1	1	1	1	1	C2_R	1	1	1	1	1	C2_L	1	1	1	1	1
1	0.00026228	0.0495218	-0.0344152	0.007562	-0.096956	-0.024406	-0.078723	0.020447	-0.018812	-0.003698	-0.045788	-0.053224	0.014361	-0.005711	0.0379626	0.08414	0.130851	-0.047327	0.032512	-0.010363	0.0220792	-0.002849	0.001976	0.060258	0.052809	-0.001798	-0.0055032	-0.012938	0.021069	-0.027599	-0.031977	0.023929
2	-0.0178567	0.042691	-0.0536732	-0.040004	-0.094818	-0.050334	-0.090754	0.007544	-0.0103894	-0.044245	0.000874	-0.025332	-0.005414	0.02217	-0.0382006	-0.023607	-0.012055	-0.066675	-0.042077	-0.046589	0.0011964	-0.033705	-0.019075	0.037552	0.024505	-0.003295	0.0117832	-0.003656	0.00488	-0.034037	-0.021812	0.113541
3	-0.0740687	0.0545748	-0.113143	-0.120261	-0.144111	-0.096364	-0.145292	-0.059686	-0.0453514	-0.110512	-0.01905	-0.023456	-0.063252	-0.010487	-0.144644	-0.167884	-0.154676	-0.144243	-0.142089	-0.11433	-0.020121	-0.025457	-0.039977	-0.014529	-0.015944	-0.004698	-0.047084	-0.022054	-0.030655	-0.081618	-0.043372	-0.057721
4	-0.135515	0.0630798	-0.178158	-0.190427	-0.202042	-0.150813	-0.19743	-0.15008	-0.108062	-0.169125	-0.085473	-0.059175	-0.138268	-0.08827	-0.212714	-0.23616	-0.228505	-0.208108	-0.221101	-0.169695	-0.0578826	-0.063541	-0.063579	-0.086299	-0.054821	-0.021173	-0.120758	-0.081817	-0.103177	-0.147748	-0.096191	-0.174857
5	-0.180113	0.0521441	-0.215925	-0.21728	-0.23925	-0.196279	-0.216314	-0.210504	-0.164094	-0.195639	-0.149552	-0.120006	-0.190252	-0.16502	-0.245306	-0.249141	-0.248409	-0.249385	-0.261752	-0.217843	-0.106272	-0.126115	-0.107766	-0.114889	-0.110461	-0.072129	-0.168967	-0.159172	-0.168394	-0.192758	-0.153371	-0.171138
6	-0.208653	0.0500512	-0.243185	-0.232518	-0.267074	-0.230168	-0.245876	-0.24029	-0.207265	-0.225081	-0.191047	-0.175402	-0.221338	-0.223456	-0.26315	-0.269336	-0.254432	-0.253316	-0.282988	-0.255679	-0.130794	-0.165728	-0.110979	-0.154174	-0.139413	-0.083674	-0.198873	-0.209999	-0.190581	-0.211454	-0.189981	-0.192349
7	-0.230609	0.0504997	-0.265856	-0.254944	-0.282632	-0.252934	-0.268189	-0.270582	-0.233812	-0.24612	-0.213687	-0.214141	-0.240103	-0.255011	-0.285164	-0.294557	-0.282528	-0.277444	-0.30171	-0.269582	-0.149204	-0.174491	-0.139592	-0.181184	-0.137368	-0.113385	-0.219006	-0.227175	-0.208578	-0.229638	-0.209643	-0.219997
8	-0.250157	0.0519818	-0.291806	-0.283272	-0.308818	-0.271954	-0.287981	-0.307003	-0.250464	-0.253968	-0.233641	-0.236147	-0.255261	-0.273304	-0.297747	-0.304139	-0.292178	-0.292764	-0.317764	-0.281892	-0.162655	-0.186168	-0.163211	-0.192433	-0.142774	-0.128687	-0.248111	-0.250845	-0.244229	-0.252745	-0.227476	-0.265262
9	-0.267777	0.0553598	-0.315067	-0.30578	-0.32782	-0.293016	-0.307855	-0.340865	-0.263429	-0.255668	-0.253182	-0.247606	-0.269715	-0.290975	-0.311685	-0.33067	-0.305478	-0.302984	-0.332258	-0.287037	-0.174617	-0.205515	-0.166412	-0.205925	-0.160007	-0.135227	-0.274085	-0.282505	-0.269133	-0.271332	-0.251346	-0.296107
10	-0.28193	0.0570752	-0.328215	-0.314694	-0.335524	-0.311767	-0.313682	-0.365407	-0.270749	-0.256576	-0.265172	-0.256474	-0.274771	-0.30075	-0.328422	-0.344581	-0.320909	-0.322873	-0.358258	-0.295489	-0.188519	-0.219586	-0.17402	-0.223635	-0.174286	-0.151069	-0.293746	-0.304427	-0.28253	-0.281535	-0.273178	-0.327062
11	-0.293247	0.0588298	-0.33406	-0.317457	-0.342759	-0.318227	-0.319859	-0.371998	-0.274898	-0.261078	-0.269583	-0.262625	-0.27698	-0.304225	-0.346392	-0.357749	-0.337452	-0.342374	-0.383962	-0.310423	-0.200374	-0.235498	-0.189519	-0.234245	-0.176695	-0.165912	-0.310511	-0.320257	-0.299197	-0.290559	-0.283828	-0.358715
12	-0.302387	0.0602569	-0.337544	-0.32481	-0.344196	-0.3219	-0.325959	-0.370854	-0.279332	-0.267376	-0.277314	-0.263753	-0.282381	-0.305834	-0.360599	-0.364321	-0.353507	-0.35206	-0.404589	-0.328519	-0.207868	-0.237763	-0.198131	-0.239633	-0.185706	-0.178108	-0.326591	-0.33954	-0.316108	-0.299749	-0.298808	-0.378749
13	-0.309084	0.0608077	-0.338481	-0.33288	-0.338678	-0.323758	-0.326347	-0.370743	-0.283367	-0.271183	-0.284646	-0.264603	-0.28734	-0.309064	-0.371984	-0.373429	-0.363964	-0.368485	-0.417561	-0.336479	-0.215578	-0.24398	-0.206055	-0.244569	-0.194277	-0.189008	-0.336008	-0.357449	-0.319323	-0.306793	-0.308417	-0.388059
14	-0.312405	0.0615298	-0.337436	-0.335856	-0.338036	-0.32249	-0.322319	-0.368478	-0.288649	-0.271333	-0.290545	-0.274531	-0.29256	-0.314276	-0.379942	-0.377262	-0.369381	-0.375484	-0.42588	-0.351702	-0.218017	-0.24239	-0.21118	-0.249553	-0.19785	-0.189113	-0.337982	-0.367015	-0.31579	-0.307257	-0.309903	-0.389947
15	-0.31341	0.0600556	-0.334894	-0.340059	-0.333834	-0.320348	-0.319426	-0.360801	-0.292215	-0.270416	-0.296278	-0.279595	-0.298357	-0.31643	-0.382518	-0.384172	-0.369094	-0.378519	-0.421955	-0.358848	-0.221682	-0.240112	-0.209868	-0.256629	-0.201977	-0.199824	-0.33574	-0.368941	-0.311592	-0.301516	-0.309053	-0.387596
16	-0.312562	0.0586838	-0.330508	-0.340575	-0.325802	-0.315939	-0.315097	-0.355128	-0.294294	-0.271018	-0.29913	-0.280049	-0.30386	-0.317414	-0.382192	-0.378645	-0.366623	-0.383613	-0.423092	-0.358989	-0.223605	-0.243134	-0.209603	-0.252581	-0.204779	-0.207927	-0.332209	-0.36905	-0.307228	-0.296061	-0.30568	-0.383026
17	-0.309324	0.0556695	-0.328046	-0.337634	-0.326018	-0.310178	-0.310912	-0.355488	-0.297368	-0.272688	-0.303408	-0.282432	-0.308255	-0.320056	-0.372381	-0.368214	-0.356771	-0.377742	-0.407446	-0.35173	-0.222165	-0.238733	-0.205949	-0.245123	-0.206977	-0.214042	-0.326662	-0.366116	-0.300586	-0.29017	-0.303309	-0.373129
18	-0.304043	0.0523533	-0.323767	-0.334309	-0.314066	-0.307603	-0.308218	-0.354638	-0.299396	-0.272539	-0.306335	-0.283944	-0.312644	-0.321516	-0.358797	-0.349565	-0.34376	-0.368924	-0.391433	-0.340302	-0.219628	-0.231086	-0.20616	-0.241371	-0.208405	-0.211117	-0.318627	-0.360726	-0.291936	-0.284596	-0.295619	-0.360259
19	-0.297372	0.0512909	-0.315773	-0.329324	-0.305228	-0.307195	-0.296791	-0.340325	-0.300991	-0.272657	-0.307059	-0.286518	-0.315487	-0.323234	-0.347146	-0.350188	-0.322185	-0.354349	-0.37817	-0.330839	-0.211922	-0.22041	-0.203231	-0.23331	-0.206312	-0.196349	-0.311027	-0.355303	-0.284372	-0.279525	-0.287021	-0.348912
20	-0.29027	0.0505101	-0.305429	-0.317866	-0.300294	-0.300438	-0.288474	-0.320075	-0.301776	-0.272514	-0.307782	-0.288814	-0.315266	-0.324506	-0.336724	-0.349124	-0.311698	-0.343077	-0.363943	-0.315776	-0.203736	-0.201793	-0.202994	-0.220794	-0.202576	-0.190523	-0.303684	-0.350153	-0.275468	-0.272785	-0.28392	-0.336094
21	-0.28215	0.0526088	-0.295207	-0.30871	-0.289583	-0.291798	-0.282689	-0.303253	-0.301127	-0.271291	-0.307607	-0.288566	-0.315778	-0.322393	-0.33135	-0.332882	-0.312608	-0.348974	-0.366027	-0.29626	-0.192665	-0.18097	-0.192483	-0.204443	-0.192492	-0.192938	-0.290402	-0.339822	-0.2544	-0.261435	-0.275662	-0.320693
22	-0.269421	0.055253	-0.284564	-0.302586	-0.274905	-0.282689	-0.271088	-0.291552	-0.299036	-0.270062	-0.307538	-0.287037	-0.314524	-0.31602	-0.317349	-0.316795	-0.303277	-0.339684	-0.348497	-0.27849	-0.173755	-0.159392	-0.174864	-0.178673	-0.176334	-0.179514	-0.272398	-0.315638	-0.236606	-0.244164	-0.265478	-0.300106
23	-0.253409	0.0624181	-0.274787	-0.292626	-0.265508	-0.274775	-0.260335	-0.280693	-0.295548	-0.264158	-0.305399	-0.286128	-0.310129	-0.311924	-0.301133	-0.303113	-0.281831	-0.325275	-0.325256	-0.270189	-0.143132	-0.123963	-0.153007	-0.145808	-0.14838	-0.144504	-0.252447	-0.289022	-0.213958	-0.222605	-0.250581	-0.28607
24	-0.234215	0.0735639	-0.264308	-0.282663	-0.254033	-0.268276	-0.248892	-0.267678	-0.290321	-0.254844	-0.30166	-0.283668	-0.305806	-0.305626	-0.286726	-0.287803	-0.268299	-0.309969	-0.308907	-0.258651	-0.10591	-0.07528	-0.125135	-0.101411	-0.105826	-0.1219	-0.223812	-0.258886	-0.170897	-0.1959	-0.227192	-0.266184
25	-0.208725	0.0890543	-0.252228	-0.269475	-0.242168	-0.255914	-0.238524	-0.255057	-0.283613	-0.244016	-0.299519	-0.278157	-0.303813	-0.292558	-0.266058	-0.273496	-0.247589	-0.291422	-0.285245	-0.23254	-0.0554414	-0.010076	-0.093705	-0.055754	-0.045017	-0.072655	-0.186286	-0.213027	-0.130712	-0.159527	-0.192513	-0.235651
26	-0.180181	0.108533	-0.240337	-0.258263	-0.234969	-0.244313	-0.225002	-0.239137	-0.274723	-0.226739	-0.296407	-0.272779	-0.300027	-0.277663	-0.246647	-0.252123	-0.232264	-0.276547	-0.259886	-0.212416	0.0034468	0.055759	-0.044166	0.008119	0.026231	-0.028709	-0.142645	-0.163649	-0.08618	-0.111596	-0.141956	-0.209846
27	-0.146094	0.128706	-0.223586	-0.249143	-0.224493	-0.237352	-0.194187	-0.212757	-0.258877	-0.196926	-0.285206	-0.268231	-0.290181	-0.253839	-0.226609	-0.236141	-0.213055	-0.258357	-0.233193	-0.192301	0.0675572	0.114713	0.025306	0.068387	0.099998	0.029382	-0.0889558	-0.106469	-0.025171	-0.05843	-0.093855	-0.160854
28	-0.110255	0.146	-0.202813	-0.227119	-0.194017	-0.224937	-0.157512	-0.210481	-0.236123	-0.151392	-0.274727	-0.259295	-0.275457	-0.219746	-0.203741	-0.216922	-0.192284	-0.235502	-0.216113	-0.157884	0.128574	0.164707	0.096177	0.123424	0.167747	0.090817	-0.0371736	-0.049449	0.023719	-0.002364	-0.045872	-0.111902
29	-0.0715749	0.158754	-0.170479	-0.196612	-0.150877	-0.191109	-0.112351	-0.201445	-0.206471	-0.093954	-0.263822	-0.241702	-0.257826	-0.175053	-0.177832	-0.192722	-0.171231	-0.220557	-0.194088	-0.110561	0.182929	0.21358	0.159153	0.170718	0.225637	0.145555	0.0139788	0.005401	0.060959	0.055674	0.008839	-0.060979
30	-0.0263981	0.167045	-0.122627	-0.154243	-0.102479	-0.14105	-0.05614	-0.159225	-0.166873	-0.034538	-0.238386	-0.21654	-0.229073	-0.115826	-0.147176	-0.172143	-0.13994	-0.19726	-0.170737	-0.055801	0.234513	0.258828	0.212915	0.219292	0.281425	0.200107	0.0701724	0.066237	0.113279	0.111395	0.062783	-0.002832
31	0.0220811	0.169167	-0.069917	-0.097289	-0.048462	-0.085669	-0.00011	-0.118055	-0.120591	0.023174	-0.210449	-0.180048	-0.182553	-0.053079	-0.102832	-0.141011	-0.091032	-0.158784	-0.127851	0.00452	0.281873	0.300239	0.26206	0.26928	0.323831	0.253954	0.121872	0.117146	0.162957	0.161507	0.112678	0.055073
32	0.0711327	0.166175	-0.0137224	-0.033881	0.007084	-0.028155	0.058606	-0.072266	-0.0687514	0.07671	-0.166372	-0.130589	-0.129286	0.00578	-0.0543398	-0.09768	-0.037371	-0.113685	-0.086841	0.063878	0.323625	0.338622	0.311688	0.306757	0.361238	0.299821	0.168852	0.162644	0.204346	0.210464	0.159323	0.107483
33	0.120418	0.158962	0.0423536	0.025793	0.054975	0.033063	0.115915	-0.017978	-0.0136194	0.125881	-0.109748	-0.071806	-0.072298	0.059874	-1.44e-05	-0.044534	0.027231	-0.068331	-0.039304	0.124866	0.360452	0.372118	0.354041	0.34137	0.390086	0.344646	0.212917	0.204248	0.244192	0.255722	0.20311	0.157311
34	0.167105	0.14767	0.0972686	0.085146	0.10288	0.093769	0.168588	0.03596	0.0411716	0.173462	-0.052712	-0.011195	-0.014668	0.110971	0.0556688	0.015207	0.088935	-0.01223	0.010602	0.17583	0.388699	0.394946	0.38949	0.373047	0.4068	0.37921	0.25272	0.240629	0.280062	0.293467	0.243246	0.206195
35	0.211391	0.134654	0.149109	0.141489	0.149879	0.153274	0.219294	0.081608	0.0944908	0.218163	0.006998	0.046965	0.039139	0.161189	0.113761	0.079246	0.144291	0.045238	0.065914	0.234117	0.411459	0.412479	0.414509	0.389392	0.427439	0.413478	0.288136	0.274949	0.309243	0.32664	0.278803	0.251043
36	0.252332	0.120446	0.198289	0.190492	0.196013	0.205741	0.265493	0.133705	0.144844	0.259352	0.063043	0.100807	0.091266	0.209752	0.171087	0.141344	0.201506	0.102293	0.120681	0.28961	0.429677	0.432247	0.432015	0.407718	0.444215	0.432188	0.317766	0.300551	0.334724	0.353556	0.308944	0.291053
37	0.2913	0.107791	0.246175	0.24184	0.241745	0.252041	0.307866	0.187385	0.190447	0.294679	0.115304	0.150456	0.139583	0.252213	0.224515	0.199597	0.256517	0.160721	0.174741	0.330997	0.451094	0.458743	0.452754	0.433928	0.46003	0.450016	0.344267	0.324297	0.356428	0.377486	0.335389	0.327737
38	0.326991	0.0958122	0.289666	0.284554	0.284526	0.299753	0.345561	0.233937	0.230208	0.321198	0.164271	0.197535	0.183651	0.284383	0.276116	0.259235	0.310877	0.213659	0.229464	0.367343	0.469192	0.473155	0.473333	0.452871	0.472793	0.473809	0.369775	0.347874	0.378922	0.403364	0.358214	0.3605
39	0.359388	0.0847242	0.326617	0.321106	0.323143	0.336656	0.375823	0.276359	0.268402	0.349694	0.208416	0.243128	0.227351	0.313421	0.32282	0.316131	0.347777	0.268594	0.282674	0.398926	0.485818	0.491081	0.488317	0.474111	0.481529	0.494053	0.393283	0.368306	0.400517	0.429963	0.379133	0.388494
40	0.38924	0.0755766	0.361857	0.356503	0.358251	0.369887	0.40149	0.323156	0.304223	0.377825	0.247917	0.284154	0.267793	0.343428	0.36177	0.353748	0.38586	0.311216	0.328675	0.429353	0.501788	0.508523	0.504449	0.492556	0.490149	0.513264	0.41656	0.39013	0.420019	0.450815	0.403481	0.418355
41	0.416539	0.0687315	0.391329	0.383353	0.384133	0.399527	0.431036	0.358598	0.335274	0.400803	0.28509	0.317624	0.300027	0.372826	0.399289	0.396004	0.421648	0.352663	0.368998	0.45713	0.516945	0.524686	0.520042	0.508364	0.498513	0.533119	0.439857	0.410601	0.438991	0.472713	0.425715	0.451267
42	0.442033	0.0641181	0.418485	0.412224	0.407644	0.423111	0.462738	0.386709	0.361766	0.424651	0.314615	0.345805	0.325073	0.398686	0.437128	0.436057	0.460904	0.391123	0.41068	0.486875	0.531186	0.541632	0.52681	0.529163	0.508044	0.550282	0.461599	0.42871	0.460445	0.495195	0.445776	0.47787
43	0.467473	0.0591783	0.449374	0.439994	0.439396	0.45512	0.488593	0.423765	0.387927	0.447402	0.340734	0.374918	0.352976	0.423606	0.471222	0.473014	0.491081	0.426504	0.451012	0.514501	0.544392	0.558287	0.543483	0.542512	0.517537	0.560141	0.484447	0.449605	0.48483	0.517816	0.466771	0.503215
44	0.492701	0.054758	0.475948	0.462794	0.46848	0.480967	0.511417	0.456081	0.416121	0.470003	0.371506	0.406095	0.382692	0.450308	0.505301	0.511538	0.52465	0.462448	0.489161	0.538709	0.558603	0.574843	0.558329	0.557149	0.527868	0.574826	0.507533	0.474101	0.500803	0.540427	0.488049	0.534284
45	0.51624	0.0519942	0.501219	0.486071	0.493217	0.504372	0.53428	0.488156	0.442756	0.493104	0.397316	0.43621	0.410534	0.476618	0.535908	0.542904	0.552279	0.49478	0.525994	0.563581	0.575287	0.593514	0.576082	0.573973	0.539434	0.593434	0.526031	0.490285	0.518792	0.556063	0.506283	0.55873
46	0.539542	0.0508126	0.526962	0.511407	0.517691	0.530038	0.558788	0.516886	0.466222	0.513652	0.420722	0.462981	0.436186	0.497568	0.566754	0.574473	0.583151	0.526947	0.559063	0.590138	0.59242	0.615216	0.589881	0.59653	0.551107	0.609365	0.545353	0.506657	0.538559	0.573121	0.529221	0.579207
47	0.562037	0.0493798	0.549574	0.533824	0.542092	0.54991	0.583877	0.538166	0.490982	0.535768	0.445694	0.489371	0.463267	0.520809	0.595381	0.604041	0.610157	0.558023	0.591549	0.613133	0.60799	0.634601	0.600608	0.611826	0.56594	0.626973	0.566261	0.526168	0.5564	0.5919	0.552124	0.604715
48	0.584156	0.0483514	0.572568	0.554647	0.564471	0.572067	0.606104	0.565553	0.515734	0.558221	0.470138	0.515875	0.487909	0.546525	0.621966	0.630025	0.635042	0.586765	0.623702	0.634296	0.624305	0.652994	0.618866	0.629694	0.576794	0.643177	0.586207	0.54436	0.576668	0.607588	0.57156	0.630861
49	0.605839	0.048688	0.596055	0.576677	0.587394	0.594226	0.626432	0.595546	0.537653	0.578092	0.490649	0.540311	0.509572	0.569642	0.650501	0.658744	0.661578	0.616445	0.657526	0.65821	0.64067	0.670935	0.632316	0.648353	0.593108	0.658639	0.604316	0.559691	0.593954	0.620943	0.592869	0.654122
50	0.626405	0.0485911	0.617537	0.593668	0.613653	0.613632	0.644842	0.621891	0.55879	0.597161	0.512358	0.56184	0.533313	0.589276	0.675985	0.679263	0.685736	0.646916	0.688359	0.67965	0.656912	0.686106	0.647925	0.667051	0.609295	0.674181	0.6228	0.577155	0.613512	0.637115	0.612242	0.673978
51	0.646733	0.0488324	0.637303	0.612401	0.636443	0.632592	0.661931	0.643146	0.580502	0.616999	0.535253	0.585498	0.554796	0.609963	0.699949	0.702458	0.710337	0.670178	0.717916	0.698855	0.675885	0.707489	0.663189	0.685906	0.629162	0.693678	0.640027	0.596078	0.629107	0.653506	0.630485	0.690961
52	0.666912	0.0498469	0.657312	0.633893	0.655124	0.653591	0.681088	0.662864	0.602137	0.636791	0.557712	0.609405	0.575266	0.631512	0.725249	0.723617	0.737044	0.694612	0.749247	0.721726	0.692442	0.726602	0.682645	0.702472	0.639916	0.710573	0.657422	0.613468	0.646513	0.665806	0.64771	0.713611
53	0.686528	0.0499345	0.678168	0.652416	0.67606	0.674038	0.702058	0.68627	0.622986	0.65546	0.579493	0.630855	0.597501	0.651623	0.748022	0.738232	0.760657	0.718784	0.77826	0.744177	0.709327	0.741045	0.700021	0.72186	0.658656	0.725051	0.674136	0.629979	0.668854	0.677004	0.66534	0.729503
54	0.706014	0.0501404	0.699033	0.666227	0.700889	0.694815	0.724184	0.709051	0.643454	0.673738	0.60075	0.652824	0.619089	0.67087	0.768534	0.75433	0.780014	0.742954	0.802327	0.763045	0.727573	0.760721	0.716261	0.741893	0.672438	0.746551	0.691476	0.648641	0.686681	0.692831	0.68568	0.743548
55	0.725307	0.0511873	0.71895	0.685019	0.722676	0.715496	0.743787	0.72777	0.662615	0.692127	0.619951	0.672958	0.637945	0.690094	0.790679	0.775012	0.80055	0.764809	0.826526	0.786497	0.745941	0.779383	0.737865	0.760563	0.689668	0.762224	0.708352	0.665329	0.707686	0.703778	0.701809	0.76316
56	0.744059	0.052239	0.737608	0.706133	0.743732	0.733009	0.757709	0.747457	0.681298	0.709315	0.640951	0.692143	0.655555	0.708527	0.811457	0.786805	0.826128	0.787173	0.850571	0.80661	0.765092	0.797963	0.756887	0.780623	0.70757	0.782416	0.724842	0.680457	0.725937	0.718349	0.717186	0.782281
57	0.761775	0.0521337	0.757174	0.724589	0.764356	0.749942	0.778631	0.768351	0.699653	0.725548	0.661432	0.711515	0.674134	0.725637	0.829399	0.803145	0.840125	0.807831	0.874231	0.821663	0.78137	0.815425	0.770318	0.79635	0.724837	0.799921	0.74128	0.696236	0.744051	0.735852	0.733472	0.79679
58	0.78018	0.0529334	0.778165	0.742784	0.785682	0.770739	0.803255	0.788367	0.717184	0.743708	0.678653	0.72898	0.691884	0.742695	0.848468	0.812899	0.866206	0.828532	0.892349	0.842356	0.798002	0.829807	0.791716	0.811888	0.739556	0.817045	0.759082	0.71432	0.764688	0.749071	0.750262	0.81707
59	0.799233	0.0530569	0.799485	0.764826	0.808499	0.7916	0.824136	0.808363	0.735185	0.761344	0.698355	0.74662	0.709209	0.760398	0.867399	0.82789	0.884655	0.847751	0.911048	0.865652	0.816895	0.846898	0.809393	0.832729	0.758758	0.836699	0.777199	0.734275	0.785738	0.763312	0.770427	0.832245
60	0.816939	0.0530058	0.818704	0.785513	0.826517	0.808381	0.842429	0.830679	0.753576	0.779939	0.717393	0.764186	0.725665	0.780698	0.885281	0.840399	0.901777	0.865648	0.931001	0.88758	0.833232	0.867404	0.827228	0.847367	0.778167	0.845994	0.793904	0.749946	0.806348	0.778853	0.788582	0.845792
61	0.836475	0.0528294	0.839429	0.809223	0.849753	0.826375	0.861187	0.850609	0.771585	0.798959	0.735387	0.781337	0.740242	0.802001	0.903758	0.854853	0.922887	0.882498	0.949672	0.908882	0.854535	0.881355	0.84249	0.865409	0.815911	0.867509	0.813069	0.767103	0.82768	0.797556	0.810251	0.862756
62	0.857263	0.052435	0.862543	0.838294	0.87539	0.846525	0.880748	0.871758	0.788074	0.81295	0.752636	0.799983	0.756294	0.818507	0.920633	0.870357	0.938564	0.898938	0.96325	0.932058	0.880703	0.89934	0.862228	0.88253	0.872314	0.887105	0.834362	0.786573	0.851397	0.817595	0.835429	0.880817
63	0.879328	0.0548605	0.8837	0.857084	0.898132	0.869082	0.899831	0.894373	0.805137	0.829571	0.769218	0.818151	0.77394	0.834805	0.938458	0.8861	0.9522	0.916044	0.981808	0.956137	0.913767	0.942968	0.878719	0.914632	0.922684	0.909833	0.855576	0.803091	0.879123	0.841615	0.857759	0.896294
64	0.905608	0.0594808	0.905731	0.880289	0.922982	0.892847	0.918983	0.913556	0.824036	0.847946	0.787994	0.838058	0.791481	0.854702	0.95863	0.905623	0.973384	0.935381	0.999453	0.979308	0.959476	0.99473	0.910822	0.964876	0.964881	0.962072	0.880168	0.820709	0.904903	0.883743	0.880873	0.910612
65	0.936197	0.0677749	0.931432	0.911708	0.954952	0.915633	0.941998	0.93287	0.843929	0.864668	0.810105	0.859869	0.808648	0.876356	0.991766	0.930889	1.03693	0.956726	1.01188	1.0224	1.00743	1.0355	0.963839	1.01643	1.0055	1.01587	0.906426	0.840892	0.928891	0.928675	0.906397	0.927274
66	0.972324	0.0803939	0.956214	0.943074	0.980646	0.938174	0.961696	0.957479	0.863478	0.885467	0.829391	0.878245	0.828098	0.89619	1.05322	0.997868	1.10963	0.999545	1.06443	1.09464	1.05133	1.07856	1.01513	1.05827	1.04662	1.05808	0.937373	0.87315	0.967507	0.969615	0.935248	0.941344
67	1.01192	0.0930162	0.980203	0.970656	1.00464	0.964588	0.981389	0.979738	0.887192	0.919087	0.846111	0.898523	0.848735	0.923504	1.12719	1.08172	1.17417	1.08044	1.14098	1.15866	1.08838	1.11291	1.05633	1.0951	1.07727	1.10031	0.976634	0.919281	1.0241	1.00676	0.974655	0.958365
68	1.0495	0.102375	1.00596	0.998505	1.0344	0.992777	1.00907	0.995025	0.915824	0.962404	0.865858	0.91941	0.868311	0.963139	1.1884	1.14856	1.22986	1.14657	1.19973	1.21728	1.12063	1.14404	1.09509	1.12966	1.106	1.12836	1.01668	0.968473	1.0711	1.03978	1.02838	0.97566
69	1.08569	0.110743	1.03355	1.02389	1.06522	1.02029	1.03412	1.02424	0.944987	1.00504	0.88182	0.93973	0.888435	1.00991	1.24464	1.21147	1.27945	1.21129	1.24718	1.27381	1.15016	1.17227	1.12947	1.1562	1.1348	1.15805	1.05513	1.01584	1.10748	1.07403	1.07719	1.0011
70	1.11894	0.117016	1.05847	1.04717	1.0886	1.04827	1.05499	1.05333	0.974178	1.04064	0.901537	0.967904	0.908583	1.05222	1.29651	1.2723	1.32485	1.26587	1.29207	1.32745	1.17107	1.19019	1.15766	1.17809	1.14901	1.18042	1.09445	1.05845	1.13934	1.10929	1.11204	1.05312
71	1.14806	0.121047	1.08041	1.07229	1.11129	1.06661	1.0775	1.07433	1.00395	1.07328	0.92312	1.0105	0.928493	1.08433	1.33892	1.32358	1.35841	1.31159	1.33015	1.37087	1.18855	1.2055	1.17764	1.198	1.16297	1.19864	1.1285	1.09943	1.16436	1.14179	1.14729	1.08963
72	1.17471	0.123228	1.10256	1.09391	1.1374	1.08447	1.10447	1.09253	1.03448	1.1042	0.943891	1.0558	0.953591	1.1149	1.37511	1.36231	1.39701	1.35347	1.36044	1.40233	1.20056	1.21403	1.19105	1.21139	1.1761	1.2102	1.16086	1.13978	1.18515	1.17084	1.18864	1.11992
73	1.19898	0.122051	1.12233	1.11298	1.15444	1.10472	1.13174	1.10778	1.06798	1.12983	0.973872	1.09213	0.997106	1.14698	1.40298	1.39146	1.42592	1.38436	1.38707	1.42608	1.21264	1.22498	1.20943	1.22334	1.18034	1.22509	1.18898	1.17467	1.20359	1.19853	1.2211	1.14701
74	1.21948	0.118214	1.14126	1.12759	1.16873	1.12248	1.17009	1.11742	1.09935	1.14718	1.01915	1.12346	1.04024	1.16673	1.42259	1.41473	1.44092	1.40569	1.40994	1.44166	1.221	1.22849	1.21886	1.23807	1.18765	1.23195	1.2132	1.20586	1.21613	1.22028	1.25206	1.17164
75	1.23765	0.113412	1.16701	1.14359	1.20492	1.15079	1.20833	1.12742	1.12386	1.16294	1.06477	1.14604	1.06767	1.17789	1.43522	1.43063	1.45463	1.42026	1.42228	1.44832	1.22837	1.2317	1.23155	1.24738	1.19168	1.23951	1.23377	1.23226	1.22529	1.23614	1.27814	1.19704
76	1.25184	0.107791	1.19631	1.17849	1.24043	1.18442	1.23218	1.14604	1.14209	1.17389	1.10343	1.16197	1.08794	1.18322	1.44186	1.44015	1.45947	1.42969	1.43151	1.44849	1.22963	1.22621	1.23979	1.24862	1.1894	1.24415	1.24932	1.25033	1.23071	1.24651	1.29792	1.2211
77	1.25951	0.101615	1.21869	1.20529	1.25772	1.2102	1.24875	1.1715	1.15319	1.1751	1.13395	1.1732	1.10132	1.1824	1.43885	1.43553	1.45422	1.4281	1.43767	1.43875	1.22694	1.22646	1.23979	1.24527	1.18304	1.24015	1.25986	1.25989	1.2297	1.24976	1.31427	1.24569
78	1.25977	0.0971491	1.23015	1.21931	1.26839	1.22208	1.25073	1.19027	1.15583	1.17112	1.15069	1.17585	1.10642	1.17504	1.42929	1.4188	1.4463	1.42756	1.43295	1.42083	1.21935	1.21532	1.24072	1.23514	1.17512	1.23045	1.26423	1.26431	1.22413	1.24384	1.32515	1.26373
79	1.25285	0.0940748	1.23437	1.22608	1.27528	1.22591	1.24768	1.19692	1.1536	1.16504	1.16593	1.17574	1.10395	1.15734	1.4144	1.40088	1.42951	1.42007	1.42649	1.39504	1.20389	1.20379	1.22911	1.21548	1.15596	1.21509	1.25799	1.25852	1.20673	1.22852	1.32376	1.27241
80	1.2403	0.0959122	1.23044	1.21961	1.26719	1.22713	1.24487	1.19343	1.14523	1.15226	1.16966	1.17244	1.09605	1.13574	1.40121	1.3648	1.4799	1.39746	1.41022	1.3537	1.18491	1.1859	1.21097	1.19171	1.13015	1.20582	1.2397	1.24097	1.17748	1.21009	1.30012	1.26984
81	1.21407	0.0883869	1.21826	1.20827	1.25549	1.21644	1.22865	1.18247	1.12853	1.12905	1.1599	1.16168	1.07889	1.11314	1.35748	1.31492	1.41168	1.3688	1.38318	1.3088	1.15512	1.15161	1.18313	1.15751	1.09743	1.18593	1.21093	1.21234	1.14144	1.18505	1.25921	1.25663
82	1.17677	0.0813228	1.19848	1.19128	1.23723	1.19413	1.20385	1.16589	1.1042	1.09977	1.14466	1.14228	1.05384	1.08045	1.30013	1.25898	1.31143	1.32956	1.34444	1.25625	1.10829	1.09959	1.14258	1.11148	1.05731	1.13049	1.17275	1.17242	1.10162	1.14718	1.21133	1.23118
83	1.13702	0.0798624	1.17286	1.1628	1.21299	1.16901	1.17459	1.14491	1.07364	1.06669	1.11683	1.11439	1.02454	1.04575	1.25174	1.2037	1.27908	1.27568	1.30116	1.19907	1.06193	1.04934	1.09479	1.06185	1.01477	1.0889	1.12494	1.12226	1.05592	1.10784	1.15299	1.18567
84	1.09253	0.0761141	1.13942	1.12363	1.1782	1.13568	1.13962	1.11994	1.03751	1.02679	1.0815	1.08558	0.986452	1.00722	1.19228	1.14374	1.21342	1.21964	1.24519	1.13943	1.01622	1.00443	1.04882	1.00925	0.970682	1.04791	1.07722	1.0712	1.00378	1.07582	1.09948	1.13584
85	1.04518	0.0739565	1.0987	1.08372	1.13109	1.09127	1.09629	1.09113	0.99816	0.98052	1.0433	1.05829	0.946136	0.96255	1.13078	1.06949	1.15375	1.16227	1.19088	1.0775	0.96518	0.95856	0.992981	0.958369	0.918176	0.997815	1.03309	1.02443	0.95688	1.04389	1.053	1.08726
86	0.99495	0.0724755	1.05126	1.03187	1.08239	1.03615	1.04666	1.05922	0.957767	0.935437	1.00488	1.02225	0.906872	0.919397	1.06489	0.988671	1.09069	1.10152	1.13216	1.01144	0.908449	0.903744	0.924401	0.900325	0.864213	0.949563	0.99238	0.983419	0.91397	1.0094	1.01004	1.04506
87	0.942082	0.0722581	0.994174	0.966881	1.01948	0.974223	0.99142	1.01886	0.913035	0.888445	0.964604	0.976856	0.863739	0.871531	0.998254	0.903485	1.03364	1.03671	1.07222	0.945223	0.849248	0.846984	0.855504	0.843355	0.804426	0.895972	0.955697	0.946447	0.877252	0.978534	0.969295	1.00696
88	0.888085	0.0704986	0.932314	0.903074	0.950643	0.910008	0.928448	0.969397	0.864612	0.839686	0.915055	0.929259	0.818243	0.820817	0.93089	0.825907	0.969181	0.97085	1.01358	0.874934	0.795938	0.800989	0.790364	0.791567	0.755012	0.841756	0.916669	0.906554	0.843229	0.944777	0.924078	0.964709
89	0.834739	0.068418	0.869894	0.847777	0.8852	0.841667	0.85847	0.916358	0.817268	0.789269	0.870579	0.883488	0.769882	0.773123	0.867998	0.754879	0.905443	0.906348	0.954596	0.818726	0.746618	0.753453	0.731122	0.746132	0.708295	0.794086	0.871916	0.863005	0.802772	0.902025	0.87546	0.916317
90	0.780778	0.0654937	0.803613	0.776694	0.818803	0.7703	0.791816	0.860452	0.767803	0.732756	0.82787	0.834211	0.717849	0.726331	0.813311	0.696073	0.847933	0.851122	0.902746	0.768681	0.701157	0.716505	0.674627	0.698706	0.665141	0.750806	0.818006	0.810748	0.759856	0.8488	0.817578	0.853047
91	0.724205	0.0632036	0.73549	0.702782	0.744811	0.701388	0.727279	0.801188	0.711943	0.671439	0.776097	0.778053	0.663535	0.67059	0.763077	0.644043	0.7955	0.803868	0.84906	0.722914	0.652655	0.675392	0.623038	0.645466	0.619092	0.700288	0.757861	0.748848	0.713663	0.788086	0.748847	0.789859
92	0.665097	0.0622467	0.667956	0.640056	0.670035	0.636967	0.65757	0.735153	0.648914	0.600435	0.715392	0.714722	0.605785	0.608235	0.713755	0.591454	0.745517	0.757867	0.802496	0.671442	0.602414	0.625809	0.568922	0.5954	0.572306	0.649635	0.692447	0.683796	0.658781	0.72295	0.678414	0.718296
93	0.600542	0.0602857	0.596745	0.572508	0.596582	0.569686	0.581873	0.663074	0.579173	0.523407	0.644249	0.64464	0.541571	0.541999	0.656367	0.535675	0.689588	0.699741	0.740438	0.616395	0.54939	0.575984	0.511695	0.540436	0.521458	0.597377	0.621033	0.612977	0.595346	0.65022	0.605382	0.641238
94	0.532296	0.0584684	0.526827	0.501665	0.526566	0.498842	0.510687	0.596373	0.504494	0.453304	0.567595	0.566652	0.469906	0.465015	0.593208	0.479833	0.624911	0.635044	0.675965	0.550286	0.492944	0.520732	0.453684	0.477171	0.47183	0.541301	0.54401	0.539014	0.526631	0.567646	0.523587	0.563171
95	0.458129	0.0580238	0.455089	0.432105	0.453531	0.428481	0.433968	0.52736	0.421357	0.362391	0.484543	0.479688	0.395342	0.384819	0.524786	0.419807	0.551904	0.56807	0.605583	0.478566	0.429027	0.456179	0.393847	0.412677	0.41114	0.47129	0.460385	0.460968	0.453365	0.481636	0.437579	0.468379
96	0.381099	0.0576062	0.380766	0.365802	0.372159	0.360259	0.354541	0.451071	0.337997	0.274273	0.395314	0.396911	0.319352	0.304134	0.451966	0.357101	0.471918	0.497384	0.525771	0.407654	0.360639	0.384302	0.328463	0.33824	0.345541	0.406648	0.374125	0.374827	0.37348	0.39129	0.349855	0.381175
97	0.301273	0.0549371	0.309683	0.300225	0.302562	0.29111	0.282419	0.372097	0.26128	0.210055	0.309554	0.320555	0.244636	0.221598	0.372905	0.290977	0.385657	0.414921	0.439708	0.333261	0.285177	0.305067	0.257329	0.260699	0.277605	0.325183	0.277323	0.283659	0.282625	0.286522	0.253713	0.280096
98	0.222502	0.0521961	0.236838	0.229715	0.228739	0.219661	0.210915	0.295161	0.18285	0.13779	0.228041	0.231624	0.175104	0.14169	0.290156	0.220255	0.291931	0.33476	0.35332	0.250515	0.212413	0.227251	0.196797	0.188932	0.205797	0.243289	0.190254	0.202277	0.201228	0.192934	0.168513	0.186319
99	0.149143	0.0434485	0.16275	0.158495	0.152129	0.150358	0.138598	0.214168	0.112495	0.07464	0.147986	0.14875	0.110556	0.080545	0.204366	0.152398	0.201918	0.242798	0.256288	0.16843	0.145785	0.158008	0.137494	0.129061	0.140907	0.163457	0.120316	0.131189	0.132818	0.12108	0.101482	0.115011
100	0.0846131	0.0330113	0.0929036	0.092275	0.080997	0.086892	0.069504	0.13485	0.057542	0.029367	0.079653	0.086397	0.056574	0.035719	0.122215	0.081668	0.108285	0.159193	0.167102	0.094825	0.0902604	0.096119	0.089458	0.074875	0.088866	0.101984	0.0601448	0.069998	0.070245	0.06179	0.04553	0.053161
101	0.0268307	0.0248146	0.028377	0.031594	0.012191	0.028278	0.005635	0.064187	0.015189	-0.005538	0.031132	0.041083	0.01385	-0.004582	0.0460856	0.015021	0.029034	0.080356	0.082133	0.023884	0.0400886	0.042965	0.038355	0.030782	0.039272	0.049069	0.0044132	0.018998	0.015155	0.003274	-0.008344	-0.007017

## Sheet: T&D
	TF1	TF2	TF3	TF4	TF5
Speed (m/s)	1.375	1.201	1.105	1.198	1.198
Stride Length (m)	1.556	1.29	1.578	1.352	1.328
Prosthetic side step length (m)	0.876	0.651	0.858	0.732	0.702
Sound side step length (m)	0.679	0.913	0.719	0.621	0.713
Cycle time (s)	1.132	1.112	1.477	1.363	1.108
Prosthetic side stance time (s)	0.647	0.628	0.89	0.825	0.673
Sound side stance time (s)	0.732	0.856	0.982	0.918	0.703
