# Supplementary material for: Kinematic and biomimetic assessment of a hydraulic ankle/foot in level ground and camber walking
Source: PLoS One. 2017 Jul 13;12(7):e0180836. doi: 10.1371/journal.pone.0180836 (PMC5509258; doi:10.1371/journal.pone.0180836)
Supplement: S1 Dataset — A set of five trails from each subject in four walking conditions (level ground normal speed walking/level ground fast speed walking/camber walking with prosthetic side higher/camber walking with intact side higher) with two types of prosthetic ankle/foot (Echelon/Esprit). All data have been time-normalised to 101 points over stance phase and exported to excel files. (ZIP) [file pone.0180836.s001.zip › Camber PS higher_Esprit.xlsx]

## Sheet: SAAX
Sound side			TF1	C:\Users\xb00012\Documents\Data\27_15_150415 SP\27_15_150415_0024.c3d	C:\Users\xb00012\Documents\Data\27_15_150415 SP\27_15_150415_0028.c3d	C:\Users\xb00012\Documents\Data\27_15_150415 SP\27_15_150415_0030.c3d	C:\Users\xb00012\Documents\Data\27_15_150415 SP\27_15_150415_0032.c3d	C:\Users\xb00012\Documents\Data\27_15_150415 SP\27_15_150415_0034.c3d	TF2	C:\Users\xb00012\Documents\Data\37_26_130515 SP\37_26_130515_0025.c3d	C:\Users\xb00012\Documents\Data\37_26_130515 SP\37_26_130515_0027.c3d	C:\Users\xb00012\Documents\Data\37_26_130515 SP\37_26_130515_0029.c3d	C:\Users\xb00012\Documents\Data\37_26_130515 SP\37_26_130515_0033.c3d	C:\Users\xb00012\Documents\Data\37_26_130515 SP\37_26_130515_0035.c3d	TF3	C:\Users\xb00012\Documents\Data\39_28_200515 SP\39_28_200515_0022.c3d	C:\Users\xb00012\Documents\Data\39_28_200515 SP\39_28_200515_0024.c3d	C:\Users\xb00012\Documents\Data\39_28_200515 SP\39_28_200515_0026.c3d	C:\Users\xb00012\Documents\Data\39_28_200515 SP\39_28_200515_0030.c3d	C:\Users\xb00012\Documents\Data\39_28_200515 SP\39_28_200515_0034.c3d	TF4	C:\Users\xb00012\Documents\Data\44_33_190615 SP\44_33_190615_0017.c3d	C:\Users\xb00012\Documents\Data\44_33_190615 SP\44_33_190615_0023.c3d	C:\Users\xb00012\Documents\Data\44_33_190615 SP\44_33_190615_0027.c3d	C:\Users\xb00012\Documents\Data\44_33_190615 SP\44_33_190615_0029.c3d	C:\Users\xb00012\Documents\Data\44_33_190615 SP\44_33_190615_0031.c3d	TF5	C:\Users\xb00012\Documents\Data\45_34_230615 SP\45_34_230615_0018.c3d	C:\Users\xb00012\Documents\Data\45_34_230615 SP\45_34_230615_0022.c3d	C:\Users\xb00012\Documents\Data\45_34_230615 SP\45_34_230615_0024.c3d	C:\Users\xb00012\Documents\Data\45_34_230615 SP\45_34_230615_0026.c3d	C:\Users\xb00012\Documents\Data\45_34_230615 SP\45_34_230615_0028.c3d
Frontal plane			Esprit	LANKLE_ANGLES_N	LANKLE_ANGLES_N	LANKLE_ANGLES_N	LANKLE_ANGLES_N	LANKLE_ANGLES_N	Esprit	RANKLE_ANGLES_N	RANKLE_ANGLES_N	RANKLE_ANGLES_N	RANKLE_ANGLES_N	RANKLE_ANGLES_N	Esprit	LANKLE_ANGLES_N	LANKLE_ANGLES_N	LANKLE_ANGLES_N	LANKLE_ANGLES_N	LANKLE_ANGLES_N	Esprit	LANKLE_ANGLES_N	LANKLE_ANGLES_N	LANKLE_ANGLES_N	LANKLE_ANGLES_N	LANKLE_ANGLES_N	Esprit	RANKLE_ANGLES_N	RANKLE_ANGLES_N	RANKLE_ANGLES_N	RANKLE_ANGLES_N	RANKLE_ANGLES_N
Ankle Angle				LINK_MODEL_BASED	LINK_MODEL_BASED	LINK_MODEL_BASED	LINK_MODEL_BASED	LINK_MODEL_BASED		LINK_MODEL_BASED	LINK_MODEL_BASED	LINK_MODEL_BASED	LINK_MODEL_BASED	LINK_MODEL_BASED		LINK_MODEL_BASED	LINK_MODEL_BASED	LINK_MODEL_BASED	LINK_MODEL_BASED	LINK_MODEL_BASED		LINK_MODEL_BASED	LINK_MODEL_BASED	LINK_MODEL_BASED	LINK_MODEL_BASED	LINK_MODEL_BASED		LINK_MODEL_BASED	LINK_MODEL_BASED	LINK_MODEL_BASED	LINK_MODEL_BASED	LINK_MODEL_BASED
101 points over stance phase				Original	Original	Original	Original	Original		Original	Original	Original	Original	Original		Original	Original	Original	Original	Original		Original	Original	Original	Original	Original		Original	Original	Original	Original	Original
ITEM	Mean	SD	C1_L	0	0	0	0	0	C1_R	0	0	0	0	0	C1_L	0	0	0	0	0	C1_L	0	0	0	0	0	C1_R	0	0	0	0	0
1	6.81693	4.7998	2.30605	3.75884	0.138958	3.74632	1.10278	2.78334	14.059	12.553	14.4889	12.9599	15.4971	14.7962	2.71069	1.72176	4.11217	1.29723	2.524	3.89831	9.63495	9.61189	10.3701	9.37679	9.65136	9.16457	5.37393	1.96686	8.91736	6.93296	3.42273	5.62974
2	6.65802	4.98754	2.34135	3.89172	0.15127	3.7434	1.03493	2.88545	14.3456	12.8002	14.6553	13.2392	15.6899	15.3432	2.25085	1.04685	3.68888	0.9024	2.11522	3.50091	9.3919	9.52414	10.1411	9.10797	9.35683	8.82942	4.96045	1.5273	8.75437	6.50528	2.68386	5.33145
3	6.49766	5.09821	2.39872	4.05501	0.259748	3.68807	0.987312	3.00344	14.5111	13.0438	14.7091	13.3988	15.708	15.6958	1.93293	0.503954	3.34964	0.713756	1.9221	3.17522	9.09643	9.37544	9.83729	8.76684	9.04665	8.45592	4.54912	1.16954	8.47899	6.07318	1.99307	5.03082
4	6.36393	5.12373	2.49685	4.26892	0.474288	3.60329	0.983191	3.15455	14.5782	13.3059	14.6832	13.4725	15.5819	15.8477	1.81823	0.168047	3.15214	0.767935	1.99778	3.00526	8.7725	9.18821	9.47867	8.3928	8.74175	8.06106	4.15383	0.911291	8.07369	5.65091	1.38314	4.7501
5	6.27958	5.07109	2.65151	4.54828	0.778195	3.52926	1.04714	3.3547	14.5801	13.597	14.6171	13.4988	15.3583	15.8293	1.93556	0.083425	3.13147	1.06695	2.35428	3.04165	8.44303	8.98299	9.08939	8.02309	8.45518	7.6645	3.78772	0.759946	7.53462	5.24652	0.880407	4.51713
6	6.25447	4.95777	2.87437	4.90428	1.15897	3.49296	1.20067	3.61497	14.5432	13.9106	14.5388	13.5022	15.0816	15.6826	2.26994	0.250231	3.2885	1.5706	2.95551	3.28488	8.12657	8.77387	8.69055	7.68351	8.19454	7.29037	3.45828	0.710862	6.86766	4.85365	0.50296	4.35628
7	6.28334	4.8061	3.16951	5.33786	1.59587	3.51811	1.4572	3.93851	14.4776	14.2178	14.454	13.4823	14.7863	15.4476	2.77039	0.624429	3.59142	2.21548	3.73416	3.68648	7.83491	8.56996	8.29327	7.38454	7.96299	6.96378	3.16429	0.741861	6.08783	4.45466	0.257747	4.27937
8	6.34659	4.63367	3.53191	5.83877	2.06594	3.61723	1.81992	4.31769	14.368	14.4662	14.3412	13.4091	14.4803	15.1431	3.36744	1.13561	3.98796	2.93241	4.60899	4.17225	7.57076	8.3734	7.89753	7.12206	7.75934	6.70148	2.89486	0.817669	5.2121	4.02643	0.138898	4.2792
9	6.41559	4.45032	3.94614	6.38525	2.54338	3.7885	2.28169	4.73188	14.1803	14.5958	14.1642	13.2371	14.1428	14.7616	3.99043	1.71101	4.42327	3.65622	5.49589	4.66575	7.32785	8.17873	7.49639	6.88239	7.57641	6.50535	2.63328	0.898345	4.25897	3.54946	0.128261	4.33136
10	6.45966	4.26222	4.38671	6.94508	3.00184	4.01314	2.82528	5.1482	13.8806	14.5615	13.8918	12.9321	13.7398	14.2777	4.5748	2.28643	4.84924	4.32864	6.31343	5.09628	7.09288	7.97437	7.08095	6.64844	7.39875	6.36189	2.36331	0.94772	3.25223	3.01715	0.198526	4.40091
11	6.45222	4.07768	4.82066	7.47841	3.41689	4.25804	3.42418	5.52581	13.4546	14.3465	13.5142	12.4946	13.2458	13.6719	5.06444	2.80529	5.22368	4.90088	6.99018	5.40217	6.84791	7.74503	6.64249	6.40272	7.20325	6.24607	2.07347	0.938287	2.22382	2.44216	0.314727	4.44835
12	6.37464	3.90842	5.21202	7.94265	3.76768	4.48265	4.04439	5.82274	12.9153	13.9603	13.044	11.961	12.6576	12.9536	5.41528	3.21811	5.50639	5.33645	7.47445	5.54101	6.57357	7.47347	6.17269	6.12843	6.96411	6.12915	1.757	0.852978	1.21338	1.85422	0.432639	4.43179
13	6.21718	3.76624	5.52684	8.29883	4.03761	4.64689	4.64717	6.00371	12.2976	13.4317	12.5085	11.3843	11.9954	12.1679	5.59809	3.48362	5.65441	5.61274	7.74156	5.49809	6.25429	7.1437	5.66724	5.81266	6.66126	5.98657	1.40913	0.685877	0.263193	1.28866	0.499314	4.30858
14	5.97843	3.65867	5.7377	8.51721	4.21445	4.7178	5.19217	6.04688	11.646	12.8027	11.9411	10.812	11.2935	11.3809	5.59887	3.57147	5.62366	5.72101	7.79356	5.28466	5.88396	6.74673	5.13211	5.44938	6.28863	5.80292	1.0256	0.442747	-0.591201	0.772807	0.460747	4.04292
15	5.66443	3.58662	5.82702	8.5816	4.2909	4.67423	5.64114	5.94722	11.0025	12.1201	11.3732	10.2739	10.5895	10.6559	5.41935	3.47046	5.38174	5.66322	7.65252	4.92882	5.46829	6.28576	4.58493	5.04098	5.85596	5.57383	0.604954	0.140042	-1.3285	0.319706	0.274836	3.61869
16	5.28791	3.54543	5.78908	8.49154	4.26585	4.50961	5.96241	5.71597	10.398	11.4259	10.8299	9.78422	9.91534	10.0347	5.07683	3.19204	4.92511	5.4489	7.35231	4.4658	5.02271	5.77654	4.04958	4.59922	5.38401	5.30421	0.152892	-0.197361	-1.94187	-0.068139	-0.075883	3.04771
17	4.86739	3.52785	5.63036	8.26154	4.14576	4.23212	6.13555	5.37682	9.85148	10.7527	10.3299	9.34888	9.29355	9.53237	4.60241	2.76369	4.28754	5.09376	6.933	3.93405	4.56791	5.24311	3.55047	4.14346	4.89829	5.0042	-0.315184	-0.538631	-2.43423	-0.391138	-0.578364	2.36644
18	4.42556	3.52666	5.36754	7.91646	3.94476	3.86191	6.15413	4.96042	9.37301	10.1262	9.88593	8.97158	8.73866	9.14268	4.03768	2.22143	3.53229	4.62054	6.43825	3.37588	4.12544	4.71206	3.10844	3.69539	4.42442	4.68687	-0.77587	-0.851656	-2.81257	-0.648264	-1.19292	1.62606
19	3.9864	3.53566	5.02407	7.48621	3.68275	3.42649	6.02605	4.49882	8.96756	9.56826	9.50611	8.65527	8.25984	8.84831	3.42847	1.60615	2.732	4.0595	5.91059	2.8341	3.71436	4.2075	2.73783	3.27427	3.98527	4.36693	-1.20244	-1.10987	-3.0837	-0.837405	-1.864	0.882779
20	3.57167	3.54996	4.62645	7.00159	3.38152	2.95574	5.77161	4.02178	8.63681	9.09573	9.19358	8.40332	7.86216	8.62925	2.81669	0.960168	1.95049	3.44631	5.38335	2.34313	3.34916	3.74848	2.44464	2.89477	3.59927	4.05863	-1.57073	-1.29719	-3.25318	-0.957813	-2.53378	0.188284
21	3.19811	3.56655	4.20082	6.49146	3.06087	2.47791	5.41926	3.55459	8.38016	8.7174	8.94834	8.22061	7.54652	8.46794	2.23531	0.3212	1.23554	2.81693	4.87961	1.92327	3.03875	3.34873	2.22569	2.56617	3.27924	3.7739	-1.86451	-1.40901	-3.32775	-1.01225	-3.15429	-0.41924
22	2.87653	3.58468	3.77045	5.98168	2.73656	2.01694	5.00008	3.11699	8.19513	8.43219	8.76926	8.11192	7.31079	8.35148	1.70863	-0.283167	0.617791	2.20416	4.42074	1.58364	2.78608	3.01729	2.06953	2.29257	3.03042	3.5206	-2.07762	-1.45029	-3.31868	-1.00714	-3.69286	-0.919135
23	2.61215	3.60487	3.3542	5.49436	2.41974	1.5906	4.54387	2.72243	8.07674	8.22921	8.65423	8.07685	7.15112	8.27229	1.25432	-0.834954	0.111107	1.63765	4.03041	1.32739	2.58853	2.75847	1.96069	2.0731	2.8497	3.30069	-2.21305	-1.43259	-3.24312	-0.951991	-4.13105	-1.30648
24	2.40477	3.62736	2.9658	5.04701	2.1174	1.20953	4.07706	2.37799	8.01633	8.08973	8.59782	8.10548	7.06176	8.22687	0.88329	-1.32157	-0.284895	1.14428	3.72649	1.15214	2.43922	2.57163	1.88466	1.90281	2.72779	3.10921	-2.28077	-1.37118	-3.12309	-0.859561	-4.4619	-1.58813
25	2.24947	3.65112	2.614	4.65177	1.83326	0.8773	3.62222	2.08547	8.00138	7.9912	8.58913	8.17948	7.03396	8.2131	0.598293	-1.73419	-0.580031	0.744676	3.51259	1.04842	2.3289	2.45146	1.83054	1.77469	2.65213	2.93567	-2.29522	-1.28195	-2.98236	-0.744986	-4.68811	-1.77868
26	2.13808	3.67404	2.30329	4.31503	1.5688	0.59164	3.19794	1.84306	8.01716	7.91232	8.61298	8.27735	7.05594	8.22723	0.394656	-2.06783	-0.789217	0.44847	3.37979	1.00207	2.24744	2.38834	1.7905	1.68171	2.60877	2.76786	-2.27215	-1.17854	-2.84235	-0.623055	-4.82035	-1.89644
27	2.06122	3.69372	2.03475	4.03775	1.32404	0.346514	2.81851	1.64693	8.0493	7.83699	8.65368	8.37937	7.1143	8.26217	0.262626	-2.32157	-0.929824	0.253062	3.31215	0.99931	2.18533	2.3689	1.75887	1.61752	2.58393	2.59745	-2.22593	-1.07044	-2.71857	-0.505477	-4.87502	-1.96012
28	2.00967	3.70833	1.8071	3.81669	1.0983	0.134457	2.49377	1.49227	8.08568	7.75609	8.69846	8.46993	7.19614	8.30776	0.188839	-2.50035	-1.01939	0.145687	3.28966	1.02858	2.1348	2.37771	1.73207	1.57626	2.56518	2.4228	-2.16805	-0.962316	-2.61928	-0.399709	-4.87182	-1.98713
29	1.97506	3.71712	1.61772	3.64586	0.890965	-0.05133	2.2292	1.37392	8.11725	7.66705	8.73875	8.5378	7.29027	8.35236	0.157206	-2.61621	-1.0738	0.106422	3.29151	1.07811	2.09006	2.40021	1.70924	1.55223	2.54252	2.2461	-2.10692	-0.854959	-2.54617	-0.309309	-4.83143	-1.99276
30	1.9504	3.72023	1.46362	3.51807	0.702081	-0.215549	2.02623	1.28725	8.13798	7.57173	8.76972	8.57566	7.38782	8.38498	0.150962	-2.68602	-1.10655	0.11224	3.30023	1.13491	2.04747	2.42551	1.69179	1.53995	2.50998	2.07012	-2.04804	-0.747029	-2.49609	-0.2348	-4.77308	-1.9892
31	1.93075	3.7182	1.34219	3.42651	0.532519	-0.360204	1.88329	1.22884	8.14452	7.47353	8.78902	8.57971	7.48277	8.39759	0.155734	-2.72682	-1.12765	0.140796	3.30465	1.1877	2.00552	2.44688	1.68209	1.53391	2.46627	1.89844	-1.9942	-0.636588	-2.46274	-0.174414	-4.71231	-1.98495
32	1.91358	3.71146	1.25166	3.3658	0.383795	-0.484803	1.79677	1.19671	8.13559	7.3745	8.79582	8.54952	7.57161	8.38648	0.161939	-2.75191	-1.14271	0.17338	3.3009	1.23004	1.96451	2.46125	1.68245	1.52858	2.41389	1.73635	-1.94579	-0.522055	-2.43813	-0.124909	-4.65927	-1.98459
33	1.89851	3.70005	1.19096	3.33224	0.257839	-0.587418	1.762	1.19013	8.11148	7.27465	8.79049	8.48792	7.65206	8.35226	0.165068	-2.76923	-1.15322	0.197392	3.28999	1.26041	1.92619	2.46835	1.69452	1.52053	2.35741	1.59011	-1.90113	-0.40246	-2.41312	-0.082631	-4.61824	-1.98921
34	1.8866	3.68367	1.15927	3.32336	0.156417	-0.666227	1.77392	1.20889	8.07338	7.17237	8.77404	8.39982	7.72176	8.29889	0.164115	-2.7821	-1.15807	0.207659	3.27351	1.27957	1.89351	2.47007	1.71918	1.5108	2.3022	1.46527	-1.85728	-0.277145	-2.37836	-0.044633	-4.5885	-1.99774
35	1.87934	3.66183	1.1554	3.33718	0.080453	-0.720612	1.82733	1.25266	8.02276	7.06537	8.74739	8.29066	7.77792	8.23245	0.159573	-2.79141	-1.1556	0.205759	3.25139	1.28773	1.86999	2.46958	1.75649	1.5047	2.25335	1.36581	-1.81103	-0.145372	-2.32593	-0.00954	-4.56574	-2.00858
36	1.87797	3.63439	1.1774	3.37147	0.02953	-0.751305	1.91687	1.32045	7.9613	6.95232	8.71108	8.16574	7.81792	8.15943	0.152052	-2.79822	-1.14535	0.196865	3.2229	1.28407	1.85891	2.47058	1.80602	1.50887	2.21497	1.29411	-1.75982	-0.006418	-2.25115	0.022717	-4.54393	-2.0203
37	1.88316	3.60183	1.22245	3.42347	0.001849	-0.759834	2.03671	1.41007	7.89109	6.83413	8.66563	8.03063	7.83991	8.08516	0.141904	-2.80434	-1.12887	0.186554	3.18806	1.26813	1.86252	2.47655	1.86694	1.52868	2.18929	1.25112	-1.70218	0.1401	-2.15436	0.052232	-4.5171	-2.03177
38	1.89501	3.56528	1.28694	3.48979	-0.005235	-0.748049	2.18042	1.51775	7.81479	6.71429	8.61187	7.89122	7.84312	8.01345	0.129675	-2.81139	-1.10917	0.179626	3.14824	1.24106	1.88159	2.49014	1.93807	1.5672	2.176	1.23653	-1.63794	0.293935	-2.04097	0.080352	-4.48079	-2.04224
39	1.9132	3.52618	1.36667	3.56658	0.005351	-0.717876	2.34108	1.63819	7.73539	6.59769	8.55113	7.75321	7.82812	7.94681	0.1165	-2.81978	-1.08879	0.179419	3.10543	1.20623	1.91534	2.51261	2.01778	1.62483	2.17274	1.24876	-1.5679	0.453965	-1.91889	0.10934	-4.4325	-2.05142
40	1.93716	3.48597	1.45733	3.64964	0.030761	-0.670888	2.51184	1.76531	7.6561	6.48959	8.48539	7.62185	7.79677	7.88691	0.103949	-2.82927	-1.06831	0.187791	3.06117	1.16836	1.96177	2.5441	2.10409	1.69878	2.17675	1.28511	-1.49333	0.618233	-1.79553	0.140722	-4.37103	-2.05905
41	1.96637	3.44597	1.55505	3.73486	0.068521	-0.607972	2.68658	1.89327	7.58022	6.39499	8.41713	7.50192	7.75211	7.83494	0.0939744	-2.84013	-1.04631	0.206481	3.01763	1.1322	2.01836	2.58448	2.19492	1.78365	2.18649	1.34228	-1.41575	0.78436	-1.67641	0.174184	-4.29611	-2.06476
42	2.0006	3.40734	1.65686	3.81882	0.116953	-0.529396	2.86042	2.0175	7.51092	6.31752	8.34945	7.39748	7.69814	7.79199	0.0888116	-2.85293	-1.02107	0.238163	2.97843	1.10146	2.08303	2.63422	2.28842	1.8739	2.20145	1.41718	-1.33663	0.950121	-1.56475	0.208073	-4.20804	-2.06856
43	2.04004	3.3709	1.761	3.89921	0.175685	-0.435264	3.02991	2.13548	7.4509	6.25859	8.28591	7.31123	7.63968	7.7591	0.090752	-2.86701	-0.991855	0.286141	2.9478	1.07869	2.15447	2.69427	2.3829	1.96625	2.22182	1.50714	-1.25695	1.11362	-1.46096	0.240744	-4.10743	-2.07072
44	2.08526	3.33693	1.86682	3.97486	0.245669	-0.326005	3.19278	2.24682	7.40206	6.21748	8.23012	7.2442	7.58192	7.73657	0.102256	-2.87915	-0.95899	0.353546	2.92969	1.06618	2.23203	2.76556	2.47698	2.05941	2.24868	1.60954	-1.17689	1.27357	-1.36304	0.271535	-3.99508	-2.07142
45	2.13705	3.30523	1.97416	4.04531	0.328214	-0.202585	3.3473	2.35255	7.36544	6.1922	8.18579	7.19575	7.5297	7.72374	0.125886	-2.88417	-0.922878	0.442078	2.92747	1.06693	2.31542	2.84865	2.57004	2.15245	2.2843	1.72165	-1.09566	1.4301	-1.2668	0.301283	-3.87175	-2.07113
46	2.19624	3.27533	2.08255	4.10998	0.423801	-0.066769	3.49177	2.45396	7.34153	6.18035	8.15678	7.1638	7.48717	7.71953	0.163984	-2.87705	-0.883082	0.551961	2.9434	1.08469	2.40463	2.9436	2.66232	2.24413	2.33252	1.84059	-1.01148	1.58492	-1.16623	0.332779	-3.73825	-2.07063
47	2.26352	3.24653	2.19065	4.1677	0.531427	0.078271	3.62393	2.55193	7.33053	6.1802	8.14642	7.14541	7.45796	7.72264	0.218494	-2.85356	-0.837617	0.682637	2.97815	1.12286	2.49984	3.05016	2.7547	2.33339	2.39778	1.96317	-0.92189	1.74004	-1.05431	0.370076	-3.5955	-2.06976
48	2.33912	3.21799	2.29587	4.21665	0.64828	0.227237	3.74051	2.64668	7.33239	6.1917	8.15618	7.13723	7.44522	7.73161	0.291113	-2.8094	-0.782866	0.833266	3.03085	1.18371	2.60079	3.16795	2.84829	2.41986	2.48222	2.08562	-0.824568	1.89601	-0.924184	0.416349	-3.44446	-2.06656
49	2.42234	3.1888	2.39427	4.25484	0.769516	0.3725	3.83689	2.73762	7.34672	6.21647	8.18473	7.13616	7.45127	7.74498	0.383205	-2.74024	-0.714298	1.0028	3.09912	1.26865	2.7059	3.29573	2.94357	2.50346	2.58308	2.20368	-0.718417	2.05163	-0.771949	0.471816	-3.28598	-2.0576
50	2.51137	3.1583	2.48117	4.28116	0.888458	0.505113	3.90769	2.82341	7.37256	6.25641	8.22821	7.13999	7.47677	7.76141	0.495403	-2.64255	-0.628035	1.18915	3.18017	1.37828	2.81186	3.42997	3.03935	2.58412	2.69339	2.31248	-0.60415	2.20513	-0.599525	0.533349	-3.12082	-2.03888
51	2.60356	3.12633	2.55219	4.2962	0.997812	0.616712	3.94807	2.90217	7.40843	6.31268	8.28182	7.1476	7.52018	7.77988	0.626716	-2.51479	-0.522294	1.38823	3.27159	1.51085	2.91462	3.56493	3.13311	2.66226	2.80603	2.40677	-0.484174	2.3549	-0.41518	0.595544	-2.94979	-2.00634
52	2.69603	3.0933	2.6041	4.30183	1.09108	0.701005	3.95497	2.97163	7.45272	6.38561	8.34124	7.15901	7.57799	7.79976	0.773916	-2.35881	-0.397837	1.59457	3.37028	1.66138	3.01106	3.69463	3.22206	2.73905	2.91663	2.48293	-0.361627	2.4994	-0.230166	0.652193	-2.77348	-1.95608
53	2.78644	3.06002	2.63489	4.30007	1.16324	0.754458	3.92756	3.02911	7.50395	6.47501	8.40337	7.17537	7.64558	7.82042	0.932269	-2.17997	-0.257035	1.80263	3.47262	1.8231	3.10023	3.81451	3.30478	2.81583	3.02391	2.54213	-0.239136	2.63767	-0.054384	0.698264	-2.59216	-1.88506
54	2.87339	3.02749	2.64347	4.29207	1.21079	0.776326	3.86677	3.0714	7.56089	6.58009	8.46669	7.19868	7.71824	7.84076	1.09707	-1.98525	-0.10328	2.00693	3.57669	1.99027	3.1837	3.92183	3.38284	2.89403	3.1286	2.59119	-0.118178	2.7699	0.106054	0.731834	-2.40625	-1.79242
55	2.95655	2.9966	2.6295	4.27758	1.23168	0.768393	3.77506	3.0948	7.62221	6.6981	8.53081	7.23089	7.79217	7.85909	1.26541	-1.78009	0.060142	2.20291	3.68354	2.16057	3.26494	4.0152	3.46085	2.97692	3.23194	2.6398	0.0006834	2.89683	0.249573	0.754192	-2.21707	-1.6801
56	3.03638	2.96793	2.59363	4.25544	1.22573	0.734698	3.65626	3.09601	7.68619	6.82397	8.59547	7.27266	7.86496	7.87387	1.43655	-1.56807	0.231108	2.3877	3.79673	2.33528	3.3482	4.0943	3.54482	3.06962	3.33499	2.69726	0.117363	3.01886	0.378397	0.768751	-2.0273	-1.55189
57	3.11368	2.94184	2.53775	4.22439	1.1948	0.681232	3.51533	3.07299	7.75074	6.9513	8.66	7.32225	7.93542	7.88474	1.6105	-1.35252	0.40892	2.55984	3.9196	2.51666	3.43739	4.16002	3.64033	3.1757	3.43974	2.77113	0.232029	3.13618	0.496432	0.779871	-1.84095	-1.41139
58	3.18916	2.91855	2.46468	4.18307	1.1426	0.614935	3.35773	3.02507	7.81386	7.07433	8.72356	7.37562	8.00293	7.89285	1.78699	-1.13715	0.593532	2.71929	4.05335	2.70591	3.53535	4.21527	3.75074	3.29464	3.5496	2.86652	0.344942	3.24873	0.606994	0.791904	-1.66238	-1.26054
59	3.2633	2.89828	2.3775	4.12972	1.07378	0.542252	3.18897	2.95276	7.87383	7.18912	8.78517	7.42787	8.06681	7.90019	1.96553	-0.925735	0.78403	2.86798	4.19904	2.90233	3.64341	4.26532	3.87574	3.42278	3.66818	2.98504	0.456229	3.35596	0.711775	0.80846	-1.49518	-1.09987
60	3.33623	2.88115	2.27896	4.06201	0.992831	0.467966	3.01441	2.85758	7.92909	7.29294	8.84298	7.47471	8.1265	7.90835	2.14574	-0.720292	0.97719	3.01	4.35861	3.1032	3.7616	4.31658	4.01281	3.55663	3.79752	3.12448	0.565751	3.45632	0.811307	0.832096	-1.3415	-0.929472
61	3.40783	2.86701	2.17146	3.97758	0.90345	0.394867	2.83907	2.74233	7.97797	7.38318	8.89407	7.51339	8.18157	7.91764	2.32705	-0.519372	1.16735	3.15068	4.53193	3.30464	3.88958	4.375	4.16003	3.69533	3.93776	3.27976	0.673091	3.54697	0.905605	0.864452	-1.20195	-0.749625
62	3.47786	2.85545	2.05707	3.87462	0.808598	0.32393	2.66728	2.6109	8.01903	7.45752	8.9354	7.54294	8.23148	7.92781	2.50817	-0.319032	1.34827	3.29515	4.71425	3.50219	4.02713	4.44521	4.31653	3.84111	4.08821	3.44461	0.777899	3.62461	0.994546	0.906423	-1.07554	-0.560545
63	3.54612	2.8462	1.9375	3.7524	0.710736	0.254554	2.50214	2.46767	8.05192	7.51473	8.96571	7.56441	8.27532	7.9394	2.68659	-0.115922	1.51506	3.44734	4.89668	3.68977	4.17417	4.53039	4.48115	3.99815	4.24828	3.61287	0.88045	3.68731	1.0779	0.95856	-0.959601	-0.361911
64	3.61273	2.83937	1.81421	3.6115	0.611812	0.185208	2.34565	2.31687	8.07766	7.55499	8.98628	7.58026	8.3123	7.95445	2.85924	0.091176	1.66463	3.60995	5.0709	3.85956	4.33057	4.63218	4.65218	4.17085	4.4178	3.77985	0.981993	3.73572	1.15605	1.02176	-0.850201	-0.153355
65	3.67835	2.83542	1.68865	3.45407	0.513285	0.114256	2.1991	2.16254	8.09813	7.57967	8.99995	7.59302	8.34196	7.97605	3.02402	0.300811	1.79582	3.78502	5.23348	4.00497	4.49628	4.75072	4.82744	4.36247	4.59709	3.94366	1.08468	3.77328	1.23108	1.09802	-0.743523	0.064535
66	3.74424	2.83511	1.56252	3.28369	0.416304	0.040622	2.06331	2.00868	8.11556	7.59137	9.00985	7.60446	8.36446	8.00763	3.1806	0.50934	1.90992	3.97334	5.38636	4.12402	4.67145	4.88515	5.00495	4.57509	4.78676	4.10529	1.19109	3.80533	1.30655	1.19039	-0.637008	0.290196
67	3.81219	2.83923	1.43775	3.10467	0.322007	-0.035964	1.93884	1.85922	8.13224	7.59368	9.0195	7.6156	8.38047	8.05195	3.33044	0.713498	2.01048	4.17312	5.53566	4.21944	4.85659	5.03383	5.18464	4.80938	4.98726	4.26783	1.30392	3.83825	1.38617	1.30177	-0.528637	0.52203
68	3.88427	2.84837	1.31642	2.92148	0.231983	-0.115215	1.82591	1.71796	8.15048	7.59162	9.03265	7.62698	8.3909	8.11027	3.47617	0.91255	2.1022	4.37983	5.6899	4.29637	5.05234	5.1946	5.36876	5.06372	5.19865	4.43594	1.42593	3.87898	1.47322	1.43372	-0.415326	0.759052
69	3.96257	2.86251	1.20054	2.73826	0.148368	-0.196488	1.7243	1.58828	8.17226	7.59124	9.05271	7.63874	8.39669	8.18192	3.62071	1.1085	2.19122	4.58636	5.85659	4.36086	5.25907	5.36477	5.55985	5.33444	5.42101	4.61529	1.56027	3.93445	1.57197	1.58628	-0.292095	1.00077
70	4.04898	2.88085	1.09185	2.55879	0.073356	-0.278901	1.63314	1.47287	8.19892	7.59845	9.08187	7.65091	8.39916	8.26419	3.76698	1.30616	2.28572	4.78388	6.03935	4.41977	5.47645	5.54089	5.75827	5.61752	5.65437	4.81121	1.7107	4.0114	1.68917	1.75856	-0.152742	1.24712
71	4.14495	2.90196	0.991441	2.38633	0.008546	-0.361552	1.55061	1.37326	8.23092	7.61797	9.12067	7.66395	8.39944	8.35257	3.91781	1.51164	2.39448	4.96406	6.23837	4.48051	5.70314	5.71853	5.96207	5.90967	5.8984	5.02702	1.88144	4.11655	1.83252	1.94921	0.009222	1.49967
72	4.25122	2.92431	0.899506	2.22359	-0.045533	-0.444005	1.47384	1.28964	8.26751	7.65282	9.16757	7.67887	8.39719	8.44111	4.07548	1.7293	2.52434	5.12185	6.4522	4.54971	5.93709	5.89313	6.16867	6.20788	6.15262	5.26318	2.07649	4.25564	2.00762	2.15622	0.199961	1.76299
73	4.36748	2.94669	0.815223	2.07273	-0.089545	-0.526888	1.39913	1.22069	8.30635	7.7036	9.2178	7.69736	8.39022	8.52275	4.24079	1.95937	2.67826	5.25749	6.6774	4.63141	6.17634	6.06218	6.37637	6.50862	6.41714	5.51738	2.29873	4.43148	2.2169	2.3759	0.425453	2.0439
74	4.49236	2.96829	0.736865	1.93531	-0.125043	-0.611891	1.32249	1.16346	8.34387	7.76793	9.26376	7.72198	8.37592	8.58975	4.41244	2.19946	2.85497	5.37556	6.90698	4.72525	6.41923	6.2265	6.58461	6.80811	6.69258	5.78432	2.54942	4.64277	2.46097	2.60237	0.691853	2.34913
75	4.62356	2.98883	0.661949	1.81165	-0.15433	-0.701428	1.24021	1.11365	8.37619	7.84092	9.29733	7.75529	8.35296	8.63442	4.58722	2.44791	3.05034	5.48175	7.13067	4.82545	6.66401	6.3899	6.79308	7.103	6.97946	6.0546	2.82845	4.88494	2.73946	2.82887	1.00522	2.68375
76	4.75816	3.00856	0.587598	1.70037	-0.18007	-0.798119	1.14965	1.06616	8.39964	7.91625	9.31228	7.79781	8.32148	8.65038	4.76039	2.70435	3.25813	5.58037	7.33679	4.92231	6.90841	6.55693	7.00049	7.39084	7.27793	6.31585	3.13476	5.1527	3.05032	3.04951	1.37034	3.05092
77	4.89293	3.02857	0.510823	1.59844	-0.205071	-0.904332	1.04962	1.01546	8.41079	7.98702	9.3052	7.84642	8.28202	8.63328	4.92685	2.96826	3.46993	5.67394	7.51542	5.0067	7.15005	6.73017	7.20483	7.66977	7.58755	6.55793	3.46612	5.44135	3.38899	3.25978	1.78899	3.45148
78	5.02459	3.05091	0.428525	1.50173	-0.232561	-1.02203	0.940003	0.955489	8.40658	8.04655	9.2752	7.89531	8.2347	8.58115	5.08267	3.2378	3.67587	5.76331	7.66228	5.07411	7.38652	6.90783	7.40351	7.93762	7.90624	6.77743	3.81865	5.74605	3.74885	3.45648	2.25826	3.88363
79	5.14977	3.0783	0.337433	1.40585	-0.266765	-1.15296	0.821091	0.879951	8.3851	8.08954	9.22389	7.93855	8.17921	8.49429	5.22521	3.50914	3.86693	5.84648	7.77866	5.12487	7.61436	7.08367	7.59303	8.19069	8.22871	6.9757	4.18674	6.06099	4.12181	3.63839	2.7697	4.34279
80	5.26475	3.11335	0.234296	1.30684	-0.312829	-1.29873	0.692762	0.78343	8.3463	8.11334	9.15529	7.97232	8.11518	8.37536	5.35222	3.77806	4.03674	5.91746	7.86664	5.16219	7.82775	7.24824	7.76846	8.42291	8.54571	7.15343	4.56318	6.38019	4.49799	3.80669	3.30984	4.8212
81	5.36583	3.15779	0.116382	1.20104	-0.375515	-1.4607	0.554374	0.662709	8.29251	8.11823	9.07562	7.99618	8.04265	8.22985	5.46172	4.04115	4.18259	5.96841	7.92645	5.19002	8.01893	7.39099	7.92391	8.62554	8.84553	7.3087	4.93962	6.69867	4.86547	3.96435	3.86199	5.30763
82	5.45007	3.21226	-0.0180438	1.08493	-0.457566	-1.6395	0.405158	0.516763	8.22853	8.10751	8.99276	8.01322	7.96256	8.06658	5.55317	4.2958	4.30569	5.99402	7.95881	5.21153	8.1797	7.50209	8.05327	8.78862	9.11687	7.43764	5.30702	7.01326	5.21085	4.11551	4.40775	5.78771
83	5.51581	3.2762	-0.169401	0.955351	-0.558519	-1.83403	0.244831	0.345362	8.16127	8.08705	8.91561	8.02913	7.87715	7.89742	5.62859	4.54086	4.41109	5.99479	7.96772	5.22848	8.30249	7.57361	8.15103	8.90322	9.35057	7.53402	5.65611	7.32306	5.52053	4.26418	4.92778	6.245
84	5.56289	3.34787	-0.336418	0.810333	-0.674564	-2.04052	0.074245	0.148416	8.09922	8.06401	8.85374	8.05082	7.7909	7.73663	5.69302	4.77742	4.5074	5.97718	7.96042	5.2427	8.38113	7.5997	8.212	8.96418	9.54009	7.5897	5.97747	7.62844	5.78274	4.41233	5.40196	6.66191
85	5.59268	3.42457	-0.516056	0.64956	-0.799608	-2.25236	-0.104332	-0.073546	8.05196	8.0456	8.81792	8.08548	7.71131	7.59949	5.75468	5.01036	4.6054	5.95256	7.94649	5.2586	8.41147	7.57697	8.23143	8.97203	9.68083	7.59609	6.26137	7.92885	5.98941	4.55849	5.80938	7.02071
86	5.60788	3.50342	-0.704059	0.474389	-0.926997	-2.46137	-0.287915	-0.318395	8.02961	8.03893	8.82005	8.13985	7.64888	7.50035	5.82393	5.24708	4.71501	5.93589	7.93694	5.28472	8.3921	7.50524	8.20652	8.93274	9.76972	7.54628	6.49784	8.22008	6.13646	4.69728	6.12975	7.30562
87	5.61189	3.58203	-0.895451	0.287657	-1.05113	-2.65884	-0.473009	-0.581936	8.04207	8.05111	8.87148	8.22034	7.61639	7.45106	5.91064	5.49322	4.8422	5.94259	7.94242	5.33273	8.32474	7.38751	8.13876	8.85519	9.80544	7.43682	6.67747	8.49293	6.22337	4.81943	6.34578	7.50583
88	5.60832	3.65895	-1.08456	0.093606	-1.16808	-2.83521	-0.655072	-0.858061	8.09837	8.08913	8.9808	8.3336	7.6278	7.46052	6.02172	5.75141	4.98777	5.98503	7.97053	5.41386	8.2141	7.2291	8.03458	8.74864	9.78827	7.2699	6.79196	8.73427	6.25254	4.91139	6.44551	7.61607
89	5.6006	3.73339	-1.26439	-0.101909	-1.27482	-2.97937	-0.827168	-1.13867	8.20619	8.15947	9.1523	8.4867	7.69658	7.5359	6.16005	6.02236	5.14759	6.06989	8.02479	5.5356	8.06688	7.03649	7.90324	8.62058	9.71884	7.05526	6.83426	8.92851	6.22923	4.95512	6.42364	7.63483
90	5.59197	3.8048	-1.42576	-0.291254	-1.36714	-3.07806	-0.979234	-1.41313	8.37155	8.26809	9.38585	8.68648	7.83376	7.68356	6.32395	6.30341	5.31618	6.1969	8.10383	5.69944	7.89146	6.81735	7.75438	8.47636	9.59914	6.81009	6.79865	9.05798	6.16095	4.93018	6.28172	7.56243
91	5.58606	3.87286	-1.55702	-0.465267	-1.43737	-3.11611	-1.09838	-1.66797	8.59883	8.42188	9.67844	8.93899	8.04592	7.90893	6.50735	6.58672	5.48982	6.35949	8.20093	5.89979	7.70003	6.58447	7.60005	8.32274	9.43615	6.55675	6.68109	9.10335	6.05559	4.81855	6.02727	7.40069
92	5.5879	3.93789	-1.6444	-0.613859	-1.47368	-3.07758	-1.16938	-1.88748	8.89112	8.62997	10.0262	9.24989	8.33358	8.21589	6.70008	6.86059	5.66459	6.54668	8.30501	6.12355	7.51201	6.36075	7.46023	8.17433	9.24393	6.32081	6.4807	9.04656	5.91984	4.61043	5.67277	7.15392
93	5.60451	4.00124	-1.67335	-0.72677	-1.46091	-2.94803	-1.17548	-2.05554	9.25034	8.90326	10.4262	9.62538	8.69117	8.60566	6.88784	7.11153	5.83207	6.74374	8.40133	6.35051	7.35553	6.17909	7.3664	8.05805	9.04256	6.13156	6.20221	8.87779	5.75915	4.30885	5.23449	6.83079
94	5.64465	4.06544	-1.63019	-0.794332	-1.38258	-2.71701	-1.09984	-2.15718	9.6773	9.25197	10.8771	10.0727	9.10937	9.07539	7.05279	7.32622	5.97793	6.93227	8.47183	6.55571	7.26492	6.07668	7.35701	8.01044	8.85706	6.0234	5.85843	8.60454	5.5788	3.93086	4.73146	6.44651
95	5.71846	4.13451	-1.5041	-0.808483	-1.2242	-2.38012	-0.927976	-2.17971	10.1718	9.68437	11.38	10.5987	9.57813	9.61776	7.17607	7.49235	6.08342	7.09206	8.49805	6.71446	7.27663	6.08882	7.47055	8.06991	8.7183	6.03555	5.47192	8.25746	5.38501	3.50588	4.18634	6.02488
96	5.83716	4.2141	-1.28899	-0.763784	-0.977141	-1.94018	-0.650361	-2.11347	10.7326	10.2066	11.9381	11.2061	10.0888	10.2232	7.24198	7.59872	6.1311	7.20399	8.46874	6.80738	7.42542	6.24552	7.73995	8.27078	8.66236	6.20847	5.07482	7.88778	5.18662	3.07291	3.62792	5.59887
97	6.01228	4.3112	-0.984873	-0.658283	-0.64144	-1.40795	-0.26462	-1.95207	11.3564	10.8214	12.554	11.8889	10.635	10.883	7.24406	7.63785	6.11266	7.2552	8.3889	6.82571	7.74005	6.56829	8.18851	8.63953	8.72668	6.57722	4.70572	7.55663	4.99645	2.67639	3.09118	5.20795
98	6.25414	4.43236	-0.598543	-0.494143	-0.225975	-0.803275	0.222909	-1.69223	12.0355	11.5238	13.2254	12.6295	11.2102	11.5888	7.19074	7.61025	6.03612	7.24543	8.28593	6.77599	8.23745	7.06576	8.82614	9.1895	8.9422	7.16363	4.40553	7.32349	4.83119	2.36436	2.6147	4.89392
99	6.56898	4.58101	-0.143257	-0.278302	0.253414	-0.151353	0.797153	-1.3372	12.7544	12.2964	13.9405	13.3991	11.805	12.3308	7.10842	7.53169	5.92985	7.19148	8.20678	6.6823	8.91629	7.72893	9.64566	9.91292	9.32657	7.96737	4.2091	7.23506	4.70794	2.17714	2.23247	4.69289
100	6.95688	4.75216	0.361995	-0.017372	0.773025	0.509162	1.43431	-0.889152	13.4875	13.1059	14.6758	14.1588	12.404	13.0933	7.03539	7.43653	5.83506	7.12434	8.20018	6.58082	9.75145	8.52864	10.6168	10.7744	9.87886	8.95856	4.14803	7.32408	4.64581	2.15742	1.97518	4.63768
101	7.4078	4.93285	0.892975	0.274776	1.30759	1.14807	2.10421	-0.369774	14.2028	13.9066	15.3982	14.8666	12.988	13.8548	7.01819	7.37985	5.80372	7.08385	8.30817	6.51538	10.6917	9.41562	11.6828	11.7111	10.5761	10.0726	4.23333	7.59135	4.65758	2.31692	1.85619	4.74462

## Sheet: PAAX
Prosthetic side			TF1	C:\Users\xb00012\Documents\Data\27_15_150415 SP\27_15_150415_0024.c3d	C:\Users\xb00012\Documents\Data\27_15_150415 SP\27_15_150415_0028.c3d	C:\Users\xb00012\Documents\Data\27_15_150415 SP\27_15_150415_0030.c3d	C:\Users\xb00012\Documents\Data\27_15_150415 SP\27_15_150415_0032.c3d	C:\Users\xb00012\Documents\Data\27_15_150415 SP\27_15_150415_0034.c3d	TF2	C:\Users\xb00012\Documents\Data\37_26_130515 SP\37_26_130515_0025.c3d	C:\Users\xb00012\Documents\Data\37_26_130515 SP\37_26_130515_0027.c3d	C:\Users\xb00012\Documents\Data\37_26_130515 SP\37_26_130515_0029.c3d	C:\Users\xb00012\Documents\Data\37_26_130515 SP\37_26_130515_0033.c3d	C:\Users\xb00012\Documents\Data\37_26_130515 SP\37_26_130515_0035.c3d	TF3	C:\Users\xb00012\Documents\Data\39_28_200515 SP\39_28_200515_0022.c3d	C:\Users\xb00012\Documents\Data\39_28_200515 SP\39_28_200515_0024.c3d	C:\Users\xb00012\Documents\Data\39_28_200515 SP\39_28_200515_0026.c3d	C:\Users\xb00012\Documents\Data\39_28_200515 SP\39_28_200515_0030.c3d	C:\Users\xb00012\Documents\Data\39_28_200515 SP\39_28_200515_0034.c3d	TF4	C:\Users\xb00012\Documents\Data\44_33_190615 SP\44_33_190615_0017.c3d	C:\Users\xb00012\Documents\Data\44_33_190615 SP\44_33_190615_0023.c3d	C:\Users\xb00012\Documents\Data\44_33_190615 SP\44_33_190615_0027.c3d	C:\Users\xb00012\Documents\Data\44_33_190615 SP\44_33_190615_0029.c3d	C:\Users\xb00012\Documents\Data\44_33_190615 SP\44_33_190615_0031.c3d	TF5	C:\Users\xb00012\Documents\Data\45_34_230615 SP\45_34_230615_0018.c3d	C:\Users\xb00012\Documents\Data\45_34_230615 SP\45_34_230615_0022.c3d	C:\Users\xb00012\Documents\Data\45_34_230615 SP\45_34_230615_0024.c3d	C:\Users\xb00012\Documents\Data\45_34_230615 SP\45_34_230615_0026.c3d	C:\Users\xb00012\Documents\Data\45_34_230615 SP\45_34_230615_0028.c3d
Frontal plane			Esprit	RANKLE_ANGLES_N	RANKLE_ANGLES_N	RANKLE_ANGLES_N	RANKLE_ANGLES_N	RANKLE_ANGLES_N	Esprit	LANKLE_ANGLES_N	LANKLE_ANGLES_N	LANKLE_ANGLES_N	LANKLE_ANGLES_N	LANKLE_ANGLES_N	Esprit	RANKLE_ANGLES_N	RANKLE_ANGLES_N	RANKLE_ANGLES_N	RANKLE_ANGLES_N	RANKLE_ANGLES_N	Esprit	RANKLE_ANGLES_N	RANKLE_ANGLES_N	RANKLE_ANGLES_N	RANKLE_ANGLES_N	RANKLE_ANGLES_N	Esprit	LANKLE_ANGLES_N	LANKLE_ANGLES_N	LANKLE_ANGLES_N	LANKLE_ANGLES_N	LANKLE_ANGLES_N
Ankle Angle				LINK_MODEL_BASED	LINK_MODEL_BASED	LINK_MODEL_BASED	LINK_MODEL_BASED	LINK_MODEL_BASED		LINK_MODEL_BASED	LINK_MODEL_BASED	LINK_MODEL_BASED	LINK_MODEL_BASED	LINK_MODEL_BASED		LINK_MODEL_BASED	LINK_MODEL_BASED	LINK_MODEL_BASED	LINK_MODEL_BASED	LINK_MODEL_BASED		LINK_MODEL_BASED	LINK_MODEL_BASED	LINK_MODEL_BASED	LINK_MODEL_BASED	LINK_MODEL_BASED		LINK_MODEL_BASED	LINK_MODEL_BASED	LINK_MODEL_BASED	LINK_MODEL_BASED	LINK_MODEL_BASED
101 points over stance phase				Original	Original	Original	Original	Original		Original	Original	Original	Original	Original		Original	Original	Original	Original	Original		Original	Original	Original	Original	Original		Original	Original	Original	Original	Original
ITEM	Mean	SD	C1_R	0	0	0	0	0	C1_L	0	0	0	0	0	C1_R	0	0	0	0	0	C1_R	0	0	0	0	0	C1_L	0	0	0	0	0
1	0.0474389	1.39774	-1.88433	-2.01959	-1.64898	-1.82097	-1.77244	-2.15965	-1.15762	-1.18251	-1.24517	-0.94276	-1.24308	-1.1746	1.66473	1.58934	1.55563	1.6458	1.94236	1.59049	0.62602	1.01856	0.389398	0.661476	0.748849	0.311815	0.988397	1.51234	1.27977	1.12467	0.903543	0.12166
2	-0.0112507	1.45691	-1.90199	-2.04568	-1.73165	-1.83601	-1.74721	-2.14941	-1.4013	-1.36323	-1.51656	-1.22936	-1.48436	-1.41303	1.72103	1.65965	1.65467	1.67872	1.99841	1.61372	0.67601	1.13939	0.377285	0.647401	0.872954	0.343019	0.849998	1.46917	1.19456	1.05881	0.685115	-0.157664
3	-0.0596834	1.53737	-1.92015	-2.06621	-1.81544	-1.856	-1.72384	-2.13928	-1.65807	-1.53991	-1.81036	-1.54091	-1.73163	-1.66755	1.80068	1.74597	1.77707	1.73585	2.07773	1.66679	0.741535	1.26587	0.392213	0.669616	0.990889	0.389084	0.737592	1.42447	1.1473	1.02662	0.49015	-0.400585
4	-0.0947666	1.63243	-1.93764	-2.07862	-1.89513	-1.88053	-1.70345	-2.13045	-1.91533	-1.69873	-2.1131	-1.86521	-1.97323	-1.92639	1.89448	1.83387	1.90763	1.81426	2.1694	1.74726	0.815085	1.38789	0.438883	0.72801	1.0849	0.435741	0.669565	1.38894	1.15153	1.0406	0.343453	-0.576703
5	-0.116173	1.72956	-1.9529	-2.08311	-1.96356	-1.90658	-1.68641	-2.12484	-2.15321	-1.82568	-2.40101	-2.17839	-2.19191	-2.16904	1.98838	1.91033	2.02799	1.90362	2.25931	1.84065	0.881334	1.49101	0.509542	0.804861	1.13695	0.464301	0.655523	1.3744	1.20607	1.10062	0.265054	-0.668536
6	-0.125991	1.81917	-1.96519	-2.08108	-2.01626	-1.93202	-1.67265	-2.12394	-2.35965	-1.91382	-2.65706	-2.46426	-2.37867	-2.38445	2.07228	1.97091	2.12617	1.99334	2.34025	1.93075	0.925317	1.56332	0.589748	0.877378	1.13505	0.461085	0.697284	1.3881	1.30276	1.2048	0.264678	-0.673922
7	-0.126579	1.89617	-1.97428	-2.07469	-2.05132	-1.95519	-1.66168	-2.12853	-2.52732	-1.9634	-2.8702	-2.70894	-2.52802	-2.56606	2.14404	2.01945	2.20117	2.07866	2.41313	2.00778	0.936043	1.59733	0.663474	0.92575	1.07471	0.418945	0.788628	1.43261	1.42651	1.34677	0.340056	-0.602803
8	-0.120734	1.95974	-1.98042	-2.06604	-2.06981	-1.97527	-1.65281	-2.13815	-2.65536	-1.98116	-3.03815	-2.90593	-2.63874	-2.71281	2.20581	2.06175	2.25904	2.15921	2.4817	2.06732	0.908116	1.59022	0.717388	0.93807	0.957807	0.337096	0.91818	1.50454	1.56132	1.51733	0.478914	-0.471203
9	-0.111408	2.01161	-1.98401	-2.05635	-2.07529	-1.99189	-1.64549	-2.15103	-2.74748	-1.97668	-3.16426	-3.05611	-2.71377	-2.82658	2.26067	2.10249	2.3079	2.23549	2.5496	2.10789	0.840844	1.54238	0.741987	0.909665	0.790839	0.219354	1.07293	1.5973	1.69403	1.70551	0.663884	-0.296063
10	-0.10122	2.05457	-1.98572	-2.04633	-2.07292	-2.00496	-1.6397	-2.16468	-2.80944	-1.95908	-3.25369	-3.16473	-2.75935	-2.91033	2.31114	2.14463	2.35474	2.30632	2.61964	2.13035	0.737109	1.45678	0.731731	0.840513	0.583774	0.072749	1.24081	1.70435	1.81552	1.89996	0.876988	-0.092761
11	-0.0925871	2.09127	-1.98666	-2.03695	-2.06849	-2.01497	-1.63584	-2.17705	-2.84745	-1.93606	-3.31191	-3.23809	-2.78346	-2.96774	2.35799	2.18852	2.40278	2.36815	2.69205	2.13846	0.60172	1.3379	0.68383	0.732549	0.348805	-0.094489	1.41146	1.82018	1.92027	2.09075	1.1008	0.125324
12	-0.0881263	2.12353	-1.98842	-2.02966	-2.06763	-2.02323	-1.63441	-2.18717	-2.86776	-1.91423	-3.34543	-3.28145	-2.79375	-3.00395	2.39976	2.2314	2.44967	2.41634	2.76294	2.13845	0.439872	1.1903	0.596748	0.588812	0.098693	-0.275189	1.57592	1.93924	2.00554	2.26968	1.31858	0.346561
13	-0.0907294	2.15237	-1.9928	-2.02604	-2.07521	-2.03168	-1.63551	-2.19554	-2.87701	-1.89945	-3.36284	-3.29955	-2.79695	-3.02623	2.43345	2.26805	2.48922	2.44815	2.8251	2.13674	0.256623	1.01848	0.471137	0.41364	-0.155476	-0.464665	1.72608	2.05472	2.07068	2.4292	1.51485	0.560949
14	-0.103168	2.17834	-2.00129	-2.02689	-2.09464	-2.04269	-1.63887	-2.20334	-2.88215	-1.89624	-3.37429	-3.29809	-2.79907	-3.04303	2.45618	2.29292	2.51612	2.46404	2.87059	2.13725	0.0567226	0.827286	0.311612	0.212144	-0.406882	-0.660547	1.85469	2.15884	2.11623	2.56209	1.67637	0.759922
15	-0.127677	2.20182	-2.01463	-2.03199	-2.12736	-2.05869	-1.64394	-2.21118	-2.88991	-1.90707	-3.38942	-3.28408	-2.80624	-3.06272	2.46617	2.30348	2.52808	2.46485	2.89389	2.14054	-0.155613	0.622017	0.126612	-0.010705	-0.653806	-0.862182	1.95559	2.24457	2.14306	2.66209	1.793	0.935254
16	-0.16572	2.22311	-2.03272	-2.04007	-2.17277	-2.08192	-1.65024	-2.21858	-2.90646	-1.9326	-3.4162	-3.26552	-2.82554	-3.09245	2.46262	2.3006	2.52416	2.44931	2.8944	2.14463	-0.376325	0.408682	-0.074642	-0.249232	-0.897182	-1.06925	2.02428	2.30749	2.1518	2.72537	1.85804	1.07871
17	-0.217725	2.24244	-2.05484	-2.04966	-2.22917	-2.11404	-1.6573	-2.22404	-2.93703	-1.97178	-3.46069	-3.25061	-2.86474	-3.13734	2.44522	2.28572	2.50299	2.41499	2.87627	2.14611	-0.600668	0.194121	-0.285163	-0.496184	-1.13705	-1.27906	2.0587	2.34698	2.14218	2.7511	1.86984	1.18343
18	-0.28297	2.26013	-2.08013	-2.05939	-2.29458	-2.15581	-1.66467	-2.22618	-2.98551	-2.02185	-3.52709	-3.24731	-2.93133	-3.19997	2.41397	2.25807	2.46358	2.36111	2.84536	2.14173	-0.82326	-0.014824	-0.500138	-0.743671	-1.37177	-1.4859	2.06007	2.36621	2.11295	2.74105	1.83387	1.24629
19	-0.359992	2.27678	-2.10781	-2.06827	-2.3671	-2.20696	-1.67214	-2.22456	-3.05429	-2.07907	-3.61799	-3.26231	-3.03103	-3.28107	2.36929	2.2148	2.40649	2.29045	2.80534	2.12936	-1.03977	-0.213391	-0.716142	-0.984428	-1.60008	-1.68479	2.03262	2.36999	2.063	2.69882	1.76172	1.26957
20	-0.447398	2.2933	-2.13757	-2.07586	-2.44489	-2.26642	-1.6803	-2.22038	-3.14463	-2.14102	-3.73522	-3.29986	-3.16595	-3.38108	2.31191	2.15324	2.33343	2.20888	2.75717	2.10681	-1.24879	-0.400907	-0.931675	-1.21275	-1.82276	-1.87586	1.98209	2.36186	1.99283	2.62875	1.66705	1.25996
21	-0.544656	2.31086	-2.16976	-2.08241	-2.5261	-2.33284	-1.69084	-2.21658	-3.25724	-2.20888	-3.8803	-3.36151	-3.33394	-3.50154	2.24256	2.07159	2.24668	2.1227	2.70088	2.07093	-1.45251	-0.581154	-1.14738	-1.42608	-2.04321	-2.06471	1.91366	2.34218	1.90511	2.53549	1.56081	1.22471
22	-0.652127	2.3306	-2.20551	-2.08905	-2.60936	-2.40523	-1.7066	-2.21732	-3.3923	-2.28754	-4.05383	-3.44675	-3.52933	-3.64404	2.16194	1.96845	2.14965	2.03609	2.63636	2.01915	-1.65563	-0.760846	-1.3647	-1.62675	-2.26694	-2.25894	1.83087	2.30849	1.80442	2.42395	1.44912	1.16839
23	-0.770643	2.35349	-2.2468	-2.09801	-2.69437	-2.48354	-1.73073	-2.22736	-3.54915	-2.38381	-4.25439	-3.55423	-3.74436	-3.80895	2.07084	1.84405	2.04633	1.94945	2.56328	1.9511	-1.86389	-0.947551	-1.5853	-1.82157	-2.50044	-2.46459	1.73578	2.25714	1.69658	2.29892	1.33418	1.0921
24	-0.901058	2.38021	-2.29628	-2.11248	-2.78267	-2.56892	-1.76615	-2.25118	-3.72594	-2.50372	-4.47813	-3.6822	-3.97097	-3.99467	1.96999	1.70094	1.93914	1.85987	2.48205	1.86795	-2.08296	-1.14791	-1.81321	-2.01858	-2.7501	-2.68498	1.6299	2.18549	1.58764	2.16459	1.21673	0.995026
25	-1.04388	2.41102	-2.357	-2.13619	-2.87823	-2.66419	-1.81459	-2.29177	-3.9194	-2.65038	-4.71902	-3.82891	-4.20116	-4.19756	1.85973	1.54297	1.82812	1.76276	2.39425	1.77057	-2.31748	-1.36664	-2.05575	-2.22354	-3.02032	-2.92114	1.51477	2.09333	1.48156	2.0244	1.09787	0.876685
26	-1.19907	2.44548	-2.43213	-2.17271	-2.98728	-2.77371	-1.87662	-2.35032	-4.12496	-2.82342	-4.96915	-3.99273	-4.42706	-4.41246	1.73962	1.37389	1.71255	1.65223	2.3009	1.65854	-2.56994	-1.60622	-2.32093	-2.43908	-3.31154	-3.17191	1.39207	1.98333	1.37747	1.88153	0.979418	0.738586
27	-1.36603	2.48223	-2.52472	-2.22489	-3.11745	-2.90301	-1.95188	-2.42638	-4.33702	-3.01967	-5.2192	-4.17181	-4.64098	-4.63346	1.6084	1.197	1.59169	1.52273	2.20042	1.53017	-2.83993	-1.86685	-2.61375	-2.66627	-3.61921	-3.43359	1.26314	1.86013	1.26916	1.73866	0.862997	0.584735
28	-1.54365	2.5191	-2.63774	-2.29487	-3.27662	-3.05803	-2.04006	-2.51911	-4.54945	-3.23421	-5.45981	-4.36273	-4.83595	-4.85456	1.46481	1.01575	1.46365	1.3718	2.08946	1.38337	-3.1241	-2.14658	-2.93373	-2.90531	-3.93441	-3.70047	1.12825	1.72792	1.14727	1.59705	0.74856	0.420424
29	-1.73065	2.55312	-2.7739	-2.38433	-3.47126	-3.24384	-2.14164	-2.62844	-4.75621	-3.46123	-5.68295	-4.56015	-5.00652	-5.0702	1.30761	0.833167	1.32478	1.19996	1.96451	1.21565	-3.41651	-2.44152	-3.27416	-3.15505	-4.24576	-3.96607	0.985761	1.58753	1.00261	1.45529	0.633681	0.249694
30	-1.92603	2.58056	-2.93511	-2.49473	-3.70438	-3.46311	-2.258	-2.75531	-4.95209	-3.69479	-5.88295	-4.7579	-5.14917	-5.27565	1.13467	0.650107	1.17127	1.00667	1.82212	1.02318	-3.70948	-2.74588	-3.62327	-3.41236	-4.54191	-4.22398	0.831887	1.43551	0.828719	1.30904	0.5135	0.072663
31	-2.12915	2.59734	-3.12184	-2.62748	-3.97395	-3.71525	-2.39102	-2.90148	-5.13333	-3.92949	-6.05694	-4.9504	-5.26247	-5.46732	0.942744	0.464118	0.999883	0.788877	1.65923	0.801613	-3.99469	-3.0516	-3.96706	-3.67265	-4.81379	-4.46837	0.661342	1.26642	0.622777	1.15193	0.380951	-0.115375
32	-2.33955	2.59978	-3.33268	-2.78378	-4.27298	-3.99623	-2.54212	-3.06826	-5.29769	-4.16058	-6.20449	-5.13361	-5.34689	-5.64288	0.728454	0.269323	0.806637	0.543579	1.4743	0.548435	-4.26464	-3.34954	-4.2923	-3.93151	-5.05533	-4.69452	0.468805	1.07551	0.385241	0.977394	0.228151	-0.322276
33	-2.55646	2.58506	-3.56427	-2.9642	-4.59074	-4.2991	-2.71177	-3.25556	-5.44405	-4.38353	-6.32665	-5.30491	-5.40388	-5.8013	0.488884	0.057871	0.585652	0.269593	1.26685	0.264452	-4.51351	-3.63082	-4.58881	-4.18614	-5.26315	-4.89862	0.250654	0.860226	0.119418	0.781109	0.048468	-0.55595
34	-2.77853	2.55158	-3.81165	-3.16829	-4.91461	-4.61484	-2.89907	-3.46145	-5.57175	-4.59338	-6.42479	-5.46261	-5.43543	-5.94255	0.222167	-0.176404	0.330166	-0.032998	1.03674	-0.046665	-4.73768	-3.88753	-4.8507	-4.43566	-5.43721	-5.0773	0.0062706	0.62041	-0.169222	0.563219	-0.161767	-0.821287
35	-3.00352	2.4994	-4.06889	-3.39433	-5.23227	-4.93323	-3.1021	-3.68251	-5.68021	-4.78455	-6.49999	-5.60563	-5.44391	-6.06695	-0.0709076	-0.434101	0.036003	-0.362858	0.785047	-0.378629	-4.93581	-4.11364	-5.0766	-4.67994	-5.58114	-5.22774	-0.261788	0.35808	-0.474018	0.328384	-0.402991	-1.1184
36	-3.22824	2.43056	-4.32983	-3.63907	-5.53341	-5.24382	-3.31806	-3.9148	-5.76892	-4.95127	-6.55313	-5.73321	-5.43228	-6.17474	-0.385252	-0.709107	-0.294308	-0.715544	0.514984	-0.722285	-5.10859	-4.30617	-5.26933	-4.91789	-5.70157	-5.34798	-0.548622	0.077229	-0.788091	0.084698	-0.67393	-1.44302
37	-3.44893	2.34871	-4.58877	-3.89796	-5.81083	-5.53724	-3.5434	-4.15441	-5.83776	-5.08901	-6.58556	-5.84441	-5.40401	-6.26583	-0.71163	-0.991152	-0.649889	-1.08195	0.23103	-1.06619	-5.2581	-4.4657	-5.43485	-5.14653	-5.80635	-5.43708	-0.848382	-0.216573	-1.10512	-0.158114	-0.973343	-1.78876
38	-3.66184	2.25853	-4.84107	-4.16558	-6.06086	-5.80673	-3.77429	-4.39787	-5.88722	-5.19569	-6.59977	-5.9379	-5.36286	-6.3399	-1.03858	-1.27014	-1.01395	-1.44934	-0.061706	-1.39775	-5.38723	-4.59555	-5.58061	-5.36182	-5.90288	-5.49528	-1.15512	-0.516638	-1.4193	-0.390653	-1.3002	-2.14882
39	-3.8637	2.16518	-5.08339	-4.43612	-6.28314	-6.04872	-4.00704	-4.6419	-5.91853	-5.27209	-6.59909	-6.01226	-5.31238	-6.39684	-1.35462	-1.53906	-1.36854	-1.80409	-0.356337	-1.70509	-5.4992	-4.70104	-5.71383	-5.56014	-5.99693	-5.52408	-1.46277	-0.81579	-1.72502	-0.605345	-1.65175	-2.51595
40	-4.05172	2.07376	-5.31358	-4.70424	-6.47941	-6.26246	-4.23868	-4.88312	-5.93346	-5.32129	-6.58695	-6.06664	-5.25555	-6.43685	-1.64995	-1.79414	-1.69857	-2.13445	-0.643717	-1.97889	-5.597	-4.78881	-5.83963	-5.73886	-6.09192	-5.52579	-1.76461	-1.1067	-2.01659	-0.797637	-2.02074	-2.8814
41	-4.22356	1.98884	-5.53056	-4.96559	-6.65243	-6.44926	-4.46752	-5.11798	-5.93385	-5.3474	-6.56632	-6.10111	-5.19437	-6.46003	-1.91744	-2.03436	-1.9938	-2.43189	-0.914013	-2.21315	-5.68286	-4.86611	-5.96028	-5.89561	-6.18911	-5.50317	-2.05308	-1.38179	-2.28852	-0.966669	-2.39421	-3.2342
42	-4.3774	1.91385	-5.73402	-5.21737	-6.80521	-6.61142	-4.69297	-5.34312	-5.9212	-5.35429	-6.53938	-6.11648	-5.12982	-6.46602	-2.15325	-2.26077	-2.24949	-2.69125	-1.15934	-2.4054	-5.75817	-4.9402	-6.07561	-6.0277	-6.28836	-5.45896	-2.32036	-1.63292	-2.53574	-1.11484	-2.7557	-3.56261
43	-4.51218	1.85077	-5.92444	-5.45861	-6.94053	-6.75162	-4.91528	-5.55615	-5.8964	-5.34496	-6.50722	-6.11367	-5.06215	-6.45402	-2.35683	-2.47564	-2.46628	-2.91015	-1.37569	-2.55639	-5.8238	-5.01759	-6.18402	-6.13276	-6.38886	-5.39579	-2.55943	-1.8514	-2.7539	-1.24574	-3.08959	-3.85654
44	-4.62757	1.80033	-6.10276	-5.68985	-7.06081	-6.87257	-5.13459	-5.75598	-5.85989	-5.32158	-6.47005	-6.09331	-4.99116	-6.42336	-2.53005	-2.68066	-2.64839	-3.08806	-1.5635	-2.66966	-5.88027	-5.10263	-6.28333	-6.2098	-6.48893	-5.31666	-2.76487	-2.02907	-2.93933	-1.36255	-3.38403	-4.10936
45	-4.72382	1.76239	-6.27019	-5.91255	-7.16803	-6.97691	-5.35057	-5.94288	-5.81193	-5.28576	-6.42743	-6.05566	-4.91645	-6.37436	-2.67613	-2.87526	-2.80159	-3.22595	-1.7271	-2.75076	-5.92751	-5.19525	-6.3714	-6.25965	-6.5855	-5.22574	-2.93332	-2.16028	-3.08922	-1.46729	-3.63149	-4.3183
46	-4.80155	1.73607	-6.42779	-6.12814	-7.26369	-7.0669	-5.56225	-6.11794	-5.7528	-5.23892	-6.37828	-6.00094	-4.83726	-6.30859	-2.79886	-3.05662	-2.9313	-3.32642	-1.87338	-2.80659	-5.96462	-5.28996	-6.44649	-6.28451	-6.6739	-5.12827	-3.06368	-2.24333	-3.2019	-1.56118	-3.82797	-4.48403
47	-4.86162	1.72	-6.57628	-6.33725	-7.34892	-7.1446	-5.76815	-6.28249	-5.6829	-5.1824	-6.32115	-5.92973	-4.75252	-6.2287	-2.90186	-3.2214	-3.04204	-3.39268	-2.00931	-2.84387	-5.98996	-5.37743	-6.50754	-6.28696	-6.7485	-5.02936	-3.15711	-2.28081	-3.27709	-1.64556	-3.97203	-4.61004
48	-4.90502	1.71268	-6.71597	-6.53938	-7.42464	-7.21167	-5.96655	-6.43759	-5.60291	-5.11749	-6.25474	-5.84335	-4.66111	-6.13784	-2.98789	-3.36713	-3.1374	-3.42802	-2.13923	-2.86767	-6.00171	-5.44808	-6.55417	-6.26976	-6.80404	-4.93251	-3.21664	-2.27871	-3.31651	-1.72214	-4.06405	-4.70178
49	-4.93285	1.71268	-6.84657	-6.7328	-7.49173	-7.26909	-6.15552	-6.58372	-5.51376	-5.04535	-6.17822	-5.74378	-4.56259	-6.03887	-3.05846	-3.49139	-3.21978	-3.43663	-2.2634	-2.8811	-5.99858	-5.49537	-6.58646	-6.23554	-6.83669	-4.83887	-3.24685	-2.24498	-3.3241	-1.79289	-4.10622	-4.76603
50	-4.94614	1.71878	-6.96721	-6.91469	-7.55084	-7.3168	-6.33297	-6.72075	-5.41669	-4.96694	-6.09157	-5.63343	-4.45741	-5.93408	-3.1135	-3.59072	-3.28984	-3.42354	-2.3778	-2.88562	-5.97979	-5.51644	-6.60448	-6.18641	-6.84459	-4.74703	-3.25351	-2.18827	-3.30575	-1.85981	-4.10333	-4.81037
51	-4.94599	1.72976	-7.07658	-7.08156	-7.60228	-7.35394	-6.49686	-6.84828	-5.31313	-4.88305	-5.99572	-5.51497	-4.34669	-5.82524	-3.15158	-3.66072	-3.34633	-3.39322	-2.4763	-2.88133	-5.94507	-5.51124	-6.608	-6.12435	-6.82812	-4.65363	-3.24361	-2.1179	-3.26907	-1.92484	-4.06385	-4.84239
52	-4.93379	1.74423	-7.17333	-7.22975	-7.64613	-7.37955	-6.64531	-6.9659	-5.20479	-4.79461	-5.89287	-5.39108	-4.23181	-5.71358	-3.17101	-3.69868	-3.38672	-3.34872	-2.55383	-2.86709	-5.89493	-5.48154	-6.59684	-6.05199	-6.78948	-4.5548	-3.22491	-2.04337	-3.22296	-1.9891	-4.00028	-4.86885
53	-4.91145	1.76069	-7.25653	-7.3563	-7.68279	-7.39337	-6.77681	-7.0734	-5.09338	-4.70273	-5.78627	-5.26405	-4.11419	-5.59967	-3.17144	-3.70564	-3.40857	-3.29248	-2.6093	-2.84119	-5.83091	-5.43053	-6.57127	-5.97319	-6.73206	-4.44753	-3.20497	-1.9728	-3.17681	-2.05229	-3.92841	-4.89455
54	-4.88126	1.77774	-7.32604	-7.45968	-7.71329	-7.39652	-6.89017	-7.17056	-4.98053	-4.60886	-5.67958	-5.1356	-3.99522	-5.4834	-3.15434	-3.68607	-3.41077	-3.2273	-2.64504	-2.80254	-5.75557	-5.3623	-6.5321	-5.89274	-6.65983	-4.33088	-3.18983	-1.91076	-3.13886	-2.11271	-3.86502	-4.92178
55	-4.84555	1.79443	-7.38256	-7.54006	-7.73936	-7.39148	-6.9847	-7.25718	-4.86759	-4.51448	-5.57582	-5.00705	-3.8763	-5.36428	-3.12258	-3.64614	-3.39382	-3.15588	-2.66486	-2.75223	-5.67205	-5.28088	-6.48057	-5.8157	-6.57646	-4.20665	-3.18298	-1.8573	-3.11474	-2.16826	-3.82436	-4.95022
56	-4.80618	1.81029	-7.42748	-7.59952	-7.76315	-7.38118	-7.06043	-7.33314	-4.75545	-4.42073	-5.47649	-4.87944	-3.75873	-5.24184	-3.07957	-3.59252	-3.35896	-3.08034	-2.67265	-2.69338	-5.58333	-5.18975	-6.41781	-5.74637	-6.4843	-4.07841	-3.18507	-1.80961	-3.10663	-2.21769	-3.8143	-4.97711
57	-4.76425	1.82535	-7.46259	-7.64153	-7.78661	-7.36792	-7.11828	-7.39863	-4.6445	-4.32809	-5.38147	-4.75367	-3.64335	-5.11591	-3.02833	-3.5308	-3.30782	-3.00208	-2.67205	-2.62888	-5.49151	-5.09201	-6.34461	-5.68747	-6.38406	-3.94942	-3.19431	-1.76443	-3.11333	-2.26055	-3.83549	-4.99772
58	-4.72002	1.84004	-7.48959	-7.67036	-7.81077	-7.35277	-7.15995	-7.45411	-4.53469	-4.23664	-5.28934	-4.63024	-3.5304	-4.98683	-2.97083	-3.46467	-3.24237	-2.92133	-2.66545	-2.56034	-5.39759	-4.99034	-6.26147	-5.63969	-6.27556	-3.82091	-3.20739	-1.71892	-3.13108	-2.29678	-3.88362	-5.00657
59	-4.67312	1.85511	-7.50993	-7.69053	-7.83553	-7.33562	-7.18765	-7.5003	-4.42582	-4.14644	-5.19817	-4.50937	-3.41977	-4.85535	-2.90767	-3.39602	-3.16463	-2.83667	-2.65318	-2.48785	-5.30139	-4.8861	-6.16874	-5.60157	-6.15844	-3.69208	-3.22079	-1.67096	-3.15495	-2.32632	-3.95183	-4.99991
60	-4.6228	1.87146	-7.52473	-7.70606	-7.85996	-7.31614	-7.2036	-7.53791	-4.31771	-4.05776	-5.10627	-4.39098	-3.31119	-4.72237	-2.83795	-3.32498	-3.07605	-2.74549	-2.63347	-2.40978	-5.20192	-4.7793	-6.06684	-5.56953	-6.03296	-3.56096	-3.23167	-1.61978	-3.17994	-2.34928	-4.03226	-4.97707
61	-4.56819	1.88989	-7.53487	-7.71985	-7.88298	-7.29427	-7.20988	-7.5674	-4.21029	-3.97083	-5.01266	-4.2748	-3.20441	-4.58872	-2.75986	-3.25016	-2.97751	-2.64575	-2.60266	-2.32323	-5.09767	-4.66921	-5.95639	-5.53764	-5.90035	-3.42475	-3.23827	-1.56625	-3.20198	-2.36636	-4.11678	-4.93999
62	-4.50859	1.91082	-7.54093	-7.73328	-7.90376	-7.27034	-7.20823	-7.58906	-4.10338	-3.88556	-4.91666	-4.16053	-3.09923	-4.45492	-2.67201	-3.17022	-2.86994	-2.53769	-2.55663	-2.22557	-4.98679	-4.55561	-5.83802	-5.49794	-5.76214	-3.28023	-3.23986	-1.51212	-3.2185	-2.37891	-4.19786	-4.89189
63	-4.44358	1.93405	-7.54321	-7.74619	-7.92183	-7.24478	-7.2002	-7.60305	-3.99661	-3.8012	-4.81764	-4.04768	-2.99538	-4.32117	-2.57421	-3.08476	-2.75457	-2.42357	-2.49269	-2.11547	-4.86727	-4.43921	-5.71196	-5.44164	-5.61891	-3.12462	-3.23661	-1.45969	-3.22861	-2.38869	-4.26995	-4.83611
64	-4.37303	1.95902	-7.54182	-7.7577	-7.93682	-7.21778	-7.18709	-7.60968	-3.88932	-3.71647	-4.71476	-3.93552	-2.8924	-4.18743	-2.46707	-2.99365	-2.6328	-2.30548	-2.41053	-1.9929	-4.73725	-4.32102	-5.57782	-5.36071	-5.47007	-2.95662	-3.22968	-1.41171	-3.23298	-2.39781	-4.3303	-4.77561
65	-4.297	1.98507	-7.53669	-7.7666	-7.9483	-7.1892	-7.16984	-7.6095	-3.78055	-3.62991	-4.60713	-3.8228	-2.78946	-4.05345	-2.35155	-2.89689	-2.50585	-2.18392	-2.3122	-1.85887	-4.59529	-4.20152	-5.43467	-5.2491	-5.31451	-2.77666	-3.22094	-1.37109	-3.23294	-2.40862	-4.37887	-4.71317
66	-4.21568	2.0117	-7.52757	-7.7718	-7.95573	-7.15843	-7.14883	-7.60306	-3.66921	-3.54028	-4.49389	-3.70756	-2.68548	-3.91885	-2.22872	-2.79457	-2.37463	-2.05793	-2.20098	-1.71551	-4.44045	-4.0799	-5.28165	-5.10365	-5.15102	-2.58605	-3.21244	-1.34005	-3.22943	-2.4233	-4.41776	-4.65165
67	-4.12904	2.03886	-7.51395	-7.77218	-7.95857	-7.12441	-7.12398	-7.5906	-3.55404	-3.44684	-4.37405	-3.58706	-2.57929	-3.78299	-2.09914	-2.68658	-2.23889	-1.92486	-2.08032	-1.56506	-4.27219	-3.95429	-5.11829	-4.92485	-4.97811	-2.38541	-3.20587	-1.31936	-3.22245	-2.44327	-4.45029	-4.59396
68	-4.03672	2.06699	-7.49511	-7.76664	-7.95625	-7.08595	-7.09484	-7.57185	-3.43369	-3.34944	-4.24627	-3.45807	-2.46969	-3.64496	-1.96239	-2.5729	-2.09685	-1.7813	-1.95304	-1.40788	-4.09028	-3.82249	-4.94458	-4.71643	-4.79368	-2.17423	-3.20211	-1.30826	-3.2111	-2.46874	-4.47988	-4.54258
69	-3.93808	2.09684	-7.47026	-7.75405	-7.94801	-7.0422	-7.06078	-7.54625	-3.30679	-3.24845	-4.10877	-3.31736	-2.35566	-3.50369	-1.81761	-2.454	-1.94559	-1.6247	-1.82119	-1.24256	-3.89463	-3.68278	-4.76097	-4.48356	-4.59508	-1.95076	-3.20111	-1.30492	-3.19394	-2.49865	-4.50902	-4.49899
70	-3.83235	2.12917	-7.43865	-7.73335	-7.93279	-6.99295	-7.02099	-7.51316	-3.17216	-3.14421	-3.95976	-3.16216	-2.2365	-3.35818	-1.66426	-2.33034	-1.78222	-1.45433	-1.68645	-1.06793	-3.68516	-3.53403	-4.56801	-4.23115	-4.38016	-1.71246	-3.20153	-1.30657	-3.16935	-2.53069	-4.53809	-4.46294
71	-3.71868	2.16459	-7.39962	-7.70357	-7.9093	-6.93854	-6.97451	-7.47216	-3.02891	-3.03656	-3.79803	-2.99051	-2.1118	-3.20764	-1.50237	-2.20173	-1.60509	-1.27075	-1.54969	-0.884592	-3.46216	-3.37511	-4.36669	-3.96368	-4.14866	-1.45667	-3.20034	-1.30886	-3.1357	-2.56095	-4.56447	-4.43172
72	-3.59598	2.20355	-7.35259	-7.66392	-7.8763	-6.87947	-6.92025	-7.42299	-2.87637	-2.92461	-3.62342	-2.80141	-1.98125	-3.05116	-1.33198	-2.06679	-1.41488	-1.07471	-1.4095	-0.694035	-3.22625	-3.20442	-4.15793	-3.68505	-3.90231	-1.18156	-3.1927	-1.30559	-3.09136	-2.58345	-4.58277	-4.40033
73	-3.46287	2.24623	-7.29695	-7.61366	-7.83279	-6.81581	-6.85711	-7.36536	-2.71414	-2.8069	-3.43692	-2.59511	-1.84444	-2.88734	-1.15276	-1.92307	-1.2142	-0.866745	-1.26214	-0.497657	-2.97801	-3.01973	-3.94153	-3.39799	-3.64384	-0.886985	-3.17247	-1.28914	-3.0346	-2.59035	-4.58594	-4.36234
74	-3.31786	2.29228	-7.23197	-7.55203	-7.77809	-6.74687	-6.7841	-7.29876	-2.54198	-2.68172	-3.2402	-2.37308	-1.70071	-2.71419	-0.964484	-1.76833	-1.00555	-0.648053	-1.10366	-0.296819	-2.71763	-2.81801	-3.71542	-3.10403	-3.37627	-0.574412	-3.13324	-1.25175	-2.96374	-2.57296	-4.5667	-4.31106
75	-3.15969	2.34081	-7.15678	-7.47822	-7.71182	-6.67099	-6.70044	-7.22243	-2.35975	-2.54754	-3.03495	-2.13769	-1.54904	-2.52954	-0.767772	-1.60178	-0.790387	-0.421888	-0.932084	-0.092719	-2.44491	-2.59598	-3.47597	-2.80428	-3.10242	-0.24592	-3.06922	-1.18661	-2.87702	-2.52304	-4.51879	-4.24064
76	-2.98751	2.39048	-7.07028	-7.39123	-7.63337	-6.58574	-6.60562	-7.13542	-2.16752	-2.40342	-2.82275	-1.89152	-1.38836	-2.33154	-0.564086	-1.42277	-0.569961	-0.193525	-0.747874	0.113698	-2.16001	-2.35147	-3.21943	-2.50037	-2.82481	0.096039	-2.97568	-1.08832	-2.77208	-2.43408	-4.43748	-4.14646
77	-2.80104	2.43959	-6.97124	-7.2899	-7.54158	-6.48863	-6.49941	-7.03666	-1.96564	-2.24912	-2.60525	-1.63673	-1.21798	-2.11913	-0.355472	-1.22992	-0.346237	0.031218	-0.553366	0.32095	-1.86396	-2.08471	-2.94338	-2.19459	-2.54528	0.448149	-2.84888	-0.952996	-2.64554	-2.30205	-4.31908	-4.02477
78	-2.60044	2.48626	-6.85839	-7.17289	-7.43484	-6.37752	-6.38162	-6.92508	-1.75491	-2.08502	-2.38451	-1.3747	-1.03811	-1.8922	-0.144341	-1.02308	-0.121365	0.247877	-0.351793	0.526653	-1.55874	-1.79794	-2.64744	-1.88891	-2.26487	0.805451	-2.6858	-0.778311	-2.49335	-2.12527	-4.16009	-3.87198
79	-2.38617	2.52869	-6.73041	-7.03868	-7.31129	-6.25064	-6.25176	-6.79968	-1.53647	-1.91182	-2.16295	-1.10632	-0.849813	-1.65146	0.067177	-0.805169	0.10303	0.454508	-0.146123	0.729639	-1.24689	-1.49449	-2.33363	-1.58385	-1.98391	1.16142	-2.48423	-0.563767	-2.31187	-1.90438	-3.95678	-3.68435
80	-2.15899	2.56532	-6.58596	-6.88563	-7.16929	-6.10645	-6.10888	-6.65954	-1.31183	-1.73022	-1.94296	-0.832781	-0.654891	-1.39829	0.277578	-0.581504	0.32549	0.650852	0.061633	0.931421	-0.931382	-1.17852	-2.00647	-1.27876	-1.70205	1.5089	-2.24339	-0.310973	-2.09918	-1.64231	-3.70595	-3.45851
81	-1.92026	2.59476	-6.42368	-6.71208	-7.00745	-5.94354	-5.95146	-6.50384	-1.08282	-1.54092	-1.7264	-0.556123	-0.455691	-1.13498	0.485514	-0.357476	0.543786	0.836641	0.270264	1.13435	-0.615543	-0.854912	-1.67221	-0.973058	-1.41801	1.84047	-1.96476	-0.023725	-1.85553	-1.34453	-3.4066	-3.19341
82	-1.67212	2.61564	-6.24231	-6.51643	-6.82465	-5.76073	-5.77784	-6.33191	-0.851731	-1.345	-1.51416	-0.279553	-0.255009	-0.864936	0.689095	-0.136628	0.754172	1.01076	0.478428	1.33874	-0.30294	-0.528931	-1.3376	-0.667092	-1.12942	2.14834	-1.6527	0.29217	-1.58342	-1.01896	-3.06181	-2.89149
83	-1.41759	2.62653	-6.0408	-6.29737	-6.61994	-5.55727	-5.58637	-6.14304	-0.621158	-1.14414	-1.30585	-0.007021	-0.056024	-0.592756	0.885425	0.078824	0.951805	1.17143	0.683618	1.54144	0.0028768	-0.205961	-1.00887	-0.362354	-0.833289	2.42486	-1.31431	0.629335	-1.28734	-0.675351	-2.67942	-2.55878
84	-1.16033	2.62604	-5.81835	-6.05399	-6.39273	-5.33299	-5.37568	-5.93639	-0.393896	-0.94072	-1.0997	0.257041	0.138048	-0.324149	1.07069	0.286888	1.13177	1.31698	0.881606	1.73618	0.298547	0.108595	-0.691706	-0.060977	-0.527352	2.66418	-0.958654	0.979123	-0.973226	-0.32441	-2.27102	-2.20373
85	-0.904324	2.6129	-5.57459	-5.78585	-6.14303	-5.08837	-5.1449	-5.71079	-0.172821	-0.737684	-0.893409	0.508078	0.324306	-0.065395	1.24063	0.485087	1.29002	1.44547	1.06685	1.91573	0.580607	0.409171	-0.391627	0.234644	-0.212465	2.86331	-0.595452	1.33216	-0.647463	0.023339	-1.84938	-1.83591
86	-0.653605	2.58601	-5.30949	-5.49303	-5.87138	-4.82462	-4.89379	-5.46465	0.0391264	-0.538611	-0.685407	0.741867	0.500474	0.177309	1.39137	0.669392	1.42363	1.55521	1.23423	2.0744	0.844916	0.689721	-0.114147	0.521599	0.10549	3.02192	-0.233947	1.67892	-0.316097	0.358721	-1.42602	-1.46527
87	-0.41202	2.54462	-5.02363	-5.17641	-5.57876	-4.54384	-4.62292	-5.1962	0.239054	-0.347434	-0.475564	0.954802	0.6649	0.398564	1.52024	0.833793	1.53163	1.64533	1.38095	2.20951	1.08645	0.943817	0.135523	0.795815	0.415829	3.14125	0.117787	2.01025	0.01521	0.674915	-1.01044	-1.10101
88	-0.183001	2.48846	-4.71831	-4.83798	-5.26666	-4.24914	-4.3337	-4.90405	0.424054	-0.168296	-0.265635	1.14375	0.816138	0.594315	1.62693	0.972831	1.61588	1.71654	1.50741	2.32198	1.29931	1.16518	0.352772	1.05112	0.704557	3.22294	0.453002	2.31782	0.340552	0.967745	-0.610604	-0.750505
89	0.030323	2.4178	-4.39595	-4.48133	-4.93726	-3.94446	-4.02836	-4.58833	0.590938	-0.005543	-0.05972	1.30578	0.952246	0.76193	1.71331	1.08416	1.68038	1.77188	1.61582	2.41432	1.47712	1.34803	0.5341	1.27839	0.956863	3.26823	0.766192	2.59478	0.653303	1.23517	-0.233484	-0.41881
90	0.224903	2.33346	-4.06038	-4.11179	-4.59404	-3.63441	-3.71017	-4.25149	0.735882	0.136079	0.135387	1.43805	1.06994	0.899949	1.78236	1.16928	1.72925	1.81732	1.70748	2.48845	1.61385	1.48737	0.677585	1.46568	1.1606	3.27804	1.0528	2.8365	0.946186	1.47568	0.114824	-0.109187
91	0.397779	2.23689	-3.71682	-3.7361	-4.24203	-3.32371	-3.38361	-3.89865	0.854314	0.251272	0.310487	1.53779	1.16437	1.00765	1.83749	1.23327	1.7661	1.86045	1.78202	2.54563	1.70532	1.57975	0.782461	1.6013	1.30946	3.25366	1.30858	3.03988	1.21183	1.6871	0.428575	0.175509
92	0.546184	2.13034	-3.37176	-3.36201	-3.88783	-3.01695	-3.05442	-3.53759	0.941388	0.334616	0.455595	1.60225	1.2298	1.08467	1.88265	1.28347	1.79507	1.90716	1.8399	2.58765	1.75006	1.62429	0.847782	1.67837	1.40323	3.19663	1.52858	3.20101	1.44292	1.86617	0.701201	0.431612
93	0.66759	2.01662	-3.03273	-2.9978	-3.53921	-2.71866	-2.72971	-3.17826	0.992747	0.381491	0.562092	1.6289	1.26057	1.13068	1.9215	1.32801	1.82119	1.95839	1.88416	2.61575	1.75003	1.62351	0.872606	1.69838	1.44638	3.10927	1.7064	3.3132	1.63141	2.00861	0.924211	0.654564
94	0.75966	1.8987	-2.70783	-2.65181	-3.20419	-2.43377	-2.41748	-2.83192	1.00508	0.388803	0.624171	1.61552	1.25201	1.1449	1.95581	1.37425	1.84808	2.00937	1.9187	2.62868	1.71139	1.58431	0.858989	1.67075	1.44703	2.99584	1.83385	3.36659	1.76778	2.10924	1.08683	0.838834
95	0.820308	1.7794	-2.40524	-2.33202	-2.89042	-2.16812	-2.12557	-2.51008	0.975901	0.354716	0.638688	1.56006	1.2005	1.12554	1.98471	1.42687	1.87569	2.05233	1.94514	2.62351	1.64499	1.51865	0.815138	1.61057	1.41652	2.86408	1.90118	3.3492	1.84077	2.16153	1.17669	0.977721
96	0.848262	1.66131	-2.13234	-2.04542	-2.60485	-1.92802	-1.86083	-2.22257	0.903192	0.27785	0.603881	1.46072	1.10336	1.07015	2.00664	1.48699	1.90153	2.08258	1.96302	2.59909	1.56612	1.44367	0.756247	1.53671	1.36876	2.72523	1.89769	3.24819	1.83784	2.15747	1.18165	1.06332
97	0.843696	1.54753	-1.89503	-1.79728	-2.35351	-1.71974	-1.62815	-1.97649	0.785453	0.157123	0.518681	1.31638	0.958827	0.976259	2.02246	1.55352	1.92479	2.1027	1.97359	2.55772	1.49277	1.37935	0.702321	1.46991	1.32009	2.59218	1.81283	3.0518	1.74633	2.08746	1.09203	1.08651
98	0.808491	1.44297	-1.69671	-1.58983	-2.14091	-1.5483	-1.42952	-1.77497	0.622131	-0.007596	0.382373	1.12694	0.766731	0.842208	2.03662	1.62645	1.94827	2.12065	1.98247	2.50525	1.44323	1.3452	0.674233	1.43015	1.28937	2.47721	1.63718	2.75119	1.55529	1.94152	0.901858	1.03604
99	0.746701	1.35676	-1.53716	-1.42187	-1.96776	-1.41497	-1.26478	-1.61642	0.415512	-0.213742	0.197125	0.895157	0.530142	0.66888	2.0559	1.7078	1.97843	2.14446	1.99813	2.4507	1.4314	1.35485	0.6877	1.43162	1.29409	2.38876	1.36785	2.34564	1.26197	1.715	0.612462	0.904172
100	0.661083	1.30496	-1.4177	-1.29361	-1.83524	-1.32297	-1.13631	-1.50038	0.16814	-0.456904	-0.035764	0.62483	0.252357	0.456183	2.08636	1.79875	2.02151	2.17901	2.02786	2.40465	1.46536	1.41528	0.751897	1.48032	1.34815	2.33116	1.00326	1.84107	0.867027	1.39919	0.229945	0.679061
101	0.560173	1.30345	-1.32774	-1.19304	-1.73397	-1.26384	-1.03352	-1.41434	-0.108983	-0.72568	-0.306253	0.327413	-0.054062	0.213669	2.13196	1.89781	2.08003	2.22643	2.07674	2.37878	1.54135	1.51968	0.862698	1.56901	1.45329	2.30207	0.564282	1.26362	0.394392	1.01194	-0.22157	0.373025

## Sheet: SAAY
Sound side			TF1	C:\Users\xb00012\Documents\Data\27_15_150415 SP\27_15_150415_0024.c3d	C:\Users\xb00012\Documents\Data\27_15_150415 SP\27_15_150415_0028.c3d	C:\Users\xb00012\Documents\Data\27_15_150415 SP\27_15_150415_0030.c3d	C:\Users\xb00012\Documents\Data\27_15_150415 SP\27_15_150415_0032.c3d	C:\Users\xb00012\Documents\Data\27_15_150415 SP\27_15_150415_0034.c3d	TF2	C:\Users\xb00012\Documents\Data\37_26_130515 SP\37_26_130515_0025.c3d	C:\Users\xb00012\Documents\Data\37_26_130515 SP\37_26_130515_0027.c3d	C:\Users\xb00012\Documents\Data\37_26_130515 SP\37_26_130515_0029.c3d	C:\Users\xb00012\Documents\Data\37_26_130515 SP\37_26_130515_0033.c3d	C:\Users\xb00012\Documents\Data\37_26_130515 SP\37_26_130515_0035.c3d	TF3	C:\Users\xb00012\Documents\Data\39_28_200515 SP\39_28_200515_0022.c3d	C:\Users\xb00012\Documents\Data\39_28_200515 SP\39_28_200515_0024.c3d	C:\Users\xb00012\Documents\Data\39_28_200515 SP\39_28_200515_0026.c3d	C:\Users\xb00012\Documents\Data\39_28_200515 SP\39_28_200515_0030.c3d	C:\Users\xb00012\Documents\Data\39_28_200515 SP\39_28_200515_0034.c3d	TF4	C:\Users\xb00012\Documents\Data\44_33_190615 SP\44_33_190615_0017.c3d	C:\Users\xb00012\Documents\Data\44_33_190615 SP\44_33_190615_0023.c3d	C:\Users\xb00012\Documents\Data\44_33_190615 SP\44_33_190615_0027.c3d	C:\Users\xb00012\Documents\Data\44_33_190615 SP\44_33_190615_0029.c3d	C:\Users\xb00012\Documents\Data\44_33_190615 SP\44_33_190615_0031.c3d	TF5	C:\Users\xb00012\Documents\Data\45_34_230615 SP\45_34_230615_0018.c3d	C:\Users\xb00012\Documents\Data\45_34_230615 SP\45_34_230615_0022.c3d	C:\Users\xb00012\Documents\Data\45_34_230615 SP\45_34_230615_0024.c3d	C:\Users\xb00012\Documents\Data\45_34_230615 SP\45_34_230615_0026.c3d	C:\Users\xb00012\Documents\Data\45_34_230615 SP\45_34_230615_0028.c3d
Sagittal plane			Esprit	LANKLE_ANGLES_N	LANKLE_ANGLES_N	LANKLE_ANGLES_N	LANKLE_ANGLES_N	LANKLE_ANGLES_N	Esprit	RANKLE_ANGLES_N	RANKLE_ANGLES_N	RANKLE_ANGLES_N	RANKLE_ANGLES_N	RANKLE_ANGLES_N	Esprit	LANKLE_ANGLES_N	LANKLE_ANGLES_N	LANKLE_ANGLES_N	LANKLE_ANGLES_N	LANKLE_ANGLES_N	Esprit	LANKLE_ANGLES_N	LANKLE_ANGLES_N	LANKLE_ANGLES_N	LANKLE_ANGLES_N	LANKLE_ANGLES_N	Esprit	RANKLE_ANGLES_N	RANKLE_ANGLES_N	RANKLE_ANGLES_N	RANKLE_ANGLES_N	RANKLE_ANGLES_N
Ankle Angle				LINK_MODEL_BASED	LINK_MODEL_BASED	LINK_MODEL_BASED	LINK_MODEL_BASED	LINK_MODEL_BASED		LINK_MODEL_BASED	LINK_MODEL_BASED	LINK_MODEL_BASED	LINK_MODEL_BASED	LINK_MODEL_BASED		LINK_MODEL_BASED	LINK_MODEL_BASED	LINK_MODEL_BASED	LINK_MODEL_BASED	LINK_MODEL_BASED		LINK_MODEL_BASED	LINK_MODEL_BASED	LINK_MODEL_BASED	LINK_MODEL_BASED	LINK_MODEL_BASED		LINK_MODEL_BASED	LINK_MODEL_BASED	LINK_MODEL_BASED	LINK_MODEL_BASED	LINK_MODEL_BASED
101 points over stance phase				Original	Original	Original	Original	Original		Original	Original	Original	Original	Original		Original	Original	Original	Original	Original		Original	Original	Original	Original	Original		Original	Original	Original	Original	Original
ITEM	Mean	SD	C1_L	1	1	1	1	1	C1_R	1	1	1	1	1	C1_L	1	1	1	1	1	C1_L	1	1	1	1	1	C1_R	1	1	1	1	1
1	4.10192	4.60892	9.40057	8.59777	6.75685	8.70774	12.1171	10.8234	8.96703	9.60419	7.96858	8.13859	9.91205	9.21174	-0.4078	-1.57839	1.00489	0.820395	-0.545962	-1.73994	-0.590563	-0.367229	-1.50277	0.300492	-1.79496	0.411655	3.14036	3.61075	2.36026	2.26735	3.01482	4.44861
2	3.54053	4.53712	8.85547	7.888	6.24914	8.21711	11.8025	10.1206	8.0293	8.62665	7.01679	7.07697	9.1042	8.32187	-0.883257	-2.08428	0.67625	0.416971	-1.12372	-2.3015	-1.24404	-0.980791	-2.15521	-0.292425	-2.52892	-0.262834	2.94515	3.411	2.03352	2.02985	2.86308	4.38831
3	2.73971	4.51285	8.15643	7.04141	5.5953	7.58974	11.3127	9.24296	6.82867	7.34404	5.82669	5.73063	8.04989	7.19209	-1.69882	-2.94391	0.032098	-0.31837	-2.07796	-3.18595	-2.12119	-1.79631	-3.0077	-1.1224	-3.50306	-1.17647	2.53347	2.97109	1.49597	1.5815	2.47954	4.13927
4	1.70873	4.52295	7.29941	6.06047	4.81654	6.81326	10.6222	8.18459	5.37243	5.77762	4.40987	4.11507	6.73863	5.82097	-2.7949	-4.08514	-0.882188	-1.33839	-3.32531	-4.34348	-3.20667	-2.8064	-4.0437	-2.1862	-4.68774	-2.30931	1.87338	2.26703	0.711174	0.885256	1.83675	3.66669
5	0.491213	4.55753	6.3345	5.00299	3.98659	5.91506	9.76917	6.99868	3.69761	3.9861	2.80404	2.28166	5.19128	4.22498	-4.08448	-5.40438	-1.99805	-2.57112	-4.7585	-5.69034	-4.45344	-3.97232	-5.22056	-3.44402	-6.01965	-3.61065	0.961874	1.30798	-0.337124	-0.061008	0.945025	2.9545
6	-0.850489	4.59685	5.30304	3.91316	3.17025	4.92385	8.7779	5.73005	1.87135	2.06968	1.07562	0.319904	3.45655	2.43501	-5.45941	-6.78059	-3.22196	-3.92662	-6.25391	-7.11396	-5.78888	-5.23546	-6.47046	-4.82048	-7.40963	-5.00837	-0.178554	0.132699	-1.64026	-1.23956	-0.158132	2.01248
7	-2.23712	4.63324	4.26511	2.84992	2.43992	3.89197	7.69557	4.44816	-0.0011492	0.159222	-0.672298	-1.63803	1.62549	0.519866	-6.83071	-8.12193	-4.46931	-5.33356	-7.71616	-8.51258	-7.12883	-6.52386	-7.71481	-6.21955	-8.76471	-6.42122	-1.49004	-1.1868	-3.14936	-2.5935	-1.4065	0.885953
8	-3.58824	4.67087	3.28264	1.87197	1.85134	2.88227	6.57932	3.22831	-1.79303	-1.61219	-2.3178	-3.44332	-0.180828	-1.41102	-8.14063	-9.37694	-5.68258	-6.74744	-9.08392	-9.81228	-8.39635	-7.76672	-8.88266	-7.54834	-10.0097	-7.77436	-2.89384	-2.56337	-4.78215	-4.03963	-2.72524	-0.358791
9	-4.83326	4.71898	2.41025	1.03052	1.43426	1.95796	5.4887	2.13979	-3.38243	-3.13986	-3.75021	-4.96641	-1.83734	-3.21831	-9.35412	-10.5206	-6.83544	-8.13855	-10.311	-10.965	-9.53412	-8.90662	-9.92184	-8.73804	-11.0962	-9.00796	-4.30589	-3.91172	-6.43721	-5.48268	-4.04638	-1.65144
10	-5.91745	4.78176	1.68631	0.361813	1.19001	1.16904	4.47729	1.23338	-4.67954	-4.36408	-4.8975	-6.12682	-3.24674	-4.76259	-10.4377	-11.5281	-7.91771	-9.46955	-11.3428	-11.9305	-10.5056	-9.90629	-10.7974	-9.75032	-11.9971	-10.0767	-5.65073	-5.16185	-8.01192	-6.8335	-5.31709	-2.92927
11	-6.80294	4.85332	1.12883	-0.118246	1.09814	0.5447	3.5845	0.535073	-5.64042	-5.26808	-5.73547	-6.9015	-4.35743	-5.93964	-11.3467	-12.3593	-8.91793	-10.6808	-12.1101	-12.6652	-11.2882	-10.7457	-11.485	-10.5685	-12.6965	-10.9454	-6.86819	-6.26453	-9.41604	-8.02081	-6.49887	-4.14071
12	-7.46814	4.9206	0.737399	-0.413697	1.12715	0.093277	2.83244	0.047824	-6.2646	-5.86445	-6.27844	-7.31322	-5.16182	-6.70509	-12.0298	-12.9655	-9.81474	-11.692	-12.5484	-13.1285	-11.8683	-11.4144	-11.9684	-11.1855	-13.1858	-11.5875	-7.91533	-7.19061	-10.5809	-8.99559	-7.56421	-5.24539
13	-7.90727	4.97068	0.499768	-0.541285	1.24505	-0.192315	2.22853	-0.241141	-6.58208	-6.18082	-6.56145	-7.41033	-5.6813	-7.07648	-12.4473	-13.3078	-10.5759	-12.4217	-12.6293	-13.302	-12.2409	-11.9082	-12.2419	-11.5999	-13.4659	-11.9884	-8.76584	-7.92711	-11.4644	-9.73176	-8.4934	-6.21253
14	-8.12974	4.99758	0.399508	-0.52126	1.42694	-0.327099	1.77035	-0.351391	-6.63815	-6.25119	-6.62537	-7.25033	-5.94966	-7.1142	-12.5885	-13.374	-11.1642	-12.8176	-12.3832	-13.2037	-12.413	-12.2289	-12.3144	-11.8185	-13.5516	-12.1514	-9.40855	-8.4733	-12.0529	-10.2258	-9.27186	-7.01889
15	-8.15808	5.00437	0.421359	-0.371175	1.65836	-0.327746	1.45062	-0.303259	-6.48233	-6.11255	-6.50982	-6.89098	-6.00265	-6.89563	-12.4792	-13.1877	-11.547	-12.8787	-11.8943	-12.888	-12.405	-12.3865	-12.2099	-11.8571	-13.472	-12.0994	-9.84528	-8.83729	-12.3584	-10.494	-9.88858	-7.64814
16	-8.02356	5.00027	0.553616	-0.103813	1.93412	-0.208382	1.26138	-0.115228	-6.16267	-5.80495	-6.25116	-6.3859	-5.87456	-6.49677	-12.1723	-12.8012	-11.7078	-12.6556	-11.271	-12.426	-12.248	-12.3979	-11.9641	-11.74	-13.2654	-11.8728	-10.0884	-9.03337	-12.4137	-10.5668	-10.336	-8.09214
17	-7.76075	4.99589	0.787536	0.27035	2.25456	0.02109	1.19582	0.19586	-5.72382	-5.37249	-5.88214	-5.78252	-5.59819	-5.98378	-11.7304	-12.278	-11.6526	-12.2288	-10.6105	-11.8824	-11.9791	-12.2862	-11.6176	-11.4985	-12.9713	-11.5217	-10.158	-9.08016	-12.265	-10.4804	-10.6108	-8.35344
18	-7.40322	4.99947	1.11483	0.73893	2.62114	0.354037	1.24741	0.612618	-5.20692	-4.86311	-5.43273	-5.1232	-5.20541	-5.41012	-11.2107	-11.679	-11.4111	-11.6809	-9.97858	-11.304	-11.6348	-12.0794	-11.2078	-11.1666	-12.6234	-11.0966	-10.0785	-8.99875	-11.961	-10.2696	-10.7165	-8.44657
19	-6.98115	5.01508	1.52491	1.28497	3.03308	0.784145	1.40796	1.11441	-4.65031	-4.32519	-4.93272	-4.44882	-4.72837	-4.81645	-10.6584	-11.0564	-11.0293	-11.078	-9.40734	-10.7211	-11.2461	-11.806	-10.7637	-10.7772	-12.2451	-10.6387	-9.87579	-8.81025	-11.5443	-9.96341	-10.6655	-8.39556
20	-6.52027	5.04233	2.00325	1.88638	3.48588	1.30185	1.66553	1.67663	-4.08972	-3.80167	-4.41334	-3.79966	-4.20067	-4.23324	-10.1052	-10.4508	-10.5557	-10.4647	-8.90251	-10.1521	-10.8353	-11.4916	-10.3048	-10.3568	-11.8493	-10.1742	-9.57441	-8.53356	-11.0465	-9.5838	-10.4797	-8.22851
21	-6.0413	5.07703	2.53119	2.51733	3.97123	1.89218	2.00296	2.27225	-3.55643	-3.32442	-3.90503	-3.21099	-3.65723	-3.68451	-9.56894	-9.88951	-10.0301	-9.8689	-8.45241	-9.60376	-10.4156	-11.1549	-9.8423	-9.92334	-11.4417	-9.71576	-9.19671	-8.18525	-10.4906	-9.14768	-10.1873	-7.97272
22	-5.55988	5.11287	3.08735	3.15129	4.47765	2.53518	2.39811	2.87453	-3.07441	-2.91139	-3.43289	-2.70658	-3.13149	-3.18969	-9.05551	-9.3849	-9.4793	-9.30446	-8.03685	-9.07205	-9.99334	-10.8079	-9.38209	-9.48637	-11.0244	-9.2659	-8.76347	-7.7819	-9.89506	-8.67004	-9.81834	-7.65203
23	-5.0872	5.1433	3.64979	3.76409	4.99118	3.20794	2.82591	3.45982	-2.65812	-2.56768	-3.01382	-2.29579	-2.65076	-2.76255	-8.56203	-8.93476	-8.91893	-8.77389	-7.63529	-8.54725	-9.5703	-10.4564	-8.92829	-9.04822	-10.5973	-8.82135	-8.29533	-7.34311	-9.27848	-8.16784	-9.40091	-7.28632
24	-4.63146	5.16312	4.19799	4.33564	5.49646	3.88698	3.26138	4.00949	-2.31289	-2.28966	-2.65646	-1.97566	-2.2329	-2.40976	-8.08236	-8.52637	-8.35816	-8.27183	-7.23194	-8.0235	-9.14641	-10.1037	-8.48544	-8.60654	-10.1603	-8.3761	-7.81363	-6.8925	-8.66277	-7.66226	-8.95804	-6.89258
25	-4.19934	5.16929	4.71428	4.8503	5.97789	4.55002	3.6828	4.51036	-2.03712	-2.07004	-2.36269	-1.73584	-1.8867	-2.13032	-7.61159	-8.14345	-7.80277	-7.79014	-6.81743	-7.50415	-8.72251	-9.75408	-8.05973	-8.15741	-9.71729	-7.92404	-7.33975	-6.4554	-8.07225	-7.17727	-8.50697	-6.48687
26	-3.79676	5.16084	5.18446	5.2965	6.42122	5.17685	4.0737	4.95401	-1.8251	-1.90123	-2.12909	-1.56331	-1.61525	-1.91661	-7.1482	-7.77254	-7.25768	-7.32178	-6.38956	-6.99948	-8.30215	-9.41358	-7.65912	-7.69947	-9.2774	-7.4612	-6.8928	-6.05476	-7.52961	-6.73477	-8.05947	-6.0854
27	-3.42902	5.13844	5.59785	5.66623	6.81454	5.75031	4.42254	5.33565	-1.66904	-1.77628	-1.9484	-1.44519	-1.41865	-1.7567	-6.69499	-7.40678	-6.72964	-6.86267	-5.95378	-6.52208	-7.89214	-9.08955	-7.29214	-7.23739	-8.85291	-6.9887	-6.4868	-5.7074	-7.05101	-6.34896	-7.62308	-5.70358
28	-3.10036	5.10373	5.94723	5.95481	7.14898	6.25742	4.72176	5.65321	-1.56005	-1.68823	-1.81107	-1.36967	-1.29449	-1.63679	-6.25883	-7.04629	-6.2289	-6.4125	-5.5218	-6.08468	-7.50124	-8.78909	-6.96572	-6.78179	-8.45557	-6.51402	-6.12894	-5.42253	-6.64281	-6.02341	-7.20242	-5.3535
29	-2.81319	5.05877	6.2289	6.16132	7.41919	6.69031	4.96673	5.90694	-1.48839	-1.62951	-1.7064	-1.32578	-1.23691	-1.54335	-5.8489	-6.69635	-5.76824	-5.97495	-5.10783	-5.69713	-7.13814	-8.51822	-6.68321	-6.34629	-8.09361	-6.04935	-5.81942	-5.20221	-6.30114	-5.75198	-6.80008	-5.0417
30	-2.56746	5.00541	6.4426	6.28881	7.62362	7.04664	5.15497	6.09897	-1.44392	-1.59219	-1.62335	-1.30282	-1.23648	-1.46479	-5.47341	-6.36437	-5.35921	-5.5566	-4.72442	-5.36244	-6.80954	-8.28128	-6.44299	-5.94437	-7.77044	-5.6086	-5.55305	-5.04304	-6.0141	-5.52258	-6.41701	-4.76853
31	-2.36044	4.94471	6.59111	6.34411	7.76418	7.32898	5.28584	6.23246	-1.41679	-1.56827	-1.55115	-1.29031	-1.28133	-1.39288	-5.13662	-6.05621	-5.008	-5.1638	-4.37972	-5.0754	-6.51841	-8.07949	-6.23803	-5.58616	-7.48401	-5.20433	-5.32151	-4.93771	-5.76594	-5.32193	-6.0525	-4.52948
32	-2.18701	4.87663	6.67917	6.3364	7.84533	7.54331	5.36022	6.3106	-1.39794	-1.54916	-1.48007	-1.27873	-1.35844	-1.32329	-4.83762	-5.77424	-4.71317	-4.79944	-4.0766	-4.82465	-6.26281	-7.90979	-6.05668	-5.27539	-7.22733	-4.84484	-5.11584	-4.87589	-5.54225	-5.13934	-5.70427	-4.31744
33	-2.04064	4.80013	6.7121	6.27529	7.87256	7.69704	5.37983	6.33576	-1.37975	-1.52559	-1.40236	-1.26105	-1.45479	-1.25494	-4.57076	-5.51594	-4.46614	-4.46264	-3.81321	-4.59588	-6.03619	-7.7647	-5.88523	-5.00851	-6.99042	-4.53211	-4.92857	-4.84587	-5.33423	-4.96853	-5.36919	-4.12503
34	-1.91459	4.71344	6.69465	6.16913	7.85122	7.79739	5.34637	6.30911	-1.3565	-1.48877	-1.31312	-1.2331	-1.55834	-1.18916	-4.32695	-5.27297	-4.25363	-4.14996	-3.58336	-4.37484	-5.82898	-7.63338	-5.7112	-4.77647	-6.76259	-4.26127	-4.75517	-4.83758	-5.14008	-4.8074	-5.0446	-3.94619
35	-1.80299	4.61457	6.63035	6.02388	7.78576	7.8506	5.26073	6.23078	-1.32468	-1.43209	-1.21045	-1.19323	-1.65905	-1.1286	-4.09564	-5.03296	-4.06079	-3.85703	-3.37706	-4.15036	-5.6307	-7.50361	-5.52594	-4.56741	-6.53449	-4.02204	-4.59426	-4.84488	-4.96345	-4.65668	-4.72924	-3.77704
36	-1.70167	4.50194	6.52142	5.84273	7.67961	7.86156	5.12288	6.10032	-1.28335	-1.35256	-1.09522	-1.14245	-1.74999	-1.07652	-3.86757	-4.78349	-3.87435	-3.57911	-3.18417	-3.91673	-5.43217	-7.36419	-5.32658	-4.36897	-6.29976	-3.80133	-4.44667	-4.8656	-4.80971	-4.51896	-4.42323	-3.61585
37	-1.6087	4.37483	6.3691	5.62649	7.53542	7.83376	4.93246	5.91736	-1.23404	-1.251	-0.970378	-1.08441	-1.82817	-1.03627	-3.63729	-4.51689	-3.68471	-3.31219	-2.99854	-3.67412	-5.22725	-7.20698	-5.11617	-4.1705	-6.05582	-3.58676	-4.314	-4.8997	-4.68189	-4.39792	-4.12797	-3.46252
38	-1.52428	4.23368	6.1742	5.37413	7.35545	7.76959	4.68962	5.6822	-1.18035	-1.13166	-0.840212	-1.02498	-1.89429	-1.0106	-3.40445	-4.23348	-3.4867	-3.0546	-2.81948	-3.428	-5.01355	-7.02799	-4.90209	-3.96491	-5.80353	-3.36922	-4.19725	-4.9471	-4.5783	-4.29731	-3.84569	-3.31787
39	-1.45011	4.08	5.93765	5.08352	7.1419	7.67076	4.39581	5.39627	-1.12681	-1.00117	-0.709334	-0.970847	-1.95192	-1.00076	-3.17319	-3.94104	-3.27947	-2.8085	-2.64976	-3.18716	-4.7923	-6.8272	-4.69385	-3.74982	-5.54659	-3.14405	-4.09589	-5.0061	-4.49268	-4.21906	-3.57894	-3.18266
40	-1.38838	3.91603	5.66109	4.75236	6.89701	7.53889	4.05453	5.06265	-1.07772	-0.866767	-0.581923	-0.928019	-2.00604	-1.00584	-2.94968	-3.64935	-3.06569	-2.57937	-2.49323	-2.96074	-4.56782	-6.60763	-4.50113	-3.52778	-5.29136	-2.9112	-4.00777	-5.07314	-4.41663	-4.16176	-3.3304	-3.05693
41	-1.34098	3.74447	5.34714	4.37903	6.62319	7.37588	3.6714	4.68621	-1.03621	-0.734598	-0.46146	-0.90033	-2.06131	-1.02333	-2.73956	-3.365	-2.84984	-2.37445	-2.35306	-2.75547	-4.34629	-6.3742	-4.33196	-3.3051	-5.04578	-2.67439	-3.92998	-5.14414	-4.34253	-4.12112	-3.10243	-2.93966
42	-1.30891	3.56824	4.99962	3.96341	6.3234	7.18413	3.25376	4.2734	-1.00365	-0.608225	-0.350845	-0.888469	-2.12056	-1.05017	-2.54648	-3.09037	-2.63688	-2.20029	-2.23068	-2.57415	-4.13435	-6.13272	-4.19159	-3.09048	-4.81725	-2.43973	-3.85968	-5.21624	-4.26503	-4.09192	-2.8965	-2.8287
43	-1.29211	3.39044	4.62349	3.50751	6.00135	6.96657	2.81013	3.8319	-0.979758	-0.488158	-0.252758	-0.890155	-2.18421	-1.08351	-2.37158	-2.82491	-2.43163	-2.06061	-2.12515	-2.41562	-3.93812	-5.88904	-4.08229	-2.89389	-4.61088	-2.2145	-3.79456	-5.28843	-4.18103	-4.06977	-2.71271	-2.72087
44	-1.28935	3.21408	4.22467	3.01567	5.66165	6.7265	2.34938	3.37014	-0.962967	-0.372476	-0.169845	-0.901007	-2.25055	-1.12096	-2.21362	-2.5663	-2.23734	-1.95493	-2.03366	-2.27589	-3.76226	-5.64831	-4.00361	-2.72494	-4.42841	-2.00604	-3.73258	-5.36086	-4.08858	-4.05127	-2.54989	-2.61228
45	-1.29843	3.04192	3.80954	2.49433	5.3095	6.46718	1.88017	2.89652	-0.950982	-0.257957	-0.105172	-0.915216	-2.3163	-1.16027	-2.06962	-2.31193	-2.05441	-1.87871	-1.95295	-2.1501	-3.60935	-5.41444	-3.95291	-2.59022	-4.26804	-1.82114	-3.67174	-5.43418	-3.98577	-4.03408	-2.40601	-2.49864
46	-1.31643	2.87645	3.38471	1.9513	4.95064	6.19154	1.41083	2.41925	-0.941204	-0.14091	-0.062114	-0.92597	-2.37767	-1.19936	-1.93587	-2.05954	-1.88	-1.82468	-1.88076	-2.03436	-3.47976	-5.1896	-3.92689	-2.49134	-4.1256	-1.66537	-3.61005	-5.50899	-3.87037	-4.01678	-2.27808	-2.37602
47	-1.3402	2.72002	2.9568	1.39529	4.59112	5.90216	0.949205	1.94621	-0.931272	-0.018026	-0.043268	-0.925959	-2.43205	-1.23706	-1.80901	-1.80752	-1.70946	-1.7848	-1.81688	-1.92639	-3.37213	-4.97469	-3.92293	-2.42503	-3.99585	-1.54216	-3.54541	-5.58434	-3.74074	-3.99831	-2.16217	-2.24147
48	-1.36666	2.57475	2.53222	0.835625	4.2368	5.60154	0.502369	1.48475	-0.919324	0.112774	-0.04876	-0.907979	-2.47908	-1.27357	-1.68696	-1.55562	-1.53878	-1.7523	-1.76282	-1.82525	-3.28373	-4.77045	-3.93827	-2.38458	-3.87281	-1.45252	-3.47549	-5.65623	-3.59724	-3.97688	-2.05389	-2.09323
49	-1.39293	2.4424	2.117	0.282001	3.89279	5.29246	0.076343	1.04143	-0.903863	0.251403	-0.075485	-0.865184	-2.52049	-1.30956	-1.56945	-1.30534	-1.36698	-1.72345	-1.72027	-1.73122	-3.21028	-4.57804	-3.96759	-2.36083	-3.74996	-1.39497	-3.39806	-5.71792	-3.44258	-3.94958	-1.94923	-1.93101
50	-1.41639	2.32404	1.71675	-0.255879	3.56356	4.97826	-0.323972	0.621792	-0.883323	0.395712	-0.117689	-0.79167	-2.55867	-1.34429	-1.45809	-1.05956	-1.19686	-1.69843	-1.68967	-1.64596	-3.14594	-4.39812	-4.00211	-2.34325	-3.62099	-1.36523	-3.31137	-5.76189	-3.28077	-3.91283	-1.84536	-1.75599
51	-1.43453	2.22008	1.33671	-0.768737	3.2535	4.66313	-0.694678	0.230354	-0.855976	0.542137	-0.168096	-0.683898	-2.595	-1.37502	-1.35522	-0.821002	-1.03381	-1.68035	-1.66946	-1.57148	-3.08388	-4.23026	-4.03106	-2.32154	-3.48081	-1.35572	-3.2143	-5.78164	-3.11537	-3.86335	-1.74073	-1.57041
52	-1.44493	2.13033	0.981848	-1.24809	2.9671	4.35233	-1.03268	-0.129406	-0.820198	0.686596	-0.218825	-0.541913	-2.62899	-1.39786	-1.26247	-0.590654	-0.883204	-1.67335	-1.65633	-1.50882	-3.01731	-4.07328	-4.04355	-2.28742	-3.32646	-1.35587	-3.10651	-5.77281	-2.9484	-3.79922	-1.63502	-1.37711
53	-1.44545	2.05429	0.656733	-1.6865	2.70877	4.05189	-1.33543	-0.45506	-0.774794	0.825133	-0.262321	-0.369664	-2.65856	-1.40856	-1.18006	-0.367984	-0.748583	-1.68013	-1.64611	-1.45748	-2.94067	-3.92541	-4.03057	-2.23505	-3.15828	-1.35405	-2.98849	-5.73399	-2.7804	-3.72051	-1.52816	-1.17936
54	-1.43445	1.99123	0.365429	-2.07773	2.4826	3.76814	-1.60069	-0.745166	-0.719083	0.954866	-0.292466	-0.174653	-2.68078	-1.40238	-1.10665	-0.152235	-0.631357	-1.69965	-1.63481	-1.41517	-2.85053	-3.78428	-3.98685	-2.16096	-2.97978	-1.34078	-2.86141	-5.66632	-2.6109	-3.62957	-1.4199	-0.980376
55	-1.41078	1.94011	0.111393	-2.41693	2.29223	3.50724	-1.82656	-0.999006	-0.652746	1.0748	-0.304751	0.033129	-2.69244	-1.37448	-1.03978	0.057795	-0.532114	-1.72778	-1.61895	-1.37787	-2.74614	-3.64716	-3.91206	-2.06458	-2.79558	-1.3113	-2.72663	-5.57144	-2.43883	-3.5305	-1.31005	-0.78234
56	-1.3737	1.89965	-0.102518	-2.70048	2.14064	3.27484	-2.01164	-1.21595	-0.575629	1.18573	-0.295631	0.243459	-2.69056	-1.32115	-0.976216	0.265125	-0.451362	-1.75903	-1.59502	-1.3408	-2.62921	-3.51165	-3.81087	-1.94801	-2.60909	-1.26641	-2.58495	-5.45003	-2.26296	-3.42785	-1.19833	-0.585587
57	-1.32269	1.86844	-0.274078	-2.92579	2.02979	3.07592	-2.15523	-1.39508	-0.487813	1.28922	-0.26265	0.448528	-2.67302	-1.24114	-0.911978	0.474645	-0.388778	-1.78764	-1.55893	-1.29919	-2.50311	-3.37647	-3.69162	-1.81385	-2.42222	-1.2114	-2.43645	-5.30215	-2.08219	-3.32483	-1.08382	-0.389262
58	-1.25748	1.845	-0.401916	-3.09121	1.95995	2.9142	-2.25736	-1.53517	-0.389805	1.38739	-0.205446	0.644165	-2.63892	-1.13622	-0.842851	0.691229	-0.341767	-1.80793	-1.50719	-1.2486	-2.37185	-3.2422	-3.56316	-1.66402	-2.23644	-1.15342	-2.281	-5.12862	-1.89583	-3.22181	-0.965566	-0.193186
59	-1.17834	1.82783	-0.485837	-3.19626	1.92964	2.79136	-2.31881	-1.63511	-0.282307	1.48346	-0.12588	0.82936	-2.58817	-1.01031	-0.765195	0.917557	-0.304503	-1.815	-1.43899	-1.18504	-2.23949	-3.11112	-3.43267	-1.50106	-2.05404	-1.09857	-2.11885	-4.93153	-1.70406	-3.11592	-0.843519	0.000783
60	-1.08611	1.81552	-0.527087	-3.24222	1.93588	2.70636	-2.34106	-1.69439	-0.165572	1.58221	-0.026609	1.00553	-2.52051	-0.868471	-0.676652	1.15354	-0.268606	-1.8054	-1.35671	-1.10608	-2.11041	-2.98684	-3.30666	-1.3304	-1.87831	-1.04984	-1.95085	-4.71369	-1.50855	-3.00203	-0.718368	0.188403
61	-0.982311	1.8069	-0.528474	-3.23253	1.97468	2.65541	-2.32617	-1.71377	-0.0390526	1.68984	0.090171	1.17615	-2.4352	-0.71622	-0.576199	1.39659	-0.225064	-1.77687	-1.26344	-1.01222	-1.98949	-2.87383	-3.19193	-1.16134	-1.71319	-1.00718	-1.77834	-4.47773	-1.31246	-2.87469	-0.59073	0.363933
62	-0.868993	1.80113	-0.494241	-3.17281	2.04135	2.63281	-2.27684	-1.69572	0.0981616	1.81328	0.222918	1.34576	-2.33156	-0.559593	-0.463834	1.64186	-0.166472	-1.72829	-1.16002	-0.906245	-1.88193	-2.77706	-3.09412	-1.00563	-1.56316	-0.96968	-1.60312	-4.22638	-1.1195	-2.73033	-0.46121	0.52182
63	-0.748678	1.79791	-0.429767	-3.0706	2.1305	2.63212	-2.19644	-1.64441	0.246745	1.95953	0.369825	1.51879	-2.20961	-0.404812	-0.340475	1.88287	-0.088696	-1.66053	-1.04475	-0.791272	-1.79234	-2.70128	-3.01601	-0.874101	-1.43284	-0.93746	-1.42755	-3.96354	-0.932049	-2.56915	-0.331079	0.658043
64	-0.624058	1.79765	-0.341234	-2.93477	2.23601	2.64703	-2.08901	-1.56543	0.406959	2.13433	0.528564	1.69907	-2.07008	-0.257085	-0.207951	2.11293	0.00914	-1.57703	-0.915632	-0.669165	-1.72382	-2.65003	-2.95778	-0.77391	-1.32586	-0.911528	-1.25424	-3.69476	-0.750333	-2.39562	-0.202151	0.771671
65	-0.497642	1.80129	-0.235237	-2.77459	2.35116	2.67168	-1.9592	-1.46524	0.578531	2.34027	0.69673	1.88946	-1.91455	-0.119248	-0.0687306	2.32642	0.125115	-1.4826	-0.77235	-0.54024	-1.67749	-2.62497	-2.91778	-0.707835	-1.244	-0.892853	-1.08529	-3.42605	-0.573107	-2.21712	-0.075682	0.865519
66	-0.371581	1.8098	-0.118367	-2.59887	2.46908	2.70079	-1.81204	-1.3508	0.760426	2.57503	0.872299	2.0913	-1.74541	0.008908	0.0744794	2.51976	0.255146	-1.38103	-0.617127	-0.404354	-1.65276	-2.6262	-2.89354	-0.675432	-1.18722	-0.881393	-0.921687	-3.16182	-0.398656	-2.04134	0.04843	0.94495
67	-0.247807	1.82373	0.003046	-2.41552	2.58334	2.72973	-1.65309	-1.22924	0.950433	2.8306	1.05298	2.30387	-1.56537	0.130084	0.219059	2.69192	0.394241	-1.27346	-0.455307	-0.262105	-1.64817	-2.65319	-2.88302	-0.674666	-1.15405	-0.875907	-0.763409	-2.90368	-0.22603	-1.87381	0.171065	1.01541
68	-0.128401	1.84322	0.12323	-2.23142	2.68858	2.75497	-1.48846	-1.10752	1.14488	3.09402	1.23536	2.52465	-1.37766	0.248008	0.36289	2.84576	0.537538	-1.15875	-0.295036	-0.115053	-1.66262	-2.70556	-2.8859	-0.703255	-1.14249	-0.875907	-0.610379	-2.65106	-0.056619	-1.71734	0.292693	1.08044
69	-0.0159278	1.86832	0.237186	-2.05245	2.78115	2.77415	-1.32469	-0.992225	1.33845	3.34948	1.41449	2.74966	-1.18659	0.365224	0.504753	2.98801	0.680033	-1.03432	-0.144862	0.034902	-1.69644	-2.78312	-2.90352	-0.759984	-1.15148	-0.884075	-0.463594	-2.40316	0.104814	-1.5732	0.413048	1.14053
70	0.086555	1.89885	0.340793	-1.88357	2.85937	2.78603	-1.1686	-0.889264	1.52424	3.58065	1.58455	2.97264	-0.997848	0.481214	0.644105	3.12602	0.816625	-0.897164	-0.010642	0.185691	-1.75099	-2.88521	-2.93763	-0.845329	-1.18106	-0.905745	-0.32537	-2.16106	0.251308	-1.44257	0.531798	1.19367
71	0.175612	1.93419	0.430719	-1.7292	2.92316	2.79026	-1.02694	-0.803686	1.69392	3.77212	1.7397	3.18377	-0.817766	0.591786	0.779996	3.26297	0.942814	-0.745849	0.105441	0.334607	-1.82782	-3.0099	-2.99014	-0.961543	-1.2312	-0.946341	-0.198752	-1.92865	0.376837	-1.32726	0.648523	1.23678
72	0.247539	1.97319	0.50419	-1.59365	2.97338	2.78692	-0.906	-0.739707	1.83839	3.911	1.87423	3.36981	-0.652816	0.689749	0.90991	3.39621	1.05521	-0.581827	0.202211	0.477738	-1.92812	-3.1542	-3.06388	-1.11174	-1.30142	-1.00936	-0.0866778	-1.71105	0.478621	-1.22945	0.761857	1.26664
73	0.298501	2.01472	0.558777	-1.48149	3.01121	2.77607	-0.811197	-0.700709	1.94896	3.9893	1.98292	3.51651	-0.510326	0.766385	1.02961	3.51905	1.15243	-0.41034	0.277012	0.609917	-2.05314	-3.31572	-3.16278	-1.29903	-1.39199	-1.09618	0.0082986	-1.51284	0.556261	-1.15063	0.868455	1.28025
74	0.324727	2.05812	0.592166	-1.3978	3.03755	2.75726	-0.746872	-0.689308	2.01821	4.00507	2.06107	3.61124	-0.399409	0.813058	1.1339	3.62234	1.23594	-0.239879	0.326038	0.72507	-2.20441	-3.49364	-3.2914	-1.52596	-1.50436	-1.20672	0.0837752	-1.33762	0.609035	-1.0913	0.963344	1.27541
75	0.322675	2.10301	0.601985	-1.34811	3.05257	2.72927	-0.716336	-0.707473	2.04009	3.96099	2.10334	3.64494	-0.330549	0.821696	1.21704	3.69479	1.30837	-0.079992	0.344792	0.817235	-2.3831	-3.68856	-3.45382	-1.79382	-1.64056	-1.33872	0.137361	-1.18883	0.635067	-1.05193	1.04163	1.25086
76	0.289166	2.14908	0.585575	-1.33812	3.05513	2.68981	-0.722152	-0.75679	2.00985	3.86145	2.10291	3.61398	-0.31353	0.784455	1.27315	3.72591	1.36982	0.060477	0.328366	0.881207	-2.58941	-3.90149	-3.65275	-2.10295	-1.80233	-1.48754	0.166661	-1.07099	0.633096	-1.03408	1.09997	1.2053
77	0.221469	2.19628	0.539662	-1.37342	3.04215	2.63538	-0.766615	-0.839182	1.92475	3.71075	2.05267	3.52086	-0.354937	0.694413	1.29687	3.71031	1.41544	0.173417	0.27301	0.91217	-2.82322	-4.13276	-3.88959	-2.45366	-1.99121	-1.64887	0.16928	-0.989329	0.603338	-1.0404	1.13647	1.13632
78	0.11727	2.24476	0.460125	-1.4593	3.00824	2.56119	-0.852165	-0.957339	1.78424	3.51202	1.94706	3.37224	-0.456869	0.54673	1.28411	3.64869	1.43764	0.251613	0.177046	0.90555	-3.08467	-4.38152	-4.16444	-2.84621	-2.20907	-1.82211	0.142553	-0.94836	0.545699	-1.07473	1.14987	1.04028
79	-0.025473	2.29465	0.341761	-1.60077	2.94543	2.46088	-0.981784	-1.11495	1.5891	3.26598	1.78266	3.1751	-0.617366	0.339102	1.23303	3.54594	1.42946	0.290518	0.041402	0.857841	-3.37431	-4.64672	-4.47622	-3.28009	-2.45784	-2.01069	0.083058	-0.951921	0.458235	-1.14291	1.1388	0.913092
80	-0.208867	2.34574	0.17801	-1.80295	2.84336	2.32601	-1.1595	-1.31687	1.34021	2.97045	1.55743	2.934	-0.832339	0.071494	1.14439	3.40792	1.38613	0.289477	-0.128804	0.767212	-3.69294	-4.92808	-4.82413	-3.75332	-2.73854	-2.22064	-0.013998	-1.00537	0.337713	-1.25341	1.10064	0.750436
81	-0.435954	2.39751	-0.0392282	-2.07114	2.68944	2.14579	-1.39091	-1.56933	1.03729	2.62027	1.26959	2.64924	-1.09807	-0.2546	1.01996	3.23885	1.30434	0.250013	-0.326458	0.633078	-4.04238	-5.227	-5.20939	-4.26326	-3.0517	-2.46055	-0.15541	-1.11732	0.179994	-1.41726	1.03045	0.547082
82	-0.711933	2.44922	-0.319665	-2.41081	2.46924	1.90711	-1.68365	-1.88021	0.677685	2.20771	0.916399	2.3156	-1.41335	-0.637928	0.859322	3.03929	1.181	0.172002	-0.549839	0.454159	-4.42658	-5.54746	-5.63559	-4.80889	-3.39924	-2.7417	-0.35043	-1.2996	-0.020727	-1.64822	0.92101	0.295385
83	-1.04503	2.50004	-0.674445	-2.82772	2.16732	1.59486	-2.04771	-2.25898	0.25564	1.72387	0.493403	1.92226	-1.78117	-1.08016	0.656943	2.80414	1.0119	0.050944	-0.808173	0.225905	-4.85211	-5.89647	-6.10829	-5.39271	-3.78605	-3.07701	-0.611192	-1.56709	-0.272946	-1.96328	0.763391	-0.016035
84	-1.44665	2.54896	-1.11588	-3.32825	1.76816	1.19256	-2.49527	-2.71659	-0.238118	1.15989	-0.006708	1.45375	-2.20956	-1.58796	0.401176	2.52173	0.78989	-0.12331	-1.12124	-0.061193	-5.32766	-6.2834	-6.63417	-6.02075	-4.22034	-3.47962	-0.952778	-1.93765	-0.588237	-2.38223	0.546884	-0.402654
85	-1.9311	2.59448	-1.65705	-3.91953	1.25694	0.68305	-3.04024	-3.26545	-0.816762	0.505901	-0.595583	0.89121	-2.71187	-2.17347	0.0743344	2.17281	0.503284	-0.367044	-1.51537	-0.422008	-5.86335	-6.71911	-7.22125	-6.70186	-4.71236	-3.96218	-1.39265	-2.43171	-0.981159	-2.92613	0.259036	-0.883296
86	-2.51505	2.63471	-2.3113	-4.60909	0.620094	0.049152	-3.69753	-3.91911	-1.49728	-0.251344	-1.28942	0.213609	-3.30617	-2.85309	-0.34635	1.73122	0.13551	-0.702708	-2.01986	-0.875911	-6.47065	-7.21553	-7.87995	-7.44799	-5.27283	-4.53693	-1.94967	-3.07164	-1.46836	-3.61493	-0.114131	-1.47929
87	-3.21663	2.66774	-3.09146	-5.40452	-0.153631	-0.725666	-4.48226	-4.69123	-2.3001	-1.13038	-2.10824	-0.60181	-4.01374	-3.64631	-0.886297	1.16812	-0.33362	-1.15676	-2.66426	-1.44496	-7.16235	-7.7855	-8.62424	-8.27319	-5.91333	-5.21547	-2.64293	-3.88062	-2.06766	-4.46526	-0.587827	-2.2133
88	-4.05406	2.69208	-4.00887	-6.313	-1.07224	-1.65648	-5.40876	-5.59388	-3.24817	-2.1551	-3.07469	-1.57941	-4.85667	-4.57501	-1.57074	0.455899	-0.926068	-1.75609	-3.4759	-2.15155	-7.95218	-8.44211	-9.47077	-9.19169	-6.64795	-6.00837	-3.49034	-4.87969	-2.79685	-5.48907	-1.17895	-3.10716
89	-5.04404	2.70657	-5.07251	-7.34102	-2.14027	-2.7558	-6.48905	-6.63643	-4.36493	-3.35149	-4.21166	-2.74357	-5.85545	-5.66247	-2.42278	-0.430294	-1.66377	-2.52527	-4.47765	-3.01689	-8.85294	-9.19703	-10.4357	-10.2152	-7.49248	-6.92433	-4.50704	-6.08451	-3.67268	-6.69293	-1.90569	-4.17939
90	-6.19964	2.71014	-6.28828	-8.4934	-3.35977	-4.03233	-7.73109	-7.82481	-5.67046	-4.74211	-5.53857	-4.11438	-7.02654	-6.93068	-3.46172	-1.51092	-2.56717	-3.48551	-5.68582	-4.05919	-9.87402	-10.0582	-11.5306	-11.35	-8.4624	-7.9689	-5.70373	-7.50229	-4.71014	-8.07694	-2.78633	-5.44295
91	-7.5279	2.70182	-7.65818	-9.77183	-4.73185	-5.48915	-9.13695	-9.16112	-7.17631	-6.33962	-7.06691	-5.70159	-8.37864	-8.39481	-4.70116	-2.79995	-3.65341	-4.65298	-7.10898	-5.29049	-11.0197	-11.0285	-12.7605	-12.5951	-9.57141	-9.14318	-7.08411	-9.12784	-5.9205	-9.63238	-3.83682	-6.90304
92	-9.0272	2.68079	-9.17911	-11.1736	-6.25603	-7.12202	-10.7011	-10.6428	-8.87969	-8.14013	-8.79524	-7.49809	-9.90781	-10.0572	-6.14703	-4.30247	-4.93473	-6.03689	-8.74713	-6.71395	-12.2882	-12.1058	-14.1219	-13.9415	-10.8288	-10.4432	-8.64194	-10.9397	-7.30783	-11.3396	-5.06809	-8.55443
93	-10.6847	2.64589	-10.8412	-12.6903	-7.92768	-8.91761	-12.4087	-12.2616	-10.758	-10.1172	-10.7037	-9.47498	-11.5922	-11.9016	-7.79583	-6.01256	-6.41666	-7.63641	-10.5907	-8.32281	-13.6698	-13.2829	-15.6007	-15.3719	-12.2345	-11.8588	-10.3587	-12.8989	-8.86478	-13.1681	-6.48307	-10.3785
94	-12.4744	2.5947	-12.6262	-14.3066	-9.73492	-10.8522	-14.2346	-14.0026	-12.7653	-12.2197	-12.7496	-11.5801	-13.3883	-13.889	-9.63272	-7.91221	-8.09554	-9.43783	-12.6178	-10.1003	-15.1442	-14.5461	-17.1711	-16.859	-13.7737	-13.3709	-12.2036	-14.9533	-10.5694	-15.0792	-8.07376	-12.3422
95	-14.3571	2.52321	-14.5061	-15.9992	-11.6552	-12.8908	-16.1424	-15.8428	-14.8348	-14.3755	-14.8675	-13.7419	-15.2316	-15.9573	-11.6302	-9.97079	-9.95518	-11.4128	-14.7916	-12.0204	-16.678	-15.8716	-18.7933	-18.3647	-15.413	-14.9476	-14.1366	-17.0469	-12.3849	-17.0309	-9.8202	-14.4003
96	-16.283	2.42672	-16.4428	-17.7368	-13.653	-14.9872	-18.0859	-17.7509	-16.8852	-16.5009	-16.9775	-15.8778	-17.043	-18.0267	-13.7493	-12.1469	-11.9666	-13.5194	-17.0625	-14.0513	-18.2251	-17.225	-20.4141	-19.8414	-17.1018	-16.5431	-16.1128	-19.1282	-14.2616	-18.9816	-11.6917	-16.501
97	-18.1961	2.30237	-18.3888	-19.4796	-15.6814	-17.0864	-20.0092	-19.6871	-18.8332	-18.5115	-18.9973	-17.9043	-18.7419	-20.0107	-15.9437	-14.3921	-14.0899	-15.7049	-19.3726	-16.1588	-19.7291	-18.5623	-21.9692	-21.2356	-18.7781	-18.1005	-18.086	-21.1527	-16.1427	-20.8943	-13.6497	-18.5906
98	-20.0371	2.15293	-20.2865	-21.1794	-17.6821	-19.1225	-21.848	-21.6006	-20.6008	-20.3292	-20.8513	-19.744	-20.2547	-21.8245	-18.1609	-16.6532	-16.2771	-17.9105	-21.6562	-18.3076	-21.129	-19.8329	-23.3897	-22.4912	-20.3738	-19.5575	-20.0084	-23.0778	-17.9677	-22.7326	-15.6489	-20.6148
99	-21.7499	1.99268	-22.0864	-22.7951	-19.6033	-21.0384	-23.5503	-23.445	-22.1243	-21.8872	-22.4782	-21.3337	-21.525	-23.3972	-20.3404	-18.8706	-18.4722	-20.0708	-23.8306	-20.4578	-22.3649	-20.9863	-24.6088	-23.5548	-21.8216	-20.8529	-21.8335	-24.8612	-19.6789	-24.4638	-17.641	-22.5225
100	-23.271	1.84695	-23.7016	-24.2495	-21.3629	-22.7403	-25.0206	-25.1348	-23.3487	-23.1317	-23.8251	-22.6192	-22.5034	-24.664	-22.4192	-20.9848	-20.6171	-22.1218	-25.8061	-22.5661	-23.3844	-21.9748	-25.5707	-24.3818	-23.0622	-21.9325	-23.5009	-26.4434	-21.2124	-26.032	-19.565	-24.2516
101	-24.5548	1.75899	-25.1106	-25.5288	-22.9302	-24.1986	-26.2547	-26.6406	-24.242	-24.0237	-24.8596	-23.5681	-23.1681	-25.5906	-24.3144	-22.914	-22.6389	-23.9865	-27.4646	-24.5682	-24.1498	-22.7664	-26.2349	-24.9406	-24.0469	-22.76	-24.9573	-27.7664	-22.5166	-27.397	-21.3621	-25.7444

## Sheet: PAAY
Prothetic side			TF1	C:\Users\xb00012\Documents\Data\27_15_150415 SP\27_15_150415_0024.c3d	C:\Users\xb00012\Documents\Data\27_15_150415 SP\27_15_150415_0028.c3d	C:\Users\xb00012\Documents\Data\27_15_150415 SP\27_15_150415_0030.c3d	C:\Users\xb00012\Documents\Data\27_15_150415 SP\27_15_150415_0032.c3d	C:\Users\xb00012\Documents\Data\27_15_150415 SP\27_15_150415_0034.c3d	TF2	C:\Users\xb00012\Documents\Data\37_26_130515 SP\37_26_130515_0025.c3d	C:\Users\xb00012\Documents\Data\37_26_130515 SP\37_26_130515_0027.c3d	C:\Users\xb00012\Documents\Data\37_26_130515 SP\37_26_130515_0029.c3d	C:\Users\xb00012\Documents\Data\37_26_130515 SP\37_26_130515_0033.c3d	C:\Users\xb00012\Documents\Data\37_26_130515 SP\37_26_130515_0035.c3d	TF3	C:\Users\xb00012\Documents\Data\39_28_200515 SP\39_28_200515_0022.c3d	C:\Users\xb00012\Documents\Data\39_28_200515 SP\39_28_200515_0024.c3d	C:\Users\xb00012\Documents\Data\39_28_200515 SP\39_28_200515_0026.c3d	C:\Users\xb00012\Documents\Data\39_28_200515 SP\39_28_200515_0030.c3d	C:\Users\xb00012\Documents\Data\39_28_200515 SP\39_28_200515_0034.c3d	TF4	C:\Users\xb00012\Documents\Data\44_33_190615 SP\44_33_190615_0017.c3d	C:\Users\xb00012\Documents\Data\44_33_190615 SP\44_33_190615_0023.c3d	C:\Users\xb00012\Documents\Data\44_33_190615 SP\44_33_190615_0027.c3d	C:\Users\xb00012\Documents\Data\44_33_190615 SP\44_33_190615_0029.c3d	C:\Users\xb00012\Documents\Data\44_33_190615 SP\44_33_190615_0031.c3d	TF5	C:\Users\xb00012\Documents\Data\45_34_230615 SP\45_34_230615_0018.c3d	C:\Users\xb00012\Documents\Data\45_34_230615 SP\45_34_230615_0022.c3d	C:\Users\xb00012\Documents\Data\45_34_230615 SP\45_34_230615_0024.c3d	C:\Users\xb00012\Documents\Data\45_34_230615 SP\45_34_230615_0026.c3d	C:\Users\xb00012\Documents\Data\45_34_230615 SP\45_34_230615_0028.c3d
Sagittal plane			Esprit	RANKLE_ANGLES_N	RANKLE_ANGLES_N	RANKLE_ANGLES_N	RANKLE_ANGLES_N	RANKLE_ANGLES_N	Esprit	LANKLE_ANGLES_N	LANKLE_ANGLES_N	LANKLE_ANGLES_N	LANKLE_ANGLES_N	LANKLE_ANGLES_N	Esprit	RANKLE_ANGLES_N	RANKLE_ANGLES_N	RANKLE_ANGLES_N	RANKLE_ANGLES_N	RANKLE_ANGLES_N	Esprit	RANKLE_ANGLES_N	RANKLE_ANGLES_N	RANKLE_ANGLES_N	RANKLE_ANGLES_N	RANKLE_ANGLES_N	Esprit	LANKLE_ANGLES_N	LANKLE_ANGLES_N	LANKLE_ANGLES_N	LANKLE_ANGLES_N	LANKLE_ANGLES_N
Ankle Angle				LINK_MODEL_BASED	LINK_MODEL_BASED	LINK_MODEL_BASED	LINK_MODEL_BASED	LINK_MODEL_BASED		LINK_MODEL_BASED	LINK_MODEL_BASED	LINK_MODEL_BASED	LINK_MODEL_BASED	LINK_MODEL_BASED		LINK_MODEL_BASED	LINK_MODEL_BASED	LINK_MODEL_BASED	LINK_MODEL_BASED	LINK_MODEL_BASED		LINK_MODEL_BASED	LINK_MODEL_BASED	LINK_MODEL_BASED	LINK_MODEL_BASED	LINK_MODEL_BASED		LINK_MODEL_BASED	LINK_MODEL_BASED	LINK_MODEL_BASED	LINK_MODEL_BASED	LINK_MODEL_BASED
101 points over stance phase				Original	Original	Original	Original	Original		Original	Original	Original	Original	Original		Original	Original	Original	Original	Original		Original	Original	Original	Original	Original		Original	Original	Original	Original	Original
ITEM	Mean	SD	C1_R	1	1	1	1	1	C1_L	1	1	1	1	1	C1_R	1	1	1	1	1	C1_R	1	1	1	1	1	C1_L	1	1	1	1	1
1	-3.1628	1.25948	-3.10682	-2.85653	-3.33437	-3.03535	-3.29415	-3.0137	-1.2978	-1.68699	-1.08208	-1.11832	-1.29923	-1.30237	-2.72249	-2.83811	-2.65262	-2.68318	-2.85182	-2.58673	-4.90758	-4.82877	-4.28501	-4.95582	-5.17166	-5.29662	-3.77931	-3.20298	-4.41286	-4.34833	-3.10969	-3.82268
2	-3.62555	1.23167	-3.55601	-3.25561	-3.8114	-3.47439	-3.73618	-3.50244	-1.88088	-2.25912	-1.67006	-1.68824	-1.88617	-1.90079	-3.15187	-3.29578	-3.07683	-3.14668	-3.26344	-2.97663	-5.38359	-5.30116	-4.68373	-5.40271	-5.70506	-5.82531	-4.15538	-3.51572	-4.90829	-4.76913	-3.41697	-4.16681
3	-4.13196	1.21048	-4.04067	-3.69153	-4.32685	-3.95485	-4.20278	-4.02735	-2.50303	-2.86111	-2.3173	-2.2998	-2.50258	-2.53434	-3.61753	-3.78368	-3.54385	-3.66231	-3.6933	-3.40451	-5.90849	-5.82867	-5.14249	-5.90745	-6.28117	-6.38267	-4.59008	-3.90562	-5.44863	-5.22541	-3.80959	-4.56116
4	-4.66492	1.19542	-4.55762	-4.16696	-4.8715	-4.47043	-4.69336	-4.58585	-3.14618	-3.47172	-3.00211	-2.9365	-3.13352	-3.18704	-4.08257	-4.25793	-4.01827	-4.19051	-4.10558	-3.84056	-6.45947	-6.39074	-5.64371	-6.45088	-6.87105	-6.941	-5.07878	-4.36962	-6.0208	-5.71289	-4.28757	-5.00302
5	-5.19582	1.1877	-5.08259	-4.65992	-5.41882	-4.99534	-5.18709	-5.1518	-3.77516	-4.05859	-3.68262	-3.56392	-3.74553	-3.82515	-4.517	-4.68611	-4.46978	-4.69594	-4.47553	-4.25765	-7.00602	-6.95526	-6.15909	-7.00202	-7.44247	-7.47127	-5.59834	-4.8837	-6.59623	-6.21081	-4.82792	-5.47302
6	-5.70515	1.18774	-5.60134	-5.15736	-5.95309	-5.51418	-5.67247	-5.70962	-4.36742	-4.60124	-4.32964	-4.15985	-4.31796	-4.42839	-4.90119	-5.05015	-4.87703	-5.15327	-4.7911	-4.63441	-7.5244	-7.49692	-6.66608	-7.53396	-7.97229	-7.95274	-6.13141	-5.42768	-7.15599	-6.7064	-5.41061	-5.95636
7	-6.1773	1.19606	-6.10053	-5.64688	-6.45912	-6.01171	-6.14006	-6.24487	-4.90355	-5.08257	-4.91714	-4.7047	-4.83343	-4.97992	-5.22831	-5.34824	-5.23048	-5.5515	-5.05228	-4.95905	-7.99609	-7.99458	-7.14639	-8.02356	-8.44489	-8.37103	-6.65802	-5.97738	-7.68197	-7.18537	-6.00995	-6.43544
8	-6.60292	1.21229	-6.56945	-6.11742	-6.92571	-6.47652	-6.58134	-6.74626	-5.37204	-5.49257	-5.42952	-5.18622	-5.2816	-5.47032	-5.50147	-5.5898	-5.53117	-5.89075	-5.26646	-5.22916	-8.41061	-8.43561	-7.58933	-8.45579	-8.85253	-8.71979	-7.16103	-6.51178	-8.16116	-7.6348	-6.60152	-6.89587
9	-6.97803	1.2344	-7.00117	-6.56171	-7.34541	-6.90113	-6.99038	-7.20724	-5.76851	-5.82769	-5.86107	-5.59879	-5.65869	-5.89631	-5.73	-5.78942	-5.78764	-6.17756	-5.44517	-5.45021	-8.76388	-8.81405	-7.99056	-8.82273	-9.19257	-8.99947	-7.62661	-7.01399	-8.58487	-8.04376	-7.1636	-7.32684
10	-7.30265	1.25903	-7.39166	-6.97513	-7.71415	-7.28146	-7.36288	-7.62469	-6.09443	-6.09046	-6.21443	-5.94269	-5.96563	-6.25893	-5.92546	-5.96151	-6.01176	-6.42015	-5.60192	-5.63195	-9.05661	-9.12928	-8.35015	-9.12163	-9.46625	-9.21575	-8.04511	-7.47231	-8.94884	-8.40365	-7.67982	-7.72093
11	-7.5792	1.28252	-7.73915	-7.35477	-8.03114	-7.6164	-7.69588	-7.99755	-6.3554	-6.28853	-6.49722	-6.22291	-6.2064	-6.56192	-6.09822	-6.11752	-6.21475	-6.62513	-5.74893	-5.78477	-9.29243	-9.38503	-8.66895	-9.35287	-9.67835	-9.37694	-8.41083	-7.87914	-9.25256	-8.70926	-8.13991	-8.07326
12	-7.81108	1.30208	-8.04352	-7.69892	-8.29809	-7.90678	-7.98781	-8.32603	-6.55904	-6.4329	-6.71879	-6.44704	-6.38663	-6.80983	-6.25519	-6.26449	-6.40342	-6.79673	-5.89287	-5.91843	-9.47649	-9.5882	-8.94633	-9.51975	-9.83685	-9.49133	-8.72118	-8.2294	-9.49798	-8.95897	-8.53894	-8.38059
13	-8.00168	1.31623	-8.3059	-8.00696	-8.51838	-8.15469	-8.23843	-8.61105	-6.71336	-6.53606	-6.88806	-6.62302	-6.51263	-7.00705	-6.39909	-6.40396	-6.57816	-6.93811	-6.03329	-6.04193	-9.61464	-9.74668	-9.18026	-9.6292	-9.95121	-9.56585	-8.97541	-8.51946	-9.68807	-9.15353	-8.87518	-8.6408
14	-8.15407	1.32454	-8.52848	-8.27954	-8.69634	-8.36314	-8.4488	-8.85459	-6.82587	-6.6102	-7.01288	-6.75768	-6.59093	-7.15764	-6.52958	-6.53372	-6.73414	-7.05241	-6.16559	-6.16203	-9.71261	-9.86721	-9.36878	-9.69089	-10.0299	-9.60633	-9.17383	-8.74753	-9.82616	-9.29461	-9.14768	-8.85317
15	-8.27129	1.32709	-8.71443	-8.51828	-8.83683	-8.53568	-8.62141	-9.05995	-6.90313	-6.66593	-7.10001	-6.85649	-6.62776	-7.26547	-6.64524	-6.65246	-6.86502	-7.14251	-6.28468	-6.28152	-9.77572	-9.95504	-9.5117	-9.71534	-10.0787	-9.61784	-9.31792	-8.9152	-9.91621	-9.38386	-9.3552	-9.0191
16	-8.35653	1.32438	-8.86752	-8.72532	-8.94493	-8.67584	-8.75989	-9.23162	-6.95062	-6.71122	-7.15498	-6.92388	-6.62867	-7.33438	-6.74501	-6.76144	-6.96693	-7.21046	-6.38659	-6.39965	-9.80869	-10.0151	-9.61108	-9.71239	-10.1006	-9.60428	-9.4108	-9.02793	-9.96321	-9.42328	-9.49725	-9.14234
17	-8.41325	1.31741	-8.99151	-8.90247	-9.02534	-8.78649	-8.8686	-9.37466	-6.97252	-6.75092	-7.18194	-6.96343	-6.59828	-7.36801	-6.82874	-6.86199	-7.0407	-7.2576	-6.46913	-6.5143	-9.81585	-10.0524	-9.67039	-9.69072	-10.0971	-9.56872	-9.45765	-9.09389	-9.97302	-9.41676	-9.57587	-9.22869
18	-8.44498	1.3076	-9.08975	-9.05119	-9.082	-8.86984	-8.95226	-9.49344	-6.97156	-6.78698	-7.18335	-6.97788	-6.53988	-7.36972	-6.89732	-6.9527	-7.09139	-7.28566	-6.53328	-6.62355	-9.8009	-10.0715	-9.69377	-9.6571	-10.0681	-9.51399	-9.46538	-9.12239	-9.95203	-9.37072	-9.59666	-9.28512
19	-8.45488	1.29657	-9.16494	-9.17286	-9.11801	-8.92765	-9.01518	-9.59098	-6.94901	-6.81893	-7.1594	-6.96917	-6.45524	-7.34233	-6.95226	-7.0293	-7.12542	-7.29764	-6.5836	-6.72532	-9.76619	-10.0753	-9.68505	-9.61567	-10.0135	-9.44152	-9.44198	-9.1225	-9.90711	-9.29343	-9.56857	-9.31829
20	-8.44531	1.28579	-9.21914	-9.26906	-9.13575	-8.96151	-9.06083	-9.66855	-6.90492	-6.84443	-7.1079	-6.93892	-6.34545	-7.28789	-6.99526	-7.08784	-7.14756	-7.29722	-6.62722	-6.81647	-9.71206	-10.0638	-9.64678	-9.56745	-9.93245	-9.34983	-9.39515	-9.102	-9.84558	-9.19306	-9.50257	-9.33256
21	-8.41761	1.27621	-9.25371	-9.3415	-9.1369	-8.97286	-9.09152	-9.72577	-6.83853	-6.85953	-7.02509	-6.88873	-6.21181	-7.2075	-7.02799	-7.1271	-7.16	-7.28733	-6.67198	-6.89354	-9.6367	-10.0344	-9.58017	-9.51031	-9.82425	-9.23433	-9.3311	-9.0666	-9.77449	-9.07597	-9.40972	-9.3287
22	-8.37215	1.26831	-9.26936	-9.39178	-9.12237	-8.96287	-9.10849	-9.76131	-6.74896	-6.85914	-6.90752	-6.82022	-6.05611	-7.10181	-7.05165	-7.14818	-7.16357	-7.26937	-6.72234	-6.95479	-9.53688	-9.98264	-9.48597	-9.43922	-9.6877	-9.0889	-9.2539	-9.01966	-9.69936	-8.94634	-9.29946	-9.30468
23	-8.30867	1.26254	-9.26622	-9.42104	-9.09186	-8.93229	-9.11234	-9.77356	-6.6356	-6.838	-6.75366	-6.7346	-5.88019	-6.97153	-7.06661	-7.15303	-7.15918	-7.24307	-6.7768	-7.00094	-9.40916	-9.90432	-9.36538	-9.34724	-9.5209	-8.90797	-9.16577	-8.96262	-9.62326	-8.80649	-9.17911	-9.25739
24	-8.22662	1.25945	-9.24382	-9.42969	-9.04355	-8.88128	-9.10335	-9.76124	-6.49835	-6.79193	-6.56438	-6.63231	-5.68537	-6.81775	-7.07235	-7.14347	-7.14777	-7.20697	-6.82971	-7.03383	-9.25084	-9.79712	-9.22013	-9.22752	-9.32127	-8.68817	-9.06776	-8.89582	-9.5466	-8.65772	-9.05414	-9.18453
25	-8.12549	1.25982	-9.20115	-9.41746	-8.97389	-8.80889	-9.08153	-9.72395	-6.3377	-6.71872	-6.34261	-6.51291	-5.47241	-6.64186	-7.06766	-7.12064	-7.12964	-7.15909	-6.87438	-7.05452	-9.0607	-9.6601	-9.05173	-9.07564	-9.08682	-8.42919	-8.96025	-8.819	-9.46743	-8.5014	-8.92774	-9.08568
26	-8.00482	1.26441	-9.13656	-9.38351	-8.87784	-8.71289	-9.04642	-9.66215	-6.15464	-6.61802	-6.09281	-6.37529	-5.24194	-6.44515	-7.05068	-7.08506	-7.10479	-7.09733	-6.90409	-7.06213	-8.83915	-9.49257	-8.86097	-8.89038	-8.81807	-8.13377	-8.84304	-8.73158	-9.38131	-8.33953	-8.80031	-8.9625
27	-7.86422	1.2736	-9.04796	-9.32667	-8.74957	-8.58981	-8.99688	-9.57686	-5.95043	-6.49024	-5.82031	-6.21796	-4.99495	-6.2287	-7.01944	-7.03731	-7.07308	-7.02078	-6.91221	-7.05381	-8.58803	-9.29346	-8.64796	-8.67283	-8.51906	-7.80686	-8.71525	-8.63273	-9.28141	-8.17431	-8.66996	-8.81786
28	-7.70337	1.2871	-8.93274	-9.24546	-8.58321	-8.43535	-8.93062	-9.46907	-5.72632	-6.33545	-5.53051	-6.03944	-4.73308	-5.99313	-6.97227	-6.97756	-7.03311	-6.93095	-6.89367	-7.02605	-8.31015	-9.06142	-8.4126	-8.42511	-8.19704	-7.45457	-8.57538	-8.52081	-9.15996	-8.00731	-8.53419	-8.65464
29	-7.52189	1.30404	-8.7881	-9.13814	-8.37372	-8.24506	-8.84455	-9.33905	-5.48343	-6.15294	-5.22834	-5.83875	-4.4585	-5.73862	-6.90765	-6.90383	-6.98172	-6.83088	-6.84626	-6.97556	-8.00881	-8.7957	-8.15519	-8.14946	-7.86078	-7.0829	-8.42146	-8.39263	-9.01032	-7.83884	-8.39101	-8.4745
30	-7.31923	1.32329	-8.61153	-9.00279	-8.11824	-8.01519	-8.73512	-9.1863	-5.22277	-5.94193	-4.9177	-5.61561	-4.17351	-5.46508	-6.82339	-6.81152	-6.91479	-6.72178	-6.76995	-6.89891	-7.68731	-8.49728	-7.87642	-7.84793	-7.51799	-6.69692	-8.25115	-8.24351	-8.82863	-7.66797	-8.23811	-8.27755
31	-7.09478	1.34367	-8.40134	-8.83746	-7.81708	-7.74347	-8.59891	-9.0098	-4.94539	-5.70258	-4.60107	-5.37048	-3.88023	-5.17262	-6.71657	-6.69475	-6.82756	-6.60121	-6.66654	-6.7928	-7.34863	-8.16956	-7.57706	-7.52263	-7.17359	-6.3003	-8.06197	-8.06868	-8.61387	-7.49286	-8.07157	-8.06285
32	-6.84806	1.36411	-8.15715	-8.6404	-7.4736	-7.42951	-8.43356	-8.80869	-4.65245	-5.43628	-4.27947	-5.10457	-3.58009	-4.86185	-6.58407	-6.54783	-6.7132	-6.4645	-6.54007	-6.65475	-6.99509	-7.81755	-7.25743	-7.17587	-6.82904	-5.89555	-7.85152	-7.86452	-8.36679	-7.31132	-7.88605	-7.82892
33	-6.57878	1.38359	-7.87984	-8.41039	-7.09339	-7.07484	-8.23795	-8.58262	-4.3452	-5.14537	-3.95294	-4.81977	-3.27405	-4.53385	-6.42259	-6.36606	-6.56274	-6.30656	-6.39506	-6.48255	-6.62827	-7.44634	-6.91725	-6.81026	-6.48296	-5.48456	-7.618	-7.62924	-8.08891	-7.12166	-7.67601	-7.57419
34	-6.28692	1.40124	-7.57135	-8.14693	-6.68299	-6.68271	-8.01235	-8.33178	-4.02504	-4.83268	-3.62135	-4.51841	-2.96267	-4.19011	-6.22854	-6.14699	-6.36731	-6.12149	-6.23375	-6.27317	-6.249	-7.05962	-6.55608	-6.42864	-6.13167	-5.069	-7.36066	-7.36315	-7.78206	-6.92353	-7.43708	-7.29746
35	-5.97285	1.41628	-7.2342	-7.85025	-6.24882	-6.2577	-7.75781	-8.05642	-3.69348	-4.50126	-3.28463	-4.20295	-2.64625	-3.83233	-5.99872	-5.89184	-6.12144	-5.90248	-6.05517	-6.02268	-5.85775	-6.65915	-6.17419	-6.03426	-5.77058	-4.65057	-7.08008	-7.06863	-7.44847	-6.71787	-7.16714	-6.99832
36	-5.6376	1.42826	-6.87099	-7.52117	-5.7965	-5.80517	-7.4757	-7.75643	-3.35187	-4.15402	-2.94239	-3.87572	-2.32484	-3.46238	-5.73175	-5.60569	-5.82505	-5.64381	-5.85548	-5.72874	-5.45509	-6.24517	-5.77294	-5.63071	-5.39582	-4.23077	-6.7783	-6.74977	-7.09102	-6.5066	-6.86676	-6.67733
37	-5.28289	1.43704	-6.48407	-7.16079	-5.33046	-5.3307	-7.16732	-7.4311	-3.00124	-3.79355	-2.59352	-3.53881	-1.99819	-3.08214	-5.42889	-5.29513	-5.48342	-5.34363	-5.62878	-5.39348	-5.0419	-5.81739	-5.35475	-5.22141	-5.00543	-3.81054	-6.45836	-6.41167	-6.71323	-6.29193	-6.53877	-6.33619
38	-4.91087	1.44289	-6.07536	-6.77039	-4.85406	-4.83945	-6.83376	-7.07912	-2.64229	-3.42204	-2.23619	-3.19405	-1.66583	-2.69332	-5.09352	-4.96502	-5.10553	-5.00468	-5.36857	-5.0238	-4.6193	-5.3757	-4.92255	-4.80894	-4.5993	-3.39001	-6.12388	-6.0598	-6.31903	-6.07546	-6.18713	-5.97798
39	-4.52386	1.44626	-5.64649	-6.3515	-4.36987	-4.33594	-6.47596	-6.6992	-2.27547	-3.04128	-1.86855	-2.84307	-1.32719	-2.29729	-4.73037	-4.61769	-4.70203	-4.63276	-5.07058	-4.62882	-4.18851	-4.92072	-4.4795	-4.39496	-4.17867	-2.96868	-5.77847	-5.69958	-5.91237	-5.85715	-5.81623	-5.60701
40	-4.12426	1.44772	-5.19911	-5.90622	-3.87986	-3.82389	-6.09484	-6.29076	-1.90122	-2.65265	-1.48937	-2.48716	-0.981893	-1.895	-4.34479	-4.25442	-4.28305	-4.23474	-4.73451	-4.21726	-3.75094	-4.45399	-4.02863	-3.98049	-3.74582	-2.54577	-5.42521	-5.33606	-5.4969	-5.63457	-5.43024	-5.22828
41	-3.71423	1.44778	-4.73495	-5.4372	-3.38545	-3.30627	-5.69141	-5.85444	-1.51994	-2.25726	-1.0983	-2.12708	-0.629876	-1.48719	-3.94189	-3.87631	-3.85661	-3.81708	-4.36358	-3.79586	-3.30818	-3.97781	-3.57259	-3.56604	-3.30386	-2.12059	-5.06618	-4.97341	-5.07571	-5.4027	-5.03242	-4.84667
42	-3.29561	1.44673	-4.25594	-4.94758	-2.88752	-2.78542	-5.26684	-5.39233	-1.13222	-1.8563	-0.696008	-1.76283	-0.271469	-1.0745	-3.52589	-3.48434	-3.42801	-3.38511	-3.96314	-3.36887	-2.8618	-3.49493	-3.11355	-3.1515	-2.8562	-1.6928	-4.70219	-4.61455	-4.65135	-5.1547	-4.62446	-4.4659
43	-2.8698	1.44459	-3.76413	-4.44077	-2.3865	-2.26319	-4.82261	-4.90756	-0.738746	-1.45118	-0.284116	-1.39368	0.092807	-0.657568	-3.09999	-3.07923	-2.99941	-2.94303	-3.53963	-2.93866	-2.41327	-3.00828	-2.6535	-2.73612	-2.40587	-1.2626	-4.33286	-4.26078	-4.22581	-4.88388	-4.2065	-4.08734
44	-2.43793	1.44127	-3.26167	-3.92016	-1.88291	-1.741	-4.36064	-4.40365	-0.340266	-1.04355	0.135145	-1.01852	0.462673	-0.237079	-2.66644	-2.66146	-2.57052	-2.49427	-3.09956	-2.50639	-1.96405	-2.52095	-2.19451	-2.31906	-1.95498	-0.830758	-3.95723	-3.91182	-3.80072	-4.58542	-3.77845	-3.70974
45	-2.00103	1.43659	-2.75077	-3.38908	-1.37753	-1.22002	-3.88322	-3.88402	0.062429	-0.635146	0.559222	-0.636509	0.838427	0.186151	-2.22672	-2.23206	-2.13994	-2.04118	-2.64813	-2.0723	-1.51568	-2.03629	-1.73847	-1.89975	-1.50522	-0.398676	-3.57439	-3.56617	-3.37725	-4.25728	-3.34115	-3.33008
46	-1.56015	1.4304	-2.23365	-2.85069	-0.871447	-0.701526	-3.39298	-3.35159	0.468472	-0.227599	0.985403	-0.247413	1.22077	0.611197	-1.78188	-1.7935	-1.70633	-1.58515	-2.18841	-1.63601	-1.06983	-1.55759	-1.28667	-1.47808	-1.0585	0.031709	-3.18389	-3.22151	-2.956	-3.90018	-2.89675	-2.94501
47	-1.11653	1.42258	-1.71246	-2.308	-0.365994	-0.186827	-2.89262	-2.80887	0.876881	0.177733	1.41109	0.148252	1.61027	1.03706	-1.333	-1.34924	-1.26858	-1.12748	-1.72216	-1.19756	-0.628187	-1.08752	-0.839779	-1.05454	-0.616984	0.457885	-2.7859	-2.87501	-2.53708	-3.51677	-2.4485	-2.55215
48	-0.671601	1.41301	-1.18943	-1.76387	0.137229	0.322496	-2.38486	-2.25815	1.28651	0.57979	1.83413	0.549363	2.00661	1.46266	-0.881621	-0.9027	-0.825661	-0.670034	-1.25167	-0.758038	-0.192363	-0.627442	-0.398312	-0.630099	-0.182715	0.876753	-2.3811	-2.52384	-2.12017	-3.11088	-2.00016	-2.15044
49	-0.226983	1.40164	-0.666858	-1.22097	0.636362	0.824446	-1.87235	-1.70177	1.69607	0.977896	2.25323	0.954475	2.40792	1.88681	-0.429754	-0.457	-0.376878	-0.214777	-0.780765	-0.319352	0.236257	-0.177305	0.036853	-0.205837	0.242673	1.2849	-1.97063	-2.16594	-1.70486	-2.68716	-1.55539	-1.73979
50	0.215544	1.38854	-0.14719	-0.681854	1.12924	1.31652	-1.35759	-1.14226	2.10422	1.37176	2.66809	1.36198	2.81102	2.30823	0.0202916	-0.015315	0.077546	0.236814	-0.314086	0.116499	0.656504	0.263754	0.46427	0.217237	0.658096	1.67916	-1.5561	-1.80103	-1.29118	-2.25094	-1.11665	-1.3207
51	0.654158	1.37397	0.366982	-0.148931	1.61346	1.79563	-0.842962	-0.582289	2.50964	1.76151	3.07895	1.77026	3.21187	2.72563	0.466263	0.418557	0.536337	0.684151	0.144275	0.547994	1.06746	0.696252	0.882268	0.638217	1.06323	2.05733	-1.13956	-1.43047	-0.880092	-1.80797	-0.684806	-0.894447
52	1.08712	1.35831	0.873003	0.375524	2.08646	2.25836	-0.33071	-0.024615	2.91109	2.14777	3.48584	2.17783	3.60617	3.13781	0.906432	0.841144	0.997748	1.12745	0.591734	0.974078	1.46849	1.11971	1.28966	1.05617	1.45849	2.41844	-0.723397	-1.05655	-0.473639	-1.36389	-0.259441	-0.463464
53	1.51285	1.34199	1.36822	0.889492	2.54547	2.70113	0.176925	0.528073	3.30729	2.53173	3.88769	2.5834	3.98995	3.54367	1.33996	1.25082	1.46004	1.56739	1.0273	1.39425	1.85914	1.53292	1.68606	1.46984	1.84459	2.76232	-0.310367	-0.681633	-0.074728	-0.923774	0.159757	-0.031457
54	1.92978	1.32541	1.84989	1.39111	2.98755	3.12059	0.677546	1.07265	3.69688	2.9148	4.28179	2.98578	4.35985	3.9422	1.76675	1.64875	1.92142	2.00435	1.4509	1.80831	2.23892	1.93458	2.07165	1.87735	2.22175	3.08929	0.0964772	-0.3079	0.313371	-0.491659	0.57188	0.396694
55	2.33637	1.30886	2.31528	1.87855	3.40982	3.51414	1.16858	1.6053	4.07808	3.29756	4.66383	3.3835	4.71328	4.33224	2.18717	2.03863	2.37968	2.43796	1.86313	2.21644	2.60719	2.32369	2.44686	2.27608	2.58914	3.40017	0.494114	0.062657	0.687628	-0.070355	0.974891	0.815748
56	2.73106	1.29234	2.76168	2.34981	3.80965	3.88011	1.6474	2.12142	4.44847	3.67856	5.02891	3.77459	5.04817	4.71211	2.60195	2.42542	2.83207	2.86706	2.26577	2.61941	2.96312	2.69967	2.81195	2.66337	2.94475	3.69587	0.880085	0.428356	1.04577	0.338663	1.36664	1.221
57	3.11246	1.27539	3.18672	2.80288	4.18509	4.21783	2.11159	2.6162	4.80486	4.0538	5.37256	4.15623	5.36262	5.07911	3.01211	2.81376	3.27587	3.29006	2.66252	3.01833	3.30572	3.06223	3.16663	3.03722	3.28576	3.97676	1.25288	0.788354	1.38647	0.735143	1.74553	1.60888
58	3.47925	1.25735	3.58866	3.23592	4.5352	4.5278	2.55907	3.08529	5.1436	4.41743	5.69136	4.52496	5.65474	5.42953	3.41834	3.20665	3.70818	3.70498	3.05787	3.41401	3.63387	3.41122	3.51017	3.39631	3.60914	4.2425	1.61177	1.14231	1.70929	1.11966	2.11048	1.97712
59	3.83015	1.23763	3.96668	3.64759	4.86033	4.81185	2.98819	3.52546	5.46131	4.76341	5.98336	4.87733	5.92296	5.75951	3.81981	3.60444	4.12566	4.1089	3.45418	3.80586	3.94636	3.74652	3.84144	3.73947	3.91204	4.4923	1.95657	1.4902	2.01443	1.49288	2.46059	2.32477
60	4.1639	1.21602	4.32111	4.03737	5.1621	5.07315	3.39777	3.93513	5.75546	5.08678	6.24818	5.21042	6.16632	6.06558	4.21344	4.00423	4.52463	4.49747	3.84974	4.19116	4.24209	4.06808	4.15905	4.06523	4.19241	4.72569	2.2874	1.83229	2.30267	1.85491	2.79508	2.65204
61	4.47935	1.19265	4.65321	4.40561	5.44318	5.31566	3.78724	4.31437	6.02466	5.38424	6.48687	5.5222	6.38485	6.34516	4.5942	4.40007	4.90163	4.86564	4.23876	4.56487	4.52021	4.37551	4.46166	4.37184	4.44932	4.94274	2.60445	2.16865	2.57513	2.20515	3.1132	2.96011
62	4.77559	1.16796	4.96502	4.75349	5.70676	5.54358	4.15664	4.66464	6.26883	5.65428	6.70156	5.8117	6.57976	6.59687	4.95627	4.7846	5.25311	5.20898	4.61387	4.9208	4.7801	4.66785	4.74794	4.65745	4.68323	5.144	2.90773	2.49821	2.83293	2.54236	3.41439	3.25077
63	5.05208	1.1426	5.25898	5.08289	5.95627	5.76083	4.50664	4.98828	6.48907	5.8973	6.89499	6.07878	6.75343	6.82085	5.29434	5.1503	5.57495	5.52455	4.96835	5.25353	5.02116	4.94343	5.01646	4.92047	4.89541	5.33002	3.19687	2.81839	3.07705	2.8648	3.69822	3.52591
64	5.30864	1.1173	5.53757	5.39579	6.1952	5.97088	4.83817	5.2878	6.68753	6.1154	7.07025	6.32392	6.90913	7.01895	5.6042	5.4899	5.86301	5.81107	5.29721	5.55978	5.24252	5.19973	5.26565	5.15973	5.08697	5.50053	3.47138	3.12575	3.30869	3.17051	3.96458	3.78739
65	5.54541	1.09276	5.80308	5.69412	6.4267	6.17685	5.15215	5.56558	6.86717	6.31221	7.23043	6.54815	7.05046	7.1946	5.8831	5.79669	6.11467	6.06833	5.59708	5.83871	5.44269	5.43344	5.4939	5.37434	5.2579	5.65389	3.73104	3.41682	3.52969	3.45778	4.21398	4.03691
66	5.76279	1.06965	6.05742	5.97944	6.65338	6.38142	5.44923	5.82364	7.0313	6.49222	7.37836	6.75303	7.18074	7.35216	6.12958	6.0656	6.3295	6.29631	5.86555	6.09096	5.61952	5.64058	5.69964	5.5633	5.40691	5.78714	3.97611	3.68868	3.74239	3.72552	4.44784	4.27615
67	5.9612	1.04854	6.30208	6.25296	6.87706	6.58672	5.72994	6.06374	7.18312	6.65986	7.51635	6.94067	7.30256	7.49617	6.34288	6.29342	6.50903	6.49414	6.10121	6.31659	5.77046	5.81728	5.88094	5.72525	5.53193	5.89689	4.20744	3.93937	3.94893	3.97345	4.66863	4.50683
68	6.14105	1.03002	6.53811	6.51548	7.09861	6.79417	5.99489	6.2874	7.32534	6.8186	7.64599	7.11376	7.41776	7.63062	6.52232	6.4781	6.6563	6.66008	6.3037	6.51342	5.89323	5.96114	6.03539	5.85821	5.63045	5.98097	4.42623	4.16832	4.1503	4.20247	4.87949	4.73059
69	6.30282	1.01493	6.76601	6.76712	7.31782	7.00432	6.24484	6.49596	7.46007	6.97022	7.76807	7.27549	7.52794	7.75863	6.66786	6.6192	6.77497	6.79277	6.47422	6.67814	5.98643	6.07196	6.16064	5.96005	5.70025	6.03927	4.63371	4.37672	4.34539	4.41482	5.08312	4.94851
70	6.44712	1.00464	6.98568	7.00726	7.53343	7.21681	6.48043	6.69049	7.58888	7.11487	7.88259	7.42923	7.63509	7.88261	6.78075	6.71905	6.86787	6.89261	6.61549	6.80872	6.04992	6.15147	6.25537	6.02933	5.74019	6.07322	4.83037	4.56669	4.53102	4.61352	5.28067	5.15998
71	6.57461	1.00117	7.1964	7.23471	7.74326	7.43038	6.70194	6.8717	7.71301	7.25167	7.98891	7.57804	7.74161	8.00483	6.86365	6.78298	6.93706	6.96207	6.73044	6.90568	6.08469	6.20198	6.31998	6.06648	5.75072	6.08429	5.01528	4.73967	4.70287	4.80092	5.47103	5.36191
72	6.68565	1.00689	7.39675	7.44782	7.94448	7.64282	6.90886	7.03975	7.83351	7.3795	8.08645	7.72422	7.84971	8.12765	6.91995	6.81874	6.98534	7.00432	6.82022	6.97112	6.09221	6.22499	6.35578	6.0736	5.73378	6.0729	5.18584	4.895	4.85683	4.97678	5.65146	5.54912
73	6.78024	1.02392	7.58468	7.6445	8.13392	7.8507	7.10006	7.19422	7.95135	7.49787	8.17565	7.86935	7.96073	8.25317	6.95286	6.83457	7.017	7.02182	6.88336	7.00752	6.07397	6.22094	6.36409	6.05334	5.69256	6.03892	5.33833	5.02998	4.99031	5.13735	5.81851	5.71552
74	6.85813	1.05333	7.75769	7.82233	8.30818	8.0496	7.27398	7.33436	8.06737	7.6072	8.25788	8.01428	8.07466	8.38282	6.96505	6.8379	7.03561	7.01653	6.9178	7.01743	6.03148	6.18926	6.34605	6.00776	5.63139	5.98295	5.46908	5.14131	5.10311	5.27638	5.96864	5.85593
75	6.91908	1.09481	7.91316	7.97877	8.46388	8.23452	7.42907	7.45958	8.18189	7.70838	8.33445	8.15933	8.19036	8.51691	6.95868	6.83498	7.04111	6.99068	6.92341	7.00321	5.96623	6.12875	6.30279	5.9383	5.55478	5.90651	5.57546	5.22703	5.19727	5.38701	6.09854	5.96744
76	6.96274	1.14705	8.04866	8.11152	8.59783	8.40042	7.56411	7.56943	8.2946	7.80202	8.40566	8.30424	8.30616	8.65491	6.93486	6.82847	7.0301	6.94646	6.90241	6.96685	5.87933	6.03841	6.23517	5.8464	5.46603	5.81065	5.65623	5.28691	5.2755	5.46367	6.20532	6.04975
77	6.98841	1.20847	8.16207	8.21874	8.70711	8.54272	7.67831	7.66348	8.40462	7.88833	8.47074	8.44789	8.42044	8.79567	6.89305	6.81478	6.99843	6.88449	6.8574	6.91012	5.77148	5.9185	6.14354	5.73354	5.36649	5.69534	5.71082	5.32111	5.33906	5.50338	6.28631	6.10424
78	6.99505	1.27774	8.25149	8.29893	8.78923	8.65754	7.77096	7.74078	8.51083	7.96764	8.52883	8.588	8.53212	8.93757	6.83141	6.78607	6.94321	6.80332	6.78957	6.83486	5.64315	5.77054	6.02816	5.60058	5.25578	5.56068	5.73837	5.32851	5.38691	5.50534	6.33853	6.13255
79	6.98152	1.35379	8.31511	8.35078	8.84215	8.74161	7.84112	7.79986	8.61222	8.04095	8.57989	8.72136	8.64041	9.07848	6.74772	6.73486	6.86263	6.70094	6.69919	6.74097	5.49486	5.59682	5.88984	5.44716	5.13253	5.40796	5.73768	5.30727	5.41627	5.47044	6.35874	6.1357
80	6.94697	1.43553	8.35124	8.37296	8.86453	8.79224	7.8875	7.83898	8.70778	8.10985	8.62479	8.84418	8.74457	9.21549	6.6404	6.65672	6.75569	6.57669	6.58704	6.62586	5.32735	5.40028	5.72983	5.27251	4.9949	5.23925	5.70806	5.25695	5.42403	5.401	6.34431	6.11403
81	6.89122	1.5215	8.35835	8.364	8.85567	8.8071	7.90854	7.85642	8.79629	8.17573	8.66457	8.95246	8.84375	9.34494	6.50939	6.55034	6.62385	6.43094	6.45409	6.48774	5.14181	5.18457	5.54934	5.07675	4.84087	5.05749	5.65025	5.18011	5.40732	5.30091	6.29444	6.06845
82	6.81484	1.60985	8.33506	8.32227	8.8155	8.78436	7.90254	7.85064	8.87605	8.23897	8.69998	9.04216	8.93664	9.4625	6.35677	6.41696	6.47261	6.26506	6.3015	6.32775	4.94001	4.95367	5.34964	4.86135	4.66866	4.86674	5.56632	5.08144	5.36331	5.17533	6.21096	6.00056
83	6.71885	1.69843	8.28019	8.24597	8.74438	8.72267	7.86775	7.82019	8.94462	8.29851	8.73099	9.1092	9.02091	9.5635	6.18661	6.26009	6.30947	6.08215	6.13224	6.14911	4.72381	4.7112	5.13223	4.62823	4.47678	4.67062	5.459	4.96556	5.28963	5.02973	6.09834	5.91174
84	6.60411	1.78506	8.19261	8.13322	8.64286	8.62114	7.80228	7.76354	8.99866	8.35165	8.75633	9.14952	9.09268	9.64312	6.00401	6.08455	6.14111	5.88647	5.95191	5.95601	4.4943	4.46	4.89883	4.37889	4.26366	4.47012	5.33099	4.83617	5.18498	4.86903	5.9626	5.80219
85	6.47086	1.86775	8.07114	7.9822	8.51121	8.47936	7.70422	7.67871	9.03384	8.39397	8.77316	9.15902	9.1465	9.69655	5.81352	5.89529	5.97169	5.68176	5.76642	5.75247	4.25145	4.20151	4.65109	4.11415	4.02746	4.26302	5.18436	4.69538	5.0494	4.69717	5.80917	5.67066
86	6.31819	1.94493	7.9145	7.79129	8.34903	8.29733	7.57179	7.56308	9.045	8.41948	8.77694	9.1337	9.17588	9.71899	5.61773	5.69679	5.80235	5.46999	5.57906	5.54045	3.99401	3.93524	4.39016	3.83354	3.76627	4.04485	5.01969	4.54284	4.88309	4.51662	5.64073	5.51516
87	6.14385	2.01575	7.72136	7.55936	8.15504	8.07553	7.40349	7.41338	9.02638	8.42097	8.76151	9.06991	9.17384	9.70568	5.41685	5.49276	5.63061	5.25101	5.38997	5.31989	3.71923	3.65799	4.11585	3.53434	3.47843	3.80954	4.83542	4.37525	4.68544	4.32716	5.45602	5.33322
88	5.94434	2.08016	7.49048	7.28613	7.92713	7.81497	7.19835	7.22583	8.97196	8.39057	8.71962	8.96449	9.1334	9.65173	5.20888	5.28416	5.45024	5.02264	5.19742	5.08996	3.42269	3.36347	3.8257	3.21129	3.16302	3.54998	4.62766	4.18663	4.45503	4.12511	5.24983	5.12168
89	5.71501	2.13894	7.22102	6.97252	7.66273	7.51707	6.95577	6.99701	8.87575	8.32021	8.64365	8.81472	9.04806	9.55211	4.98929	5.06742	5.25194	4.7801	4.99874	4.84823	3.09852	3.04295	3.51444	2.85773	2.81904	3.25845	4.39047	3.96921	4.18965	3.90354	5.01343	4.87653
90	5.45042	2.19362	6.91263	6.62066	7.35917	7.1835	6.67543	6.7244	8.73239	8.20238	8.52663	8.61834	8.91252	9.4021	4.75076	4.83432	5.02513	4.51568	4.78991	4.58878	2.73981	2.68689	3.17386	2.46733	2.44385	2.92713	4.11652	3.71399	3.88607	3.65402	4.73558	4.59294
91	5.14497	2.24629	6.56547	6.23347	7.01401	6.81602	6.35712	6.40675	8.53778	8.03073	8.36294	8.37401	8.72322	9.19799	4.48392	4.57325	4.75969	4.21935	4.56478	4.30253	2.33945	2.28659	2.79406	2.03526	2.03299	2.54834	3.79825	3.41209	3.54025	3.3685	4.40473	4.26568
92	4.79369	2.29914	6.18016	5.81435	6.62523	6.41612	6.00087	6.04423	8.28951	7.80093	8.14854	8.08197	8.47853	8.9376	4.17814	4.27004	4.44659	3.88094	4.31401	3.97914	1.89123	1.83537	2.36545	1.55832	1.58178	2.11522	3.4294	3.0567	3.14841	3.04065	4.01201	3.88924
93	4.39302	2.35407	5.75783	5.36679	6.19165	5.98486	5.6073	5.63857	7.98722	7.51116	7.88115	7.74438	8.17882	8.6206	3.82295	3.90943	4.07757	3.49319	4.02504	3.60955	1.39079	1.32962	1.8807	1.03404	1.08668	1.62289	3.0063	2.64481	2.70836	2.66683	3.55337	3.45813
94	3.94186	2.41237	5.3006	4.89481	5.71371	5.52302	5.17821	5.19323	7.63284	7.16289	7.56058	7.36517	7.8266	8.24899	3.41042	3.47888	3.64594	3.05363	3.68434	3.18931	0.83668	0.769726	1.33611	0.461337	0.54632	1.0699	2.52876	2.17769	2.22043	2.24666	3.0304	2.96862
95	3.44271	2.47458	4.81211	4.40323	5.19448	5.03235	4.71693	4.71356	7.23134	6.76171	7.18946	6.9501	7.42746	7.82795	2.93763	2.9739	3.14919	2.56393	3.28164	2.71949	0.231874	0.161319	0.733339	-0.157026	-0.037377	0.459117	2.00062	1.66057	1.68838	1.78297	2.45007	2.4211
96	2.90239	2.54027	4.298	3.89824	4.6401	4.51628	4.22877	4.20664	6.79107	6.31773	6.77433	6.5068	6.99027	7.3662	2.40759	2.40036	2.59142	2.02829	2.81341	2.2045	-0.414733	-0.484083	0.080909	-0.811549	-0.657577	-0.201364	1.43002	1.10251	1.12014	1.28146	1.82415	1.82183
97	2.33213	2.60816	3.76656	3.38791	4.06054	3.98089	3.72168	3.68179	6.32387	5.84532	6.32617	6.04482	6.52724	6.87579	1.82897	1.7732	1.98338	1.45364	2.28323	1.65141	-1.08811	-1.15001	-0.606098	-1.48552	-1.30143	-0.897476	0.829367	0.516295	0.527939	0.750886	1.16841	1.18331
98	1.74731	2.67587	3.22793	2.88061	3.46992	3.43533	3.20435	3.14946	5.84464	5.36239	5.86029	5.57616	6.0531	6.37125	1.21562	1.11274	1.34105	0.852329	1.70038	1.0716	-1.76716	-1.81556	-1.30615	-2.15583	-1.94967	-1.60858	0.215518	-0.081582	-0.071655	0.203132	0.503017	0.524676
99	1.16487	2.74025	2.69299	2.385	2.88299	2.88939	2.68708	2.62051	5.36764	4.88577	5.39209	5.11229	5.58171	5.86632	0.587513	0.444636	0.685513	0.245664	1.07978	0.481972	-2.42923	-2.4601	-1.99537	-2.7991	-2.5804	-2.31119	-0.394559	-0.675033	-0.662504	-0.349584	-0.151968	-0.133704
100	0.608363	2.79875	2.18233	1.91858	2.32624	2.3624	2.18853	2.1159	4.91284	4.43764	4.94154	4.67115	5.13297	5.38087	-0.0305686	-0.201719	0.042028	-0.338471	0.442597	-0.097278	-3.04714	-3.05786	-2.64425	-3.38872	-3.16848	-2.97638	-0.975642	-1.24155	-1.21947	-0.886264	-0.769324	-0.761595
101	0.0923298	2.84649	1.69995	1.48022	1.80899	1.86164	1.7101	1.63881	4.48763	4.02658	4.5187	4.25934	4.71171	4.92183	-0.607726	-0.790266	-0.55827	-0.867993	-0.180624	-0.641479	-3.60246	-3.59389	-3.23191	-3.90821	-3.6961	-3.58222	-1.51574	-1.76853	-1.73168	-1.39831	-1.33566	-1.34454

## Sheet: SAMY
Sound side			TF1	C:\Users\xb00012\Documents\Data\27_15_150415 SP\27_15_150415_0028.c3d	C:\Users\xb00012\Documents\Data\27_15_150415 SP\27_15_150415_0030.c3d	C:\Users\xb00012\Documents\Data\27_15_150415 SP\27_15_150415_0032.c3d	C:\Users\xb00012\Documents\Data\27_15_150415 SP\27_15_150415_0034.c3d	C:\Users\xb00012\Documents\Data\27_15_150415 SP\27_15_150415_0024.c3d	TF2	C:\Users\xb00012\Documents\Data\37_26_130515 SP\37_26_130515_0027.c3d	C:\Users\xb00012\Documents\Data\37_26_130515 SP\37_26_130515_0029.c3d	C:\Users\xb00012\Documents\Data\37_26_130515 SP\37_26_130515_0033.c3d	C:\Users\xb00012\Documents\Data\37_26_130515 SP\37_26_130515_0035.c3d	C:\Users\xb00012\Documents\Data\37_26_130515 SP\37_26_130515_0025.c3d	TF3	C:\Users\xb00012\Documents\Data\39_28_200515 SP\39_28_200515_0024.c3d	C:\Users\xb00012\Documents\Data\39_28_200515 SP\39_28_200515_0026.c3d	C:\Users\xb00012\Documents\Data\39_28_200515 SP\39_28_200515_0030.c3d	C:\Users\xb00012\Documents\Data\39_28_200515 SP\39_28_200515_0034.c3d	C:\Users\xb00012\Documents\Data\39_28_200515 SP\39_28_200515_0022.c3d	TF4	C:\Users\xb00012\Documents\Data\44_33_190615 SP\44_33_190615_0023.c3d	C:\Users\xb00012\Documents\Data\44_33_190615 SP\44_33_190615_0027.c3d	C:\Users\xb00012\Documents\Data\44_33_190615 SP\44_33_190615_0029.c3d	C:\Users\xb00012\Documents\Data\44_33_190615 SP\44_33_190615_0031.c3d	C:\Users\xb00012\Documents\Data\44_33_190615 SP\44_33_190615_0017.c3d	TF5	C:\Users\xb00012\Documents\Data\45_34_230615 SP\45_34_230615_0022.c3d	C:\Users\xb00012\Documents\Data\45_34_230615 SP\45_34_230615_0024.c3d	C:\Users\xb00012\Documents\Data\45_34_230615 SP\45_34_230615_0026.c3d	C:\Users\xb00012\Documents\Data\45_34_230615 SP\45_34_230615_0028.c3d	C:\Users\xb00012\Documents\Data\45_34_230615 SP\45_34_230615_0018.c3d
Sagittal plane			Esprit	LANKLE_MOMENTS	LANKLE_MOMENTS	LANKLE_MOMENTS	LANKLE_MOMENTS	LANKLE_MOMENTS	Esprit	RANKLE_MOMENTS	RANKLE_MOMENTS	RANKLE_MOMENTS	RANKLE_MOMENTS	RANKLE_MOMENTS	Esprit	LANKLE_MOMENTS	LANKLE_MOMENTS	LANKLE_MOMENTS	LANKLE_MOMENTS	LANKLE_MOMENTS	Esprit	LANKLE_MOMENTS	LANKLE_MOMENTS	LANKLE_MOMENTS	LANKLE_MOMENTS	LANKLE_MOMENTS	Esprit	RANKLE_MOMENTS	RANKLE_MOMENTS	RANKLE_MOMENTS	RANKLE_MOMENTS	RANKLE_MOMENTS
Ankle Moment				LINK_MODEL_BASED	LINK_MODEL_BASED	LINK_MODEL_BASED	LINK_MODEL_BASED	LINK_MODEL_BASED		LINK_MODEL_BASED	LINK_MODEL_BASED	LINK_MODEL_BASED	LINK_MODEL_BASED	LINK_MODEL_BASED		LINK_MODEL_BASED	LINK_MODEL_BASED	LINK_MODEL_BASED	LINK_MODEL_BASED	LINK_MODEL_BASED		LINK_MODEL_BASED	LINK_MODEL_BASED	LINK_MODEL_BASED	LINK_MODEL_BASED	LINK_MODEL_BASED		LINK_MODEL_BASED	LINK_MODEL_BASED	LINK_MODEL_BASED	LINK_MODEL_BASED	LINK_MODEL_BASED
101 points over stance phase				Original	Original	Original	Original	Original		Original	Original	Original	Original	Original		Original	Original	Original	Original	Original		Original	Original	Original	Original	Original		Original	Original	Original	Original	Original
ITEM	Mean	SD	C1_L	1	1	1	1	1	C1_R	1	1	1	1	1	C1_L	1	1	1	1	1	C1_L	1	1	1	1	1	C1_R	1	1	1	1	1
1	0.0191824	0.0467608	0.0052694	0.025206	0.023387	0.007103	-0.008282	-0.021067	0.0079392	0.001263	0.043933	-0.002739	0.009154	-0.011915	0.0728766	0.00163	0.126378	0.097389	0.030757	0.108229	-0.0264898	-0.079584	-0.01432	0.004118	0.023409	-0.066072	0.0363166	0.041858	0.001241	0.047174	0.049637	0.041673
2	0.0257977	0.0388459	0.0023338	0.001931	0.067021	-0.001974	-0.017565	-0.037744	0.029629	0.035778	0.059248	0.026113	-0.006262	0.033268	0.0523724	0.056998	0.02793	0.07751	0.062792	0.036632	-0.0150318	-0.046369	-0.004295	0.003076	0.026802	-0.054373	0.059685	0.064286	0.03396	0.075373	0.068474	0.056332
3	0.0133271	0.0444966	-0.0104592	-0.034398	0.054739	-0.003324	-0.016984	-0.052329	0.0356774	0.034005	0.05206	0.047646	-0.003734	0.04841	-0.0134312	0.026772	-0.022796	-0.0401	-0.011577	-0.019455	-0.0181876	-0.043919	-0.02039	-0.029813	0.031772	-0.028588	0.073036	0.088532	0.060035	0.071758	0.091761	0.053094
4	-0.0295442	0.0559782	-0.0452024	-0.094842	0.002419	-0.016502	-0.055719	-0.061368	0.0332812	0.027325	0.035926	0.042714	0.014597	0.045844	-0.0884764	-0.049827	-0.107257	-0.096586	-0.102282	-0.08643	-0.0723316	-0.103799	-0.077839	-0.08615	-0.036429	-0.057441	0.0250082	0.03545	0.026339	0.004963	0.050403	0.007886
5	-0.0701389	0.0553583	-0.0984412	-0.135757	-0.074618	-0.06774	-0.128908	-0.085183	0.0087118	-0.001096	-0.019822	0.011582	0.039646	0.013249	-0.102252	-0.106405	-0.107214	-0.098648	-0.108426	-0.090566	-0.12624	-0.163917	-0.145913	-0.123497	-0.085139	-0.112734	-0.0324734	-0.027383	-0.040932	-0.044027	-0.01256	-0.037465
6	-0.102101	0.0490406	-0.14575	-0.125743	-0.145605	-0.142749	-0.173935	-0.140718	-0.0399764	-0.046803	-0.073887	-0.029771	0.000774	-0.050195	-0.113832	-0.107707	-0.119519	-0.121144	-0.115149	-0.105641	-0.149175	-0.171342	-0.174362	-0.139084	-0.101532	-0.159553	-0.0617714	-0.053386	-0.085593	-0.061531	-0.045497	-0.06285
7	-0.120493	0.0417682	-0.157647	-0.105616	-0.156553	-0.167593	-0.175207	-0.183268	-0.0771448	-0.073339	-0.090148	-0.078913	-0.069656	-0.073668	-0.148846	-0.138409	-0.155154	-0.154491	-0.152705	-0.143469	-0.142352	-0.153246	-0.174723	-0.124701	-0.093777	-0.165313	-0.0764736	-0.059827	-0.097196	-0.072361	-0.068255	-0.084729
8	-0.119502	0.0463742	-0.149737	-0.103632	-0.133293	-0.161693	-0.163467	-0.186598	-0.062638	-0.057611	-0.061577	-0.081914	-0.066643	-0.045445	-0.170084	-0.164784	-0.181183	-0.163766	-0.176745	-0.163944	-0.133755	-0.143689	-0.166778	-0.123129	-0.084769	-0.150409	-0.081298	-0.062579	-0.09062	-0.073123	-0.084508	-0.09566
9	-0.11076	0.0564597	-0.141954	-0.106938	-0.120358	-0.159054	-0.151536	-0.171883	-0.0342048	-0.035122	-0.009436	-0.057378	-0.039988	-0.0291	-0.180885	-0.175004	-0.194209	-0.169592	-0.187888	-0.177734	-0.123617	-0.131069	-0.159014	-0.116795	-0.070342	-0.140864	-0.0731384	-0.054094	-0.073255	-0.06555	-0.086786	-0.086007
10	-0.0923344	0.0708255	-0.136471	-0.100852	-0.116333	-0.16111	-0.141958	-0.162101	0.0104934	0.002489	0.073239	-0.029105	-0.003301	0.009145	-0.17736	-0.185683	-0.19212	-0.154142	-0.177637	-0.17722	-0.100851	-0.10299	-0.138744	-0.091698	-0.047196	-0.123626	-0.0574834	-0.039247	-0.051937	-0.055405	-0.073558	-0.06727
11	-0.0674432	0.0845122	-0.128843	-0.093511	-0.108208	-0.152362	-0.136514	-0.15362	0.0637192	0.047809	0.117379	0.023222	0.068979	0.061207	-0.163369	-0.185911	-0.173125	-0.133202	-0.159235	-0.16537	-0.0717582	-0.076692	-0.113571	-0.061551	-0.017325	-0.089652	-0.0369654	-0.015755	-0.019582	-0.041592	-0.05898	-0.048918
12	-0.0380693	0.0928903	-0.120697	-0.090762	-0.099466	-0.136703	-0.128448	-0.148106	0.102201	0.080452	0.137947	0.078865	0.122794	0.090945	-0.133147	-0.172092	-0.147257	-0.084396	-0.11083	-0.151159	-0.038477	-0.027	-0.089301	-0.024837	0.004099	-0.055346	-0.0002262	0.030961	0.055129	-0.026421	-0.04612	-0.01468
13	-0.00552496	0.0982316	-0.105771	-0.082742	-0.095459	-0.12217	-0.098213	-0.130269	0.133396	0.112504	0.170175	0.112807	0.153884	0.117611	-0.096697	-0.154598	-0.110279	-0.046848	-0.057651	-0.114109	-0.0001364	0.022604	-0.060619	0.015513	0.040015	-0.018195	0.041583	0.096627	0.10591	-0.009821	-0.017599	0.032798
14	0.0284585	0.101474	-0.0818044	-0.074061	-0.083903	-0.113873	-0.047167	-0.090018	0.170589	0.144809	0.212003	0.151746	0.196852	0.147534	-0.060949	-0.126189	-0.067833	-0.019994	-0.018501	-0.072228	0.0415582	0.073235	-0.027389	0.052845	0.07553	0.03357	0.0728988	0.128702	0.136015	0.012855	0.022654	0.064268
15	0.0668307	0.104989	-0.0414026	-0.034596	-0.050602	-0.103032	0.012698	-0.031481	0.21877	0.187551	0.267435	0.207077	0.241695	0.19009	-0.0256222	-0.086237	-0.037289	0.014039	0.023029	-0.041653	0.0819394	0.117338	0.013302	0.086714	0.110127	0.082216	0.100469	0.138613	0.184109	0.041382	0.052867	0.085375
16	0.111034	0.107134	0.0138884	0.018615	-0.005163	-0.062922	0.081812	0.0371	0.272779	0.237967	0.32575	0.264	0.297008	0.239169	0.015698	-0.033208	-0.000433	0.047852	0.063128	0.001151	0.125472	0.170815	0.05482	0.128516	0.140821	0.132388	0.127331	0.174339	0.220948	0.062523	0.068535	0.11031
17	0.154786	0.112328	0.0756218	0.063703	0.037498	-0.008085	0.167382	0.117611	0.330723	0.295303	0.379776	0.330361	0.361206	0.286968	0.0514122	0.01927	0.025639	0.077462	0.103291	0.031399	0.172984	0.224567	0.100337	0.165312	0.186319	0.188387	0.143189	0.178487	0.248434	0.06528	0.085105	0.138637
18	0.201798	0.119275	0.142518	0.111233	0.089367	0.049042	0.255944	0.207004	0.387537	0.353716	0.432686	0.395364	0.417179	0.338741	0.0872008	0.061922	0.061448	0.11144	0.141403	0.059791	0.220151	0.281467	0.142596	0.207207	0.224392	0.245094	0.171584	0.193789	0.290869	0.076761	0.113428	0.183075
19	0.251942	0.125867	0.220621	0.174235	0.167353	0.114446	0.347953	0.29912	0.444395	0.407183	0.485153	0.457988	0.478213	0.393436	0.125085	0.109349	0.098106	0.147154	0.181022	0.089794	0.266665	0.33716	0.186325	0.248504	0.262904	0.298432	0.202944	0.217567	0.332139	0.094524	0.14611	0.224381
20	0.301263	0.134786	0.302646	0.239873	0.232687	0.196327	0.453173	0.39117	0.496039	0.460175	0.535213	0.524832	0.524741	0.435232	0.159751	0.153309	0.133305	0.179369	0.22127	0.111502	0.313881	0.397642	0.229631	0.286873	0.305428	0.34983	0.234	0.246255	0.37346	0.107028	0.174232	0.269025
21	0.352	0.143521	0.388376	0.307619	0.302198	0.283509	0.562923	0.485631	0.54131	0.507295	0.57716	0.583341	0.568712	0.470043	0.195208	0.190369	0.167933	0.21615	0.260763	0.140827	0.364596	0.456314	0.277347	0.331496	0.353036	0.404788	0.270508	0.279008	0.418681	0.123657	0.211955	0.319237
22	0.403335	0.152392	0.474965	0.377104	0.37936	0.374459	0.66154	0.582364	0.583716	0.548579	0.612883	0.64068	0.612139	0.504299	0.2339	0.234777	0.209005	0.253487	0.306574	0.165659	0.414791	0.514984	0.327261	0.377315	0.39742	0.456974	0.309304	0.315822	0.466403	0.139085	0.252786	0.372422
23	0.455101	0.161297	0.561878	0.446952	0.457113	0.46944	0.757466	0.678417	0.623232	0.586981	0.644141	0.69352	0.650553	0.540967	0.276487	0.272935	0.259623	0.298537	0.354026	0.197316	0.464569	0.575978	0.377623	0.420764	0.439678	0.508803	0.34934	0.352821	0.512515	0.156086	0.293639	0.431641
24	0.504874	0.169551	0.645282	0.515187	0.533875	0.563044	0.843771	0.770531	0.656962	0.623262	0.670742	0.738689	0.684902	0.567217	0.321506	0.311031	0.316651	0.345839	0.404136	0.229873	0.514497	0.635915	0.428462	0.46086	0.487413	0.559834	0.386122	0.394261	0.552518	0.172524	0.332526	0.478783
25	0.552963	0.176999	0.722328	0.577385	0.605287	0.650237	0.922069	0.856663	0.688548	0.655026	0.695869	0.773667	0.720391	0.597786	0.367299	0.350073	0.375155	0.393611	0.451317	0.266341	0.563205	0.692279	0.474494	0.505053	0.534475	0.609723	0.423434	0.435533	0.593734	0.193198	0.370694	0.52401
26	0.597745	0.184543	0.793818	0.633571	0.672422	0.731579	0.995545	0.935975	0.715415	0.683441	0.718413	0.800955	0.749996	0.624269	0.411608	0.391818	0.433301	0.441175	0.496409	0.295339	0.611333	0.744463	0.522889	0.549066	0.583315	0.656932	0.456552	0.470739	0.630209	0.21232	0.405103	0.56439
27	0.639017	0.191341	0.85916	0.684961	0.733396	0.808832	1.0596	1.00901	0.73889	0.704375	0.741934	0.822	0.777958	0.648184	0.455722	0.430839	0.487531	0.487054	0.537514	0.335673	0.655135	0.791093	0.564089	0.588778	0.631531	0.700185	0.486176	0.506562	0.664286	0.228358	0.434093	0.597579
28	0.67847	0.197007	0.917318	0.73424	0.78773	0.88164	1.10865	1.07433	0.765741	0.732656	0.76557	0.843242	0.813013	0.674223	0.499843	0.474385	0.542503	0.52748	0.57638	0.378469	0.695378	0.836846	0.600655	0.624271	0.674204	0.740915	0.514068	0.541074	0.693402	0.246434	0.458918	0.630513
29	0.714217	0.201789	0.968418	0.779863	0.834622	0.947032	1.15037	1.13021	0.791521	0.759749	0.78927	0.868242	0.843846	0.696496	0.541984	0.521785	0.587916	0.568176	0.613951	0.418094	0.732291	0.870408	0.636089	0.660518	0.718133	0.776308	0.536873	0.563197	0.71249	0.262383	0.482739	0.663558
30	0.747177	0.204519	1.01174	0.820368	0.876089	1.00153	1.18529	1.17543	0.81406	0.783486	0.805838	0.890656	0.871856	0.718465	0.58232	0.566031	0.634139	0.605314	0.648626	0.45749	0.765252	0.900997	0.669547	0.690448	0.753203	0.812065	0.562511	0.597884	0.73794	0.279986	0.501636	0.695108
31	0.777696	0.205325	1.0479	0.859418	0.917769	1.04195	1.21215	1.20823	0.837553	0.807569	0.825274	0.910322	0.900893	0.743705	0.618778	0.609943	0.675055	0.641379	0.680233	0.487279	0.797012	0.931353	0.704015	0.723664	0.784024	0.842006	0.587232	0.634199	0.760252	0.300686	0.522038	0.718987
32	0.804174	0.206073	1.07702	0.891174	0.953297	1.07192	1.23287	1.23586	0.859517	0.826674	0.847055	0.930316	0.930102	0.763438	0.648708	0.647968	0.703291	0.675853	0.706988	0.50944	0.826894	0.956014	0.736636	0.752426	0.818422	0.870973	0.608727	0.660021	0.782367	0.318195	0.54373	0.739321
33	0.829528	0.206201	1.10254	0.919978	0.98736	1.0983	1.24979	1.25727	0.883601	0.851903	0.871253	0.946181	0.957989	0.790678	0.674993	0.676245	0.734506	0.705667	0.730868	0.527681	0.855389	0.97767	0.76874	0.779799	0.852998	0.897738	0.631116	0.688613	0.807606	0.33773	0.559529	0.762102
34	0.852913	0.203859	1.12352	0.948572	1.01903	1.12025	1.26116	1.26859	0.904129	0.871812	0.892573	0.958826	0.983664	0.81377	0.700862	0.708753	0.760975	0.735119	0.756429	0.543033	0.881495	0.99801	0.795278	0.804983	0.885256	0.923947	0.654562	0.717745	0.828244	0.366098	0.577069	0.783653
35	0.874822	0.199597	1.13787	0.975375	1.04506	1.13163	1.26447	1.27283	0.925714	0.890078	0.91577	0.970423	1.01172	0.840581	0.72484	0.735754	0.787058	0.760318	0.780082	0.560989	0.907481	1.01566	0.820596	0.832694	0.918037	0.950414	0.678202	0.746609	0.851572	0.395938	0.594466	0.802423
36	0.893955	0.193688	1.14497	0.996336	1.06452	1.13522	1.25969	1.26909	0.94795	0.912315	0.938736	0.984138	1.03718	0.867383	0.745607	0.760586	0.813286	0.778392	0.797724	0.578049	0.930922	1.03276	0.847429	0.855021	0.947853	0.971543	0.700324	0.771187	0.873902	0.430571	0.607838	0.818122
37	0.911264	0.186051	1.14522	1.00732	1.07598	1.13647	1.2494	1.25691	0.969754	0.929639	0.963323	1.00168	1.05949	0.894634	0.76652	0.79171	0.83252	0.797435	0.815565	0.595368	0.952974	1.04842	0.870287	0.878302	0.975915	0.991943	0.721856	0.794885	0.889552	0.463724	0.625402	0.835716
38	0.927006	0.177492	1.14114	1.01495	1.08947	1.1314	1.23408	1.23579	0.991027	0.950881	0.986442	1.00747	1.08524	0.925098	0.785389	0.818962	0.852391	0.81579	0.832963	0.606841	0.974672	1.06286	0.896853	0.90003	1.00774	1.00588	0.742803	0.814307	0.905639	0.503844	0.638528	0.851698
39	0.940021	0.167879	1.12907	1.0196	1.0994	1.10867	1.20998	1.20769	1.01099	0.967142	1.00632	1.01884	1.10848	0.954173	0.802865	0.846234	0.875126	0.823806	0.845221	0.62394	0.995081	1.07099	0.922278	0.915901	1.03378	1.03246	0.762101	0.833277	0.923359	0.540924	0.650034	0.862909
40	0.951791	0.158194	1.11407	1.02144	1.10267	1.08433	1.18445	1.17744	1.03122	0.987179	1.02454	1.02812	1.12787	0.988391	0.821024	0.873888	0.895716	0.835151	0.860271	0.640095	1.0117	1.08053	0.939944	0.930324	1.05913	1.04854	0.780949	0.853827	0.936318	0.576285	0.664974	0.873341
41	0.962667	0.149904	1.09622	1.01838	1.10405	1.06054	1.15583	1.14229	1.04906	1.00873	1.0367	1.03589	1.1458	1.0182	0.83939	0.904529	0.915399	0.846168	0.873958	0.656894	1.03168	1.09568	0.963743	0.946814	1.08142	1.07071	0.796988	0.8672	0.948905	0.607092	0.677515	0.884227
42	0.97188	0.141791	1.07297	1.01052	1.10204	1.02941	1.12241	1.10049	1.06774	1.0312	1.05707	1.04564	1.1619	1.04289	0.85725	0.928893	0.936872	0.855209	0.886943	0.678335	1.04939	1.10543	0.983197	0.964806	1.10542	1.08808	0.812048	0.87866	0.960247	0.637984	0.692873	0.890477
43	0.980014	0.135585	1.04829	1.00655	1.08764	1.00199	1.0876	1.05766	1.08653	1.05572	1.07262	1.05784	1.17887	1.06759	0.873125	0.953859	0.956839	0.860894	0.898527	0.695508	1.06493	1.11495	1.00056	0.979988	1.12427	1.1049	0.827197	0.890607	0.969717	0.671349	0.705776	0.898534
44	0.987389	0.130128	1.02034	0.996781	1.07442	0.962896	1.05089	1.01672	1.10391	1.07837	1.0862	1.06915	1.19389	1.09194	0.890893	0.976444	0.972227	0.871034	0.916704	0.718055	1.07815	1.12322	1.01362	0.994354	1.13778	1.12176	0.843653	0.903283	0.97749	0.702381	0.723814	0.911295
45	0.992587	0.128213	0.987273	0.977435	1.05475	0.924863	1.01101	0.968308	1.11995	1.10369	1.09547	1.08432	1.20569	1.11059	0.90753	1.00008	0.987733	0.883865	0.927069	0.738899	1.09197	1.13202	1.02883	1.0053	1.15629	1.13741	0.856206	0.91101	0.987224	0.730472	0.74187	0.910454
46	0.997407	0.128309	0.954987	0.958228	1.02915	0.894365	0.968828	0.924369	1.13516	1.12573	1.1023	1.10231	1.21854	1.12693	0.925659	1.02234	1.006	0.897761	0.943964	0.758226	1.1037	1.1404	1.04709	1.01819	1.16521	1.14763	0.867523	0.916262	0.989478	0.758446	0.76089	0.912537
47	1.00054	0.130772	0.921671	0.939169	1.00415	0.854383	0.927378	0.883276	1.14812	1.1467	1.1072	1.11468	1.22921	1.14281	0.942489	1.04209	1.01606	0.914436	0.958937	0.780919	1.1123	1.14536	1.05696	1.02778	1.17384	1.15757	0.878119	0.920547	0.991397	0.785755	0.779926	0.912968
48	1.00425	0.136023	0.886835	0.912711	0.977483	0.817733	0.887627	0.83862	1.15938	1.16378	1.11017	1.12437	1.23705	1.16152	0.96449	1.06381	1.03547	0.933524	0.977199	0.812443	1.12223	1.15049	1.06752	1.03812	1.18425	1.17077	0.888321	0.925214	0.995671	0.808145	0.797836	0.914741
49	1.00776	0.143288	0.853616	0.891971	0.950206	0.78248	0.848313	0.79511	1.17072	1.17821	1.11366	1.13924	1.24585	1.17666	0.983913	1.08456	1.05094	0.949708	0.990313	0.844046	1.13201	1.15722	1.08035	1.05268	1.18816	1.18164	0.898538	0.930851	0.994791	0.833212	0.816896	0.916941
50	1.01217	0.151372	0.824116	0.872321	0.926961	0.746901	0.814682	0.759715	1.181	1.18985	1.11846	1.1509	1.25518	1.19063	1.00494	1.10205	1.07082	0.967724	1.00898	0.875143	1.1403	1.1607	1.0931	1.06393	1.19035	1.19341	0.910477	0.941767	0.998643	0.85697	0.836706	0.918299
51	1.01609	0.159675	0.796396	0.851679	0.905029	0.715392	0.785853	0.724028	1.18683	1.19782	1.11946	1.15909	1.25998	1.19783	1.02674	1.1224	1.08707	0.988742	1.02601	0.909505	1.14919	1.16153	1.10504	1.07708	1.19562	1.20667	0.921266	0.953322	0.995991	0.879152	0.858724	0.919142
52	1.01982	0.167776	0.772124	0.836605	0.881697	0.689295	0.760176	0.692845	1.1898	1.20009	1.12057	1.16577	1.26147	1.20109	1.04784	1.14232	1.09695	1.00819	1.04541	0.946317	1.15875	1.16578	1.11649	1.09187	1.20325	1.21634	0.930581	0.960195	0.996505	0.898951	0.878508	0.918745
53	1.02352	0.174931	0.752373	0.826417	0.862311	0.664961	0.73753	0.670647	1.18951	1.1935	1.12489	1.1689	1.26104	1.19924	1.06822	1.15783	1.11509	1.02611	1.06085	0.981211	1.1682	1.16964	1.1327	1.10562	1.20753	1.2255	0.939302	0.969273	0.998574	0.916383	0.895469	0.916813
54	1.02846	0.182857	0.734316	0.815201	0.849565	0.640893	0.718863	0.647058	1.19019	1.18861	1.1292	1.17274	1.2546	1.20582	1.09106	1.17898	1.1295	1.04457	1.07802	1.02422	1.17789	1.17134	1.14508	1.12143	1.21324	1.23838	0.94883	0.980885	0.999584	0.932914	0.915558	0.91521
55	1.0335	0.190149	0.719067	0.81185	0.832402	0.620038	0.706134	0.624911	1.1889	1.18482	1.1355	1.17522	1.24212	1.20682	1.11223	1.19869	1.14548	1.06325	1.09538	1.05835	1.18792	1.16847	1.15914	1.13776	1.22397	1.25024	0.9594	0.991362	1.00209	0.953517	0.934873	0.915157
56	1.03973	0.196445	0.708151	0.804467	0.824949	0.606328	0.691896	0.613116	1.18797	1.17362	1.14297	1.17445	1.23329	1.21551	1.13356	1.21471	1.15558	1.08441	1.11425	1.09884	1.19834	1.17551	1.17253	1.15333	1.22992	1.26043	0.970614	1.00396	1.01008	0.970414	0.952283	0.916329
57	1.04682	0.201761	0.701248	0.798908	0.820576	0.599326	0.678879	0.608551	1.18663	1.16572	1.15185	1.17316	1.23008	1.21233	1.15379	1.22936	1.16996	1.10149	1.13261	1.13555	1.21007	1.18609	1.18742	1.16793	1.2358	1.27311	0.982379	1.01664	1.01821	0.984891	0.970508	0.921651
58	1.0547	0.205485	0.69947	0.798887	0.819143	0.601224	0.674178	0.603917	1.18639	1.16401	1.1621	1.1706	1.22022	1.21504	1.17403	1.24001	1.18253	1.12328	1.15271	1.17161	1.22017	1.18924	1.19825	1.18649	1.24387	1.28301	0.993423	1.02993	1.0253	1.00041	0.988393	0.923088
59	1.06487	0.208776	0.70172	0.801208	0.824112	0.60622	0.673373	0.603689	1.18973	1.16083	1.17642	1.17016	1.22242	1.21884	1.19497	1.25419	1.1939	1.14695	1.1715	1.2083	1.23118	1.19517	1.21431	1.20423	1.25191	1.29028	1.00677	1.04584	1.03818	1.01281	1.00716	0.929861
60	1.07671	0.211827	0.705865	0.808462	0.829372	0.613329	0.666458	0.611703	1.19603	1.16063	1.19107	1.17681	1.22864	1.22299	1.21556	1.26742	1.20718	1.17032	1.19104	1.24186	1.2429	1.20261	1.22869	1.22174	1.26333	1.29812	1.02319	1.06454	1.05468	1.02617	1.02795	0.942626
61	1.09151	0.211179	0.720568	0.822458	0.843948	0.634853	0.676765	0.624818	1.20327	1.16404	1.20481	1.18235	1.2337	1.23143	1.23557	1.27964	1.2178	1.19184	1.21029	1.27829	1.25585	1.21176	1.24571	1.23965	1.27552	1.30661	1.04228	1.08232	1.07286	1.04511	1.05061	0.960479
62	1.10797	0.209135	0.740825	0.843177	0.860363	0.660231	0.699433	0.640919	1.21577	1.1767	1.22173	1.18992	1.25214	1.23838	1.25455	1.29419	1.22873	1.21178	1.22962	1.30844	1.26858	1.22318	1.25995	1.25605	1.29006	1.31367	1.06011	1.10129	1.09282	1.06372	1.06917	0.973573
63	1.12593	0.205848	0.763968	0.867132	0.878718	0.687833	0.723897	0.662262	1.22746	1.18805	1.23789	1.20108	1.26554	1.24472	1.27472	1.31644	1.24142	1.2291	1.24876	1.3379	1.28139	1.23566	1.27923	1.27212	1.29974	1.32023	1.08212	1.12198	1.11724	1.08061	1.0923	0.998484
64	1.14581	0.200933	0.793201	0.897114	0.90396	0.721633	0.752701	0.690599	1.2411	1.20011	1.25483	1.21564	1.27723	1.25768	1.29648	1.34275	1.25623	1.25017	1.26862	1.36465	1.2943	1.24654	1.29719	1.2846	1.31493	1.32827	1.10395	1.14259	1.14438	1.09977	1.10953	1.0235
65	1.16707	0.193459	0.828945	0.934438	0.935145	0.76321	0.787524	0.724406	1.25484	1.21728	1.26753	1.22977	1.29513	1.26451	1.31805	1.3671	1.27472	1.26883	1.29043	1.38916	1.30672	1.25667	1.3116	1.29881	1.32909	1.33742	1.12681	1.16115	1.17071	1.12132	1.12827	1.05262
66	1.18924	0.183398	0.870235	0.972864	0.968339	0.813036	0.833148	0.763789	1.26686	1.23085	1.27589	1.23772	1.31404	1.2758	1.33742	1.3883	1.29086	1.28786	1.31161	1.40844	1.32029	1.26965	1.32552	1.31252	1.347	1.34674	1.15142	1.1818	1.19861	1.14436	1.14896	1.08337
67	1.21297	0.172235	0.915518	1.01623	1.00672	0.865349	0.881688	0.807608	1.28156	1.2431	1.29259	1.25731	1.32756	1.28726	1.35849	1.40949	1.31536	1.31264	1.33042	1.42454	1.33329	1.28273	1.33976	1.3235	1.36622	1.35425	1.17598	1.20384	1.22647	1.16453	1.16714	1.1179
68	1.23784	0.159754	0.964176	1.06211	1.04879	0.921038	0.934441	0.854504	1.30064	1.26055	1.30703	1.27907	1.34731	1.30923	1.37504	1.42812	1.33267	1.32838	1.34693	1.4391	1.34729	1.2964	1.35462	1.33952	1.38571	1.36019	1.20207	1.22856	1.25356	1.18738	1.18516	1.15567
69	1.26413	0.145006	1.01907	1.11233	1.0936	0.98409	0.996692	0.908622	1.32073	1.28151	1.32762	1.29746	1.36491	1.33217	1.39162	1.44237	1.35155	1.34637	1.36439	1.45341	1.36136	1.31057	1.37025	1.35336	1.40287	1.36973	1.22789	1.25139	1.28184	1.20623	1.20581	1.1942
70	1.29123	0.129476	1.07665	1.16212	1.141	1.05123	1.06113	0.967777	1.34298	1.30852	1.3465	1.31806	1.37962	1.36222	1.40773	1.4618	1.37135	1.36134	1.38184	1.46232	1.37581	1.32571	1.38491	1.36837	1.42181	1.37823	1.25297	1.27282	1.30744	1.22597	1.22556	1.23306
71	1.31892	0.11468	1.13406	1.21074	1.1882	1.11468	1.12481	1.03184	1.36527	1.32845	1.37281	1.33887	1.40054	1.38568	1.42519	1.47622	1.39062	1.38152	1.39983	1.47777	1.39137	1.3403	1.40061	1.38438	1.44274	1.38881	1.2787	1.29624	1.33238	1.25022	1.2448	1.26983
72	1.34621	0.0991036	1.19382	1.26509	1.23193	1.18316	1.19208	1.09682	1.38795	1.35193	1.39147	1.35973	1.4215	1.41509	1.4414	1.48953	1.4077	1.40067	1.41815	1.49093	1.40475	1.35401	1.41714	1.39721	1.45583	1.39958	1.30315	1.31781	1.35616	1.27012	1.2645	1.30715
73	1.37317	0.0855879	1.24977	1.3036	1.27627	1.25619	1.25729	1.1555	1.41232	1.37941	1.41265	1.38443	1.44424	1.44088	1.45733	1.50079	1.42748	1.42113	1.43543	1.50184	1.41942	1.36842	1.43144	1.41014	1.47353	1.41358	1.327	1.33884	1.37929	1.29171	1.28035	1.34481
74	1.39893	0.0737774	1.30445	1.34404	1.32227	1.32307	1.31704	1.21581	1.43319	1.39371	1.42748	1.40858	1.47138	1.46481	1.4738	1.5146	1.44955	1.44248	1.45321	1.50914	1.43359	1.38233	1.44536	1.42526	1.4913	1.42373	1.3496	1.35831	1.40031	1.31169	1.29678	1.38091
75	1.42355	0.0635847	1.35814	1.38473	1.36627	1.38899	1.37807	1.27262	1.4541	1.42014	1.44507	1.42972	1.49483	1.48074	1.48846	1.52832	1.47437	1.45555	1.46832	1.51574	1.44704	1.39947	1.45693	1.43748	1.50917	1.43215	1.36999	1.37457	1.4125	1.32905	1.31646	1.41738
76	1.44517	0.0558685	1.40901	1.42082	1.40603	1.4504	1.43657	1.33121	1.47261	1.43614	1.45992	1.45243	1.51783	1.49674	1.49831	1.5451	1.49287	1.46089	1.47938	1.51331	1.45658	1.41118	1.46403	1.44806	1.52171	1.43793	1.38933	1.39226	1.42531	1.34833	1.33089	1.44985
77	1.46455	0.0523095	1.45749	1.45777	1.44093	1.50552	1.48978	1.39346	1.49123	1.45845	1.47682	1.47246	1.541	1.50743	1.50546	1.55476	1.51481	1.46317	1.48282	1.51175	1.46424	1.42315	1.46946	1.45502	1.53283	1.44076	1.40433	1.4035	1.43356	1.36597	1.34235	1.47629
78	1.47967	0.0532898	1.49909	1.49026	1.47039	1.55528	1.53586	1.44366	1.50768	1.47952	1.49016	1.49021	1.55875	1.51974	1.50801	1.55817	1.52258	1.46949	1.48449	1.50532	1.4695	1.43418	1.46735	1.46264	1.53883	1.44451	1.41408	1.41104	1.43165	1.38	1.35145	1.49629
79	1.49178	0.0587374	1.53643	1.51462	1.49933	1.59899	1.57458	1.49465	1.5219	1.49899	1.50208	1.50262	1.57082	1.53497	1.50787	1.56152	1.53231	1.46159	1.48338	1.50053	1.47249	1.44422	1.46526	1.46482	1.54421	1.44394	1.4202	1.41515	1.42909	1.38861	1.35636	1.51177
80	1.49894	0.0664123	1.56727	1.5385	1.52032	1.63529	1.60742	1.53481	1.53358	1.50919	1.51733	1.51155	1.57997	1.54988	1.50397	1.55347	1.53611	1.46025	1.47788	1.49216	1.4696	1.45113	1.45563	1.46304	1.54153	1.43668	1.42026	1.41166	1.42085	1.39319	1.35853	1.51707
81	1.50055	0.0744272	1.59043	1.55633	1.54168	1.66203	1.63248	1.55966	1.53701	1.5108	1.5291	1.51759	1.57819	1.54938	1.49623	1.54071	1.53727	1.44949	1.47268	1.48099	1.46383	1.44822	1.44378	1.45968	1.53939	1.42809	1.41522	1.40468	1.4065	1.39689	1.35404	1.514
82	1.49503	0.0822375	1.60307	1.56245	1.55551	1.68018	1.63832	1.57889	1.53349	1.5107	1.52625	1.51264	1.57391	1.54397	1.48497	1.5313	1.53179	1.43507	1.45853	1.46815	1.45124	1.44312	1.42499	1.4489	1.52572	1.41348	1.40237	1.38878	1.38521	1.38853	1.34758	1.50174
83	1.48306	0.0894914	1.60575	1.56753	1.5442	1.6872	1.64123	1.58858	1.52178	1.50137	1.51157	1.5078	1.55543	1.53272	1.4692	1.51069	1.52718	1.41484	1.44129	1.45202	1.4357	1.43924	1.40566	1.43161	1.50838	1.39358	1.38286	1.36496	1.35801	1.37626	1.32888	1.48621
84	1.46236	0.0955485	1.5971	1.5753	1.52231	1.67114	1.63464	1.58211	1.49861	1.47531	1.49208	1.48854	1.53242	1.50471	1.44964	1.49067	1.52207	1.38949	1.42065	1.42533	1.41088	1.41658	1.37442	1.40536	1.49012	1.36792	1.35555	1.34038	1.31876	1.35214	1.30913	1.45731
85	1.43001	0.0977161	1.56688	1.54972	1.49046	1.63981	1.59708	1.55732	1.46333	1.43517	1.463	1.45576	1.49672	1.46598	1.41765	1.45761	1.51045	1.3464	1.38414	1.38966	1.382	1.3927	1.34026	1.37694	1.46322	1.33687	1.32018	1.30409	1.27001	1.32182	1.28058	1.42439
86	1.38643	0.0980773	1.52296	1.51753	1.44639	1.59169	1.54338	1.51583	1.41457	1.38702	1.41738	1.40978	1.44481	1.41383	1.37677	1.42224	1.48502	1.29211	1.33955	1.34493	1.34344	1.35656	1.29887	1.3423	1.41788	1.30159	1.27443	1.25839	1.21374	1.28303	1.24017	1.37681
87	1.33046	0.0976963	1.46436	1.48067	1.38529	1.52001	1.47937	1.45645	1.35305	1.32531	1.35574	1.35158	1.38265	1.34995	1.32142	1.36828	1.44014	1.22571	1.28517	1.28782	1.29699	1.30666	1.25103	1.30041	1.37352	1.25331	1.21651	1.20219	1.14634	1.23004	1.18614	1.31784
88	1.2593	0.094782	1.38419	1.42145	1.30968	1.42502	1.39208	1.37272	1.27174	1.24152	1.27499	1.276	1.30388	1.26229	1.25466	1.30435	1.38225	1.15108	1.21739	1.21823	1.23938	1.24632	1.19293	1.24615	1.31428	1.19721	1.14656	1.13521	1.0637	1.16794	1.11815	1.24778
89	1.17257	0.091687	1.28552	1.3415	1.22065	1.3083	1.28129	1.27585	1.17174	1.14046	1.1697	1.18486	1.20891	1.15476	1.17461	1.22366	1.30596	1.0645	1.13758	1.14135	1.17179	1.16883	1.12405	1.18788	1.24276	1.13544	1.05921	1.05272	0.964571	1.0915	1.03314	1.15411
90	1.06929	0.0894866	1.16849	1.2443	1.10479	1.16936	1.15743	1.16657	1.05019	1.02204	1.04417	1.06829	1.09494	1.02152	1.08413	1.13133	1.20551	0.978054	1.04966	1.05612	1.089	1.07897	1.04212	1.11233	1.1527	1.05889	0.954613	0.955774	0.849258	0.998643	0.931737	1.03765
91	0.950898	0.0923266	1.03649	1.12335	0.972846	1.01736	1.02347	1.04544	0.902493	0.878141	0.892558	0.929516	0.954802	0.857446	0.988201	1.02955	1.09446	0.88756	0.958748	0.970684	0.993464	0.970033	0.947776	1.02724	1.04955	0.972725	0.833842	0.843786	0.718575	0.894956	0.81379	0.898103
92	0.819223	0.101285	0.895588	0.984686	0.830603	0.861234	0.883456	0.91796	0.734269	0.71295	0.715498	0.772511	0.793657	0.676727	0.881278	0.907842	0.974677	0.793381	0.860986	0.869506	0.883854	0.85045	0.837549	0.925973	0.929561	0.875739	0.701125	0.719242	0.581037	0.780307	0.682371	0.742669
93	0.677936	0.112131	0.743134	0.829572	0.681692	0.69814	0.736478	0.769786	0.556702	0.537266	0.538639	0.596333	0.618382	0.492889	0.765294	0.790115	0.844771	0.686867	0.74819	0.756528	0.760318	0.715992	0.711145	0.813794	0.794664	0.765995	0.564231	0.586426	0.445287	0.656555	0.543834	0.589052
94	0.53801	0.114524	0.592961	0.667542	0.533637	0.55159	0.594952	0.617083	0.398827	0.38151	0.380575	0.435147	0.452762	0.344139	0.639351	0.660439	0.709272	0.570626	0.631578	0.62484	0.626051	0.57255	0.581001	0.680733	0.65085	0.645121	0.432863	0.451367	0.335983	0.525329	0.407986	0.443648
95	0.411327	0.104196	0.457278	0.517824	0.398068	0.420081	0.470004	0.480415	0.278523	0.26815	0.263629	0.311623	0.321941	0.227271	0.512769	0.52892	0.569632	0.461859	0.506818	0.496618	0.485823	0.429359	0.441347	0.54637	0.494209	0.517829	0.322242	0.332021	0.255132	0.399342	0.29366	0.331055
96	0.302189	0.086699	0.339623	0.38201	0.285354	0.302841	0.361009	0.3669	0.187551	0.184661	0.177748	0.211956	0.217817	0.145575	0.39354	0.403604	0.435938	0.360526	0.390411	0.37722	0.354735	0.305646	0.314214	0.406313	0.355762	0.39174	0.235498	0.238848	0.180649	0.294852	0.205858	0.257282
97	0.209896	0.0681658	0.242749	0.265718	0.192377	0.21245	0.271177	0.272021	0.119506	0.118036	0.112962	0.140722	0.13766	0.088148	0.287972	0.292746	0.317828	0.266769	0.289712	0.272804	0.238015	0.206202	0.20611	0.27998	0.227552	0.270233	0.161239	0.166433	0.119666	0.209688	0.134806	0.1756
98	0.137008	0.0519171	0.161877	0.180981	0.121717	0.131658	0.186985	0.188045	0.0694954	0.062815	0.065041	0.092513	0.078803	0.048305	0.201379	0.207281	0.223979	0.183109	0.207876	0.184648	0.148573	0.129399	0.124216	0.176854	0.13892	0.173474	0.103714	0.106477	0.077856	0.145404	0.082599	0.106233
99	0.0818518	0.0369846	0.0985162	0.119986	0.069698	0.06781	0.115887	0.1192	0.0332604	0.031779	0.026207	0.048513	0.039381	0.020422	0.127786	0.131781	0.146639	0.112338	0.136339	0.111832	0.0862864	0.078948	0.067968	0.101505	0.078013	0.104998	0.0634102	0.06317	0.042174	0.096026	0.045986	0.069695
100	0.0404838	0.0257953	0.0496272	0.066315	0.02656	0.024031	0.066228	0.065002	0.0077452	0.011668	0.002874	0.015684	0.010671	-0.002171	0.0722476	0.07681	0.087404	0.056566	0.083023	0.057435	0.0440876	0.043132	0.030912	0.052239	0.036329	0.057826	0.0287112	0.028888	0.018056	0.052134	0.014016	0.030462
101	0.00854368	0.0172716	0.0072874	0.014817	-0.013919	-0.010047	0.028825	0.016761	-0.0123138	-0.009834	-0.014983	-0.009881	-0.009952	-0.016919	0.026039	0.035074	0.037204	0.004408	0.037034	0.016475	0.0161258	0.013792	0.005822	0.027561	0.009534	0.02392	0.00558	0.003959	-0.005466	0.021306	-0.002961	0.011062

## Sheet: PAMY
Prosthetic side			15	C:\Users\xb00012\Documents\Data\27_15_150415 SP\27_15_150415_0028.c3d	C:\Users\xb00012\Documents\Data\27_15_150415 SP\27_15_150415_0030.c3d	C:\Users\xb00012\Documents\Data\27_15_150415 SP\27_15_150415_0032.c3d	C:\Users\xb00012\Documents\Data\27_15_150415 SP\27_15_150415_0034.c3d	C:\Users\xb00012\Documents\Data\27_15_150415 SP\27_15_150415_0024.c3d	26	C:\Users\xb00012\Documents\Data\37_26_130515 SP\37_26_130515_0025.c3d	C:\Users\xb00012\Documents\Data\37_26_130515 SP\37_26_130515_0027.c3d	C:\Users\xb00012\Documents\Data\37_26_130515 SP\37_26_130515_0029.c3d	C:\Users\xb00012\Documents\Data\37_26_130515 SP\37_26_130515_0033.c3d	C:\Users\xb00012\Documents\Data\37_26_130515 SP\37_26_130515_0035.c3d	28	C:\Users\xb00012\Documents\Data\39_28_200515 SP\39_28_200515_0022.c3d	C:\Users\xb00012\Documents\Data\39_28_200515 SP\39_28_200515_0024.c3d	C:\Users\xb00012\Documents\Data\39_28_200515 SP\39_28_200515_0026.c3d	C:\Users\xb00012\Documents\Data\39_28_200515 SP\39_28_200515_0030.c3d	C:\Users\xb00012\Documents\Data\39_28_200515 SP\39_28_200515_0034.c3d	33	C:\Users\xb00012\Documents\Data\44_33_190615 SP\44_33_190615_0017.c3d	C:\Users\xb00012\Documents\Data\44_33_190615 SP\44_33_190615_0023.c3d	C:\Users\xb00012\Documents\Data\44_33_190615 SP\44_33_190615_0027.c3d	C:\Users\xb00012\Documents\Data\44_33_190615 SP\44_33_190615_0029.c3d	C:\Users\xb00012\Documents\Data\44_33_190615 SP\44_33_190615_0031.c3d	34	C:\Users\xb00012\Documents\Data\45_34_230615 SP\45_34_230615_0018.c3d	C:\Users\xb00012\Documents\Data\45_34_230615 SP\45_34_230615_0022.c3d	C:\Users\xb00012\Documents\Data\45_34_230615 SP\45_34_230615_0024.c3d	C:\Users\xb00012\Documents\Data\45_34_230615 SP\45_34_230615_0026.c3d	C:\Users\xb00012\Documents\Data\45_34_230615 SP\45_34_230615_0028.c3d
Sagittal plane			Esprit	RANKLE_MOMENTS	RANKLE_MOMENTS	RANKLE_MOMENTS	RANKLE_MOMENTS	RANKLE_MOMENTS	Esprit	LANKLE_MOMENTS	LANKLE_MOMENTS	LANKLE_MOMENTS	LANKLE_MOMENTS	LANKLE_MOMENTS	Esprit	RANKLE_MOMENTS	RANKLE_MOMENTS	RANKLE_MOMENTS	RANKLE_MOMENTS	RANKLE_MOMENTS	Esprit	RANKLE_MOMENTS	RANKLE_MOMENTS	RANKLE_MOMENTS	RANKLE_MOMENTS	RANKLE_MOMENTS	Esprit	LANKLE_MOMENTS	LANKLE_MOMENTS	LANKLE_MOMENTS	LANKLE_MOMENTS	LANKLE_MOMENTS
Ankle Moment				LINK_MODEL_BASED	LINK_MODEL_BASED	LINK_MODEL_BASED	LINK_MODEL_BASED	LINK_MODEL_BASED		LINK_MODEL_BASED	LINK_MODEL_BASED	LINK_MODEL_BASED	LINK_MODEL_BASED	LINK_MODEL_BASED		LINK_MODEL_BASED	LINK_MODEL_BASED	LINK_MODEL_BASED	LINK_MODEL_BASED	LINK_MODEL_BASED		LINK_MODEL_BASED	LINK_MODEL_BASED	LINK_MODEL_BASED	LINK_MODEL_BASED	LINK_MODEL_BASED		LINK_MODEL_BASED	LINK_MODEL_BASED	LINK_MODEL_BASED	LINK_MODEL_BASED	LINK_MODEL_BASED
101 points over stance phase				Original	Original	Original	Original	Original		Original	Original	Original	Original	Original		Original	Original	Original	Original	Original		Original	Original	Original	Original	Original		Original	Original	Original	Original	Original
ITEM	Mean	SD	C1_R	1	1	1	1	1	C1_L	1	1	1	1	1	C1_R	1	1	1	1	1	C1_R	1	1	1	1	1	C1_L	1	1	1	1	1
1	0.00044092	0.0405836	-0.0116914	0.018391	-0.043095	0.084623	-0.035568	-0.082808	-0.0012726	0.02617	-0.068574	0.04236	0.00217	-0.008489	0.0049904	0.022936	-0.016054	-0.00657	0.046284	-0.021644	0.009783	0.045379	0.082591	-0.023193	-0.025348	-0.030514	0.0003952	-0.000586	-0.005748	-0.006601	0.016905	-0.001994
2	-0.0197151	0.0406862	-0.0222514	-0.023105	-0.061201	0.008485	0.051901	-0.087337	0.0096586	-0.006704	0.029621	0.021675	0.006099	-0.002398	-0.0552118	-0.083183	-0.059176	-0.029718	-0.063276	-0.040706	-0.0279348	-0.004707	0.041181	-0.022581	-0.050033	-0.103534	-0.0028362	-0.001918	-0.008534	-0.022698	0.018165	0.000804
3	-0.0792684	0.0519022	-0.083002	-0.10128	-0.113317	-0.082684	-0.022335	-0.095394	-0.0443202	-0.100085	0.003191	-0.02963	-0.052098	-0.042979	-0.130879	-0.16197	-0.126713	-0.132682	-0.148097	-0.084932	-0.103153	-0.098287	-0.026045	-0.078242	-0.14987	-0.163321	-0.034988	0.00414	-0.070329	-0.079628	-0.00088	-0.028243
4	-0.146489	0.0468263	-0.16941	-0.187595	-0.183399	-0.170357	-0.174312	-0.131389	-0.117874	-0.157626	-0.101642	-0.094688	-0.1249	-0.110516	-0.196821	-0.218014	-0.189547	-0.21313	-0.209594	-0.153821	-0.152247	-0.143564	-0.098715	-0.163353	-0.16482	-0.190785	-0.0960892	-0.031455	-0.142395	-0.136944	-0.075977	-0.093675
5	-0.190741	0.0389314	-0.229617	-0.243896	-0.239057	-0.219686	-0.241889	-0.203558	-0.163502	-0.173954	-0.171712	-0.145245	-0.162911	-0.163686	-0.222504	-0.227865	-0.228665	-0.256646	-0.205988	-0.193358	-0.19184	-0.181881	-0.155898	-0.189856	-0.211267	-0.220299	-0.146241	-0.09989	-0.17931	-0.160799	-0.141493	-0.149712
6	-0.218451	0.0392874	-0.26216	-0.275165	-0.273657	-0.244179	-0.275204	-0.242597	-0.192881	-0.207157	-0.192863	-0.176037	-0.196007	-0.19234	-0.242654	-0.240725	-0.25818	-0.275048	-0.221246	-0.218072	-0.224076	-0.21358	-0.180685	-0.212874	-0.254338	-0.258903	-0.170484	-0.146438	-0.195276	-0.180024	-0.162576	-0.168106
7	-0.241233	0.0430203	-0.291977	-0.309453	-0.305204	-0.267848	-0.314827	-0.262552	-0.215592	-0.221318	-0.225928	-0.198415	-0.217064	-0.215237	-0.263211	-0.258336	-0.274143	-0.304567	-0.250448	-0.228559	-0.243841	-0.225378	-0.189008	-0.253978	-0.271378	-0.279464	-0.191544	-0.159525	-0.217794	-0.20356	-0.189286	-0.187556
8	-0.262045	0.0469968	-0.327552	-0.339728	-0.335195	-0.303576	-0.359462	-0.299801	-0.229483	-0.235155	-0.237847	-0.213711	-0.230556	-0.230147	-0.275545	-0.264425	-0.291527	-0.323681	-0.256127	-0.241965	-0.257977	-0.239895	-0.197295	-0.274462	-0.288983	-0.28925	-0.219668	-0.17656	-0.251426	-0.22743	-0.222255	-0.220671
9	-0.279181	0.0501096	-0.356058	-0.362738	-0.359585	-0.334187	-0.388681	-0.335101	-0.238438	-0.242882	-0.242585	-0.225845	-0.24061	-0.240267	-0.284491	-0.270827	-0.302827	-0.337435	-0.255935	-0.25543	-0.269282	-0.244052	-0.206093	-0.287169	-0.307661	-0.301435	-0.247637	-0.212712	-0.276447	-0.245842	-0.255936	-0.247246
10	-0.29432	0.0539181	-0.37909	-0.382651	-0.378841	-0.357602	-0.418019	-0.358335	-0.243834	-0.247611	-0.245953	-0.232064	-0.242077	-0.251463	-0.297117	-0.286104	-0.3133	-0.353726	-0.268601	-0.263853	-0.282587	-0.258437	-0.217727	-0.30407	-0.320926	-0.311776	-0.268975	-0.244292	-0.293628	-0.259805	-0.280473	-0.266677
11	-0.307285	0.057699	-0.396511	-0.395345	-0.394818	-0.3805	-0.436939	-0.374955	-0.246771	-0.252123	-0.249397	-0.231883	-0.243082	-0.257368	-0.313246	-0.303745	-0.33037	-0.371606	-0.281368	-0.279143	-0.291454	-0.26332	-0.224839	-0.31636	-0.328211	-0.324539	-0.288444	-0.263343	-0.313893	-0.277454	-0.301383	-0.286145
12	-0.319599	0.0598146	-0.410363	-0.407657	-0.408442	-0.397659	-0.442062	-0.395997	-0.250043	-0.251033	-0.254907	-0.240178	-0.242486	-0.261612	-0.328704	-0.31814	-0.347003	-0.385393	-0.29815	-0.294834	-0.301659	-0.277296	-0.232629	-0.326855	-0.338052	-0.333462	-0.307224	-0.282409	-0.333901	-0.290765	-0.325124	-0.303922
13	-0.330691	0.064002	-0.425115	-0.419669	-0.420572	-0.406635	-0.469894	-0.408806	-0.251991	-0.250669	-0.25747	-0.244734	-0.240771	-0.266312	-0.346098	-0.337995	-0.368439	-0.398765	-0.314216	-0.311074	-0.307017	-0.285262	-0.238076	-0.334893	-0.341946	-0.334907	-0.323235	-0.303852	-0.34366	-0.300744	-0.34631	-0.321609
14	-0.338237	0.0671606	-0.434661	-0.429273	-0.430183	-0.409788	-0.489977	-0.414083	-0.252935	-0.251862	-0.258158	-0.243149	-0.241626	-0.26988	-0.358058	-0.349793	-0.384018	-0.40776	-0.323664	-0.325056	-0.310639	-0.28898	-0.24374	-0.337548	-0.347015	-0.335913	-0.334893	-0.318154	-0.351982	-0.310168	-0.358671	-0.335491
15	-0.342458	0.068235	-0.438453	-0.436351	-0.434696	-0.413011	-0.486172	-0.422035	-0.253668	-0.253492	-0.260806	-0.242275	-0.239526	-0.272242	-0.368316	-0.359591	-0.395704	-0.414196	-0.336039	-0.336052	-0.311178	-0.291359	-0.245524	-0.339099	-0.344154	-0.335756	-0.340674	-0.328601	-0.352574	-0.310844	-0.366767	-0.344584
16	-0.345225	0.0682552	-0.439694	-0.438958	-0.438002	-0.416044	-0.479263	-0.426203	-0.256296	-0.254295	-0.263679	-0.244402	-0.240235	-0.278869	-0.378238	-0.369084	-0.407723	-0.419757	-0.346647	-0.347978	-0.310139	-0.288024	-0.252026	-0.336037	-0.34185	-0.332757	-0.341759	-0.330948	-0.348176	-0.309843	-0.370492	-0.349337
17	-0.346898	0.0683578	-0.440529	-0.440112	-0.43912	-0.416512	-0.48052	-0.42638	-0.259762	-0.255833	-0.267629	-0.244967	-0.244174	-0.286209	-0.385602	-0.377356	-0.41393	-0.422405	-0.355046	-0.359272	-0.307154	-0.283291	-0.257069	-0.330599	-0.338383	-0.326426	-0.341443	-0.329052	-0.345692	-0.307851	-0.372296	-0.352323
18	-0.347297	0.0687755	-0.439834	-0.439677	-0.438553	-0.414314	-0.480429	-0.426196	-0.263034	-0.260173	-0.273274	-0.247145	-0.244218	-0.290362	-0.392542	-0.388072	-0.41913	-0.42421	-0.362676	-0.368621	-0.301314	-0.277947	-0.257531	-0.323975	-0.331908	-0.315209	-0.339759	-0.32638	-0.341028	-0.303031	-0.372514	-0.35584
19	-0.344821	0.0694041	-0.436626	-0.437139	-0.439615	-0.411287	-0.468576	-0.426515	-0.263114	-0.262431	-0.274098	-0.249274	-0.239528	-0.290237	-0.395402	-0.390311	-0.421341	-0.422338	-0.368051	-0.374969	-0.291456	-0.2641	-0.254152	-0.31576	-0.318303	-0.304963	-0.337509	-0.323257	-0.337789	-0.299218	-0.372247	-0.355032
20	-0.34074	0.0703411	-0.43081	-0.434669	-0.436364	-0.406952	-0.45047	-0.425595	-0.260928	-0.265885	-0.267627	-0.249652	-0.236052	-0.285424	-0.397555	-0.393587	-0.419883	-0.420395	-0.37601	-0.377902	-0.278266	-0.252047	-0.244959	-0.302729	-0.301838	-0.289758	-0.336138	-0.318546	-0.333619	-0.301373	-0.37169	-0.355464
21	-0.334739	0.0725738	-0.422154	-0.427095	-0.429013	-0.39751	-0.436124	-0.421028	-0.25607	-0.267213	-0.256731	-0.250501	-0.230457	-0.275448	-0.400235	-0.394747	-0.421206	-0.420639	-0.379471	-0.38511	-0.262384	-0.23769	-0.234861	-0.285272	-0.28382	-0.270278	-0.33285	-0.311148	-0.330764	-0.297177	-0.368761	-0.356402
22	-0.326694	0.0751662	-0.411886	-0.415517	-0.421165	-0.385507	-0.425582	-0.411657	-0.248077	-0.2657	-0.243743	-0.252072	-0.216847	-0.262021	-0.399175	-0.39376	-0.414434	-0.416066	-0.384829	-0.386788	-0.246654	-0.218892	-0.224777	-0.271119	-0.26382	-0.254662	-0.32768	-0.302722	-0.326456	-0.287569	-0.366349	-0.355306
23	-0.318003	0.0792316	-0.40068	-0.404318	-0.413394	-0.373743	-0.411695	-0.400252	-0.237955	-0.26444	-0.229111	-0.246342	-0.200929	-0.248952	-0.400394	-0.394817	-0.413912	-0.41388	-0.388643	-0.390718	-0.228662	-0.203943	-0.208487	-0.252656	-0.242059	-0.236167	-0.322322	-0.295182	-0.317809	-0.284193	-0.361531	-0.352897
24	-0.308021	0.0832473	-0.388633	-0.394858	-0.401551	-0.362382	-0.393693	-0.390683	-0.225945	-0.259339	-0.212369	-0.236454	-0.184731	-0.236832	-0.397967	-0.390919	-0.408872	-0.405941	-0.391624	-0.392478	-0.209451	-0.187735	-0.189606	-0.235461	-0.221386	-0.213065	-0.31811	-0.292075	-0.313404	-0.280661	-0.356018	-0.348391
25	-0.297113	0.0877362	-0.377135	-0.383935	-0.388867	-0.351663	-0.377675	-0.383535	-0.212047	-0.25061	-0.194051	-0.228037	-0.16795	-0.219585	-0.394703	-0.384935	-0.403316	-0.398623	-0.393655	-0.392985	-0.19031	-0.167791	-0.173976	-0.214726	-0.202749	-0.192309	-0.31137	-0.286695	-0.305658	-0.274953	-0.347615	-0.341928
26	-0.285766	0.0919281	-0.365881	-0.370572	-0.379975	-0.341317	-0.365796	-0.371746	-0.197421	-0.23747	-0.177142	-0.219708	-0.14995	-0.202837	-0.39011	-0.37915	-0.394492	-0.38692	-0.397402	-0.392584	-0.172208	-0.151619	-0.158365	-0.198943	-0.183396	-0.168718	-0.303212	-0.277784	-0.297458	-0.269428	-0.337243	-0.334147
27	-0.272951	0.0962487	-0.354179	-0.356204	-0.372096	-0.330735	-0.352601	-0.359261	-0.180312	-0.22253	-0.158429	-0.207053	-0.127971	-0.185577	-0.38148	-0.366503	-0.384052	-0.374501	-0.395114	-0.387231	-0.152538	-0.137231	-0.139689	-0.180633	-0.16263	-0.142509	-0.296244	-0.272235	-0.288814	-0.263277	-0.329096	-0.327796
28	-0.258459	0.101606	-0.340817	-0.339274	-0.356163	-0.32041	-0.33829	-0.34995	-0.158639	-0.208766	-0.134463	-0.192349	-0.091857	-0.16576	-0.372765	-0.354457	-0.371999	-0.36736	-0.390001	-0.380007	-0.132755	-0.119798	-0.120625	-0.1632	-0.139893	-0.120258	-0.287321	-0.26596	-0.278019	-0.252643	-0.319837	-0.320147
29	-0.242605	0.105828	-0.324837	-0.315454	-0.337043	-0.309815	-0.324876	-0.336998	-0.136373	-0.193954	-0.106317	-0.175789	-0.059316	-0.146491	-0.361385	-0.341163	-0.357924	-0.355999	-0.384298	-0.36754	-0.113179	-0.104744	-0.104626	-0.143716	-0.119446	-0.093363	-0.277249	-0.255029	-0.267995	-0.247761	-0.308672	-0.306786
30	-0.22551	0.10987	-0.307916	-0.289435	-0.316074	-0.297759	-0.312482	-0.32383	-0.113488	-0.174259	-0.077289	-0.158048	-0.037813	-0.120032	-0.347342	-0.324765	-0.341294	-0.342449	-0.371337	-0.356866	-0.0908556	-0.087615	-0.086955	-0.119501	-0.095085	-0.065122	-0.267949	-0.248236	-0.257156	-0.241494	-0.295325	-0.297534
31	-0.207039	0.115453	-0.289288	-0.263247	-0.290319	-0.284809	-0.297618	-0.310447	-0.0868754	-0.152772	-0.047512	-0.138726	-0.004017	-0.09135	-0.33411	-0.307439	-0.327378	-0.329163	-0.360102	-0.346468	-0.0674566	-0.070166	-0.066413	-0.097118	-0.070361	-0.033225	-0.257463	-0.242345	-0.245307	-0.229785	-0.283202	-0.286677
32	-0.185329	0.120517	-0.267419	-0.234602	-0.259893	-0.270543	-0.280977	-0.291081	-0.057371	-0.129152	-0.014125	-0.113352	0.034073	-0.064299	-0.31552	-0.287198	-0.308169	-0.311841	-0.344188	-0.326202	-0.041722	-0.050049	-0.047171	-0.072116	-0.043074	0.0038	-0.244616	-0.23334	-0.229021	-0.220734	-0.269659	-0.270324
33	-0.161607	0.125977	-0.244524	-0.202884	-0.232155	-0.252995	-0.261047	-0.273539	-0.0261476	-0.099239	0.020959	-0.087223	0.070038	-0.035273	-0.296367	-0.267039	-0.288762	-0.290265	-0.327841	-0.307929	-0.0132562	-0.029304	-0.023592	-0.042874	-0.014066	0.043555	-0.227741	-0.222298	-0.207935	-0.208265	-0.25025	-0.249955
34	-0.13498	0.130706	-0.218656	-0.172612	-0.200822	-0.22948	-0.23553	-0.254835	0.0074884	-0.063317	0.054676	-0.056922	0.105675	-0.00267	-0.273658	-0.23763	-0.262983	-0.273271	-0.307284	-0.287123	0.0170316	-0.00533	0.006176	-0.018643	0.020189	0.082766	-0.207104	-0.207081	-0.186476	-0.187865	-0.227566	-0.226533
35	-0.10416	0.133579	-0.189547	-0.137513	-0.164663	-0.204583	-0.213982	-0.226996	0.0418464	-0.028475	0.087023	-0.022989	0.144031	0.029642	-0.240444	-0.19703	-0.22888	-0.244144	-0.280701	-0.251466	0.0513906	0.023737	0.036152	0.020835	0.05377	0.122459	-0.184044	-0.184777	-0.166153	-0.165085	-0.20496	-0.199247
36	-0.0712547	0.135214	-0.159677	-0.098915	-0.127969	-0.182001	-0.190372	-0.199127	0.0757776	0.005414	0.121808	0.009859	0.180826	0.060981	-0.199246	-0.153364	-0.185993	-0.200296	-0.247309	-0.209266	0.0871436	0.054713	0.066234	0.057405	0.092237	0.165129	-0.160272	-0.162577	-0.141873	-0.145291	-0.179984	-0.171637
37	-0.0353775	0.1369	-0.125723	-0.059563	-0.086276	-0.152848	-0.15837	-0.171558	0.112923	0.044785	0.161456	0.045801	0.21831	0.094265	-0.155526	-0.110704	-0.141423	-0.15833	-0.207532	-0.15964	0.125962	0.090747	0.105658	0.095647	0.133282	0.204475	-0.134524	-0.138902	-0.11517	-0.120608	-0.151942	-0.145998
38	0.00239024	0.137662	-0.0898114	-0.016566	-0.03989	-0.122229	-0.129296	-0.141076	0.151046	0.086908	0.199139	0.081709	0.256308	0.131165	-0.106159	-0.061976	-0.09269	-0.108882	-0.160238	-0.107007	0.164463	0.126415	0.140679	0.136384	0.174872	0.243964	-0.107587	-0.115444	-0.0872	-0.094446	-0.123301	-0.117546
39	0.0413055	0.139349	-0.053699	0.027332	0.00891	-0.096228	-0.098906	-0.109603	0.188871	0.127235	0.237239	0.11945	0.292043	0.168389	-0.0557128	-0.015002	-0.039923	-0.055631	-0.110233	-0.057775	0.206679	0.167459	0.178799	0.182379	0.215271	0.289487	-0.079611	-0.090986	-0.059012	-0.068729	-0.094102	-0.085226
40	0.08174	0.140723	-0.0158158	0.072455	0.055845	-0.065436	-0.064668	-0.077275	0.228938	0.168887	0.278343	0.15963	0.3313	0.206528	-0.0024576	0.037118	0.012726	-0.003136	-0.058425	-0.000571	0.248106	0.211587	0.220421	0.223425	0.254366	0.330733	-0.0500708	-0.062358	-0.031082	-0.040863	-0.061652	-0.054399
41	0.12404	0.142026	0.0230228	0.117654	0.098439	-0.029739	-0.029651	-0.041589	0.269819	0.211922	0.320138	0.198828	0.372299	0.245908	0.0535686	0.089875	0.065431	0.052151	0.003635	0.056751	0.291594	0.253267	0.26136	0.266504	0.302794	0.374047	-0.017805	-0.032368	0.001139	-0.008625	-0.026717	-0.022454
42	0.167113	0.143242	0.0654034	0.162083	0.148367	0.007257	0.009219	9.1e-05	0.308122	0.245356	0.360953	0.236618	0.411458	0.286224	0.109827	0.142989	0.124522	0.10881	0.057485	0.11533	0.337118	0.298372	0.304932	0.314748	0.347861	0.419678	0.0150952	-0.001324	0.031984	0.025787	0.006858	0.012171
43	0.211182	0.144154	0.110019	0.209771	0.199155	0.045804	0.052433	0.042932	0.348591	0.285273	0.403758	0.276265	0.449394	0.328266	0.164984	0.195063	0.178434	0.170841	0.109032	0.171549	0.381905	0.348492	0.348864	0.357587	0.389891	0.464689	0.0504104	0.031407	0.067266	0.061432	0.044747	0.0472
44	0.257135	0.14455	0.155988	0.258996	0.245343	0.090603	0.099108	0.085892	0.391335	0.335841	0.447583	0.316243	0.490266	0.366743	0.221413	0.252075	0.235062	0.224966	0.167739	0.227225	0.427639	0.395957	0.391426	0.406333	0.436528	0.507949	0.0892994	0.0664	0.108388	0.100575	0.085713	0.085421
45	0.30357	0.143595	0.203373	0.304605	0.292719	0.139912	0.148122	0.131508	0.433476	0.383197	0.490367	0.357208	0.529237	0.40737	0.277498	0.305176	0.291326	0.282852	0.223078	0.285059	0.472355	0.441336	0.434296	0.454611	0.480384	0.551149	0.131147	0.110825	0.147123	0.144589	0.125921	0.127278
46	0.349636	0.14394	0.248415	0.34779	0.339612	0.183013	0.192615	0.179047	0.474972	0.425997	0.530796	0.400402	0.566613	0.451052	0.332717	0.361188	0.347466	0.340234	0.278312	0.336385	0.519879	0.491099	0.480163	0.50267	0.52983	0.595634	0.172194	0.157633	0.183463	0.187927	0.165881	0.166066
47	0.396096	0.143483	0.294412	0.395242	0.389281	0.225893	0.236576	0.22507	0.514836	0.466404	0.57101	0.441261	0.606166	0.489338	0.388789	0.415723	0.402241	0.396918	0.330839	0.398225	0.566225	0.540478	0.525703	0.549236	0.57801	0.637696	0.216216	0.1967	0.231017	0.232972	0.209828	0.210561
48	0.443177	0.141983	0.341853	0.443426	0.43531	0.27163	0.288428	0.270469	0.55579	0.504995	0.613532	0.48478	0.645725	0.529917	0.445003	0.471002	0.46241	0.457422	0.382893	0.451286	0.610831	0.589574	0.567218	0.596845	0.620977	0.679539	0.26241	0.241488	0.279316	0.279157	0.257862	0.254225
49	0.490081	0.141083	0.388041	0.487948	0.474605	0.314147	0.341137	0.322367	0.596888	0.547244	0.655702	0.522874	0.685086	0.573532	0.50115	0.526722	0.519173	0.512795	0.439816	0.507242	0.656722	0.636466	0.612229	0.640469	0.668568	0.725876	0.307607	0.288812	0.324309	0.323915	0.301707	0.299291
50	0.5368	0.140819	0.433547	0.529524	0.523822	0.358386	0.388903	0.3671	0.638404	0.591067	0.699359	0.558282	0.724953	0.618358	0.556064	0.580757	0.573941	0.573124	0.493045	0.559455	0.702649	0.687771	0.654166	0.687299	0.716554	0.767455	0.353335	0.329079	0.370166	0.370684	0.348695	0.34805
51	0.582724	0.140263	0.476795	0.572041	0.566411	0.407002	0.433942	0.404579	0.680247	0.629904	0.743627	0.600607	0.764316	0.662782	0.609916	0.635192	0.628261	0.626421	0.549208	0.610498	0.746917	0.734854	0.694084	0.733077	0.763488	0.809083	0.399743	0.377145	0.416429	0.416147	0.395019	0.393973
52	0.628394	0.139083	0.522509	0.616394	0.602803	0.456043	0.483724	0.453583	0.720678	0.671916	0.786335	0.639331	0.801054	0.704756	0.664671	0.689306	0.683524	0.676561	0.606011	0.667954	0.789989	0.783574	0.735215	0.775035	0.806168	0.849954	0.444121	0.422213	0.461372	0.459182	0.439273	0.438567
53	0.673475	0.137955	0.567266	0.657932	0.640363	0.500424	0.53362	0.503991	0.760592	0.713117	0.827114	0.676287	0.839385	0.747057	0.717875	0.741802	0.742108	0.730508	0.657635	0.717323	0.832418	0.834772	0.775354	0.816538	0.847529	0.887896	0.489225	0.461276	0.509168	0.502946	0.485887	0.486846
54	0.717007	0.13581	0.607735	0.695417	0.673396	0.541398	0.578787	0.549675	0.80083	0.752781	0.867248	0.715281	0.877392	0.791449	0.768429	0.792756	0.789139	0.786208	0.708364	0.765677	0.871231	0.87622	0.813376	0.852868	0.89187	0.921822	0.536811	0.513142	0.554857	0.549901	0.532744	0.533411
55	0.758847	0.134415	0.647217	0.728446	0.709264	0.584913	0.621074	0.592388	0.840045	0.790497	0.906464	0.756353	0.912372	0.83454	0.819811	0.844051	0.840165	0.836098	0.760818	0.817922	0.907225	0.917558	0.849142	0.887153	0.927205	0.955069	0.579934	0.556171	0.598138	0.594718	0.575266	0.575378
56	0.799599	0.132145	0.685722	0.757452	0.740679	0.631984	0.668491	0.630006	0.876177	0.82575	0.94104	0.795622	0.946034	0.872437	0.869265	0.891739	0.891441	0.885385	0.81119	0.866569	0.942795	0.95326	0.886242	0.92735	0.961455	0.985669	0.624035	0.602581	0.643317	0.637372	0.618841	0.618066
57	0.838654	0.130272	0.721115	0.788052	0.763429	0.677273	0.709243	0.667577	0.910962	0.861756	0.977261	0.829609	0.976023	0.910162	0.916812	0.940882	0.936607	0.931718	0.860591	0.914261	0.976774	0.989825	0.918506	0.962834	1.00118	1.01153	0.667608	0.646714	0.688217	0.679654	0.660886	0.662571
58	0.874981	0.129238	0.751554	0.812567	0.782923	0.714537	0.740872	0.706869	0.944665	0.899704	1.0114	0.864192	1.0017	0.946326	0.965108	0.989564	0.985083	0.980228	0.909343	0.961322	1.00571	1.017	0.951482	0.993101	1.02923	1.03777	0.707866	0.688098	0.729188	0.721143	0.702933	0.697967
59	0.909211	0.12853	0.777869	0.832404	0.797005	0.746813	0.774786	0.738339	0.975043	0.93163	1.03923	0.900515	1.02342	0.980416	1.00818	1.03155	1.02732	1.02261	0.954342	1.00506	1.03656	1.051	0.984621	1.02126	1.06084	1.06506	0.748412	0.731709	0.765782	0.76089	0.745112	0.738568
60	0.941979	0.127831	0.803816	0.854225	0.818881	0.778534	0.801196	0.766242	1.00331	0.963443	1.06627	0.934241	1.0412	1.01138	1.05131	1.07293	1.06594	1.06835	1.00256	1.04679	1.06381	1.08576	1.01204	1.05081	1.08675	1.08367	0.787651	0.775096	0.803367	0.797405	0.782863	0.779523
61	0.971716	0.126696	0.829008	0.874845	0.841528	0.810736	0.82407	0.79386	1.02706	0.995743	1.08473	0.9633	1.05602	1.03552	1.09169	1.11236	1.10486	1.10558	1.04781	1.08783	1.08709	1.10913	1.03935	1.07742	1.10936	1.10019	0.823731	0.81266	0.84249	0.832337	0.816632	0.814537
62	0.99938	0.126444	0.850827	0.892777	0.855255	0.837515	0.850512	0.818075	1.04831	1.02066	1.0991	0.991519	1.07094	1.05936	1.12974	1.14978	1.14249	1.14168	1.0896	1.12517	1.10959	1.12978	1.06549	1.09827	1.12794	1.12646	0.858426	0.846915	0.877185	0.86692	0.851919	0.849189
63	1.02541	0.126268	0.873604	0.912143	0.880294	0.859591	0.873618	0.842376	1.06829	1.04459	1.11637	1.01623	1.08594	1.07835	1.16597	1.18685	1.17724	1.17911	1.12738	1.15926	1.12901	1.15178	1.08628	1.1213	1.14367	1.14202	0.890164	0.883205	0.907515	0.897536	0.882771	0.879791
64	1.04967	0.125537	0.896607	0.93316	0.903291	0.882291	0.896466	0.867829	1.08446	1.06424	1.13128	1.03562	1.09871	1.09247	1.19899	1.21767	1.20709	1.21348	1.16148	1.19523	1.14745	1.16827	1.10608	1.14412	1.15664	1.16214	0.920839	0.916413	0.939752	0.925835	0.910652	0.911545
65	1.07185	0.123832	0.92016	0.952424	0.924852	0.91019	0.919798	0.893536	1.09959	1.08469	1.1401	1.05309	1.1114	1.10866	1.22834	1.24716	1.23686	1.23959	1.19588	1.22221	1.16219	1.18605	1.12581	1.15864	1.16633	1.17413	0.948957	0.947366	0.967396	0.951055	0.937235	0.941735
66	1.09331	0.121878	0.945437	0.973875	0.951148	0.939268	0.940733	0.922162	1.11432	1.10369	1.15052	1.07142	1.1248	1.12117	1.25612	1.27073	1.26341	1.26279	1.22494	1.25874	1.17565	1.19998	1.14049	1.17508	1.17518	1.18751	0.975022	0.978641	0.990312	0.975323	0.962812	0.968023
67	1.11317	0.118628	0.97102	0.996514	0.975813	0.966774	0.963478	0.95252	1.12596	1.11706	1.15786	1.08715	1.13639	1.13131	1.27924	1.29085	1.28377	1.28813	1.25069	1.28278	1.18824	1.21064	1.15308	1.19653	1.18112	1.19982	1.00139	1.00658	1.01477	1.00395	0.987251	0.994413
68	1.13168	0.114443	0.998035	1.02415	1.00082	0.998051	0.985293	0.981858	1.13611	1.1299	1.16405	1.10379	1.14374	1.13908	1.29864	1.30642	1.29933	1.30294	1.27424	1.31029	1.19964	1.22295	1.16508	1.21064	1.18589	1.21365	1.02599	1.03029	1.03916	1.0283	1.00887	1.02331
69	1.148	0.109233	1.02524	1.055	1.02778	1.02947	1.00432	1.00965	1.14518	1.14218	1.16964	1.11959	1.14939	1.14508	1.31336	1.31655	1.31162	1.31617	1.28984	1.33261	1.20783	1.23056	1.17351	1.22184	1.18979	1.22345	1.04841	1.05569	1.0586	1.05022	1.03002	1.04751
70	1.16158	0.102899	1.05068	1.07851	1.05398	1.05704	1.02555	1.03834	1.15373	1.15361	1.17292	1.13312	1.15599	1.15302	1.32379	1.32599	1.32211	1.32842	1.2962	1.34621	1.20983	1.23139	1.17901	1.22853	1.18545	1.22478	1.06989	1.08146	1.08	1.07115	1.04607	1.07079
71	1.17332	0.0967134	1.07596	1.10694	1.07794	1.0821	1.04634	1.06647	1.16046	1.16457	1.17318	1.1452	1.16202	1.15733	1.33272	1.33181	1.32901	1.33428	1.309	1.35949	1.2085	1.23073	1.17751	1.22907	1.18213	1.22304	1.08895	1.10349	1.0967	1.08897	1.06278	1.09282
72	1.18209	0.0896644	1.09914	1.13121	1.10619	1.10526	1.06429	1.08877	1.16445	1.17133	1.17271	1.15495	1.16446	1.15878	1.33535	1.3337	1.33071	1.33391	1.31337	1.36508	1.205	1.22791	1.17328	1.22991	1.17392	1.21998	1.1065	1.12163	1.10997	1.10947	1.08057	1.11087
73	1.18824	0.0823547	1.1185	1.1477	1.12951	1.12716	1.07984	1.1083	1.16722	1.17231	1.17469	1.16713	1.16404	1.15795	1.33401	1.32782	1.32912	1.33123	1.31972	1.36216	1.19825	1.2196	1.16704	1.2266	1.16561	1.21243	1.12323	1.13727	1.12735	1.12584	1.09639	1.12928
74	1.1924	0.0756325	1.1364	1.16452	1.14904	1.14813	1.09422	1.12608	1.16767	1.17356	1.16956	1.17693	1.16379	1.15449	1.33075	1.32342	1.32872	1.3246	1.31832	1.35866	1.18887	1.20864	1.16477	1.21425	1.15514	1.20158	1.13834	1.14774	1.13906	1.13942	1.11286	1.1526
75	1.19326	0.0700869	1.1507	1.17558	1.16806	1.16445	1.10546	1.13996	1.16522	1.16817	1.16243	1.18174	1.1605	1.15328	1.32431	1.31743	1.31748	1.31932	1.31362	1.35368	1.17657	1.19574	1.15586	1.19983	1.14303	1.18837	1.14949	1.15043	1.15191	1.15452	1.12828	1.1623
76	1.18975	0.0657111	1.15934	1.1845	1.17542	1.17536	1.11268	1.14875	1.15969	1.15985	1.15427	1.18507	1.15178	1.1475	1.31312	1.30664	1.30961	1.30457	1.30233	1.34246	1.15961	1.1779	1.13691	1.18498	1.12842	1.16984	1.15697	1.15278	1.16259	1.16295	1.1398	1.1667
77	1.18427	0.0630597	1.16593	1.18966	1.18665	1.18342	1.1179	1.15201	1.15124	1.14896	1.13928	1.18553	1.14307	1.13935	1.30074	1.29452	1.29957	1.2892	1.29298	1.32746	1.14231	1.15921	1.12485	1.16511	1.11027	1.1521	1.16112	1.14892	1.16989	1.16473	1.15022	1.17181
78	1.17561	0.0615082	1.16825	1.18895	1.19346	1.18651	1.12082	1.15151	1.13999	1.13302	1.12217	1.17833	1.1344	1.13201	1.28563	1.28144	1.28425	1.2696	1.28523	1.30766	1.12304	1.13209	1.10324	1.14442	1.10395	1.13148	1.16114	1.13952	1.17366	1.16377	1.15574	1.17301
79	1.16366	0.059365	1.16532	1.18475	1.18876	1.18375	1.11875	1.1506	1.12421	1.11388	1.1001	1.16646	1.12229	1.11836	1.26543	1.26726	1.26264	1.24556	1.26672	1.285	1.10767	1.11154	1.08583	1.12527	1.10592	1.1098	1.15567	1.1264	1.16988	1.15771	1.15529	1.16907
80	1.14934	0.0567815	1.15699	1.16943	1.18582	1.17616	1.11125	1.14231	1.10473	1.0914	1.07888	1.14983	1.10682	1.09672	1.24265	1.24165	1.24011	1.22773	1.24457	1.2592	1.09743	1.09979	1.07939	1.1187	1.10194	1.08732	1.14492	1.10816	1.16191	1.13977	1.15366	1.16111
81	1.12928	0.0537139	1.14336	1.15101	1.17273	1.16341	1.10395	1.12568	1.08327	1.06783	1.05359	1.12541	1.09193	1.07758	1.2112	1.20832	1.2144	1.19105	1.2168	1.22544	1.07786	1.07427	1.09064	1.09305	1.07167	1.05965	1.13072	1.08629	1.15379	1.11802	1.14902	1.14649
82	1.1018	0.0528612	1.12814	1.13451	1.15541	1.14742	1.09472	1.10867	1.05865	1.03793	1.02464	1.09722	1.07287	1.0606	1.16952	1.16723	1.17262	1.15214	1.17663	1.179	1.04379	1.0327	1.0902	1.05198	1.01639	1.02768	1.10888	1.05836	1.13269	1.08988	1.13325	1.13024
83	1.06901	0.0573452	1.1103	1.11775	1.13814	1.12911	1.0793	1.0872	1.03172	1.00716	0.998865	1.06358	1.0506	1.03838	1.12974	1.12925	1.13686	1.1083	1.13806	1.13622	0.99566	0.977573	1.05081	0.992211	0.965006	0.992695	1.07763	1.01579	1.09751	1.05333	1.11123	1.11027
84	1.034	0.0622476	1.08746	1.10214	1.11549	1.10195	1.05755	1.06016	1.00523	0.981964	0.97029	1.02905	1.02755	1.01727	1.0911	1.09169	1.10111	1.06667	1.10299	1.09303	0.945348	0.930824	0.983014	0.936588	0.923054	0.953262	1.04089	0.967629	1.06164	1.01309	1.0794	1.08266
85	0.998897	0.0660815	1.06081	1.07293	1.0903	1.0732	1.03668	1.03092	0.975385	0.950309	0.940462	0.992839	1.0018	0.991519	1.05133	1.05214	1.06605	1.02668	1.06367	1.0481	0.899256	0.8879	0.919018	0.895226	0.883585	0.91055	1.00771	0.931948	1.02832	0.972934	1.04891	1.05643
86	0.964593	0.0697154	1.03227	1.03404	1.06174	1.04906	1.01625	1.00027	0.941431	0.915318	0.911628	0.949927	0.969827	0.960457	1.01236	1.01037	1.03026	0.985021	1.02712	1.00902	0.856254	0.84691	0.877062	0.853327	0.838135	0.865838	0.980649	0.905956	0.999009	0.940512	1.0278	1.02997
87	0.928502	0.0703132	0.995548	0.994607	1.02199	1.01126	0.98892	0.960963	0.90556	0.881235	0.878834	0.903633	0.937421	0.926678	0.968732	0.971331	0.996584	0.942449	0.977367	0.955931	0.818326	0.81087	0.846491	0.812741	0.797599	0.82393	0.954342	0.87879	0.969081	0.91004	1.00706	1.00674
88	0.891389	0.0680742	0.949193	0.951539	0.971902	0.9645	0.948247	0.909779	0.866333	0.847368	0.841177	0.852354	0.901912	0.888856	0.929434	0.930083	0.960028	0.903513	0.936303	0.917241	0.785935	0.778962	0.809756	0.782761	0.764253	0.793945	0.926051	0.854268	0.93672	0.874411	0.981769	0.983085
89	0.852135	0.0662953	0.90173	0.905464	0.92629	0.918909	0.901685	0.856302	0.823769	0.810299	0.803976	0.803776	0.855598	0.845194	0.890299	0.891499	0.923091	0.863934	0.900839	0.87213	0.752613	0.747308	0.769299	0.753485	0.732207	0.760766	0.892267	0.815023	0.900765	0.840973	0.951174	0.953401
90	0.808936	0.0653534	0.848296	0.8542	0.86816	0.865789	0.854205	0.799124	0.77826	0.766907	0.76487	0.755895	0.80945	0.794176	0.852986	0.859473	0.889104	0.816527	0.863725	0.836102	0.713226	0.712155	0.731633	0.711317	0.692699	0.718324	0.851911	0.774055	0.858253	0.80106	0.90799	0.918195
91	0.760873	0.0634072	0.789698	0.795141	0.805617	0.808463	0.801856	0.737413	0.724816	0.715605	0.717769	0.697977	0.756143	0.736587	0.811115	0.819158	0.845556	0.76829	0.830346	0.792223	0.673853	0.671934	0.689763	0.670856	0.657117	0.679597	0.804882	0.729627	0.809661	0.754059	0.856553	0.874511
92	0.706816	0.0615007	0.729418	0.730616	0.752414	0.750907	0.737886	0.675268	0.664711	0.658663	0.665003	0.632728	0.694271	0.672892	0.763073	0.771353	0.799237	0.716663	0.78569	0.742421	0.629019	0.627571	0.647493	0.624327	0.613709	0.631996	0.747857	0.67566	0.752241	0.70278	0.795898	0.812706
93	0.647669	0.0610441	0.666631	0.665888	0.698659	0.687218	0.670485	0.610906	0.597739	0.590262	0.604524	0.564709	0.629187	0.600012	0.711298	0.720944	0.747541	0.663253	0.737693	0.687057	0.578986	0.576685	0.603902	0.569337	0.562546	0.582458	0.683692	0.61431	0.68714	0.645406	0.722187	0.749419
94	0.581084	0.0610185	0.596664	0.589728	0.628252	0.619787	0.603387	0.542168	0.520881	0.51216	0.530821	0.489031	0.55411	0.518282	0.651831	0.658142	0.681073	0.604396	0.685401	0.630141	0.523608	0.520188	0.552876	0.508698	0.509067	0.527209	0.612435	0.546583	0.612636	0.583007	0.638888	0.68106
95	0.50639	0.0617478	0.521335	0.508545	0.552781	0.549833	0.525604	0.469912	0.437537	0.427423	0.44882	0.405391	0.474763	0.431287	0.584212	0.589544	0.611589	0.535572	0.623946	0.56041	0.459491	0.452017	0.491542	0.443013	0.448216	0.462667	0.529376	0.468583	0.526626	0.510815	0.545412	0.595443
96	0.426492	0.0636875	0.445885	0.429594	0.477042	0.472971	0.450325	0.399491	0.349219	0.330371	0.370768	0.319499	0.385596	0.339863	0.5105	0.511588	0.535669	0.462433	0.554341	0.488467	0.388835	0.380018	0.422773	0.368361	0.376963	0.396058	0.438023	0.379799	0.433525	0.430621	0.439956	0.506215
97	0.341061	0.0647546	0.370035	0.347164	0.405612	0.395265	0.373372	0.328764	0.256105	0.235146	0.282756	0.231622	0.284863	0.24614	0.426154	0.42301	0.447408	0.380288	0.469183	0.410879	0.311617	0.302196	0.342835	0.287465	0.301108	0.324483	0.341394	0.288244	0.336207	0.347975	0.334184	0.40036
98	0.255209	0.062299	0.293826	0.263611	0.349198	0.318981	0.282641	0.254699	0.171875	0.152464	0.195501	0.147981	0.196871	0.166557	0.333133	0.328157	0.350989	0.291781	0.366358	0.328378	0.232278	0.221141	0.257022	0.208234	0.228076	0.246915	0.244935	0.205715	0.240332	0.257733	0.228095	0.292802
99	0.168183	0.0510607	0.186626	0.180039	0.136099	0.2391	0.197268	0.180624	0.101285	0.084485	0.119968	0.080454	0.121494	0.100022	0.236626	0.233835	0.258875	0.202151	0.252319	0.235951	0.161572	0.151681	0.18074	0.138657	0.159438	0.177346	0.154804	0.127029	0.147297	0.168862	0.129694	0.20114
100	0.0930983	0.0468467	0.091521	0.097798	-0.030579	0.161712	0.120739	0.107935	0.0479752	0.03356	0.061615	0.032688	0.064002	0.048011	0.144699	0.146381	0.164325	0.118323	0.140224	0.15424	0.104641	0.096622	0.113934	0.087409	0.103986	0.121254	0.0766558	0.052992	0.064906	0.092888	0.053077	0.119416
101	0.0382976	0.0290924	0.0560532	0.017728	0.08896	0.089396	0.047827	0.036355	0.0111502	-0.000773	0.022225	-0.003615	0.026236	0.011678	0.0543696	0.048793	0.076448	0.029244	0.048911	0.068452	0.0586324	0.05177	0.063509	0.045647	0.058735	0.073501	0.0112828	0.000588	0.000649	0.03063	-0.007367	0.031914

## Sheet: T&D
	TF1	TF2	TF3	TF4	TF5
Speed (m/s)	1.477	1.153	0.943	1.155	1.155
Stride Length (m)	1.561	1.257	1.399	1.446	1.336
Prosthetic side step length (m)	0.869	0.688	0.745	0.794	0.745
Sound side step length (m)	0.691	0.569	0.654	0.651	0.591
Cycle time (s)	1.057	1.157	1.402	1.285	1.157
Prosthetic side stance time (s)	0.608	0.665	0.885	0.76	0.685
Sound side stance time (s)	0.673	0.807	0.943	0.83	0.782
