# Supplementary material for: Kinematic and biomimetic assessment of a hydraulic ankle/foot in level ground and camber walking
Source: PLoS One. 2017 Jul 13;12(7):e0180836. doi: 10.1371/journal.pone.0180836 (PMC5509258; doi:10.1371/journal.pone.0180836)
Supplement: S1 Dataset — A set of five trails from each subject in four walking conditions (level ground normal speed walking/level ground fast speed walking/camber walking with prosthetic side higher/camber walking with intact side higher) with two types of prosthetic ankle/foot (Echelon/Esprit). All data have been time-normalised to 101 points over stance phase and exported to excel files. (ZIP) [file pone.0180836.s001.zip › Camber PS higher_Echelon.xlsx]

## Sheet: SAAX
Sound side			TF1	C:\Users\xb00012\Documents\Data\27_15_150415 SP\27_15_150415_0116.c3d	C:\Users\xb00012\Documents\Data\27_15_150415 SP\27_15_150415_0118.c3d	C:\Users\xb00012\Documents\Data\27_15_150415 SP\27_15_150415_0120.c3d	C:\Users\xb00012\Documents\Data\27_15_150415 SP\27_15_150415_0122.c3d	C:\Users\xb00012\Documents\Data\27_15_150415 SP\27_15_150415_0126.c3d	TF2	C:\Users\xb00012\Documents\Data\37_26_130515 SP\37_26_130515_0106.c3d	C:\Users\xb00012\Documents\Data\37_26_130515 SP\37_26_130515_0108.c3d	C:\Users\xb00012\Documents\Data\37_26_130515 SP\37_26_130515_0114.c3d	C:\Users\xb00012\Documents\Data\37_26_130515 SP\37_26_130515_0116.c3d	C:\Users\xb00012\Documents\Data\37_26_130515 SP\37_26_130515_0118.c3d	TF3	C:\Users\xb00012\Documents\Data\39_28_200515 SP\39_28_200515_0106.c3d	C:\Users\xb00012\Documents\Data\39_28_200515 SP\39_28_200515_0108.c3d	C:\Users\xb00012\Documents\Data\39_28_200515 SP\39_28_200515_0110.c3d	C:\Users\xb00012\Documents\Data\39_28_200515 SP\39_28_200515_0112.c3d	C:\Users\xb00012\Documents\Data\39_28_200515 SP\39_28_200515_0102.c3d	TF4	C:\Users\xb00012\Documents\Data\44_33_190615 SP\44_33_190615_0101.c3d	C:\Users\xb00012\Documents\Data\44_33_190615 SP\44_33_190615_0103.c3d	C:\Users\xb00012\Documents\Data\44_33_190615 SP\44_33_190615_0107.c3d	C:\Users\xb00012\Documents\Data\44_33_190615 SP\44_33_190615_0109.c3d	C:\Users\xb00012\Documents\Data\44_33_190615 SP\44_33_190615_0097.c3d	TF5	C:\Users\xb00012\Documents\Data\45_34_230615 SP\45_34_230615_0093.c3d	C:\Users\xb00012\Documents\Data\45_34_230615 SP\45_34_230615_0095.c3d	C:\Users\xb00012\Documents\Data\45_34_230615 SP\45_34_230615_0097.c3d	C:\Users\xb00012\Documents\Data\45_34_230615 SP\45_34_230615_0101.c3d	C:\Users\xb00012\Documents\Data\45_34_230615 SP\45_34_230615_0105.c3d
Frontal plane			Echelon	LANKLE_ANGLES_N	LANKLE_ANGLES_N	LANKLE_ANGLES_N	LANKLE_ANGLES_N	LANKLE_ANGLES_N	Echelon	RANKLE_ANGLES_N	RANKLE_ANGLES_N	RANKLE_ANGLES_N	RANKLE_ANGLES_N	RANKLE_ANGLES_N	Echelon	LANKLE_ANGLES_N	LANKLE_ANGLES_N	LANKLE_ANGLES_N	LANKLE_ANGLES_N	LANKLE_ANGLES_N	Echelon	LANKLE_ANGLES_N	LANKLE_ANGLES_N	LANKLE_ANGLES_N	LANKLE_ANGLES_N	LANKLE_ANGLES_N	Echelon	RANKLE_ANGLES_N	RANKLE_ANGLES_N	RANKLE_ANGLES_N	RANKLE_ANGLES_N	RANKLE_ANGLES_N
Ankle Angle				LINK_MODEL_BASED	LINK_MODEL_BASED	LINK_MODEL_BASED	LINK_MODEL_BASED	LINK_MODEL_BASED		LINK_MODEL_BASED	LINK_MODEL_BASED	LINK_MODEL_BASED	LINK_MODEL_BASED	LINK_MODEL_BASED		LINK_MODEL_BASED	LINK_MODEL_BASED	LINK_MODEL_BASED	LINK_MODEL_BASED	LINK_MODEL_BASED		LINK_MODEL_BASED	LINK_MODEL_BASED	LINK_MODEL_BASED	LINK_MODEL_BASED	LINK_MODEL_BASED		LINK_MODEL_BASED	LINK_MODEL_BASED	LINK_MODEL_BASED	LINK_MODEL_BASED	LINK_MODEL_BASED
101 points over stance phase				Original	Original	Original	Original	Original		Original	Original	Original	Original	Original		Original	Original	Original	Original	Original		Original	Original	Original	Original	Original		Original	Original	Original	Original	Original
ITEM	Mean	SD	C1_L	0	0	0	0	0	C1_R	0	0	0	0	0	C1_L	0	0	0	0	0	C1_L	0	0	0	0	0	C1_R	0	0	0	0	0
1	7.4722	4.02076	1.63977	0.907395	3.0193	1.03725	0.173956	3.06094	10.7968	10.3643	10.931	12.002	8.53638	12.1503	6.15653	4.27808	6.4343	5.08458	7.86108	7.12462	10.2231	10.1146	14.6196	9.29527	6.86759	10.2185	8.54477	7.4191	13.6251	10.6029	7.17897	3.89781
2	7.15171	3.99748	1.59824	0.703198	3.10077	0.888481	0.259609	3.03917	10.5628	10.159	10.7228	11.6608	8.40793	11.8635	5.65862	4.01061	6.04205	4.39403	7.53243	6.31398	9.78932	9.55726	14.2673	8.86313	6.50369	9.75525	8.14954	7.02632	13.6757	10.5039	6.30849	3.23336
3	6.85492	3.92306	1.60967	0.553496	3.17694	0.839331	0.405926	3.07268	10.2485	9.86663	10.4219	11.2734	8.20698	11.4736	5.33545	4.04034	5.77211	3.88626	7.40937	5.56918	9.29171	8.92658	13.8528	8.34303	6.06278	9.27333	7.78925	6.64081	13.6566	10.4061	5.51591	2.72682
4	6.6168	3.79644	1.70462	0.491605	3.27928	0.921986	0.639811	3.1904	9.88996	9.52416	10.0728	10.8934	7.94863	11.0108	5.21773	4.34529	5.67196	3.61216	7.50797	4.95127	8.7779	8.28239	13.4263	7.78113	5.58081	8.81888	7.49381	6.28096	13.5695	10.3028	4.87696	2.43883
5	6.46607	3.63	1.90277	0.543199	3.44213	1.14522	0.974481	3.40881	9.54449	9.18347	9.73896	10.5813	7.68028	10.5384	5.30619	4.8738	5.76488	3.58655	7.81152	4.4942	8.29267	7.68139	13.0289	7.22314	5.10239	8.42749	7.28422	5.96808	13.4289	10.1872	4.44817	2.38882
6	6.41454	3.43746	2.21231	0.72572	3.6886	1.50259	1.41259	3.73204	9.25048	8.88125	9.46248	10.3748	7.43851	10.0954	5.56588	5.55116	6.03223	3.77949	8.26891	4.19762	7.87178	7.16528	12.6936	6.70877	4.67334	8.11797	7.17224	5.71898	13.2399	10.0551	4.25544	2.59179
7	6.45777	3.23489	2.62358	1.04012	4.02639	1.96777	1.93874	4.1449	9.03877	8.64747	9.27288	10.2958	7.25999	9.71773	5.94028	6.30462	6.41699	4.13263	8.81576	4.03142	7.53275	6.753	12.435	6.26197	4.32756	7.88619	7.15346	5.54105	12.9999	9.90167	4.29221	3.03244
8	6.57595	3.03615	3.10925	1.46992	4.443	2.50049	2.52086	4.612	8.92105	8.49361	9.17469	10.3436	7.16789	9.42542	6.36813	7.07639	6.84489	4.58059	9.39337	3.94542	7.27407	6.44273	12.2477	5.89177	4.07797	7.71021	7.20724	5.42867	12.6923	9.72063	4.52418	3.67041
9	6.73831	2.8535	3.62655	1.98257	4.90531	3.0514	3.11368	5.07979	8.88856	8.40963	9.14859	10.4972	7.16659	9.22082	6.79728	7.83291	7.24482	5.06768	9.9583	3.88268	7.07828	6.214	12.1088	5.59512	3.91267	7.5608	7.30089	5.36445	12.292	9.50475	4.89865	4.44463
10	6.90781	2.69862	4.12362	2.53387	5.36283	3.56899	3.66679	5.48563	8.91417	8.3652	9.15695	10.7199	7.24051	9.08833	7.18686	8.55786	7.55547	5.54872	10.4786	3.79359	6.91699	6.03287	11.984	5.35905	3.79993	7.40909	7.39741	5.32631	11.7756	9.24802	5.35483	5.28228
11	7.04606	2.58196	4.54847	3.07471	5.7572	4.00552	4.13357	5.77135	8.95931	8.31904	9.15514	10.9667	7.35747	8.99823	7.50208	9.23661	7.728	5.97981	10.9233	3.64263	6.75661	5.86005	11.8313	5.16211	3.69874	7.23087	7.46385	5.29635	11.1361	8.94622	5.83179	6.10878
12	7.11834	2.51005	4.85764	3.55849	6.03504	4.32125	4.47777	5.89563	8.98369	8.2329	9.10353	11.1907	7.47689	8.91447	7.71041	9.84636	7.73137	6.31238	11.2537	3.40827	6.56411	5.65789	11.6098	4.9752	3.56957	7.0081	7.47585	5.26502	10.3898	8.5975	6.27122	6.85572
13	7.09851	2.48211	5.02212	3.94649	6.15859	4.48757	4.67687	5.84107	8.95566	8.08434	8.97745	11.3504	7.56132	8.80479	7.78406	10.356	7.55754	6.4967	11.4244	3.08567	6.31296	5.39538	11.2917	4.7667	3.3826	6.72849	7.41775	5.22891	9.57316	8.20379	6.61729	7.46558
14	6.97316	2.48826	5.0301	4.2104	6.11196	4.49046	4.72316	5.61452	8.85987	7.87243	8.77221	11.4173	7.587	8.65038	7.70499	10.7286	7.22222	6.4926	11.3938	2.68772	5.99013	5.05556	10.869	4.51566	3.12391	6.38651	7.28069	5.1851	8.73218	7.7732	6.81874	7.89425
15	6.74286	2.51155	4.88682	4.33357	5.90281	4.33326	4.62303	5.24144	8.69835	7.61385	8.50075	11.3801	7.54807	8.44898	7.46753	10.9261	6.757	6.28235	11.1352	2.23695	5.60029	4.64362	10.3514	4.22116	2.79942	5.98584	7.06132	5.12691	7.90963	7.31974	6.83634	8.11399
16	6.42043	2.53395	4.61142	4.31275	5.55821	4.03516	4.3939	4.75708	8.48556	7.33348	8.18556	11.2438	7.45374	8.2112	7.08053	10.9178	6.20048	5.87945	10.6444	1.76052	5.16244	4.18382	9.7595	3.89706	2.43132	5.54053	6.76219	5.04398	7.13728	6.8603	6.65274	8.11665
17	6.02754	2.54286	4.23162	4.15956	5.11603	3.62561	4.05864	4.19825	8.24118	7.05601	7.85003	11.0253	7.32014	7.95442	6.56995	10.6926	5.59518	5.32892	9.94198	1.29106	4.70181	3.7063	9.12019	3.56151	2.04752	5.07355	6.39316	4.92581	6.4352	6.41071	6.27827	7.9158
18	5.59107	2.53465	3.77821	3.89823	4.61585	3.13831	3.64097	3.5977	7.98429	6.80137	7.51371	10.7474	7.16141	7.69755	5.97686	10.2671	4.98278	4.69675	9.0753	0.862434	4.24426	3.23865	8.46454	3.23237	1.67295	4.61278	5.97173	4.76614	5.81643	5.98308	5.74776	7.54522
19	5.13955	2.51392	3.28131	3.55971	4.09267	2.60738	3.16458	2.98223	7.73129	6.58318	7.19217	10.4354	6.98735	7.45839	5.34955	9.68287	4.3974	4.05235	8.1154	0.499721	3.81406	2.80621	7.82641	2.92686	1.32599	4.18485	5.52156	4.56637	5.29257	5.58556	5.11113	7.05215
20	4.70005	2.48982	2.76877	3.17593	3.57428	2.06544	2.65436	2.37383	7.49572	6.40821	6.89826	10.1147	6.80558	7.2518	4.73457	8.99668	3.8623	3.45475	7.14557	0.213573	3.43178	2.43194	7.23887	2.66012	1.01772	3.81026	5.06943	4.33685	4.87483	5.22448	4.42218	6.48884
21	4.29516	2.47138	2.26542	2.77637	3.08104	1.54164	2.1365	1.79155	7.28812	6.27694	6.64248	9.80939	6.62415	7.08763	4.17029	8.26606	3.39118	2.9455	6.24407	0.004659	3.11105	2.13143	6.72797	2.44221	0.752418	3.50124	4.64094	4.09471	4.5699	4.90585	3.72927	5.90498
22	3.94097	2.4645	1.79216	2.38662	2.62677	1.05924	1.63602	1.25213	7.11559	6.18493	6.4324	9.53898	6.4524	6.96926	3.68411	7.54167	2.9924	2.5473	5.46815	-0.128989	2.85666	1.90767	6.30928	2.2761	0.528892	3.26138	4.25632	3.85872	4.37497	4.63537	3.07023	5.3423
23	3.64627	2.47136	1.36465	2.02718	2.22042	0.633107	1.17314	0.769411	6.98142	6.12469	6.27201	9.3169	6.29965	6.89383	3.29153	6.86563	2.67027	2.26601	4.84673	-0.190969	2.66556	1.75248	5.98851	2.1581	0.343201	3.08552	3.92818	3.64347	4.27622	4.4171	2.47172	4.83238
24	3.41293	2.49105	0.992402	1.71185	1.86725	0.268615	0.761015	0.353285	6.88531	6.08746	6.16158	9.14933	6.17405	6.85415	2.99628	6.26955	2.42325	2.09418	4.38311	-0.188706	2.52947	1.65305	5.76223	2.07984	0.191437	2.9608	3.66121	3.45606	4.25169	4.2519	1.95012	4.39629
25	3.23691	2.52033	0.67866	1.44657	1.56895	-0.036898	0.405862	0.008819	6.82403	6.06434	6.09781	9.0349	6.08168	6.84142	2.79157	5.77005	2.24288	2.01539	4.06195	-0.132436	2.43686	1.59481	5.61794	2.03052	0.071457	2.86958	3.45344	3.29695	4.27611	4.13676	1.51212	4.04525
26	3.10983	2.55466	0.421486	1.23025	1.32339	-0.290912	0.108421	-0.263722	6.79188	6.04694	6.07443	8.96506	6.02596	6.847	2.66298	5.36681	2.11536	2.00857	3.85656	-0.032412	2.37434	1.56078	5.5354	1.9989	-0.016728	2.79334	3.29848	3.16268	4.32597	4.0656	1.15621	3.78191
27	3.02101	2.58933	0.215586	1.0571	1.1251	-0.501954	-0.134279	-0.468032	6.78133	6.02787	6.0827	8.92594	6.00715	6.86299	2.59206	5.04716	2.02472	2.05157	3.73528	0.101551	2.32822	1.53219	5.49043	1.9745	-0.071805	2.71577	3.18785	3.04857	4.3828	4.0308	0.874985	3.60212
28	2.95944	2.62038	0.0544486	0.919828	0.96686	-0.676629	-0.327619	-0.610197	6.7839	6.00156	6.11209	8.90138	6.02224	6.88221	2.55977	4.79406	1.95576	2.123	3.66673	0.259317	2.28634	1.49202	5.46052	1.94886	-0.093939	2.62426	3.11274	2.95045	4.43411	4.02459	0.657526	3.49701
29	2.91544	2.64505	-0.0677248	0.812709	0.842253	-0.818296	-0.478363	-0.696927	6.79132	5.96489	6.15149	8.87613	6.0657	6.89839	2.54857	4.59066	1.8957	2.20265	3.62366	0.430171	2.24004	1.42963	5.42947	1.91748	-0.087059	2.51068	3.065	2.86568	4.47307	4.03987	0.491573	3.45482
30	2.8819	2.66163	-0.15474	0.733576	0.747627	-0.927583	-0.593395	-0.733926	6.79692	5.91747	6.19118	8.83834	6.13059	6.90703	2.54371	4.42189	1.83515	2.27263	3.58566	0.603189	2.18548	1.34371	5.38888	1.88035	-0.058353	2.3728	3.03811	2.79336	4.49851	4.07063	0.365686	3.46237
31	2.85477	2.66933	-0.208174	0.684011	0.682669	-1.00394	-0.678245	-0.725364	6.79663	5.86151	6.22464	8.78095	6.20972	6.90631	2.53441	4.27495	1.76882	2.31965	3.53995	0.768668	2.12345	1.2408	5.33691	1.83968	-0.015592	2.21544	3.02756	2.73411	4.51453	4.11239	0.270513	3.50626
32	2.83289	2.66813	-0.228084	0.667731	0.649728	-1.04718	-0.736004	-0.674696	6.78921	5.80093	6.24905	8.70203	6.29676	6.89728	2.51453	4.14099	1.69495	2.33673	3.48039	0.919571	2.05815	1.13165	5.27674	1.79734	0.03534	2.0497	3.03064	2.68931	4.52874	4.1622	0.199002	3.57397
33	2.81711	2.6587	-0.214239	0.688317	0.651769	-1.05837	-0.767306	-0.585607	6.77569	5.73986	6.26467	8.60387	6.38706	6.88298	2.48262	4.01735	1.61412	2.32378	3.40667	1.05116	1.9956	1.02769	5.21447	1.75452	0.091112	1.89023	3.04587	2.66007	4.54969	4.21846	0.146203	3.65492
34	2.80931	2.64219	-0.167161	0.747597	0.690053	-1.03995	-0.771042	-0.462457	6.75818	5.6812	6.2733	8.49131	6.47794	6.86718	2.44141	3.90645	1.52861	2.28696	3.32345	1.16155	1.94164	0.937756	5.15667	1.71224	0.150237	1.75128	3.07246	2.64647	4.58537	4.28077	0.10889	3.74082
35	2.8115	2.61999	-0.0887544	0.844676	0.763048	-0.995506	-0.745587	-0.310403	6.73901	5.62642	6.27695	8.37016	6.56826	6.85325	2.39656	3.8123	1.44246	2.23663	3.23846	1.25294	1.90057	0.866719	5.10884	1.67203	0.211881	1.6434	3.11013	2.64745	4.64254	4.34985	0.085108	3.82571
36	2.82513	2.59366	0.0174964	0.975448	0.866782	-0.929304	-0.690063	-0.135381	6.72019	5.57645	6.277	8.24596	6.65789	6.84366	2.35466	3.73804	1.35957	2.18499	3.16064	1.33006	1.8746	0.816006	5.07469	1.63567	0.275256	1.57139	3.1587	2.66142	4.72559	4.42713	0.073745	3.90559
37	2.8506	2.5648	0.146775	1.13274	0.996134	-0.845582	-0.605227	0.055804	6.70332	5.53232	6.2741	8.12306	6.7472	6.83993	2.32131	3.68457	1.282	2.14297	3.09921	1.39778	1.86392	0.784343	5.05588	1.60478	0.340093	1.53452	3.21768	2.68701	4.83558	4.51392	0.07405	3.97783
38	2.88742	2.53485	0.293519	1.30736	1.14594	-0.747727	-0.493706	0.255731	6.68961	5.49535	6.26844	8.00434	6.83688	6.84302	2.30036	3.65	1.21023	2.1182	3.06249	1.46087	1.86772	0.769237	5.0529	1.58034	0.407309	1.52883	3.2859	2.72342	4.97011	4.61063	0.085137	4.04023
39	2.93462	2.50483	0.452227	1.48985	1.31125	-0.638041	-0.35922	0.457292	6.67999	5.46671	6.26035	7.89131	6.92785	6.85373	2.29413	3.63014	1.14467	2.1145	3.0565	1.52487	1.88518	0.768713	5.06588	1.56272	0.479203	1.54939	3.36157	2.77025	5.1243	4.71681	0.106019	4.09047
40	2.99108	2.47529	0.618059	1.6722	1.48697	-0.518057	-0.205636	0.654824	6.67517	5.4471	6.25073	7.78422	7.02094	6.87286	2.30367	3.61941	1.0864	2.13224	3.08479	1.59552	1.91591	0.782083	5.09488	1.55251	0.558639	1.59145	3.44259	2.82735	5.29238	4.8314	0.135947	4.12589
41	3.05564	2.44638	0.787069	1.84857	1.66751	-0.388964	-0.036376	0.844607	6.67564	5.43675	6.24129	7.68249	7.11657	6.90108	2.32908	3.61187	1.03704	2.16993	3.14873	1.67784	1.95954	0.809189	5.13914	1.55128	0.647726	1.65034	3.52688	2.89437	5.46865	4.95311	0.174666	4.1436
42	3.15675	2.45328	0.956082	2.01535	1.84717	-0.251957	0.145456	1.02439	6.68171	5.43532	6.23419	7.58582	7.21445	6.93877	2.51839	3.60195	0.99847	2.22608	3.24706		2.01537	0.849831	5.19684	1.56183	0.746711	1.72162	3.61222	2.97009	5.64751	5.08038	0.222294	4.1408
43	3.23066	2.42559	1.1226	2.17084	2.02078	-0.108431	0.336748	1.19308	6.69361	5.44215	6.23148	7.49501	7.31372	6.98572	2.55816	3.58504	0.972792	2.29934	3.37547		2.08277	0.904677	5.26571	1.58736	0.854631	1.80148	3.69614	3.05242	5.82304	5.21141	0.278753	4.11508
44	3.30852	2.39851	1.28461	2.31506	2.18375	0.039809	0.534289	1.35012	6.71153	5.45683	6.23473	7.41177	7.41316	7.04118	2.60909	3.55915	0.961819	2.38877	3.52663		2.16128	0.975942	5.34317	1.63016	0.970379	1.88675	3.77608	3.13912	5.98885	5.34427	0.343121	4.06504
45	3.38913	2.37199	1.44023	2.44952	2.33173	0.190439	0.734699	1.49475	6.7357	5.4799	6.24521	7.33784	7.51138	7.10415	2.66985	3.52608	0.966609	2.49442	3.6923		2.25029	1.06645	5.42621	1.69051	1.09336	1.97491	3.84961	3.22776	6.13935	5.47693	0.413501	3.99049
46	3.47151	2.34624	1.58739	2.57639	2.46046	0.340694	0.934261	1.62513	6.76628	5.5126	6.26412	7.2743	7.60691	7.17349	2.73973	3.48956	0.986896	2.61703	3.86542		2.3492	1.17856	5.51282	1.7669	1.22389	2.06383	3.91493	3.31548	6.27148	5.60729	0.487661	3.89274
47	3.55475	2.32191	1.72338	2.69703	2.56605	0.487373	1.12824	1.73823	6.80323	5.55625	6.29243	7.22149	7.69825	7.24775	2.81783	3.45313	1.02046	2.75689	4.04083		2.45807	1.31364	5.60414	1.85719	1.36313	2.15226	3.97124	3.39928	6.3856	5.73308	0.563418	3.77481
48	3.63791	2.30022	1.8448	2.81073	2.64528	0.626667	1.31044	1.83087	6.84612	5.61175	6.33069	7.17924	7.78418	7.32476	2.9022	3.41921	1.06217	2.91253	4.21488		2.57757	1.4713	5.7046	1.9595	1.51226	2.24016	4.01888	3.47727	6.48491	5.85191	0.63871	3.64161
49	3.71965	2.28279	1.94778	2.91415	2.69603	0.753919	1.47375	1.90104	6.89427	5.67924	6.37881	7.14698	7.86434	7.40197	2.98906	3.38894	1.10414	3.07894	4.3842		2.70776	1.64894	5.81859	2.07208	1.671	2.32821	4.05937	3.54999	6.57378	5.96157	0.711946	3.49954
50	3.79807	2.27107	2.02891	3.00223	2.71819	0.864334	1.61141	1.9484	6.94684	5.75818	6.43611	7.12389	7.93908	7.47692	3.0725	3.36177	1.13796	3.24648	4.54378		2.84714	1.84203	5.94588	2.19311	1.83667	2.41801	4.09497	3.62055	6.65561	6.06043	0.782655	3.35561
51	3.87129	2.26582	2.08633	3.0698	2.71503	0.954197	1.71837	1.97426	7.00304	5.84762	6.50164	7.10932	8.00912	7.54751	3.14599	3.33546	1.1581	3.40396	4.68646		2.99267	2.04427	6.08132	2.3214	2.00417	2.51217	4.12842	3.69352	6.73211	6.14815	0.851907	3.2164
52	3.93801	2.26698	2.12008	3.11289	2.69292	1.0213	1.79208	1.98122	7.06218	5.94613	6.57442	7.10308	8.07517	7.61212	3.20429	3.30711	1.16325	3.54315	4.80364		3.14092	2.24791	6.21836	2.45708	2.16778	2.61349	4.16257	3.7732	6.80396	6.226	0.921977	3.08773
53	3.99785	2.27382	2.13156	3.1287	2.65949	1.06439	1.8328	1.97243	7.12353	6.05116	6.65346	7.10527	8.13797	7.66982	3.24476	3.27641	1.15601	3.6599	4.8867		3.28936	2.44545	6.35213	2.60124	2.32368	2.72431	4.20004	3.86213	6.8717	6.29621	0.995467	2.97468
54	4.05154	2.28522	2.1229	3.11508	2.62193	1.08288	1.84366	1.95093	7.18627	6.1589	6.73777	7.11582	8.19838	7.72047	3.26869	3.24871	1.14156	3.75467	4.92982		3.43714	2.63289	6.4805	2.75496	2.47057	2.84678	4.2427	3.96047	6.93604	6.36104	1.07412	2.88184
55	4.10085	2.29994	2.09666	3.07082	2.5859	1.07733	1.83004	1.9192	7.24948	6.26517	6.82628	7.13406	8.25721	7.76471	3.28167	3.23481	1.12634	3.83317	4.93236		3.58485	2.81045	6.60396	2.91806	2.60909	2.9827	4.29159	4.0664	6.99747	6.42266	1.1582	2.8132
56	4.14805	2.3169	2.05586	2.99725	2.55402	1.04993	1.79899	1.87908	7.31238	6.36687	6.91768	7.15871	8.31502	7.80362	3.29154	3.24594	1.11709	3.90399	4.89914		3.73341	2.97942	6.72477	3.08882	2.74173	3.13228	4.34708	4.17706	7.05566	6.48359	1.24709	2.77198
57	4.19528	2.33533	2.00383	2.89907	2.5253	1.00473	1.75824	1.83181	7.3743	6.4627	7.01004	7.18833	8.37209	7.83835	3.30566	3.28851	1.1197	3.97492	4.83949		3.8832	3.13919	6.84568	3.26424	2.87287	3.29398	4.4094	4.28991	7.10958	6.54699	1.34032	2.7602
58	4.24417	2.35489	1.94382	2.78286	2.49663	0.946943	1.71463	1.77803	7.43485	6.55286	7.10129	7.22197	8.42852	7.86961	3.32928	3.36261	1.13777	4.05073	4.766		4.03396	3.28779	6.96902	3.44014	3.00721	3.46563	4.47893	4.40332	7.15875	6.61605	1.4382	2.77831
59	4.29568	2.37564	1.87838	2.65451	2.4648	0.881839	1.67271	1.71803	7.49403	6.63826	7.19046	7.2592	8.48452	7.89772	3.36511	3.46375	1.17225	4.13201	4.69245		4.18515	3.42438	7.09655	3.61195	3.14768	3.64521	4.55573	4.51615	7.20397	6.69246	1.54147	2.8246
60	4.35617	2.35328	1.80922	2.51808	2.42769	0.813752	1.63445	1.65212	7.55236	6.72001	7.27813	7.30013	8.5405	7.92302	3.44351	3.58569	1.22241	4.216	4.63081	3.56266	4.33644	3.5508	7.22993	3.77656	3.29471	3.8302	4.63931	4.62735	7.2471	6.77553	1.65118	2.8954
61	4.41087	2.37795	1.73758	2.37635	2.38393	0.745999	1.60041	1.58122	7.61074	6.79954	7.36564	7.34521	8.59699	7.94634	3.48941	3.72246	1.28633	4.29768	4.58956	3.551	4.48767	3.67128	7.37064	3.9327	3.4466	4.01713	4.72895	4.73636	7.29046	6.8625	1.76953	2.9859
62	4.46932	2.40431	1.66464	2.23183	2.33257	0.681147	1.57051	1.50714	7.67021	6.87882	7.45382	7.39499	8.6544	7.96903	3.54879	3.86992	1.36225	4.37131	4.57363	3.56685	4.63867	3.79034	7.51926	4.08045	3.60058	4.20274	4.82429	4.84393	7.33614	6.95011	1.89989	3.0914
63	4.53177	2.43209	1.59176	2.08748	2.27331	0.621162	1.54422	1.43261	7.73161	6.95982	7.54275	7.44998	8.71277	7.99275	3.62081	4.02631	1.44987	4.43263	4.58453	3.61071	4.78902	3.91044	7.67505	4.22061	3.75386	4.38515	4.92565	4.95208	7.38573	7.03596	2.04605	3.20845
64	4.59844	2.46093	1.52038	1.94695	2.2066	0.567232	1.52051	1.36062	7.79569	7.04403	7.63247	7.51095	8.77175	8.01926	3.70452	4.19064	1.55025	4.48028	4.6202	3.68123	4.9379	4.03052	7.83654	4.35413	3.90417	4.56413	5.03368	5.0635	7.44009	7.11865	2.21118	3.335
65	4.66915	2.49066	1.45169	1.8139	2.13295	0.519565	1.49795	1.29408	7.86324	7.1321	7.72396	7.57904	8.83076	8.05035	3.79785	4.36245	1.66494	4.51478	4.67543	3.77164	5.08398	4.1463	8.00193	4.48182	4.04994	4.73991	5.14898	5.18141	7.49916	7.19694	2.39727	3.47012
66	4.74348	2.52121	1.38638	1.69092	2.05252	0.477898	1.47509	1.23548	7.93492	7.2239	7.81884	7.65538	8.88906	8.08742	3.89822	4.54195	1.79501	4.53747	4.74296	3.8737	5.22599	4.25245	8.16906	4.60522	4.19046	4.91277	5.27189	5.30992	7.56172	7.26931	2.60503	3.61348
67	4.82101	2.55247	1.32502	1.57923	1.96564	0.442308	1.45107	1.18685	8.01102	7.319	7.91837	7.74083	8.94584	8.13105	4.0032	4.72881	1.94015	4.55096	4.81574	3.98036	5.36345	4.34511	8.33551	4.72795	4.32586	5.08281	5.40236	5.45303	7.62553	7.33443	2.83364	3.76517
68	4.90169	2.58434	1.26836	1.47912	1.87356	0.413437	1.42591	1.14977	8.09138	7.41692	8.02285	7.836	9.0004	8.18073	4.11165	4.92433	2.09743	4.56056	4.88897	4.08697	5.4971	4.42403	8.49932	4.85559	4.45719	5.24934	5.53997	5.61302	7.68804	7.39208	3.08078	3.92595
69	4.98599	2.61668	1.21747	1.39064	1.77886	0.392128	1.40055	1.12518	8.17555	7.51733	8.13183	7.94134	9.05233	8.23494	4.22403	5.1335	2.26072	4.57308	4.96055	4.1923	5.62848	4.49369	8.65894	4.99244	4.58689	5.41043	5.6844	5.79021	7.74741	7.44366	3.34325	4.09747
70	5.07464	2.64936	1.17365	1.31395	1.68532	0.378593	1.37674	1.11363	8.26307	7.62021	8.24483	8.05691	9.10171	8.29169	4.34154	5.36182	2.42228	4.59428	5.02981	4.29951	5.75891	4.56179	8.8121	5.13944	4.71841	5.56283	5.83605	5.98448	7.80345	7.49214	3.61815	4.28205
71	5.16837	2.68208	1.13816	1.24926	1.59742	0.371973	1.35652	1.11562	8.3535	7.72568	8.36162	8.18212	9.14903	8.34906	4.46507	5.61066	2.57679	4.62782	5.09497	4.41508	5.88868	4.63563	8.95522	5.29517	4.85547	5.7019	5.99644	6.1963	7.85852	7.54112	3.90405	4.48223
72	5.26772	2.71439	1.11214	1.19664	1.52032	0.370726	1.34153	1.1315	8.44649	7.83364	8.48195	8.31604	9.19517	8.40562	4.59503	5.87462	2.72507	4.67583	5.15307	4.54656	6.01694	4.71993	9.08429	5.45703	5.00068	5.82278	6.16801	6.42657	7.91749	7.59367	4.2019	4.70043
73	5.37309	2.74571	1.09621	1.15589	1.45885	0.373365	1.33231	1.16063	8.54172	7.94355	8.60524	8.45786	9.24135	8.4606	4.73169	6.1418	2.87456	4.73985	5.20219	4.70005	6.14219	4.81693	9.19554	5.62176	5.15453	5.92218	6.35362	6.67623	7.98642	7.65148	4.5148	4.93916
74	5.48448	2.77561	1.09011	1.12667	1.41607	0.37872	1.32837	1.2007	8.63902	8.05461	8.73078	8.60679	9.28912	8.51378	4.8751	6.39723	3.03656	4.82144	5.24176	4.87849	6.26254	4.92708	9.28564	5.78615	5.31546	5.9984	6.55565	6.9451	8.0706	7.71456	4.84687	5.20113
75	5.60123	2.80404	1.09262	1.10844	1.39271	0.385338	1.32906	1.24753	8.73813	8.16583	8.85823	8.76107	9.34033	8.56517	5.02463	6.62717	3.22141	4.92252	5.27118	5.08089	6.37585	5.04922	9.35185	5.94774	5.48012	6.0503	6.77493	7.23104	8.1728	7.78133	5.2012	5.48827
76	5.72161	2.83151	1.10166	1.10025	1.38771	0.390765	1.33403	1.29553	8.83853	8.2757	8.98787	8.91749	9.39691	8.61466	5.17828	6.82179	3.434	5.04375	5.29083	5.30104	6.47975	5.18172	9.39185	6.10442	5.64321	6.07755	7.00983	7.52992	8.29241	7.84869	5.57757	5.80055
77	5.8427	2.8589	1.1145	1.10053	1.39911	0.391743	1.34266	1.33846	8.93931	8.38164	9.12041	9.07168	9.4606	8.66219	5.33234	6.9753	3.67134	5.18183	5.30499	5.52826	6.57145	5.32212	9.40248	6.25319	5.79755	6.08192	7.25591	7.83552	8.4256	7.91206	5.97146	6.13492
78	5.9607	2.88705	1.12816	1.10733	1.42437	0.385357	1.35351	1.37024	9.03903	8.4797	9.25652	9.21881	9.53244	8.70768	5.48267	7.08666	3.92296	5.32993	5.32273	5.75107	6.64751	5.46428	9.37911	6.39051	5.93624	6.06741	7.50612	8.13909	8.56629	7.96559	6.37446	6.48518
79	6.07138	2.91634	1.13982	1.11854	1.46061	0.369659	1.36442	1.38587	9.13558	8.56443	9.39629	9.35427	9.61226	8.75063	5.62623	7.16125	4.17371	5.48125	5.3553	5.95964	6.70388	5.59598	9.31691	6.51326	6.05443	6.03881	7.75141	8.42963	8.70741	8.00288	6.77498	6.84217
80	6.17045	2.94655	1.14703	1.13182	1.50505	0.343155	1.37311	1.38203	9.22599	8.6296	9.53907	9.47352	9.69838	8.78937	5.76182	7.21101	4.40887	5.63102	5.41132	6.14688	6.73606	5.70029	9.21303	6.61825	6.14846	6.00026	7.98136	8.69533	8.84127	8.01769	7.15864	7.19388
81	6.25392	2.97671	1.14784	1.14481	1.55461	0.304322	1.37747	1.358	9.30674	8.66956	9.68332	9.57236	9.78746	8.82099	5.8907	7.25222	4.61944	5.77734	5.49394	6.31057	6.73963	5.76045	9.06789	6.70191	6.21466	5.95324	8.18471	8.92435	8.95974	8.00458	7.50895	7.52591
82	6.31846	3.00525	1.14094	1.15548	1.60554	0.252171	1.37533	1.3162	9.37406	8.68037	9.82642	9.64714	9.87463	8.84174	6.01577	7.30072	4.80382	5.91957	5.60058	6.45416	6.71125	5.76475	8.88463	6.76168	6.24915	5.89606	8.35026	9.10524	9.05466	7.95948	7.80926	7.82265
83	6.36156	3.03036	1.12578	1.16237	1.653	0.187199	1.3645	1.26183	9.42416	8.66004	9.96416	9.69511	9.95382	8.84764	6.13957	7.36879	4.96398	6.05528	5.72407	6.58571	6.65011	5.71002	8.66943	6.79675	6.24868	5.82566	8.46819	9.22754	9.11893	7.87984	8.04584	8.06878
84	6.3818	3.05039	1.10232	1.16464	1.6915	0.111542	1.34265	1.20126	9.45323	8.60804	10.0906	9.71438	10.0182	8.83492	6.26391	7.46505	5.10264	6.18177	5.85412	6.71594	6.55838	5.60126	8.4333	6.80739	6.21028	5.73964	8.53118	9.28305	9.1472	7.76445	8.21073	8.25049
85	6.37901	3.06434	1.07046	1.16188	1.71562	0.028098	1.30675	1.13994	9.45745	8.52474	10.1987	9.70332	10.0605	8.79999	6.39064	7.5938	5.22322	6.29969	5.97976	6.8567	6.44106	5.4489	8.19266	6.79512	6.13181	5.63681	8.53547	9.26777	9.13623	7.61361	8.30337	8.35638
86	6.35426	3.07207	1.02993	1.15381	1.72167	-0.060286	1.25295	1.08148	9.433	8.41075	10.281	9.65999	10.0739	8.73941	6.52097	7.75367	5.32922	6.41148	6.09122	7.01927	6.3057	5.26566	7.96741	6.76455	6.01452	5.51636	8.48171	9.18392	9.08561	7.43002	8.33037	8.37863
87	6.30955	3.07407	0.980809	1.14005	1.70881	-0.150835	1.17772	1.02829	9.37643	8.26689	10.3312	9.58223	10.0521	8.64972	6.65358	7.93513	5.42298	6.51702	6.18113	7.21165	6.16183	5.06587	7.77588	6.72445	5.86625	5.3767	8.37512	9.04051	8.99806	7.21957	8.3032	8.31424
88	6.24789	3.07084	0.924434	1.12033	1.67911	-0.240038	1.08006	0.98272	9.28504	8.09467	10.3445	9.46827	9.99009	8.52761	6.78531	8.12114	5.50684	6.61393	6.24692	7.43774	6.01997	4.86611	7.62889	6.68722	5.70186	5.21577	8.22472	8.85231	8.87923	6.99093	8.23481	8.16632
89	6.1735	3.06234	0.864175	1.09539	1.63709	-0.322792	0.963466	0.947721	9.1575	7.89645	10.3185	9.31732	9.88485	8.3704	6.91436	8.29384	5.58594	6.69982	6.29351	7.69867	5.88974	4.68436	7.52611	6.66376	5.54166	5.03283	8.04174	8.63742	8.73728	6.75341	8.13662	7.94397
90	6.09168	3.04802	0.80588	1.06821	1.58971	-0.391937	0.83587	0.927551	8.9943	7.67577	10.2527	9.13027	9.73582	8.1769	7.04177	8.44175	5.66819	6.774	6.33299	7.99195	5.7782	4.5365	7.45824	6.65719	5.40892	4.83015	7.83823	8.41389	8.58298	6.51494	8.01817	7.66118
91	6.0085	3.02692	0.758132	1.04482	1.54703	-0.437932	0.708893	0.927852	8.79798	7.43698	10.149	8.90987	9.54538	7.94864	7.17063	8.56244	5.76121	6.8386	6.38163	8.30925	5.6893	4.43208	7.41299	6.66188	5.32422	4.61531	7.62645	8.19667	8.42915	6.28149	7.88922	7.33572
92	5.93094	2.9977	0.732173	1.03421	1.52265	-0.448546	0.597128	0.955418	8.57331	7.18483	10.0107	8.6605	9.31941	7.69109	7.30507	8.66109	5.87136	6.89907	6.45787	8.63598	5.62524	4.37385	7.38078	6.66923	5.29877	4.4036	7.41892	7.99686	8.28859	6.0588	7.76191	6.98844
93	5.86745	2.95865	0.741169	1.0474	1.53317	-0.40953	0.517019	1.01779	8.32764	6.92483	9.84325	8.38787	9.068	7.41424	7.4493	8.74578	6.00457	6.9635	6.58002	8.95263	5.59003	4.36272	7.35956	6.67689	5.33389	4.21711	7.22913	7.82333	8.17206	5.85536	7.65206	6.64283
94	5.82843	2.90822	0.798628	1.09632	1.59716	-0.307628	0.48488	1.12241	8.07138	6.66427	9.65528	8.09938	8.80533	7.13266	7.60584	8.82233	6.16642	7.04089	6.76297	9.23661	5.59351	4.40693	7.35921	6.69576	5.42662	4.07902	7.07281	7.68657	8.08915	5.6843	7.58054	6.3235
95	5.8265	2.84577	0.916469	1.1924	1.73423	-0.133989	0.514267	1.27543	7.81838	6.4138	9.45819	7.80556	8.54908	6.86527	7.77529	8.89204	6.36329	7.13853	7.01712	9.46548	5.65287	4.52851	7.40203	6.74994	5.57536	4.00852	6.9695	7.60236	8.05179	5.56367	7.57501	6.05466
96	5.87623	2.77303	1.10308	1.34494	1.96305	0.113708	0.6139	1.47978	7.58573	6.18784	9.26505	7.52208	8.31925	6.63446	7.95825	8.95455	6.60416	7.26055	7.34973	9.62227	5.79113	4.76229	7.51944	6.87032	5.78154	4.02204	6.94299	7.59333	8.07814	5.51492	7.66969	5.85884
97	5.9935	2.69594	1.36167	1.55885	2.29798	0.431506	0.786425	1.73361	7.39286	6.00377	9.08908	7.26994	8.13727	6.46425	8.15816	9.01436	6.89947	7.4102	7.76421	9.70256	6.03497	5.14736	7.74959	7.08852	6.05214	4.13726	7.01985	7.68728	8.19327	5.56022	7.90149	5.75697
98	6.19481	2.62669	1.68969	1.83381	2.74605	0.80959	1.02889	2.0301	7.26181	5.88217	8.94548	7.07584	8.02618	6.37937	8.38265	9.08701	7.25638	7.59168	8.2567	9.7215	6.4121	5.71639	8.13444	7.43296	6.40225	4.37445	7.22782	7.91597	8.42745	5.72144	8.30439	5.76985
99	6.4923	2.5829	2.07828	2.16339	3.3033	1.23323	1.33272	2.35877	7.21007	5.84032	8.84828	6.96334	8.00252	6.39592	8.64222	9.20099	7.67332	7.80742	8.8126	9.71679	6.94612	6.48957	8.71156	7.92539	6.85166	4.75243	7.58479	8.30511	8.80342	6.01088	8.89528	5.90927
100	6.89533	2.58512	2.51396	2.53711	3.95736	1.68168	1.68774	2.70591	7.26377	5.8999	8.82159	6.96407	8.09362	6.53966	8.94541	9.38898	8.13671	8.05336	9.40646	9.74155	7.64486	7.46768	9.49622	8.57064	7.41385	5.2759	8.10865	8.88021	9.34133	6.44672	9.67652	6.19848
101	7.39455	2.64663	2.97832	2.93909	4.6823	2.13364	2.07833	3.05822	7.42349	6.06256	8.87605	7.08525	8.29113	6.80244	9.29607	9.68297	8.61687	8.31643	10.0008	9.8633	8.49575	8.63097	10.4736	9.35146	8.0922	5.93048	8.77912	9.63346	10.0252	7.01017	10.6076	6.61921

## Sheet: PAAX
Prosthetic side			TF1	C:\Users\xb00012\Documents\Data\27_15_150415 SP\27_15_150415_0116.c3d	C:\Users\xb00012\Documents\Data\27_15_150415 SP\27_15_150415_0118.c3d	C:\Users\xb00012\Documents\Data\27_15_150415 SP\27_15_150415_0120.c3d	C:\Users\xb00012\Documents\Data\27_15_150415 SP\27_15_150415_0122.c3d	C:\Users\xb00012\Documents\Data\27_15_150415 SP\27_15_150415_0126.c3d	TF2	C:\Users\xb00012\Documents\Data\37_26_130515 SP\37_26_130515_0106.c3d	C:\Users\xb00012\Documents\Data\37_26_130515 SP\37_26_130515_0108.c3d	C:\Users\xb00012\Documents\Data\37_26_130515 SP\37_26_130515_0114.c3d	C:\Users\xb00012\Documents\Data\37_26_130515 SP\37_26_130515_0116.c3d	C:\Users\xb00012\Documents\Data\37_26_130515 SP\37_26_130515_0118.c3d	TF3	C:\Users\xb00012\Documents\Data\39_28_200515 SP\39_28_200515_0106.c3d	C:\Users\xb00012\Documents\Data\39_28_200515 SP\39_28_200515_0108.c3d	C:\Users\xb00012\Documents\Data\39_28_200515 SP\39_28_200515_0110.c3d	C:\Users\xb00012\Documents\Data\39_28_200515 SP\39_28_200515_0112.c3d	C:\Users\xb00012\Documents\Data\39_28_200515 SP\39_28_200515_0102.c3d	TF4	C:\Users\xb00012\Documents\Data\44_33_190615 SP\44_33_190615_0099.c3d	C:\Users\xb00012\Documents\Data\44_33_190615 SP\44_33_190615_0101.c3d	C:\Users\xb00012\Documents\Data\44_33_190615 SP\44_33_190615_0105.c3d	C:\Users\xb00012\Documents\Data\44_33_190615 SP\44_33_190615_0107.c3d	C:\Users\xb00012\Documents\Data\44_33_190615 SP\44_33_190615_0109.c3d	TF5	C:\Users\xb00012\Documents\Data\45_34_230615 SP\45_34_230615_0093.c3d	C:\Users\xb00012\Documents\Data\45_34_230615 SP\45_34_230615_0095.c3d	C:\Users\xb00012\Documents\Data\45_34_230615 SP\45_34_230615_0097.c3d	C:\Users\xb00012\Documents\Data\45_34_230615 SP\45_34_230615_0101.c3d	C:\Users\xb00012\Documents\Data\45_34_230615 SP\45_34_230615_0105.c3d
Frontal plane			Echelon	RANKLE_ANGLES_N	RANKLE_ANGLES_N	RANKLE_ANGLES_N	RANKLE_ANGLES_N	RANKLE_ANGLES_N	Echelon	LANKLE_ANGLES_N	LANKLE_ANGLES_N	LANKLE_ANGLES_N	LANKLE_ANGLES_N	LANKLE_ANGLES_N	Echelon	RANKLE_ANGLES_N	RANKLE_ANGLES_N	RANKLE_ANGLES_N	RANKLE_ANGLES_N	RANKLE_ANGLES_N	Echelon	RANKLE_ANGLES_N	RANKLE_ANGLES_N	RANKLE_ANGLES_N	RANKLE_ANGLES_N	RANKLE_ANGLES_N	Echelon	LANKLE_ANGLES_N	LANKLE_ANGLES_N	LANKLE_ANGLES_N	LANKLE_ANGLES_N	LANKLE_ANGLES_N
Ankle Angle				LINK_MODEL_BASED	LINK_MODEL_BASED	LINK_MODEL_BASED	LINK_MODEL_BASED	LINK_MODEL_BASED		LINK_MODEL_BASED	LINK_MODEL_BASED	LINK_MODEL_BASED	LINK_MODEL_BASED	LINK_MODEL_BASED		LINK_MODEL_BASED	LINK_MODEL_BASED	LINK_MODEL_BASED	LINK_MODEL_BASED	LINK_MODEL_BASED		LINK_MODEL_BASED	LINK_MODEL_BASED	LINK_MODEL_BASED	LINK_MODEL_BASED	LINK_MODEL_BASED		LINK_MODEL_BASED	LINK_MODEL_BASED	LINK_MODEL_BASED	LINK_MODEL_BASED	LINK_MODEL_BASED
101 points over stance phase				Original	Original	Original	Original	Original		Original	Original	Original	Original	Original		Original	Original	Original	Original	Original		Original	Original	Original	Original	Original		Original	Original	Original	Original	Original
ITEM	Mean	SD	C1_R	0	0	0	0	0	C1_L	0	0	0	0	0	C1_R	0	0	0	0	0	C1_R	0	0	0	0	0	C1_L	0	0	0	0	0
1	-1.09318	1.87975	-3.51815	-3.10397	-3.80638	-3.24449	-3.31605	-4.11987	-2.06995	-2.34925	-1.84037	-2.10482	-1.96802	-2.08727	-1.13771	-0.960275	-0.895348	-1.00601	-0.67201	-2.15492	-0.734236	-0.582571	-0.857513	-0.736387	-0.781544	-0.713166	1.99416	2.07896	1.83946	1.93972	2.08109	2.03157
2	-1.05955	1.80245	-3.29403	-3.02426	-3.60382	-2.95797	-3.10172	-3.7824	-2.16436	-2.44184	-1.89764	-2.1455	-2.12215	-2.21465	-0.992511	-0.800497	-0.699728	-0.957159	-0.459355	-2.04582	-0.756091	-0.607547	-0.942015	-0.79524	-0.682983	-0.75267	1.90923	2.02995	1.73195	1.83755	2.00839	1.93829
3	-1.01474	1.73927	-3.0654	-2.92638	-3.39805	-2.69397	-2.88209	-3.42653	-2.25891	-2.54567	-1.95992	-2.18514	-2.27577	-2.32808	-0.82999	-0.628076	-0.483207	-0.900969	-0.229929	-1.90777	-0.761918	-0.627567	-1.00969	-0.826049	-0.547959	-0.798327	1.84255	2.00603	1.63994	1.7411	1.95844	1.86722
4	-0.960282	1.6962	-2.84062	-2.81034	-3.19465	-2.46245	-2.6634	-3.07224	-2.34984	-2.65611	-2.02636	-2.22194	-2.42395	-2.42088	-0.66404	-0.463458	-0.270228	-0.842911	0.002759	-1.74636	-0.752436	-0.638141	-1.05562	-0.824062	-0.38968	-0.854681	1.80553	2.01656	1.57463	1.65988	1.94563	1.83093
5	-0.900946	1.67534	-2.63192	-2.68619	-3.00147	-2.26933	-2.45636	-2.74625	-2.43253	-2.76261	-2.09436	-2.25434	-2.55926	-2.49211	-0.50707	-0.32123	-0.077964	-0.783984	0.22342	-1.57559	-0.735908	-0.641961	-1.08436	-0.796595	-0.229775	-0.926849	1.8027	2.06033	1.54178	1.60271	1.97584	1.83284
6	-0.841404	1.67438	-2.44751	-2.56279	-2.82414	-2.12002	-2.26975	-2.46082	-2.50399	-2.85644	-2.16311	-2.28191	-2.67732	-2.54119	-0.364368	-0.20399	0.08813	-0.720484	0.422499	-1.40799	-0.723666	-0.645456	-1.10575	-0.757852	-0.091686	-1.01759	1.83251	2.13095	1.54183	1.5709	2.04808	1.87081
7	-0.785247	1.68869	-2.29397	-2.44982	-2.66789	-2.01531	-2.11281	-2.22404	-2.56144	-2.92857	-2.23038	-2.30394	-2.77534	-2.56898	-0.233703	-0.102011	0.232024	-0.646757	0.596264	-1.24803	-0.725016	-0.65359	-1.13034	-0.720905	0.006802	-1.12705	1.8879	2.21916	1.57052	1.55927	2.1543	1.93624
8	-0.734589	1.71328	-2.17444	-2.35464	-2.53625	-1.95134	-1.9914	-2.03859	-2.60277	-2.97254	-2.29221	-2.3195	-2.85198	-2.57762	-0.108846	0.001448	0.361275	-0.558187	0.746877	-1.09564	-0.74651	-0.669224	-1.16721	-0.694982	0.054239	-1.25537	1.95962	2.31723	1.62168	1.55839	2.28315	2.01766
9	-0.690892	1.74412	-2.0887	-2.28147	-2.43099	-1.92044	-1.90714	-1.90346	-2.62724	-2.98587	-2.34409	-2.32818	-2.9077	-2.57034	0.017156	0.1228	0.48531	-0.452597	0.880334	-0.950067	-0.793948	-0.696842	-1.22369	-0.688477	0.042498	-1.40323	2.03827	2.41953	1.68837	1.55713	2.42288	2.10343
10	-0.655622	1.77879	-2.03419	-2.23146	-2.3526	-1.91383	-1.85804	-1.81504	-2.636	-2.9699	-2.38262	-2.33072	-2.94522	-2.55157	0.149429	0.271929	0.612999	-0.33098	1.00409	-0.810895	-0.872672	-0.745147	-1.30486	-0.71054	-0.032819	-1.57	2.11533	2.5213	1.76301	1.54544	2.56336	2.18357
11	-0.630546	1.81632	-2.00732	-2.20309	-2.30132	-1.92423	-1.83984	-1.76812	-2.63227	-2.92931	-2.40732	-2.32886	-2.96921	-2.52665	0.289198	0.449167	0.747774	-0.197982	1.12436	-0.677329	-0.985801	-0.825169	-1.41266	-0.768992	-0.169061	-1.75312	2.18346	2.61652	1.83718	1.51572	2.69755	2.25034
12	-0.617822	1.85663	-2.00461	-2.19317	-2.27812	-1.94729	-1.84752	-1.75695	-2.62104	-2.87177	-2.42098	-2.32484	-2.98615	-2.50146	0.433303	0.644864	0.886331	-0.062042	1.24452	-0.547155	-1.13309	-0.945337	-1.54617	-0.867695	-0.356378	-1.94989	2.23633	2.69701	1.90275	1.46296	2.82135	2.29757
13	-0.620209	1.89966	-2.02321	-2.19811	-2.28403	-1.98157	-1.87645	-1.77589	-2.60864	-2.80769	-2.42866	-2.32112	-3.00377	-2.48194	0.57384	0.840731	1.02017	0.063279	1.36448	-0.419459	-1.31159	-1.10788	-1.70324	-1.00597	-0.580672	-2.1602	2.26855	2.75364	1.95305	1.38454	2.93185	2.31969
14	-0.641377	1.94439	-2.06068	-2.21496	-2.31864	-2.02784	-1.92244	-1.81952	-2.60196	-2.74899	-2.43653	-2.32008	-3.03069	-2.4735	0.697741	1.01372	1.13506	0.159409	1.47953	-0.299008	-1.51748	-1.30961	-1.88264	-1.17942	-0.828385	-2.38734	2.27549	2.77888	1.98299	1.27964	3.0255	2.31045
15	-0.685638	1.98846	-2.11504	-2.24215	-2.37966	-2.08886	-1.98151	-1.88299	-2.60774	-2.70741	-2.45096	-2.32369	-3.0758	-2.48082	0.789562	1.1416	1.21243	0.208823	1.57953	-0.194569	-1.74754	-1.54534	-2.08478	-1.381	-1.08997	-2.63662	2.25256	2.76803	1.98825	1.14746	3.09675	2.26233
16	-0.757133	2.02883	-2.18483	-2.27925	-2.46367	-2.16862	-2.05023	-1.96237	-2.63211	-2.69328	-2.47816	-2.3339	-3.1473	-2.50789	0.836233	1.20777	1.23458	0.201454	1.65159	-0.114232	-1.99987	-1.81011	-2.31094	-1.60386	-1.36083	-2.91358	2.1949	2.71711	1.96489	0.986589	3.13874	2.16716
17	-0.859247	2.06295	-2.2693	-2.3264	-2.5672	-2.27077	-2.12707	-2.05505	-2.68037	-2.71491	-2.52431	-2.35317	-3.25087	-2.55861	0.829957	1.20427	1.18985	0.135417	1.68508	-0.064823	-2.27421	-2.09982	-2.56225	-1.84606	-1.64063	-3.22227	2.09768	2.62168	1.90963	0.795332	3.14423	2.01755
18	-0.994152	2.08958	-2.36837	-2.38444	-2.6874	-2.39715	-2.21295	-2.15989	-2.75698	-2.77876	-2.5955	-2.38487	-3.38894	-2.63682	0.768701	1.13241	1.07512	0.014968	1.67448	-0.053468	-2.57128	-2.41228	-2.83813	-2.11211	-1.93165	-3.56225	1.95717	2.47744	1.81999	0.573105	3.10605	1.80924
19	-1.16242	2.10868	-2.48283	-2.4556	-2.82189	-2.5481	-2.31089	-2.27766	-2.86517	-2.88967	-2.69731	-2.43293	-3.55998	-2.74595	0.655798	1.00177	0.896439	-0.151411	1.6195	-0.087308	-2.89117	-2.7484	-3.13441	-2.40879	-2.2382	-3.92603	1.77127	2.28101	1.69425	0.320999	3.01716	1.54291
20	-1.36289	2.12091	-2.61472	-2.54381	-2.96902	-2.72436	-2.42516	-2.41127	-3.00657	-3.05019	-2.83405	-2.50132	-3.75913	-2.88815	0.498923	0.82795	0.66793	-0.352949	1.52338	-0.171696	-3.23189	-3.11101	-3.44289	-2.7414	-2.56483	-4.2993	1.53978	2.02968	1.53136	0.041755	2.87133	1.22478
21	-1.59271	2.12711	-2.76711	-2.65375	-3.12872	-2.92714	-2.56061	-2.56534	-3.18066	-3.25906	-3.00777	-2.59375	-3.97935	-3.06338	0.308115	0.628333	0.409041	-0.579518	1.39173	-0.309014	-3.58867	-3.50094	-3.75339	-3.11267	-2.91179	-4.66458	1.26478	1.72143	1.3314	-0.260364	2.66474	0.866675
22	-1.8475	2.12781	-2.94345	-2.78977	-3.30335	-3.15697	-2.7218	-2.74538	-3.38453	-3.50969	-3.21771	-2.71382	-4.21223	-3.2692	0.092406	0.417131	0.138464	-0.824908	1.23196	-0.500618	-3.9533	-3.91172	-4.05628	-3.5207	-3.27146	-5.00632	0.951353	1.35793	1.096	-0.578629	2.39731	0.484158
23	-2.1219	2.12272	-3.14696	-2.95523	-3.49732	-3.41326	-2.91235	-2.95661	-3.61288	-3.79001	-3.45989	-2.86506	-4.44891	-3.50054	-0.143483	0.200609	-0.132996	-1.08787	1.05215	-0.749309	-4.31412	-4.32696	-4.34402	-3.95633	-3.62938	-5.31393	0.607938	0.947668	0.828705	-0.904025	2.07336	0.093983
24	-2.41005	2.1107	-3.38015	-3.15247	-3.71546	-3.69528	-3.13461	-3.20292	-3.85847	-4.08474	-3.7272	-3.0499	-4.68059	-3.7499	-0.399555	-0.023533	-0.404734	-1.37002	0.858721	-1.05821	-4.65783	-4.72385	-4.61114	-4.40264	-3.96952	-5.58197	0.24575	0.506468	0.53519	-1.22624	1.70123	-0.2879
25	-2.70627	2.09018	-3.64464	-3.38314	-3.96156	-4.00333	-3.3894	-3.48579	-4.11272	-4.37808	-4.01026	-3.26831	-4.89893	-4.00801	-0.678832	-0.262246	-0.684493	-1.67454	0.653834	-1.42671	-4.97238	-5.08125	-4.8534	-4.8375	-4.28098	-5.80875	-0.122796	0.054565	0.223034	-1.53571	1.29218	-0.648044
26	-3.0055	2.05985	-3.94056	-3.64814	-4.23747	-4.33809	-3.6758	-3.80333	-4.36617	-4.65609	-4.29804	-3.51593	-5.09635	-4.26443	-0.985747	-0.523355	-0.984706	-2.00761	0.434114	-1.84718	-5.24949	-5.38625	-5.06723	-5.23907	-4.56042	-5.99446	-0.485541	-0.387817	-0.09873	-1.8249	0.85972	-0.975978
27	-3.30317	2.01936	-4.26565	-3.94713	-4.54234	-4.69812	-3.99061	-4.15002	-4.60921	-4.90826	-4.57867	-3.78429	-5.26629	-4.50852	-1.32414	-0.81351	-1.31903	-2.37701	0.191885	-2.30306	-5.48538	-5.63557	-5.24972	-5.59172	-4.80973	-6.14015	-0.831493	-0.803488	-0.420346	-2.08827	0.419122	-1.26448
28	-3.59471	1.97002	-4.61445	-4.27765	-4.87172	-5.0777	-4.32794	-4.51724	-4.83291	-5.12815	-4.84043	-4.06196	-5.40354	-4.73046	-1.69439	-1.13513	-1.69926	-2.78625	-0.081618	-2.76969	-5.68039	-5.83362	-5.3993	-5.88857	-5.03224	-6.2482	-1.15143	-1.17938	-0.732382	-2.32208	-0.013481	-1.50981
29	-3.8751	1.91502	-4.97815	-4.63441	-5.21668	-5.46647	-4.67913	-4.89405	-5.02968	-5.31259	-5.07298	-4.33627	-5.50472	-4.92184	-2.09148	-1.48376	-2.13024	-3.23024	-0.392574	-3.22057	-5.83776	-5.98928	-5.5163	-6.13004	-5.23014	-6.32302	-1.43845	-1.50683	-1.02677	-2.52403	-0.422991	-1.71164
30	-4.13907	1.85904	-5.3454	-5.00899	-5.56482	-5.85142	-5.03331	-5.26847	-5.1939	-5.46081	-5.26848	-4.59516	-5.56875	-5.07629	-2.50559	-1.84872	-2.60474	-3.69637	-0.742158	-3.63598	-5.96213	-6.11245	-5.60286	-6.32111	-5.40403	-6.37023	-1.6883	-1.78126	-1.29758	-2.69338	-0.797066	-1.87222
31	-4.38176	1.80732	-5.70419	-5.39009	-5.90295	-6.22001	-5.37891	-5.62901	-5.32224	-5.57397	-5.42219	-4.82828	-5.59667	-5.19011	-2.92451	-2.21717	-3.10391	-4.16885	-1.12658	-4.00601	-6.05855	-6.21108	-5.66227	-6.46951	-5.55418	-6.39574	-1.89929	-2.00135	-1.54138	-2.83081	-1.12738	-1.99555
32	-4.59955	1.76451	-6.04389	-5.7647	-6.22044	-6.56274	-5.70536	-5.96621	-5.4137	-5.65484	-5.53268	-5.02742	-5.59133	-5.26225	-3.33617	-2.57835	-3.60364	-4.63328	-1.53777	-4.32783	-6.132	-6.28987	-5.69822	-6.58431	-5.68236	-6.40526	-2.07197	-2.1681	-1.75694	-2.93827	-1.41009	-2.08644
33	-4.79037	1.734	-6.35656	-6.12023	-6.51094	-6.87376	-6.00445	-6.27344	-5.4694	-5.70763	-5.60153	-5.18682	-5.55691	-5.29413	-3.73024	-2.9251	-4.08112	-5.07925	-1.96386	-4.60187	-6.18715	-6.35155	-5.71411	-6.67436	-5.79174	-6.40402	-2.20846	-2.2848	-1.9442	-3.01867	-1.64506	-2.14959
34	-4.95353	1.71744	-6.6372	-6.44612	-6.77191	-7.15029	-6.27079	-6.5469	-5.49201	-5.73698	-5.63239	-5.30343	-5.4982	-5.28907	-4.0985	-3.25237	-4.51874	-5.50037	-2.39071	-4.83034	-6.22782	-6.39855	-5.71256	-6.74687	-5.88516	-6.39594	-2.31212	-2.35726	-2.10383	-3.07539	-1.83484	-2.18932
35	-5.0895	1.71471	-6.88333	-6.73478	-7.00367	-7.39147	-6.50166	-6.78505	-5.48513	-5.7471	-5.63017	-5.37683	-5.42024	-5.25133	-4.4351	-3.55461	-4.90634	-5.89265	-2.80467	-5.01724	-6.25692	-6.43364	-5.69554	-6.80749	-5.96466	-6.38324	-2.38704	-2.39328	-2.23697	-3.11184	-1.98362	-2.20951
36	-5.19969	1.72424	-7.09448	-6.98196	-7.20846	-7.59759	-6.69623	-6.98816	-5.45284	-5.74133	-5.60033	-5.40896	-5.32801	-5.18555	-4.73686	-3.82603	-5.24192	-6.25336	-3.19505	-5.16793	-6.27669	-6.45938	-5.66481	-6.86023	-6.03201	-6.36703	-2.43759	-2.40118	-2.34552	-3.13117	-2.09642	-2.21366
37	-5.28621	1.74364	-7.2719	-7.1864	-7.38953	-7.77047	-6.85502	-7.15806	-5.39936	-5.72238	-5.5484	-5.40358	-5.22612	-5.09631	-5.00315	-4.06329	-5.52875	-6.58047	-3.5548	-5.28843	-6.28884	-6.47742	-5.62237	-6.90726	-6.08918	-6.34798	-2.46782	-2.3881	-2.43193	-3.13603	-2.17811	-2.20496
38	-5.35168	1.77039	-7.41821	-7.3496	-7.55016	-7.91354	-6.97975	-7.298	-5.32903	-5.69284	-5.47984	-5.36569	-5.11872	-4.98806	-5.23527	-4.26697	-5.77181	-6.87248	-3.88003	-5.38506	-6.2947	-6.48871	-5.57066	-6.94945	-6.1379	-6.32679	-2.4812	-2.35914	-2.49903	-3.12852	-2.23302	-2.18632
39	-5.39899	1.80233	-7.53723	-7.47556	-7.69307	-8.03126	-7.07364	-7.41259	-5.24605	-5.65523	-5.39985	-5.30079	-5.00923	-4.86515	-5.43573	-4.44038	-5.97672	-7.12869	-4.16918	-5.46368	-6.29541	-6.49365	-5.51236	-6.98701	-6.17987	-6.30415	-2.48055	-2.31771	-2.54985	-3.11023	-2.26466	-2.16028
40	-5.43115	1.83787	-7.63364	-7.57027	-7.82042	-8.12839	-7.14172	-7.50742	-5.15427	-5.61176	-5.31302	-5.21443	-4.90037	-4.73177	-5.60798	-4.58823	-6.14993	-7.35067	-4.42192	-5.52916	-6.29165	-6.49207	-5.45009	-7.01949	-6.21653	-6.28009	-2.46821	-2.26649	-2.5876	-3.08224	-2.27584	-2.12886
41	-5.45114	1.87594	-7.7126	-7.64084	-7.93415	-8.20915	-7.19057	-7.58828	-5.05696	-5.56411	-5.22293	-5.11193	-4.79408	-4.59174	-5.75615	-4.71647	-6.29807	-7.54228	-4.63853	-5.5854	-6.28375	-6.48325	-5.38641	-7.04629	-6.24882	-6.25396	-2.44626	-2.20811	-2.61544	-3.04521	-2.26927	-2.09328
42	-5.4618	1.91595	-7.77935	-7.69474	-8.03637	-8.27754	-7.22745	-7.66062	-4.95656	-5.51322	-5.13185	-4.99812	-4.69143	-4.4482	-5.88443	-4.83193	-6.4275	-7.70755	-4.82007	-5.63511	-6.27211	-6.46637	-5.32419	-7.06734	-6.27758	-6.22509	-2.41655	-2.1451	-2.63623	-2.99956	-2.24792	-2.05392
43	-5.46567	1.95771	-7.83899	-7.73902	-8.12925	-8.33793	-7.25901	-7.72971	-4.85459	-5.45928	-5.04058	-4.877	-4.59256	-4.30354	-5.99653	-4.94122	-6.54458	-7.84853	-4.96877	-5.67957	-6.25769	-6.44115	-5.26658	-7.08338	-6.30391	-6.19344	-2.38054	-2.07958	-2.65218	-2.94562	-2.21491	-2.01042
44	-5.46487	2.0014	-7.89612	-7.77965	-8.2148	-8.39521	-7.29022	-7.8007	-4.75152	-5.40166	-4.94849	-4.75149	-4.49669	-4.15926	-6.09571	-5.04998	-6.65542	-7.96566	-5.08819	-5.71927	-6.24177	-6.40836	-5.21603	-7.09565	-6.32904	-6.15976	-2.33923	-2.01291	-2.66438	-2.88365	-2.17299	-1.96225
45	-5.46103	2.04753	-7.95453	-7.82102	-8.29497	-8.45419	-7.3245	-7.87799	-4.64693	-5.33929	-4.8539	-4.6232	-4.40229	-4.01596	-6.18501	-5.16175	-6.76524	-8.06	-5.18319	-5.7549	-6.22553	-6.37022	-5.17325	-7.10532	-6.35356	-6.12529	-2.29315	-1.94551	-2.67231	-2.81406	-2.12469	-1.90921
46	-5.4553	2.09678	-8.01683	-7.86571	-8.3719	-8.51828	-7.36392	-7.96436	-4.5398	-5.27119	-4.75476	-4.49254	-4.30722	-3.87327	-6.26699	-5.27625	-6.87726	-8.13485	-5.25944	-5.78713	-6.2102	-6.33073	-5.13707	-7.11374	-6.37739	-6.09206	-2.24269	-1.87759	-2.67403	-2.73772	-2.07238	-1.85173
47	-5.44846	2.14967	-8.08408	-7.91436	-8.44776	-8.58863	-7.40943	-8.06019	-4.42892	-5.1968	-4.64928	-4.35919	-4.20934	-3.72999	-6.3435	-5.39039	-6.99216	-8.19564	-5.32298	-5.81633	-6.19746	-6.29524	-5.10608	-7.12284	-6.40062	-6.06253	-2.18836	-1.81006	-2.66676	-2.65618	-2.01787	-1.79093
48	-5.44097	2.20614	-8.15559	-7.96564	-8.52407	-8.66392	-7.46072	-8.16358	-4.31321	-5.11584	-4.53614	-4.22242	-4.107	-3.58464	-6.41587	-5.50107	-7.10823	-8.2478	-5.37951	-5.84275	-6.18919	-6.26934	-5.0794	-7.13429	-6.42401	-6.03892	-2.131	-1.74524	-2.64781	-2.5719	-1.96172	-1.72833
49	-5.4329	2.26535	-8.22911	-8.01648	-8.60114	-8.74093	-7.51603	-8.27097	-4.19198	-5.02815	-4.41469	-4.08152	-3.99948	-3.43609	-6.48468	-5.60615	-7.22158	-8.29494	-5.43333	-5.86738	-6.18672	-6.25712	-5.0561	-7.14924	-6.44879	-6.02236	-2.07201	-1.68703	-2.61587	-2.48832	-1.9031	-1.66573
50	-5.42403	2.32572	-8.30148	-8.06293	-8.67832	-8.81571	-7.57253	-8.37789	-4.06517	-4.93384	-4.28487	-3.93608	-3.88712	-3.28394	-6.54955	-5.704	-7.32725	-8.33867	-5.48655	-5.89129	-6.19026	-6.25981	-5.03414	-7.16887	-6.47623	-6.01226	-2.01372	-1.64081	-2.57204	-2.40971	-1.84097	-1.60506
51	-5.41412	2.38529	-8.36948	-8.10134	-8.75451	-8.88453	-7.62702	-8.47997	-3.93322	-4.83333	-4.14698	-3.78622	-3.77084	-3.12876	-6.60972	-5.79366	-7.42108	-8.38001	-5.53927	-5.91458	-6.19883	-6.27525	-5.01063	-7.19463	-6.50737	-6.00627	-1.95937	-1.6125	-2.52005	-2.34094	-1.77501	-1.54837
52	-5.40303	2.44226	-8.43054	-8.12958	-8.8287	-8.94402	-7.67658	-8.57383	-3.79703	-4.72729	-4.00156	-3.63271	-3.65178	-2.9718	-6.66482	-5.87498	-7.5009	-8.42071	-5.59081	-5.9367	-6.21026	-6.29832	-4.982	-7.22794	-6.54271	-6.00032	-1.91251	-1.60619	-2.46572	-2.28645	-1.70638	-1.49783
53	-5.39061	2.49539	-8.48306	-8.14735	-8.90008	-8.99123	-7.71886	-8.65777	-3.65764	-4.61631	-3.84956	-3.47698	-3.53072	-2.81465	-6.71522	-5.94801	-7.56616	-8.46392	-5.64069	-5.95733	-6.22122	-6.32225	-4.94393	-7.2688	-6.58218	-5.98896	-1.87588	-1.6219	-2.41516	-2.24931	-1.6378	-1.45523
54	-5.37649	2.54416	-8.52637	-8.15583	-8.96778	-9.02453	-7.75192	-8.73177	-3.51623	-4.5009	-3.69249	-3.32073	-3.40817	-2.65886	-6.76154	-6.01243	-7.61752	-8.51364	-5.6882	-5.97588	-6.22769	-6.34029	-4.89208	-7.31477	-6.62494	-5.96636	-1.85063	-1.65536	-2.37314	-2.2304	-1.57283	-1.42141
55	-5.36023	2.58872	-8.56082	-8.15714	-9.03092	-9.04453	-7.77458	-8.79694	-3.37397	-4.38157	-3.53245	-3.16563	-3.28448	-2.50575	-6.80437	-6.0686	-7.65787	-8.57259	-5.73177	-5.99105	-6.22561	-6.34666	-4.8231	-7.36147	-6.66903	-5.92781	-1.83635	-1.69993	-2.34269	-2.2283	-1.51496	-1.39585
56	-5.34154	2.62959	-8.58766	-8.15377	-9.0889	-9.05405	-7.78682	-8.85475	-3.23206	-4.25896	-3.37166	-3.0131	-3.16013	-2.35642	-6.84447	-6.11865	-7.69262	-8.64019	-5.7696	-6.00128	-6.21182	-6.33682	-4.73552	-7.40412	-6.71157	-5.87108	-1.83167	-1.74916	-2.32525	-2.24016	-1.46688	-1.3769
57	-5.32032	2.6674	-8.60863	-8.14807	-9.14182	-9.05714	-7.7899	-8.90622	-3.09165	-4.13391	-3.2123	-2.86444	-3.03575	-2.21186	-6.88224	-6.16524	-7.72692	-8.71254	-5.80087	-6.00564	-6.18441	-6.30793	-4.63018	-7.43812	-6.74934	-5.79646	-1.83468	-1.79801	-2.32101	-2.26222	-1.42995	-1.36219
58	-5.29651	2.70272	-8.62549	-8.1416	-9.19069	-9.05776	-7.78593	-8.95148	-2.95385	-4.00728	-3.05636	-2.72077	-2.91196	-2.07288	-6.9176	-6.20953	-7.76337	-8.78438	-5.82636	-6.00438	-6.14259	-6.25914	-4.51025	-7.45897	-6.77863	-5.70595	-1.843	-1.84293	-2.32857	-2.29036	-1.40405	-1.3491
59	-5.27	2.73588	-8.63962	-8.13486	-9.23684	-9.05887	-7.77728	-8.99023	-2.81964	-3.88014	-2.90559	-2.58297	-2.78933	-1.94016	-6.95023	-6.25059	-7.80174	-8.85125	-5.84837	-5.99918	-6.08636	-6.19099	-4.38058	-7.46276	-6.79493	-5.60253	-1.85417	-1.88172	-2.34518	-2.32101	-1.38775	-1.33521
60	-5.24066	2.7671	-8.65197	-8.1275	-9.28128	-9.06201	-7.76627	-9.02278	-2.68978	-3.75373	-2.76133	-2.45159	-2.66812	-1.81412	-6.97968	-6.2864	-7.83931	-8.91034	-5.86978	-5.99258	-6.01596	-6.10369	-4.24583	-7.44689	-6.79378	-5.48963	-1.8659	-1.91356	-2.36733	-2.35156	-1.37847	-1.31858
61	-5.20827	2.79654	-8.66333	-8.11885	-9.32448	-9.06746	-7.75493	-9.05092	-2.56482	-3.62947	-2.62427	-2.32711	-2.54831	-1.69493	-7.00541	-6.31521	-7.87228	-8.96036	-5.8926	-5.9866	-5.9315	-5.99625	-4.10847	-7.41033	-6.77189	-5.37055	-1.87631	-1.93877	-2.39141	-2.38048	-1.37297	-1.29791
62	-5.1728	2.82458	-8.67452	-8.10842	-9.36681	-9.07469	-7.7447	-9.07799	-2.44513	-3.5091	-2.49429	-2.21005	-2.42957	-1.58262	-7.02722	-6.33665	-7.89791	-9.00176	-5.91774	-5.98204	-5.83308	-5.86722	-3.96876	-7.35461	-6.72716	-5.24763	-1.88405	-1.95838	-2.4143	-2.4072	-1.36773	-1.27264
63	-5.13443	2.85193	-8.68636	-8.09604	-9.40904	-9.08296	-7.73638	-9.10736	-2.33087	-3.3947	-2.37058	-2.10083	-2.31126	-1.477	-7.04553	-6.3513	-7.91557	-9.03681	-5.94579	-5.97818	-5.72121	-5.71615	-3.82517	-7.28453	-6.65844	-5.12176	-1.88817	-1.9734	-2.43348	-2.43175	-1.35941	-1.24282
64	-5.0934	2.87946	-8.69935	-8.08189	-9.45233	-9.09154	-7.7304	-9.14059	-2.22207	-3.28837	-2.25215	-1.99952	-2.1926	-1.37768	-7.06077	-6.35964	-7.9255	-9.06847	-5.97724	-5.97303	-5.5969	-5.54441	-3.67466	-7.20712	-6.56609	-4.99221	-1.88791	-1.98428	-2.44682	-2.45434	-1.3452	-1.20893
65	-5.04965	2.90785	-8.71345	-8.06622	-9.49759	-9.09967	-7.7269	-9.17686	-2.11852	-3.1917	-2.13831	-1.90586	-2.07265	-1.28407	-7.07244	-6.36123	-7.92693	-9.09841	-6.01211	-5.96351	-5.4613	-5.35528	-3.51315	-7.12881	-6.45253	-4.85673	-1.88256	-1.99053	-2.4522	-2.47499	-1.32336	-1.17174
66	-5.00263	2.9374	-8.72808	-8.0492	-9.54496	-9.1066	-7.7259	-9.21375	-2.01979	-3.10527	-2.0287	-1.81936	-1.95032	-1.19531	-7.07882	-6.35413	-7.91846	-9.12565	-6.04977	-5.9461	-5.31527	-5.15319	-3.33597	-7.05277	-6.32156	-4.71283	-1.87121	-1.9907	-2.44698	-2.49321	-1.29317	-1.13198
67	-4.95138	2.96816	-8.74232	-8.03084	-9.59346	-9.11168	-7.72722	-9.24841	-1.92514	-3.0286	-1.92314	-1.73931	-1.82443	-1.1102	-7.07747	-6.33473	-7.8996	-9.14683	-6.08868	-5.9175	-5.15921	-4.943	-3.13845	-6.97863	-6.17718	-4.5588	-1.85274	-1.98266	-2.42837	-2.50789	-1.25475	-1.09001
68	-4.89461	3.00008	-8.7551	-8.01105	-9.64141	-9.11449	-7.73035	-9.27821	-1.83339	-2.95985	-1.82144	-1.66463	-1.69386	-1.02718	-7.06577	-6.29888	-7.87123	-9.15783	-6.12616	-5.87474	-4.99294	-4.72878	-2.91677	-6.90346	-6.02249	-4.39317	-1.82584	-1.96397	-2.39383	-2.51737	-1.20867	-1.04535
69	-4.83088	3.03323	-8.76537	-7.98972	-9.68703	-9.11495	-7.73428	-9.30086	-1.74291	-2.89567	-1.7233	-1.5936	-1.55769	-0.944311	-7.04156	-6.24403	-7.83508	-9.15505	-6.15875	-5.81488	-4.81555	-4.51276	-2.66869	-6.8228	-5.85881	-4.21469	-1.78901	-1.93201	-2.34151	-2.51956	-1.15547	-0.996478
70	-4.75875	3.06779	-8.77199	-7.96683	-9.72837	-9.11325	-7.73746	-9.31405	-1.6517	-2.83162	-1.62819	-1.52391	-1.41541	-0.859355	-7.00365	-6.17074	-7.79324	-9.13541	-6.18284	-5.73604	-4.6258	-4.29479	-2.39377	-6.73127	-5.68562	-4.02353	-1.7406	-1.8843	-2.27035	-2.51194	-1.09537	-0.941044
71	-4.67696	3.10394	-8.77368	-7.94236	-9.76311	-9.10946	-7.73791	-9.31557	-1.5575	-2.76303	-1.53516	-1.45275	-1.2668	-0.769777	-6.95192	-6.08183	-7.74775	-9.09625	-6.19503	-5.63876	-4.42271	-4.07316	-2.09371	-6.62326	-5.5014	-3.82205	-1.67899	-1.81891	-2.17972	-2.49143	-1.0281	-0.876772
72	-4.58459	3.14172	-8.76904	-7.91624	-9.78854	-9.1031	-7.73344	-9.30386	-1.4581	-2.68592	-1.44263	-1.37724	-1.11188	-0.672824	-6.88693	-5.98061	-7.69947	-9.03612	-6.19215	-5.52627	-4.20616	-3.8463	-1.77304	-6.49395	-5.30474	-3.61277	-1.6027	-1.73511	-2.06915	-2.45447	-0.95288	-0.801897
73	-4.48106	3.18108	-8.75684	-7.88842	-9.80201	-9.09325	-7.72198	-9.27853	-1.35153	-2.59767	-1.34852	-1.29481	-0.950772	-0.565851	-6.80944	-5.86982	-7.64745	-8.95541	-6.1716	-5.40294	-3.97696	-3.61424	-1.43895	-6.34011	-5.09478	-3.39673	-1.51055	-1.6333	-1.93808	-2.39742	-0.868734	-0.715223
74	-4.36619	3.22194	-8.73618	-7.85874	-9.80153	-9.07863	-7.70172	-9.24029	-1.23618	-2.49726	-1.25039	-1.20317	-0.783588	-0.446491	-6.72057	-5.75292	-7.59001	-8.8556	-6.13176	-5.27257	-3.73646	-3.3779	-1.09992	-6.16039	-4.87085	-3.17322	-1.40157	-1.51464	-1.78581	-2.31686	-0.774869	-0.615665
75	-4.23993	3.26414	-8.70626	-7.82675	-9.78584	-9.05779	-7.67098	-9.18994	-1.11092	-2.38511	-1.14582	-1.1003	-0.610561	-0.31282	-6.62155	-5.63392	-7.52589	-8.73855	-6.07214	-5.13725	-3.48601	-3.13819	-0.763837	-5.95458	-4.63209	-2.94136	-1.2749	-1.37952	-1.61205	-2.2099	-0.670914	-0.502099
76	-4.10204	3.30728	-8.66599	-7.79153	-9.75393	-9.02906	-7.62785	-9.12758	-0.975149	-2.26236	-1.03304	-0.984326	-0.432408	-0.163609	-6.51267	-5.51478	-7.45352	-8.60526	-5.99324	-4.99656	-3.2267	-2.89511	-0.437385	-5.72254	-4.3777	-2.70077	-1.1297	-1.22684	-1.41714	-2.0743	-0.556891	-0.373325
77	-3.95193	3.35045	-8.61378	-7.75158	-9.70462	-8.99025	-7.56984	-9.05263	-0.828883	-2.12997	-0.911534	-0.853796	-0.250551	0.001438	-6.39248	-5.39416	-7.37038	-8.45432	-5.89617	-4.84739	-2.9592	-2.64744	-0.126465	-5.46384	-4.10756	-2.45072	-0.965308	-1.05426	-1.20235	-1.90879	-0.433027	-0.228121
78	-3.78888	3.39238	-8.5476	-7.70472	-9.6366	-8.93847	-7.49397	-8.96423	-0.672793	-1.98843	-0.781943	-0.707944	-0.067111	0.181458	-6.25882	-5.26937	-7.27382	-8.28214	-5.78281	-4.68597	-2.68375	-2.3927	0.163855	-5.17789	-3.82266	-2.18937	-0.781443	-0.859184	-0.969899	-1.71322	-0.299462	-0.065451
79	-3.61244	3.43166	-8.4649	-7.64792	-9.54847	-8.86986	-7.3971	-8.86113	-0.508262	-1.83807	-0.645656	-0.546975	0.115132	0.374257	-6.11043	-5.13882	-7.16194	-8.0858	-5.65552	-4.51006	-2.40001	-2.12818	0.430913	-4.86387	-3.5244	-1.91449	-0.578612	-0.640096	-0.723118	-1.48856	-0.156407	0.115122
80	-3.42261	3.46696	-8.36268	-7.57719	-9.43859	-8.77972	-7.27649	-8.74142	-0.337363	-1.67949	-0.504395	-0.372353	0.293027	0.576395	-5.94763	-5.00203	-7.03393	-7.86595	-5.51655	-4.3197	-2.10705	-1.85159	0.675986	-4.5213	-3.21297	-1.62538	-0.358316	-0.396936	-0.466317	-1.23669	-0.004553	0.312915
81	-3.22002	3.49703	-8.23773	-7.48788	-9.30491	-8.66324	-7.13022	-8.60239	-0.162828	-1.51376	-0.359951	-0.186907	0.463238	0.78324	-5.77238	-4.85816	-6.8902	-7.62815	-5.36782	-4.11757	-1.80399	-1.56211	0.903555	-4.1509	-2.88675	-1.32373	-0.123151	-0.13112	-0.204594	-0.960282	0.154628	0.525611
82	-3.00617	3.52055	-8.08694	-7.3754	-9.14526	-8.51612	-6.9572	-8.44073	0.0119588	-1.3426	-0.214179	0.005216	0.622379	0.988975	-5.58789	-4.70535	-6.73098	-7.38269	-5.21107	-3.90934	-1.49138	-1.26172	1.11841	-3.75589	-2.54439	-1.01331	0.123425	0.15487	0.056634	-0.663085	0.319088	0.749617
83	-2.78353	3.53604	-7.90771	-7.23603	-8.95757	-8.33511	-6.75713	-8.25269	0.183083	-1.16847	-0.06876	0.198719	0.767161	1.18676	-5.39807	-4.54188	-6.55525	-7.14201	-5.04824	-3.70297	-1.17251	-0.955333	1.32266	-3.34243	-2.1876	-0.699878	0.377542	0.45771	0.312508	-0.350125	0.486967	0.98065
84	-2.55554	3.54181	-7.69818	-7.06725	-8.74024	-8.11857	-6.53049	-8.03434	0.346179	-0.995317	0.074846	0.387471	0.894642	1.36925	-5.20718	-4.36862	-6.36306	-6.9164	-4.88134	-3.50649	-0.853724	-0.650341	1.51475	-2.91973	-1.82207	-0.391225	0.635214	0.773087	0.559566	-0.027959	0.656891	1.21448
85	-2.32637	3.53624	-7.45769	-6.86788	-8.4925	-7.86672	-6.27885	-7.78249	0.49665	-0.828618	0.215081	0.565199	1.0024	1.52919	-5.01958	-4.19094	-6.15902	-6.71053	-4.71187	-3.32554	-0.543655	-0.356212	1.69077	-2.50015	-1.45617	-0.096515	0.892447	1.09538	0.796252	0.29547	0.827809	1.44733
86	-2.1005	3.51795	-7.187	-6.63801	-8.21448	-7.58179	-6.00502	-7.4957	0.629985	-0.674648	0.349684	0.725937	1.08876	1.66019	-4.83872	-4.01689	-5.95214	-6.52265	-4.54034	-3.16157	-0.251832	-0.084218	1.847	-2.09781	-1.0989	0.174773	1.14507	1.41713	1.0229	0.61126	0.998465	1.6756
87	-1.88219	3.48574	-6.88834	-6.37879	-7.90729	-7.26774	-5.71296	-7.17494	0.742053	-0.539299	0.475233	0.864369	1.15263	1.75733	-4.66626	-3.85294	-5.75117	-6.34726	-4.367	-3.01293	0.013115	0.154696	1.98131	-1.72541	-0.758604	0.41358	1.38849	1.72872	1.24068	0.91024	1.16715	1.89569
88	-1.67501	3.43867	-6.56511	-6.09255	-7.5731	-6.92937	-5.40732	-6.8232	0.829339	-0.427041	0.587082	0.976061	1.19325	1.81735	-4.50202	-3.7015	-5.56111	-6.1773	-4.19327	-2.87691	0.244772	0.352576	2.09267	-1.39178	-0.441418	0.611811	1.61796	2.01962	1.45044	1.1842	1.33178	2.10373
89	-1.48166	3.37621	-6.22158	-5.78317	-7.21528	-6.5716	-5.09299	-6.44484	0.889072	-0.340679	0.679757	1.05754	1.2099	1.83884	-4.34437	-3.56106	-5.38239	-6.00544	-4.02206	-2.75093	0.43951	0.506021	2.17993	-1.10158	-0.149926	0.763104	1.82909	2.28078	1.6517	1.42705	1.48996	2.296
90	-1.30411	3.29851	-5.8629	-5.45652	-6.83844	-6.19918	-4.77475	-6.0456	0.919492	-0.281418	0.747959	1.10659	1.20201	1.82231	-4.19129	-3.42796	-5.21213	-5.82613	-3.85669	-2.63352	0.595922	0.616116	2.24111	-0.856794	0.115427	0.863751	2.01824	2.50677	1.84165	1.63481	1.63893	2.46907
91	-1.14415	3.20651	-5.49511	-5.12027	-6.44828	-5.81683	-4.45743	-5.63276	0.9202	-0.248993	0.787734	1.12273	1.1693	1.77023	-4.04115	-3.29866	-5.04617	-5.63713	-3.6993	-2.52448	0.712973	0.686773	2.27239	-0.659957	0.351491	0.914165	2.18234	2.69588	2.01494	1.80519	1.77587	2.6198
92	-1.00366	3.10166	-5.12522	-4.78336	-6.05147	-5.4295	-4.14616	-5.21559	0.892293	-0.241813	0.797028	1.10733	1.11192	1.687	-3.89276	-3.17184	-4.87957	-5.43885	-3.55009	-2.42344	0.789104	0.722518	2.26924	-0.515985	0.549722	0.920019	2.31827	2.8475	2.16446	1.93642	1.89789	2.74509
93	-0.884423	2.98565	-4.76122	-4.45517	-5.6556	-5.04298	-3.84673	-4.80559	0.837968	-0.257122	0.7754	1.06275	1.03066	1.57816	-3.74491	-3.04949	-4.70675	-5.23231	-3.40788	-2.32813	0.823623	0.727842	2.22863	-0.429195	0.699096	0.891749	2.42243	2.95953	2.28258	2.02658	2.00176	2.84169
94	-0.787906	2.86034	-4.41191	-4.14452	-5.26952	-4.66424	-3.56583	-4.41546	0.759514	-0.291684	0.722685	0.991226	0.926637	1.44871	-3.59679	-2.93498	-4.52386	-5.01849	-3.27156	-2.23506	0.819016	0.708433	2.1509	-0.397411	0.790774	0.842378	2.49064	3.02767	2.36257	2.07337	2.08355	2.90607
95	-0.715259	2.72755	-4.08621	-3.85884	-4.90307	-4.3014	-3.3105	-4.05722	0.65826	-0.34306	0.637777	0.893618	0.80093	1.30203	-3.44827	-2.82911	-4.3301	-4.7992	-3.14082	-2.14212	0.781587	0.671543	2.03989	-0.408915	0.820838	0.784577	2.51833	3.04611	2.3991	2.07433	2.13785	2.93428
96	-0.667254	2.58878	-3.79225	-3.60385	-4.56615	-3.96353	-3.08707	-3.74067	0.534064	-0.410765	0.518854	0.769299	0.653973	1.13896	-3.29965	-2.72859	-4.12598	-4.57708	-3.0158	-2.05078	0.720627	0.626181	1.90304	-0.444732	0.790577	0.728073	2.50094	3.00873	2.38841	2.02717	2.1583	2.92209
97	-0.644158	2.44511	-3.53686	-3.38368	-4.26738	-3.66017	-2.90027	-3.4728	0.385296	-0.497055	0.364164	0.616906	0.484754	0.957712	-3.1511	-2.62857	-3.91106	-4.35417	-2.89602	-1.96569	0.647466	0.583811	1.75133	-0.48482	0.709298	0.677708	2.43441	2.91042	2.32822	1.93015	2.13802	2.86524
98	-0.645671	2.29773	-3.32513	-3.20093	-4.01316	-3.40081	-2.75281	-3.25795	0.209716	-0.607095	0.173097	0.435565	0.291809	0.755206	-3.00303	-2.52628	-3.68371	-4.13154	-2.77999	-1.89363	0.573811	0.556751	1.5968	-0.513364	0.595453	0.633415	2.31628	2.74872	2.21808	1.78312	2.07078	2.7607
99	-0.670325	2.14848	-3.15812	-3.05535	-3.80522	-3.19065	-2.64384	-3.09552	0.0060626	-0.745755	-0.052697	0.226375	0.0741	0.52829	-2.85709	-2.42238	-3.44398	-3.911	-2.66574	-1.84237	0.509718	0.554488	1.44853	-0.519908	0.472341	0.593138	2.1478	2.52648	2.06069	1.58926	1.95406	2.60853
100	-0.717593	2.00061	-3.03798	-2.94862	-3.64717	-3.03631	-2.57372	-2.98407	-0.227744	-0.919505	-0.310842	-0.010702	-0.169904	0.272234	-2.71569	-2.31959	-3.19655	-3.69544	-2.55104	-1.81584	0.462193	0.580278	1.31135	-0.497414	0.360404	0.556349	1.93125	2.25187	1.85901	1.35331	1.78405	2.40803
101	-0.78129	1.85935	-2.95526	-2.8717	-3.5302	-2.93023	-2.53343	-2.91073	-0.484449	-1.12373	-0.591531	-0.268091	-0.432686	-0.006209	-2.58149	-2.21982	-2.95101	-3.48915	-2.4341	-1.81335	0.433788	0.628573	1.18636	-0.443369	0.273284	0.524092	1.68096	1.94302	1.62637	1.08975	1.57288	2.17276

## Sheet: SAAY
Sound side			TF1	C:\Users\xb00012\Documents\Data\27_15_150415 SP\27_15_150415_0116.c3d	C:\Users\xb00012\Documents\Data\27_15_150415 SP\27_15_150415_0118.c3d	C:\Users\xb00012\Documents\Data\27_15_150415 SP\27_15_150415_0120.c3d	C:\Users\xb00012\Documents\Data\27_15_150415 SP\27_15_150415_0122.c3d	C:\Users\xb00012\Documents\Data\27_15_150415 SP\27_15_150415_0126.c3d	TF2	C:\Users\xb00012\Documents\Data\37_26_130515 SP\37_26_130515_0106.c3d	C:\Users\xb00012\Documents\Data\37_26_130515 SP\37_26_130515_0108.c3d	C:\Users\xb00012\Documents\Data\37_26_130515 SP\37_26_130515_0114.c3d	C:\Users\xb00012\Documents\Data\37_26_130515 SP\37_26_130515_0116.c3d	C:\Users\xb00012\Documents\Data\37_26_130515 SP\37_26_130515_0118.c3d	TF3	C:\Users\xb00012\Documents\Data\39_28_200515 SP\39_28_200515_0106.c3d	C:\Users\xb00012\Documents\Data\39_28_200515 SP\39_28_200515_0108.c3d	C:\Users\xb00012\Documents\Data\39_28_200515 SP\39_28_200515_0110.c3d	C:\Users\xb00012\Documents\Data\39_28_200515 SP\39_28_200515_0112.c3d	C:\Users\xb00012\Documents\Data\39_28_200515 SP\39_28_200515_0102.c3d	TF4	C:\Users\xb00012\Documents\Data\44_33_190615 SP\44_33_190615_0101.c3d	C:\Users\xb00012\Documents\Data\44_33_190615 SP\44_33_190615_0103.c3d	C:\Users\xb00012\Documents\Data\44_33_190615 SP\44_33_190615_0107.c3d	C:\Users\xb00012\Documents\Data\44_33_190615 SP\44_33_190615_0109.c3d	C:\Users\xb00012\Documents\Data\44_33_190615 SP\44_33_190615_0097.c3d	TF5	C:\Users\xb00012\Documents\Data\45_34_230615 SP\45_34_230615_0093.c3d	C:\Users\xb00012\Documents\Data\45_34_230615 SP\45_34_230615_0095.c3d	C:\Users\xb00012\Documents\Data\45_34_230615 SP\45_34_230615_0097.c3d	C:\Users\xb00012\Documents\Data\45_34_230615 SP\45_34_230615_0101.c3d	C:\Users\xb00012\Documents\Data\45_34_230615 SP\45_34_230615_0105.c3d
Sagital plane			Echelon	LANKLE_ANGLES_N	LANKLE_ANGLES_N	LANKLE_ANGLES_N	LANKLE_ANGLES_N	LANKLE_ANGLES_N	Echelon	RANKLE_ANGLES_N	RANKLE_ANGLES_N	RANKLE_ANGLES_N	RANKLE_ANGLES_N	RANKLE_ANGLES_N	Echelon	LANKLE_ANGLES_N	LANKLE_ANGLES_N	LANKLE_ANGLES_N	LANKLE_ANGLES_N	LANKLE_ANGLES_N	Echelon	LANKLE_ANGLES_N	LANKLE_ANGLES_N	LANKLE_ANGLES_N	LANKLE_ANGLES_N	LANKLE_ANGLES_N	Echelon	RANKLE_ANGLES_N	RANKLE_ANGLES_N	RANKLE_ANGLES_N	RANKLE_ANGLES_N	RANKLE_ANGLES_N
Ankle Angle				LINK_MODEL_BASED	LINK_MODEL_BASED	LINK_MODEL_BASED	LINK_MODEL_BASED	LINK_MODEL_BASED		LINK_MODEL_BASED	LINK_MODEL_BASED	LINK_MODEL_BASED	LINK_MODEL_BASED	LINK_MODEL_BASED		LINK_MODEL_BASED	LINK_MODEL_BASED	LINK_MODEL_BASED	LINK_MODEL_BASED	LINK_MODEL_BASED		LINK_MODEL_BASED	LINK_MODEL_BASED	LINK_MODEL_BASED	LINK_MODEL_BASED	LINK_MODEL_BASED		LINK_MODEL_BASED	LINK_MODEL_BASED	LINK_MODEL_BASED	LINK_MODEL_BASED	LINK_MODEL_BASED
101 points over stance phase				Original	Original	Original	Original	Original		Original	Original	Original	Original	Original		Original	Original	Original	Original	Original		Original	Original	Original	Original	Original		Original	Original	Original	Original	Original
ITEM	Mean	SD	C1_L	1	1	1	1	1	C1_R	1	1	1	1	1	C1_L	1	1	1	1	1	C1_L	1	1	1	1	1	C1_R	1	1	1	1	1
1	4.19015	4.34021	10.7567	11.6805	12.142	10.5421	9.19933	10.2196	5.52815	6.31028	5.20034	5.41592	5.62755	5.08665	3.98538	8.06506	1.0265	3.89504	7.23865	-0.29833	0.559085	0.114974	-1.00592	1.52988	2.96075	-0.804256	0.121405	-0.382832	-0.606249	-1.16673	2.08821	0.674624
2	3.6315	4.29348	10.2156	11.3991	11.7511	9.86264	8.44038	9.62506	4.59197	5.45691	4.28209	4.50954	4.61212	4.09919	3.52804	7.55201	0.625106	3.56457	6.65593	-0.757396	-0.127614	-0.520833	-1.84485	0.888652	2.49612	-1.65716	-0.0505454	-0.510214	-0.830259	-1.43359	2.20283	0.318499
3	2.86247	4.27077	9.48774	10.9232	11.1475	8.99894	7.53927	8.82978	3.52482	4.42392	3.24932	3.48196	3.47514	2.99374	2.73299	6.67402	-0.104447	2.83847	5.78245	-1.52554	-1.05977	-1.36132	-2.921	-0.02082	1.78602	-2.78176	-0.373442	-0.758042	-1.21142	-1.86206	2.16549	-0.201166
4	1.89848	4.26751	8.57333	10.2349	10.3127	7.9694	6.51888	7.8308	2.32712	3.20627	2.10075	2.33829	2.21514	1.77513	1.6638	5.53006	-1.12962	1.77013	4.684	-2.53559	-2.19922	-2.36628	-4.18843	-1.16447	0.838053	-4.11495	-0.872625	-1.14545	-1.76975	-2.46706	1.9221	-0.90297
5	0.789697	4.27808	7.51765	9.36262	9.26256	6.84074	5.44599	6.67633	1.0306	1.8338	0.856358	1.11115	0.868332	0.483355	0.414223	4.23483	-2.37276	0.454357	3.44945	-3.69476	-3.47658	-3.46953	-5.56915	-2.47611	-0.31159	-5.55652	-1.53741	-1.67906	-2.49784	-3.21525	1.4528	-1.74769
6	-0.401442	4.28796	6.37435	8.34273	8.02561	5.68836	4.38947	5.42558	-0.33477	0.342587	-0.459728	-0.161742	-0.544669	-0.850299	-0.902429	2.89738	-3.7184	-0.980403	2.18101	-4.89173	-4.79205	-4.58289	-6.95823	-3.85367	-1.58977	-6.97567	-2.35231	-2.3596	-3.38396	-4.0804	0.761422	-2.69904
7	-1.60218	4.28747	5.22125	7.24211	6.66473	4.59984	3.43278	4.16679	-1.71662	-1.20279	-1.79908	-1.4211	-1.98521	-2.17494	-2.1958	1.58211	-5.06317	-2.42187	0.964009	-6.04005	-6.04603	-5.62494	-8.25486	-5.1894	-2.90646	-8.25451	-3.27372	-3.16339	-4.38813	-5.01771	-0.105836	-3.69352
8	-2.7444	4.27751	4.14029	6.1421	5.26623	3.64892	2.65006	2.99415	-3.05034	-2.72176	-3.09864	-2.60035	-3.40206	-3.42889	-3.40778	0.32273	-6.33661	-3.78932	-0.145183	-7.09051	-7.16312	-6.54334	-9.384	-6.39519	-4.1776	-9.31547	-4.24107	-4.04586	-5.45075	-5.97404	-1.07402	-4.66065
9	-3.77088	4.2682	3.20338	5.12592	3.9271	2.8823	2.09088	1.9907	-4.26835	-4.12891	-4.2914	-3.6382	-4.73546	-4.54776	-4.49947	-0.851618	-7.48799	-5.0242	-1.11755	-8.01599	-8.1016	-7.31949	-10.3036	-7.41671	-5.34132	-10.1269	-5.18835	-4.95093	-6.50168	-6.8911	-2.0594	-5.53863
10	-4.63875	4.26866	2.45751	4.25983	2.73445	2.31392	1.76849	1.21087	-5.31417	-5.35061	-5.32186	-4.49228	-5.9274	-5.47872	-5.43252	-1.90638	-8.45768	-6.07115	-1.94036	-8.78705	-8.84517	-7.95533	-10.9951	-8.22861	-6.35728	-10.6895	-6.05941	-5.82565	-7.47544	-7.71557	-2.99323	-6.28715
11	-5.3209	4.27959	1.9201	3.58079	1.75055	1.93152	1.66245	0.675173	-6.15141	-6.33537	-6.15507	-5.14379	-6.93233	-6.19048	-6.16546	-2.81137	-9.17029	-6.87485	-2.60788	-9.36289	-9.39042	-8.4572	-11.4534	-8.82315	-7.19735	-11.021	-6.81729	-6.62963	-8.3221	-8.40834	-3.83375	-6.89266
12	-5.80635	4.29458	1.58447	3.09557	1.00825	1.70952	1.73234	0.376693	-6.76459	-7.05586	-6.77647	-5.59209	-7.72335	-6.6752	-6.66554	-3.55384	-9.55789	-7.39475	-3.11854	-9.70271	-9.74052	-8.82708	-11.6857	-9.20218	-7.84029	-11.1474	-7.44555	-7.3375	-9.01232	-8.94907	-4.56461	-7.36423
13	-6.09915	4.30738	1.43075	2.7894	0.515402	1.62194	1.9342	0.292791	-7.15422	-7.50481	-7.18598	-5.8458	-8.2913	-6.94322	-6.9228	-4.13886	-9.59293	-7.61953	-3.47747	-9.78524	-9.90593	-9.06323	-11.716	-9.37569	-8.27391	-11.1008	-7.94353	-7.93645	-9.53727	-9.33534	-5.18542	-7.72317
14	-6.21496	4.31778	1.43604	2.63837	0.262789	1.651	2.23246	0.395563	-7.33009	-7.6898	-7.39171	-5.91615	-8.63874	-7.01406	-6.9542	-4.58024	-9.30337	-7.56898	-3.69864	-9.61976	-9.90694	-9.16633	-11.5851	-9.36557	-8.49934	-10.9183	-8.31959	-8.42101	-9.90473	-9.5782	-5.70138	-7.99263
15	-6.17645	4.33219	1.58054	2.61985	0.231474	1.78923	2.60395	0.658208	-7.30746	-7.62964	-7.40688	-5.81514	-8.77509	-6.91052	-6.79675	-4.89073	-8.75962	-7.28601	-3.80319	-9.24421	-9.77373	-9.14556	-11.3417	-9.20833	-8.53384	-10.6392	-8.58485	-8.78797	-10.1325	-9.69628	-6.11639	-8.19113
16	-6.00898	4.36	1.84899	2.71804	0.398555	2.0356	3.03565	1.05712	-7.10645	-7.35244	-7.25	-5.55738	-8.71493	-6.65749	-6.49608	-5.07759	-8.04781	-6.82661	-3.81425	-8.71415	-9.54232	-9.01862	-11.0328	-8.95053	-8.40976	-10.2999	-8.74902	-9.03394	-10.2406	-9.71029	-6.43082	-8.32948
17	-5.73737	4.40885	2.22871	2.92451	0.740269	2.38823	3.51977	1.57078	-6.75303	-6.89412	-6.94602	-5.16302	-8.47902	-6.28295	-6.09649	-5.14507	-7.24761	-6.25078	-3.75146	-8.08752	-9.24718	-8.80536	-10.6958	-8.6376	-8.16835	-9.92882	-8.81887	-9.15669	-10.2451	-9.63938	-6.64276	-8.41047
18	-5.38461	4.48139	2.70611	3.23471	1.23174	2.83771	4.04897	2.17739	-6.27908	-6.29627	-6.52605	-4.65896	-8.09559	-5.81851	-5.63594	-5.10045	-6.42251	-5.61472	-3.62854	-7.4135	-8.91484	-8.52243	-10.3544	-8.30315	-7.85142	-9.54286	-8.79927	-9.15864	-10.1554	-9.50014	-6.75113	-8.43101
19	-4.97195	4.57471	3.26359	3.64198	1.8449	3.36448	4.61369	2.85291	-5.72024	-5.60289	-6.02508	-4.07724	-7.59853	-5.29746	-5.14554	-4.95952	-5.61985	-4.96524	-3.45383	-6.72927	-8.56213	-8.18279	-10.0189	-7.9648	-7.49467	-9.14945	-8.69542	-9.04955	-9.97649	-9.30752	-6.75745	-8.38609
20	-4.51928	4.68155	3.87835	4.13214	2.54709	3.94053	5.20149	3.57052	-5.11241	-4.85701	-5.4785	-3.45168	-7.02398	-4.75088	-4.65012	-4.74716	-4.87201	-4.33797	-3.23308	-6.06038	-8.19768	-7.79775	-9.69044	-7.62604	-7.12256	-8.75161	-8.51456	-8.84594	-9.71268	-9.07573	-6.66596	-8.27248
21	-4.04449	4.79198	4.52323	4.68132	3.30156	4.53389	5.79808	4.30128	-4.48838	-4.09765	-4.91902	-2.81478	-6.40678	-4.20369	-4.16732	-4.4909	-4.19447	-3.7561	-2.97321	-5.42194	-7.82374	-7.3778	-9.36218	-7.28086	-6.74604	-8.35179	-8.26624	-8.56729	-9.37214	-8.81743	-6.4835	-8.09083
22	-3.56245	4.89521	5.16922	5.25816	4.06919	5.11405	6.38859	5.0161	-3.87548	-3.35733	-4.37463	-2.19536	-5.77776	-3.67233	-3.7063	-4.21172	-3.58587	-3.22885	-2.68334	-4.82171	-7.438	-6.93124	-9.02206	-6.91882	-6.36528	-7.95258	-7.96171	-8.2317	-8.96883	-8.54253	-6.21974	-7.84574
23	-3.0847	4.9814	5.78876	5.82896	4.81191	5.65615	6.95856	5.68824	-3.29428	-2.66039	-3.86734	-1.61659	-5.16243	-3.16464	-3.26799	-3.91978	-3.03347	-2.75058	-2.37231	-4.26383	-7.03679	-6.46413	-8.65731	-6.52992	-5.97619	-7.5564	-7.61318	-7.85364	-8.52245	-8.2577	-5.88732	-7.5448
24	-2.61993	5.0433	6.35871	6.36313	5.49703	6.14327	7.49447	6.29566	-2.75815	-2.02225	-3.41197	-1.09406	-4.58048	-2.68201	-2.84749	-3.61641	-2.52083	-2.30412	-2.04526	-3.75083	-6.61907	-5.98278	-8.26002	-6.10887	-5.57731	-7.16637	-7.23363	-7.44517	-8.0568	-7.96722	-5.5011	-7.19786
25	-2.17497	5.07732	6.862	6.83718	6.10001	6.56667	7.98405	6.8221	-2.27364	-1.44992	-3.01539	-0.634299	-4.0459	-2.22269	-2.43701	-3.29928	-2.03259	-1.86848	-1.70108	-3.28364	-6.18925	-5.49602	-7.83059	-5.65788	-5.1742	-6.78757	-6.83693	-7.01861	-7.59669	-7.67514	-5.07708	-6.81712
26	-1.7554	5.0836	7.28798	7.23644	6.60519	6.92465	8.41657	7.25704	-1.84139	-0.943814	-2.67664	-0.234011	-3.56743	-1.78508	-2.02854	-2.96626	-1.55551	-1.42714	-1.33214	-2.86168	-5.75733	-5.01492	-7.37782	-5.18695	-4.78024	-6.42673	-6.43772	-6.58848	-7.16442	-7.38714	-4.63142	-6.41714
27	-1.36591	5.06528	7.6318	7.55477	7.00494	7.22011	8.78365	7.59557	-1.458	-0.500454	-2.38895	0.118624	-3.1493	-1.36992	-1.61621	-2.61703	-1.07966	-0.973101	-0.927621	-2.48363	-5.33662	-4.55065	-6.917	-4.71176	-4.41335	-6.09034	-6.05055	-6.17092	-6.77656	-7.11098	-4.17986	-6.01442
28	-1.01035	5.02733	7.89348	7.79277	7.29809	7.45808	9.08035	7.83813	-1.11818	-0.115168	-2.14267	0.440604	-2.79251	-0.981173	-1.19831	-2.25421	-0.600879	-0.508856	-0.481037	-2.14657	-4.94014	-4.11227	-6.46686	-4.25041	-4.08969	-5.78146	-5.68858	-5.78115	-6.44258	-6.85544	-3.7375	-5.62622
29	-0.691614	4.97532	8.07676	7.9554	7.48857	7.64386	9.30596	7.99	-0.8169	0.21612	-1.92815	0.749254	-2.49609	-0.625633	-0.777902	-1.88426	-0.121415	-0.04269	0.002606	-1.84375	-4.57772	-3.70646	-6.04635	-3.8202	-3.8187	-5.49689	-5.36231	-5.43038	-6.16514	-6.62873	-3.31848	-5.2688
30	-0.411543	4.91427	8.1879	8.04967	7.58424	7.78163	9.46391	8.06007	-0.550769	0.495952	-1.73802	1.05746	-2.25793	-0.311312	-0.36189	-1.51692	0.351711	0.414735	0.505463	-1.56444	-4.25422	-3.33743	-5.67091	-3.4339	-3.6019	-5.22698	-5.07874	-5.12392	-5.94184	-6.43699	-2.93521	-4.95572
31	-0.170699	4.84785	8.23446	8.08281	7.59594	7.87403	9.56056	8.05894	-0.318719	0.72541	-1.56834	1.37042	-2.07536	-0.045729	0.0405538	-1.16441	0.808911	0.852878	1.00266	-1.29727	-3.96865	-3.00569	-5.34874	-3.09602	-3.43435	-4.95843	-4.84114	-4.86121	-5.7674	-6.2836	-2.59718	-4.69632
32	0.031715	4.77791	8.2238	8.06103	7.53601	7.92189	9.60325	7.99684	-0.121821	0.905165	-1.41869	1.68471	-1.94542	0.165131	0.420314	-0.839869	1.24025	1.26388	1.47134	-1.03404	-3.71428	-2.70729	-5.07885	-2.80095	-3.30603	-4.67826	-4.64945	-4.63751	-5.63572	-6.16899	-2.31037	-4.49463
33	0.197879	4.7045	8.16185	7.98848	7.41635	7.9243	9.59836	7.88174	0.0377006	1.03693	-1.29099	1.99006	-1.86506	0.317567	0.77115	-0.553773	1.63796	1.64442	1.89789	-0.770747	-3.48024	-2.43399	-4.85159	-2.53518	-3.20361	-4.37681	-4.50106	-4.44617	-5.54148	-6.09125	-2.07708	-4.34934
34	0.331034	4.62651	8.05231	7.86693	7.24693	7.87913	9.55004	7.71853	0.157969	1.12467	-1.18765	2.27317	-1.83125	0.410904	1.0911	-0.310225	1.99804	1.99541	2.27985	-0.507604	-3.2544	-2.17514	-4.65181	-2.28294	-3.11341	-4.04871	-4.39181	-4.28048	-5.48051	-6.04717	-1.89611	-4.25477
35	0.43493	4.54251	7.89689	7.69651	7.03507	7.78418	9.45969	7.50902	0.238973	1.17501	-1.10958	2.52197	-1.84061	0.448068	1.38187	-0.105213	2.32071	2.31965	2.62306	-0.248851	-3.02651	-1.92081	-4.46321	-2.03205	-3.0236	-3.69289	-4.31658	-4.13477	-5.4493	-6.03336	-1.763	-4.20247
36	0.513239	4.45144	7.69588	7.47712	6.78537	7.63834	9.32601	7.25257	0.283218	1.19603	-1.05502	2.7285	-1.88901	0.435595	1.64739	0.072611	2.61009	2.61932	2.93528	-0.000373	-2.79021	-1.66458	-4.27155	-1.77642	-2.92564	-3.31284	-4.27008	-4.00498	-5.44481	-6.04684	-1.67081	-4.18298
37	0.569071	4.35311	7.44899	7.20963	6.5001	7.44217	9.14579	6.94727	0.295471	1.19574	-1.01953	2.88991	-1.9715	0.382746	1.89229	0.239738	2.87271	2.89503	3.22027	0.233681	-2.54383	-1.40457	-4.06644	-1.51578	-2.81585	-2.91652	-4.24756	-3.88934	-5.46484	-6.0848	-1.61131	-4.18752
38	0.604543	4.24834	7.15604	6.89622	6.17988	7.19777	8.91497	6.59136	0.281912	1.18066	-0.99654	3.00804	-2.08275	0.300151	2.12049	0.414012	3.11489	3.14538	3.47622	0.451941	-2.29031	-1.1428	-3.84312	-1.25379	-2.69666	-2.5152	-4.24542	-3.78892	-5.50845	-6.14428	-1.5762	-4.20924
39	0.620568	4.13911	6.81756	6.53974	5.82488	6.9085	8.63015	6.18452	0.249149	1.15525	-0.978413	3.08831	-2.21781	0.198407	2.33383	0.608441	3.34074	3.36736	3.69804	0.654548	-2.03605	-0.883761	-3.60345	-0.995367	-2.57631	-2.12139	-4.26164	-3.70736	-5.57601	-6.22242	-1.55876	-4.24364
40	0.617156	4.02845	6.43526	6.14329	5.43595	6.57885	8.28981	5.72842	0.20331	1.12167	-0.957777	3.1383	-2.37255	0.08691	2.53178	0.826001	3.55228	3.55819	3.88065	0.841796	-1.78892	-0.632625	-3.35497	-0.744957	-2.46635	-1.74569	-4.29566	-3.64947	-5.66856	-6.31714	-1.55465	-4.28849
41	0.594124	3.92008	6.01237	5.7103	5.01533	6.2141	7.89514	5.22701	0.149304	1.07994	-0.928882	3.16608	-2.5437	-0.026923	2.71261	1.05993	3.75092	3.71688	4.02153	1.01378	-1.55602	-0.393504	-3.10771	-0.506439	-2.37826	-1.39417	-4.34765	-3.61914	-5.78662	-6.42771	-1.5616	-4.34318
42	0.637098	3.89793	5.55381	5.24493	4.56689	5.81995	7.45018	4.6871	0.0903182	1.02855	-0.888729	3.17833	-2.72856	-0.138004	3.3011	1.29844	3.93895	3.84553	4.12148		-1.34214	-0.168196	-2.87059	-0.283564	-2.32029	-1.06807	-4.41759	-3.61733	-5.92916	-6.55466	-1.57883	-4.40797
43	0.57729	3.80258	5.06638	4.75286	4.09626	5.4027	6.96167	4.11844	0.0277066	0.965277	-0.837294	3.17907	-2.92485	-0.243672	3.4465	1.53106	4.12044	3.95015	4.18435		-1.14948	0.043353	-2.64932	-0.079622	-2.29595	-0.76589	-4.50466	-3.64153	-6.09339	-6.69874	-1.60642	-4.48319
44	0.502492	3.72141	4.55871	4.2419	3.61023	4.96964	6.43869	3.53311	-0.03865	0.887892	-0.776817	3.16983	-3.13045	-0.343707	3.57744	1.75344	4.30096	4.03911	4.21623		-0.97786	0.241667	-2.44538	0.103746	-2.30315	-0.486184	-4.60718	-3.68645	-6.27536	-6.85993	-1.64496	-4.56921
45	0.416522	3.65786	4.04059	3.72164	3.11593	4.52908	5.89234	2.94396	-0.109517	0.795303	-0.710558	3.15078	-3.34311	-0.440009	3.69945	1.96831	4.48573	4.12006	4.22368		-0.82503	0.426789	-2.25666	0.267814	-2.33458	-0.228504	-4.72288	-3.74556	-6.47054	-7.03702	-1.69509	-4.6662
46	0.3235	3.61437	3.52209	3.20224	2.6203	4.08979	5.33501	2.3631	-0.185439	0.688505	-0.641568	3.12181	-3.56012	-0.53582	3.81765	2.18266	4.67792	4.19751	4.2125		-0.687522	0.597549	-2.07986	0.416797	-2.3795	0.007408	-4.84928	-3.81307	-6.67456	-7.22778	-1.75702	-4.77395
47	0.22715	3.59207	3.01271	2.69332	2.13009	3.66026	4.77902	1.80084	-0.26618	0.570702	-0.571805	3.08306	-3.7782	-0.634652	3.93523	2.40286	4.87843	4.27249	4.18712		-0.561951	0.751357	-1.91341	0.556754	-2.42724	0.222777	-4.98405	-3.88549	-6.88364	-7.42926	-1.83025	-4.89163
48	0.130579	3.59068	2.52085	2.20325	1.65193	3.24806	4.2353	1.26569	-0.350705	0.446433	-0.501756	3.03515	-3.9939	-0.739459	4.05331	2.63224	5.08631	4.34403	4.15066		-0.445503	0.884724	-1.75807	0.694266	-2.46926	0.420823	-5.12505	-3.96211	-7.09433	-7.63795	-1.91344	-5.01744
49	0.0365481	3.60848	2.05351	1.73883	1.19265	2.85924	3.71233	0.764524	-0.437474	0.320194	-0.430708	2.97939	-4.20393	-0.852315	4.17196	2.87184	5.29945	4.41088	4.10566		-0.33537	0.99433	-1.61483	0.835446	-2.49832	0.606524	-5.26989	-4.04395	-7.30293	-7.84975	-2.00424	-5.14856
50	-0.052221	3.64272	1.6165	1.30548	0.75964	2.49839	3.21625	0.302717	-0.524818	0.195288	-0.357532	2.91761	-4.40543	-0.974024	4.29127	3.12208	5.51504	4.473	4.05497		-0.228628	1.07856	-1.48262	0.984824	-2.50829	0.784377	-5.41543	-4.13194	-7.50468	-8.05995	-2.09901	-5.28155
51	-0.133053	3.69002	1.21484	0.907809	0.360407	2.16959	2.75192	-0.115547	-0.611285	0.073336	-0.281552	2.85167	-4.59605	-1.10384	4.4117	3.38345	5.72935	4.53216	4.00185		-0.122913	1.13929	-1.35863	1.14393	-2.49562	0.956455	-5.5576	-4.22503	-7.69415	-8.26335	-2.1929	-5.41258
52	-0.203528	3.74677	0.853192	0.55024	0.001868	1.87716	2.32363	-0.486938	-0.695877	-0.045455	-0.20321	2.78297	-4.77416	-1.23952	4.53392	3.65698	5.93769	4.59101	3.95002		-0.017269	1.18321	-1.24071	1.31047	-2.46081	1.12149	-5.69161	-4.31951	-7.86585	-8.45486	-2.2803	-5.53753
53	-0.261861	3.80929	0.535898	0.237402	-0.310038	1.62576	1.93524	-0.808874	-0.778105	-0.161452	-0.124321	2.71236	-4.93928	-1.37783	4.65825	3.94342	6.13486	4.65082	3.9039		0.0871736	1.22101	-1.12919	1.47799	-2.40811	1.27416	-5.81252	-4.41018	-8.01483	-8.62991	-2.35557	-5.6521
54	-0.307075	3.87398	0.266658	-0.026215	-0.570539	1.41991	1.58977	-1.07963	-0.857894	-0.274971	-0.047945	2.64071	-5.09199	-1.51527	4.78468	4.24221	6.31719	4.71091	3.86841		0.187156	1.26372	-1.02714	1.63665	-2.34318	1.40573	-5.91597	-4.49216	-8.13706	-8.78504	-2.41363	-5.75198
55	-0.338793	3.93768	0.0482748	-0.236666	-0.776433	1.2633	1.2895	-1.29832	-0.935397	-0.38603	0.022089	2.56941	-5.23357	-1.64888	4.91371	4.55158	6.48405	4.77089	3.84833		0.27803	1.31759	-0.939708	1.77531	-2.27003	1.50699	-5.99859	-4.56213	-8.22948	-8.91792	-2.45018	-5.83323
56	-0.356938	3.99794	-0.1176	-0.391067	-0.926775	1.15802	1.03644	-1.46461	-1.01087	-0.494613	0.082118	2.50016	-5.36539	-1.77661	5.04676	4.86969	6.63724	4.83257	3.84756		0.354946	1.38121	-0.872989	1.88494	-2.19035	1.57192	-6.05793	-4.61839	-8.29004	-9.02671	-2.46189	-5.89262
57	-0.361541	4.05319	-0.230501	-0.488044	-1.02285	1.10438	0.832582	-1.57857	-1.08451	-0.60067	0.129777	2.43418	-5.48854	-1.89731	5.18597	5.19581	6.77977	4.90045	3.86785		0.413631	1.44707	-0.832447	1.9605	-2.10622	1.59924	-6.09229	-4.66016	-8.3175	-9.10965	-2.44645	-5.92769
58	-0.352614	4.10267	-0.29101	-0.528021	-1.06731	1.10126	0.679459	-1.64044	-1.15636	-0.70373	0.164421	2.37163	-5.60376	-2.01035	5.33361	5.52996	6.91563	4.98067	3.9082		0.450906	1.50614	-0.821406	2.00106	-2.02252	1.59125	-6.10022	-4.6863	-8.31078	-9.16517	-2.40248	-5.9364
59	-0.330193	4.14617	-0.300744	-0.513371	-1.06338	1.14622	0.577282	-1.65047	-1.22614	-0.802678	0.186702	2.31201	-5.71145	-2.11527	5.49117	5.87101	7.04942	5.07872	3.96553		0.465131	1.55148	-0.840264	2.00844	-1.94669	1.5527	-6.08039	-4.6945	-8.26853	-9.19266	-2.32955	-5.91669
60	-0.385847	4.16998	-0.262344	-0.448339	-1.01443	1.23567	0.524311	-1.60893	-1.29338	-0.896053	0.198113	2.2545	-5.81167	-2.21181	5.20199	6.21499	7.18559	5.19767	4.03619	3.37553	0.456293	1.57924	-0.88697	1.986	-1.88634	1.48954	-6.03179	-4.68158	-8.18957	-9.19278	-2.22832	-5.86672
61	-0.335797	4.20757	-0.179481	-0.338922	-0.923615	1.36506	0.516649	-1.51658	-1.35749	-0.982593	0.200697	2.19814	-5.90411	-2.2996	5.38697	6.55646	7.32732	5.33872	4.1171	3.59525	0.425568	1.58694	-0.958073	1.93725	-1.84612	1.40784	-5.95455	-4.64503	-8.07421	-9.16696	-2.10101	-5.78555
62	-0.2741	4.24055	-0.056785	-0.192452	-0.793885	1.52896	0.548588	-1.37514	-1.41768	-1.06115	0.196833	2.14199	-5.9881	-2.37795	5.57919	6.89163	7.47441	5.50222	4.20625	3.82144	0.375148	1.57265	-1.04944	1.86553	-1.82608	1.31308	-5.85038	-4.58459	-7.92529	-9.11686	-1.95141	-5.67374
63	-0.201791	4.27004	0.100383	-0.016826	-0.628376	1.72124	0.613327	-1.18745	-1.47287	-1.13017	0.189009	2.08535	-6.0627	-2.44582	5.77766	7.22016	7.62249	5.68757	4.30302	4.05507	0.30826	1.53627	-1.15751	1.77525	-1.82224	1.20953	-5.7224	-4.50218	-7.74807	-9.04376	-1.78452	-5.53345
64	-0.120077	4.29723	0.286171	0.180079	-0.431081	1.93549	0.70381	-0.957447	-1.52191	-1.1878	0.179472	2.0279	-6.12681	-2.50231	5.98115	7.54404	7.76419	5.89285	4.40819	4.29649	0.228606	1.48138	-1.28158	1.6726	-1.82869	1.09931	-5.57441	-4.40087	-7.54901	-8.94816	-1.60628	-5.36772
65	-0.0304939	4.32305	0.494402	0.390521	-0.207345	2.16553	0.813305	-0.690002	-1.56377	-1.23225	0.169924	1.96982	-6.17939	-2.54697	6.1879	7.86327	7.89119	6.11541	4.52308	4.54655	0.139344	1.41524	-1.42416	1.56362	-1.8406	0.982614	-5.41034	-4.28442	-7.33435	-8.82987	-1.42326	-5.17981
66	0.0647795	4.34792	0.718563	0.606778	0.036007	2.40554	0.935512	-0.39102	-1.59767	-1.26212	0.161457	1.91154	-6.2196	-2.5796	6.39511	8.17309	7.99654	6.35265	4.64816	4.80513	0.0420336	1.3463	-1.58871	1.45101	-1.85646	0.85802	-5.23415	-4.15739	-7.10937	-8.68891	-1.24223	-4.97284
67	0.162812	4.37175	0.951756	0.821059	0.290696	2.65007	1.06439	-0.067438	-1.62297	-1.27653	0.15502	1.85341	-6.24677	-2.6	6.59894	8.46502	8.07619	6.60146	4.78172	5.0703	-0.0639668	1.28016	-1.77714	1.33236	-1.87807	0.722852	-5.04969	-4.02476	-6.87803	-8.52623	-1.06936	-4.75009
68	0.259995	4.39394	1.18677	1.02577	0.547229	2.89379	1.19413	0.272942	-1.63925	-1.27526	0.151776	1.79542	-6.26027	-2.60793	6.79448	8.72964	8.12923	6.85693	4.91913	5.33747	-0.181247	1.21591	-1.98863	1.20085	-1.9085	0.574128	-4.86078	-3.89099	-6.64334	-8.344	-0.909606	-4.51594
69	0.352292	4.41362	1.41632	1.21358	0.795768	3.1314	1.31906	0.621763	-1.64635	-1.25916	0.153012	1.73717	-6.25936	-2.60339	6.97607	8.95878	8.15704	7.1124	5.05357	5.59856	-0.313429	1.1459	-2.22026	1.04954	-1.95099	0.408675	-4.67115	-3.75928	-6.40817	-8.14538	-0.766722	-4.27622
70	0.435727	4.42998	1.63336	1.37765	1.02738	3.35753	1.43378	0.970464	-1.64455	-1.2304	0.159775	1.67809	-6.24318	-2.58702	7.13828	9.14699	8.16284	7.36043	5.17819	5.84294	-0.463932	1.06002	-2.46803	0.874759	-2.0092	0.222792	-4.48452	-3.63173	-6.17605	-7.93384	-0.64356	-4.03744
71	0.506851	4.44245	1.83133	1.51172	1.23474	3.56657	1.53313	1.31049	-1.63472	-1.19236	0.172554	1.61729	-6.21078	-2.56031	7.27677	9.29228	8.15066	7.59369	5.28859	6.05863	-0.634755	0.950655	-2.72737	0.67622	-2.08674	0.013457	-4.30437	-3.50974	-5.95144	-7.71269	-0.542148	-3.80584
72	0.562795	4.45045	2.00426	1.61045	1.41219	3.75304	1.61209	1.63353	-1.6183	-1.14897	0.191099	1.55334	-6.16129	-2.52568	7.38784	9.39505	8.12375	7.80588	5.38248	6.23204	-0.826081	0.813982	-2.9941	0.455599	-2.18555	-0.220338	-4.13374	-3.39418	-5.73916	-7.48482	-0.463655	-3.58688
73	0.601043	4.45308	2.14689	1.66957	1.55534	3.91205	1.66609	1.9314	-1.59723	-1.10408	0.214275	1.48437	-6.09438	-2.48631	7.46745	9.45577	8.08287	7.99226	5.45738	6.34898	-1.03675	0.649183	-3.26547	0.21523	-2.30529	-0.477394	-3.97515	-3.28549	-5.54332	-7.25284	-0.408529	-3.38558
74	0.619103	4.44896	2.25469	1.68567	1.66086	4.03981	1.69123	2.19586	-1.57387	-1.0611	0.239623	1.40856	-6.01063	-2.4458	7.51063	9.4723	8.02517	8.1485	5.50942	6.39779	-1.26511	0.457935	-3.54046	-0.043971	-2.4441	-0.754965	-3.83082	-3.18397	-5.36705	-7.0193	-0.376766	-3.20703
75	0.614219	4.43644	2.32352	1.65594	1.72594	4.13339	1.68395	2.41836	-1.55096	-1.02281	0.263009	1.3245	-5.91173	-2.40779	7.5116	9.43916	7.94505	8.26802	5.53362	6.37217	-1.50984	0.24373	-3.82006	-0.323669	-2.59984	-1.04938	-3.70322	-3.09118	-5.21314	-6.7868	-0.368828	-3.05612
76	0.58311	4.41405	2.34927	1.57823	1.74766	4.19011	1.64039	2.58997	-1.53155	-0.991365	0.278739	1.23096	-5.80031	-2.37579	7.4646	9.35009	7.83536	8.34074	5.52375	6.27306	-1.77095	0.008497	-4.10763	-0.627258	-2.7701	-1.35826	-3.59582	-3.01167	-5.08511	-6.55815	-0.387015	-2.93715
77	0.521928	4.38098	2.3274	1.45069	1.7223	4.20685	1.5556	2.70158	-1.51905	-0.968573	0.28019	1.12625	-5.67967	-2.35343	7.36479	9.20145	7.68764	8.35492	5.47121	6.10873	-2.04985	-0.249069	-4.40865	-0.957607	-2.95148	-1.68245	-3.51366	-2.95349	-4.98771	-6.33711	-0.436394	-2.8536
78	0.426242	4.33713	2.25258	1.27091	1.64485	4.17972	1.42345	2.74398	-1.51723	-0.956455	0.260578	1.00764	-5.55344	-2.34445	7.20828	8.99243	7.49297	8.29942	5.3644	5.89216	-2.34912	-0.53143	-4.73003	-1.31676	-3.14149	-2.02592	-3.4633	-2.92705	-4.92669	-6.12924	-0.524672	-2.80883
79	0.29094	4.28322	2.11845	1.03509	1.50862	4.10372	1.23714	2.70767	-1.53038	-0.958136	0.213404	0.871115	-5.4257	-2.35259	6.99192	8.7246	7.24351	8.16453	5.18982	5.63713	-2.67262	-0.839805	-5.07949	-1.70688	-3.34204	-2.39491	-3.45266	-2.94335	-4.90918	-5.94242	-0.661433	-2.8069
80	0.110095	4.22084	1.9174	0.737556	1.30485	3.97231	0.989594	2.58271	-1.5633	-0.97866	0.132796	0.711754	-5.3012	-2.38119	6.71323	8.40178	6.93239	7.94245	4.93455	5.35498	-3.02576	-1.17419	-5.46598	-2.13122	-3.55992	-2.79751	-3.4911	-3.01338	-4.9444	-5.78676	-0.857726	-2.85323
81	-0.123182	4.15215	1.64063	0.37073	1.02277	3.77712	0.673599	2.35894	-1.62102	-1.02482	0.014135	0.524388	-5.18558	-2.43322	6.36924	8.02655	6.55203	7.62799	4.58747	5.05218	-3.41517	-1.53483	-5.90018	-2.59495	-3.80429	-3.24162	-3.58959	-3.14874	-5.04384	-5.67411	-1.12631	-2.95495
82	-0.416765	4.07948	1.27822	-0.075004	0.649476	3.50818	0.281741	2.02669	-1.70832	-1.104	-0.145187	0.304545	-5.08529	-2.51168	5.95512	7.59581	6.09459	7.21889	4.13867	4.72761	-3.84827	-1.92393	-6.39348	-3.10597	-4.08472	-3.73326	-3.76056	-3.36163	-5.22083	-5.61777	-1.48162	-3.12098
83	-0.779374	4.00528	0.819358	-0.61099	0.170679	3.15415	-0.194051	1.577	-1.8293	-1.22255	-0.345717	0.049073	-5.00743	-2.61989	5.46381	7.09866	5.55484	6.71568	3.57868	4.37118	-4.33316	-2.34818	-6.95699	-3.67355	-4.41046	-4.2766	-4.01758	-3.66395	-5.49046	-5.63254	-1.93911	-3.36183
84	-1.22038	3.93226	0.252635	-1.24958	-0.428366	2.70255	-0.762829	1.0014	-1.98727	-1.38467	-0.58655	-0.243839	-4.95967	-2.76162	4.88621	6.51846	4.93115	6.11916	2.89867	3.96361	-4.87834	-2.81962	-7.60119	-4.3058	-4.7893	-4.87577	-4.37512	-4.06678	-5.86925	-5.73484	-2.51481	-3.68995
85	-1.74958	3.86347	-0.433347	-2.00356	-1.16105	2.14024	-1.43445	0.292095	-2.18483	-1.59208	-0.86613	-0.574949	-4.94991	-2.94107	4.21104	5.83581	4.22292	5.42645	2.09178	3.47825	-5.49229	-3.35279	-8.33586	-5.0089	-5.22727	-5.5366	-4.84846	-4.58101	-6.37409	-5.94252	-3.22499	-4.11968
86	-2.3769	3.80255	-1.24905	-2.88566	-2.0381	1.45448	-2.21882	-0.557174	-2.42413	-1.84457	-1.18305	-0.944485	-4.98578	-3.16277	3.42502	5.0291	3.42725	4.62926	1.15384	2.88567	-6.18324	-3.96084	-9.17084	-5.78755	-5.73041	-6.26653	-5.45312	-5.21771	-7.02104	-6.27445	-4.08567	-4.66674
87	-3.11224	3.75433	-2.20298	-3.90775	-3.06697	0.633986	-3.12453	-1.54965	-2.70736	-2.14142	-1.53671	-1.35301	-5.0743	-3.43134	2.51346	4.07495	2.53708	3.71457	0.082708	2.15798	-6.96003	-4.65647	-10.1166	-6.64598	-6.30824	-7.07284	-6.20429	-5.98775	-7.82524	-6.75004	-5.11153	-5.34688
88	-3.96539	3.72532	-3.30076	-5.07932	-4.25182	-0.330361	-4.15781	-2.68451	-3.03736	-2.48253	-1.92828	-1.8025	-5.22185	-3.75163	1.46064	2.95077	1.53957	2.66654	-1.12305	1.26936	-7.83357	-5.45604	-11.1822	-7.59065	-6.97639	-7.96254	-7.11588	-6.90181	-8.80019	-7.3887	-6.31448	-6.1742
89	-4.94571	3.72323	-4.54435	-6.40566	-5.59286	-1.44476	-5.32192	-3.95654	-3.41857	-2.86948	-2.36171	-2.2976	-5.43479	-4.12926	0.25027	1.63664	0.416065	1.46826	-2.46601	0.196389	-8.81648	-6.37968	-12.371	-8.63117	-7.75661	-8.9439	-8.19942	-7.97024	-9.95627	-8.20871	-7.70201	-7.15989
90	-6.06075	3.75591	-5.9313	-7.88631	-7.08547	-2.71158	-6.61664	-5.35647	-3.85776	-3.30634	-2.84433	-2.84649	-5.72002	-4.5716	-1.13234	0.116784	-0.854337	0.103851	-3.95024	-1.07778	-9.91997	-7.44592	-13.6777	-9.77645	-8.6736	-10.0262	-9.46239	-9.20127	-11.299	-9.22508	-9.27536	-8.31119
91	-7.31439	3.82938	-7.45416	-9.51388	-8.71947	-4.12893	-8.03771	-6.8708	-4.36445	-3.80007	-3.38659	-3.46126	-6.08577	-5.08854	-2.69756	-1.61885	-2.29074	-1.43789	-5.57935	-2.561	-11.1496	-8.66517	-15.0882	-11.0296	-9.74815	-11.2167	-10.9062	-10.598	-12.828	-10.4467	-11.0278	-9.63065
92	-8.70527	3.94569	-9.10008	-11.2732	-10.4788	-5.69078	-9.57653	-8.48113	-4.95079	-4.36046	-4.00143	-4.1573	-6.54223	-5.69255	-4.44934	-3.57287	-3.90779	-3.15906	-7.35404	-4.25295	-12.5018	-10.035	-16.5825	-12.3856	-10.9888	-12.517	-12.5243	-12.156	-14.5349	-11.8729	-12.943	-11.1148
93	-10.2256	4.10103	-10.8507	-13.1408	-12.3414	-7.38694	-11.2202	-10.1643	-5.63101	-4.99977	-4.70405	-4.95172	-7.10162	-6.3979	-6.38377	-5.73883	-5.71314	-5.05093	-9.27085	-6.1451	-13.9625	-11.5388	-18.136	-13.8307	-12.3869	-13.9202	-14.3002	-13.8617	-16.4009	-13.4908	-14.9946	-12.7529
94	-11.8604	4.28493	-12.6823	-15.0858	-14.2796	-9.2019	-12.951	-11.8934	-6.42012	-5.73175	-5.51115	-5.86138	-7.77705	-7.21928	-8.48755	-8.10042	-7.70378	-7.09483	-11.3209	-8.21784	-15.5058	-13.1477	-19.7179	-15.3415	-13.9164	-15.4058	-16.2063	-15.6912	-18.3949	-15.2735	-17.1464	-14.5257
95	-13.5867	4.48093	-14.5662	-17.0704	-16.2614	-11.1137	-14.7464	-13.6392	-7.3321	-6.57021	-6.4393	-6.90116	-8.5803	-8.16953	-10.7367	-10.6305	-9.86317	-9.26478	-13.4876	-10.4377	-17.0935	-14.8235	-21.2897	-16.8849	-15.5335	-16.9362	-18.205	-17.6101	-20.4739	-17.1818	-19.3538	-16.4055
96	-15.3738	4.66891	-16.4689	-19.0517	-18.2509	-13.0931	-16.5776	-15.3712	-8.37733	-7.52671	-7.50187	-8.0818	-9.51918	-9.2571	-13.0966	-13.2909	-12.1609	-11.5297	-15.7435	-12.758	-18.6764	-16.519	-22.8072	-18.4183	-17.1781	-18.4593	-20.2498	-19.5743	-22.585	-19.1666	-21.5663	-18.3571
97	-17.1845	4.82866	-18.3539	-20.9835	-20.2095	-15.1061	-18.4104	-17.0598	-9.55965	-8.60788	-8.7053	-9.40692	-10.5949	-10.4832	-15.5215	-16.0302	-14.5528	-13.854	-18.0475	-15.1232	-20.1981	-18.178	-24.2249	-19.8912	-18.7799	-19.9164	-22.2892	-21.534	-24.6697	-21.1725	-23.7307	-20.3391
98	-18.9746	4.94171	-20.1789	-22.8137	-22.0911	-17.1137	-20.2008	-18.6752	-10.8734	-9.81328	-10.0457	-10.8701	-11.7994	-11.8387	-17.9549	-18.7812	-16.9808	-16.1952	-20.3442	-17.4729	-21.6015	-19.7388	-25.5004	-21.2491	-20.2701	-21.249	-24.2644	-23.4331	-26.6608	-23.1368	-25.7877	-22.3035
99	-20.6977	4.99651	-21.9066	-24.4994	-23.8509	-19.0793	-21.9075	-20.1958	-12.3019	-11.1327	-11.5065	-12.453	-13.114	-13.3032	-20.3245	-21.4561	-19.368	-18.4979	-22.5619	-19.7387	-22.8312	-21.139	-26.5931	-22.4372	-21.5875	-22.399	-26.1244	-25.2201	-28.4983	-25.0069	-27.6872	-24.2095
100	-22.2949	4.97858	-23.4785	-25.9676	-25.4209	-20.9527	-23.4624	-21.5887	-13.8146	-12.5475	-13.0573	-14.1229	-14.505	-14.8405	-22.5508	-23.9555	-21.6288	-20.6992	-24.6213	-21.8494	-23.8426	-22.3259	-27.4694	-23.4118	-22.6872	-23.3186	-27.7881	-26.823	-30.0912	-26.6954	-29.3459	-25.9852
101	-23.7152	4.88891	-24.8645	-27.19	-26.7572	-22.6994	-24.8318	-22.844	-15.3714	-14.0257	-14.656	-15.8362	-15.9309	-16.4083	-24.5255	-26.1395	-23.6509	-22.7081	-26.4264	-23.7024	-24.5926	-23.2523	-28.0911	-24.1291	-23.5298	-23.9606	-29.2218	-28.1953	-31.3984	-28.1751	-30.7301	-27.6102

## Sheet: PAAY
Prosthetic side			TF1	C:\Users\xb00012\Documents\Data\27_15_150415 SP\27_15_150415_0116.c3d	C:\Users\xb00012\Documents\Data\27_15_150415 SP\27_15_150415_0118.c3d	C:\Users\xb00012\Documents\Data\27_15_150415 SP\27_15_150415_0120.c3d	C:\Users\xb00012\Documents\Data\27_15_150415 SP\27_15_150415_0122.c3d	C:\Users\xb00012\Documents\Data\27_15_150415 SP\27_15_150415_0126.c3d	TF2	C:\Users\xb00012\Documents\Data\37_26_130515 SP\37_26_130515_0106.c3d	C:\Users\xb00012\Documents\Data\37_26_130515 SP\37_26_130515_0108.c3d	C:\Users\xb00012\Documents\Data\37_26_130515 SP\37_26_130515_0114.c3d	C:\Users\xb00012\Documents\Data\37_26_130515 SP\37_26_130515_0116.c3d	C:\Users\xb00012\Documents\Data\37_26_130515 SP\37_26_130515_0118.c3d	TF3	C:\Users\xb00012\Documents\Data\39_28_200515 SP\39_28_200515_0106.c3d	C:\Users\xb00012\Documents\Data\39_28_200515 SP\39_28_200515_0108.c3d	C:\Users\xb00012\Documents\Data\39_28_200515 SP\39_28_200515_0110.c3d	C:\Users\xb00012\Documents\Data\39_28_200515 SP\39_28_200515_0112.c3d	C:\Users\xb00012\Documents\Data\39_28_200515 SP\39_28_200515_0102.c3d	TF4	C:\Users\xb00012\Documents\Data\44_33_190615 SP\44_33_190615_0097.c3d	C:\Users\xb00012\Documents\Data\44_33_190615 SP\44_33_190615_0101.c3d	C:\Users\xb00012\Documents\Data\44_33_190615 SP\44_33_190615_0105.c3d	C:\Users\xb00012\Documents\Data\44_33_190615 SP\44_33_190615_0107.c3d	C:\Users\xb00012\Documents\Data\44_33_190615 SP\44_33_190615_0109.c3d	TF5	C:\Users\xb00012\Documents\Data\45_34_230615 SP\45_34_230615_0093.c3d	C:\Users\xb00012\Documents\Data\45_34_230615 SP\45_34_230615_0095.c3d	C:\Users\xb00012\Documents\Data\45_34_230615 SP\45_34_230615_0097.c3d	C:\Users\xb00012\Documents\Data\45_34_230615 SP\45_34_230615_0101.c3d	C:\Users\xb00012\Documents\Data\45_34_230615 SP\45_34_230615_0105.c3d
Sagital plane			Echelon	RANKLE_ANGLES_N	RANKLE_ANGLES_N	RANKLE_ANGLES_N	RANKLE_ANGLES_N	RANKLE_ANGLES_N	Echelon	LANKLE_ANGLES_N	LANKLE_ANGLES_N	LANKLE_ANGLES_N	LANKLE_ANGLES_N	LANKLE_ANGLES_N	Echelon	RANKLE_ANGLES_N	RANKLE_ANGLES_N	RANKLE_ANGLES_N	RANKLE_ANGLES_N	RANKLE_ANGLES_N	Echelon	RANKLE_ANGLES_N	RANKLE_ANGLES_N	RANKLE_ANGLES_N	RANKLE_ANGLES_N	RANKLE_ANGLES_N	Echelon	LANKLE_ANGLES_N	LANKLE_ANGLES_N	LANKLE_ANGLES_N	LANKLE_ANGLES_N	LANKLE_ANGLES_N
Ankle Angle				LINK_MODEL_BASED	LINK_MODEL_BASED	LINK_MODEL_BASED	LINK_MODEL_BASED	LINK_MODEL_BASED		LINK_MODEL_BASED	LINK_MODEL_BASED	LINK_MODEL_BASED	LINK_MODEL_BASED	LINK_MODEL_BASED		LINK_MODEL_BASED	LINK_MODEL_BASED	LINK_MODEL_BASED	LINK_MODEL_BASED	LINK_MODEL_BASED		LINK_MODEL_BASED	LINK_MODEL_BASED	LINK_MODEL_BASED	LINK_MODEL_BASED	LINK_MODEL_BASED		LINK_MODEL_BASED	LINK_MODEL_BASED	LINK_MODEL_BASED	LINK_MODEL_BASED	LINK_MODEL_BASED
101 points over stance phase				Original	Original	Original	Original	Original		Original	Original	Original	Original	Original		Original	Original	Original	Original	Original		Original	Original	Original	Original	Original		Original	Original	Original	Original	Original
ITEM	Mean	SD	C1_R	1	1	1	1	1	C1_L	1	1	1	1	1	C1_R	1	1	1	1	1	C1_R	1	1	1	1	1	C1_L	1	1	1	1	1
1	1.13275	2.56537	4.68228	4.5036	4.62627	3.78114	4.82795	5.67244	0.806198	0.927004	0.816891	1.07381	1.04316	0.170122	3.18952	3.34096	3.1606	2.99693	2.93087	3.51824	-1.27098	-0.966712	-1.42625	-1.20263	-1.12646	-1.63282	-1.74327	-1.79086	-1.53007	-1.96709	-1.80251	-1.6258
2	0.576937	2.51319	4.01089	3.98316	3.97287	3.0363	4.17453	4.88758	0.242067	0.318201	0.278184	0.518141	0.507876	-0.412067	2.64641	2.82941	2.54454	2.41424	2.35751	3.08633	-1.79668	-1.32119	-1.96712	-1.66227	-1.70843	-2.32441	-2.218	-2.3093	-1.92037	-2.46174	-2.24217	-2.1564
3	-0.044923	2.46436	3.28084	3.39487	3.27175	2.26426	3.45784	4.01548	-0.364609	-0.345552	-0.306765	-0.081952	-0.072787	-1.01599	2.02138	2.21884	1.82966	1.74618	1.7197	2.59251	-2.40846	-1.75186	-2.57367	-2.22149	-2.40951	-3.08578	-2.75376	-2.89409	-2.36497	-3.01456	-2.73866	-2.75653
4	-0.717956	2.42266	2.50263	2.73773	2.53497	1.47998	2.68465	3.07582	-1.00743	-1.05091	-0.929107	-0.721856	-0.700064	-1.63522	1.34776	1.54581	1.06122	1.03104	1.03783	2.06288	-3.0825	-2.24789	-3.23107	-2.85726	-3.19718	-3.87911	-3.35023	-3.5358	-2.86339	-3.62851	-3.29144	-3.43203
5	-1.41239	2.39011	1.7094	2.04183	1.79142	0.70758	1.88787	2.11829	-1.65654	-1.76379	-1.5579	-1.37173	-1.34349	-2.24581	0.65542	0.844135	0.276098	0.29844	0.336308	1.52212	-3.79049	-2.78936	-3.92025	-3.54122	-4.03259	-4.66903	-3.97971	-4.2066	-3.39074	-4.27531	-3.87422	-4.15168
6	-2.10914	2.36688	0.91926	1.32442	1.05656	-0.039031	1.08621	1.16814	-2.29446	-2.46414	-2.17519	-2.01462	-1.98423	-2.83414	-0.0344284	0.139182	-0.499892	-0.432248	-0.369396	0.990212	-4.50896	-3.35881	-4.62597	-4.24831	-4.87944	-5.43227	-4.62709	-4.88918	-3.93451	-4.94052	-4.47317	-4.89806
7	-2.7926	2.35165	0.149569	0.604498	0.344872	-0.75002	0.299758	0.248736	-2.90503	-3.13328	-2.76453	-2.63411	-2.60415	-3.38906	-0.711996	-0.559569	-1.25646	-1.15285	-1.0686	0.477495	-5.21985	-3.94186	-5.3332	-4.95776	-5.71071	-6.15574	-5.27568	-5.56494	-4.48137	-5.60786	-5.07341	-5.6508
8	-3.45309	2.34174	-0.588607	-0.102673	-0.335529	-1.42334	-0.456628	-0.624865	-3.47634	-3.75884	-3.31582	-3.21756	-3.18712	-3.90239	-1.37718	-1.25459	-1.99537	-1.86323	-1.75767	-0.015038	-5.91221	-4.53049	-6.03053	-5.65515	-6.50992	-6.83495	-5.91112	-6.21954	-5.02075	-6.26187	-5.6628	-6.39065
9	-4.08604	2.33402	-1.28948	-0.786302	-0.981879	-2.0625	-1.17308	-1.44365	-4.00165	-4.33356	-3.82472	-3.75705	-3.72266	-4.37025	-2.03594	-1.95355	-2.72543	-2.56875	-2.43808	-0.493866	-6.58095	-5.12167	-6.70966	-6.33284	-7.26898	-7.47158	-6.5222	-6.84264	-5.54415	-6.8899	-6.23224	-7.10205
10	-4.6899	2.32587	-1.9509	-1.43931	-1.59471	-2.6735	-1.84364	-2.20337	-4.47825	-4.85462	-4.29079	-4.24854	-4.20537	-4.79192	-2.69547	-2.66376	-3.45501	-3.27516	-3.11453	-0.968913	-7.22472	-5.71487	-7.36383	-6.98853	-7.98564	-8.07074	-7.10016	-7.42708	-6.04376	-7.48192	-6.7752	-7.77283
11	-5.26438	2.31563	-2.57301	-2.0583	-2.17578	-3.26189	-2.46556	-2.90354	-4.90656	-5.32297	-4.71577	-4.69163	-4.63361	-5.16879	-3.36053	-3.38958	-4.18649	-3.98481	-3.79189	-1.44988	-7.84344	-6.30877	-7.98652	-7.6228	-8.66194	-8.63719	-7.63836	-7.96627	-6.51255	-8.03072	-7.28811	-8.39414
12	-5.80916	2.30269	-3.15703	-2.64301	-2.72672	-3.83112	-3.03848	-3.54582	-5.28896	-5.7421	-5.10173	-5.08882	-5.00845	-5.50369	-4.03176	-4.13077	-4.91491	-4.69641	-4.47268	-1.944	-8.43655	-6.89907	-8.57159	-8.23761	-9.30236	-9.17212	-8.1315	-8.45254	-6.9454	-8.53106	-7.76913	-8.95937
13	-6.32327	2.28734	-3.70489	-3.19545	-3.24934	-4.38262	-3.56401	-4.13302	-5.62873	-6.11647	-5.45038	-5.44466	-5.33194	-5.80018	-4.70506	-4.88056	-5.63049	-5.4047	-5.1558	-2.45376	-9.00249	-7.47862	-9.1136	-8.83569	-9.91265	-9.6719	-8.57517	-8.87763	-7.33986	-8.979	-8.21624	-9.46313
14	-6.80494	2.27044	-4.2191	-3.71875	-3.74648	-4.9163	-4.04546	-4.66849	-5.92923	-6.45007	-5.76311	-5.76495	-5.60588	-6.06214	-5.37183	-5.6258	-6.32121	-6.10043	-5.83579	-2.97591	-9.53865	-8.0396	-9.6075	-9.41957	-10.4983	-10.1282	-8.96591	-9.23507	-7.69582	-9.37171	-8.62636	-9.90058
15	-7.25166	2.25269	-4.70219	-4.21571	-4.22152	-5.4301	-4.48763	-5.15598	-6.19335	-6.74559	-6.04122	-6.05541	-5.8314	-6.29313	-6.02064	-6.35025	-6.97382	-6.77232	-6.50226	-3.50454	-10.0409	-8.57506	-10.048	-9.9897	-11.0619	-10.53	-9.3012	-9.52239	-8.01401	-9.7072	-8.99566	-10.2667
16	-7.66022	2.23401	-5.15606	-4.68777	-4.67709	-5.91993	-4.89615	-5.59934	-6.42308	-7.0042	-6.28601	-6.3205	-6.00899	-6.49569	-6.63935	-7.03741	-7.57594	-7.40775	-7.14111	-4.03454	-10.5031	-9.07875	-10.4293	-10.5426	-11.5998	-10.8651	-9.57953	-9.74117	-8.29483	-9.98379	-9.32144	-10.5564
17	-8.0266	2.21309	-5.58153	-5.13491	-5.11371	-6.38063	-5.27603	-6.0024	-6.61917	-7.22557	-6.49834	-6.56247	-6.13916	-6.67029	-7.21609	-7.67153	-8.11757	-7.99218	-7.73744	-4.56175	-10.9161	-9.54453	-10.7444	-11.0693	-12.0999	-11.1223	-9.80016	-9.89564	-8.53832	-10.1995	-9.60268	-10.7646
18	-8.34594	2.18739	-5.97842	-5.55579	-5.52952	-6.80735	-5.63076	-6.36866	-6.78104	-7.40796	-6.67816	-6.78091	-6.22281	-6.81534	-7.73959	-8.2382	-8.5898	-8.51041	-8.27752	-5.08203	-11.268	-9.96562	-10.9856	-11.5548	-12.5413	-11.2925	-9.9627	-9.99101	-8.74397	-10.352	-9.83911	-10.8874
19	-8.61284	2.15332	-6.3456	-5.94796	-5.92155	-7.19599	-5.9619	-6.7006	-6.90705	-7.54861	-6.82448	-6.97317	-6.26136	-6.92765	-8.19979	-8.72587	-8.98404	-8.94866	-8.74929	-5.59111	-11.545	-10.3337	-11.1445	-11.9796	-12.8972	-11.3702	-10.0667	-10.0315	-8.91029	-10.4389	-10.0295	-10.9233
20	-8.822	2.10725	-6.68105	-6.30816	-6.28684	-7.54243	-6.26877	-6.99904	-6.99499	-7.64452	-6.9356	-7.1353	-6.25631	-7.00323	-8.58872	-9.12609	-9.29417	-9.29706	-9.14272	-6.08354	-11.734	-10.638	-11.2143	-12.3221	-13.1408	-11.3545	-10.1113	-10.0188	-9.03438	-10.4586	-10.1708	-10.8738
21	-8.96903	2.04685	-6.98184	-6.63283	-6.62256	-7.84244	-6.54822	-7.26316	-7.04266	-7.69345	-7.00973	-7.26273	-6.20893	-7.03848	-8.90076	-9.43258	-9.5197	-9.55108	-9.45066	-6.5498	-11.8245	-10.8661	-11.1913	-12.5622	-13.2536	-11.2495	-10.0953	-9.95174	-9.11206	-10.4109	-10.2585	-10.7435
22	-9.05126	1.97213	-7.24425	-6.91834	-6.92526	-8.09171	-6.79492	-7.491	-7.04843	-7.69479	-7.04552	-7.35091	-6.12016	-7.03076	-9.13317	-9.64293	-9.66638	-9.71199	-9.67008	-6.97448	-11.8118	-11.0052	-11.0761	-12.6852	-13.2291	-11.0637	-10.0186	-9.82869	-9.13864	-10.298	-10.2882	-10.5394
23	-9.06814	1.88576	-7.46369	-7.16099	-7.18985	-8.2856	-7.00232	-7.67969	-7.01151	-7.64992	-7.04216	-7.39565	-5.99094	-6.97889	-9.28629	-9.76148	-9.74326	-9.78669	-9.80302	-7.337	-11.6973	-11.0461	-10.8742	-12.6855	-13.0735	-10.8071	-9.88196	-9.6501	-9.10989	-10.1246	-10.2557	-10.2696
24	-9.02113	1.79258	-7.63486	-7.35672	-7.40973	-8.41882	-7.16366	-7.82537	-6.93206	-7.56135	-6.99927	-7.39364	-5.82285	-6.88321	-9.36286	-9.79809	-9.75948	-9.78615	-9.85635	-7.61425	-11.488	-10.986	-10.5951	-12.5668	-12.8028	-10.4894	-9.68782	-9.41968	-9.02292	-9.89678	-10.1578	-9.9419
25	-8.91299	1.69853	-7.75192	-7.50105	-7.57733	-8.48542	-7.27272	-7.92305	-6.81097	-7.43169	-6.91647	-7.34302	-5.6183	-6.74535	-9.3663	-9.7637	-9.72181	-9.72156	-9.8399	-7.78452	-11.1958	-10.8295	-10.2503	-12.3406	-12.4389	-10.1198	-9.43993	-9.14391	-8.87681	-9.62161	-9.99321	-9.56411
26	-8.74728	1.60921	-7.80902	-7.58923	-7.68518	-8.47973	-7.32386	-7.96712	-6.64993	-7.26328	-6.7935	-7.24387	-5.3808	-6.56822	-9.29944	-9.66679	-9.63302	-9.60055	-9.76385	-7.83297	-10.835	-10.5872	-9.85188	-12.0229	-12.0055	-9.7074	-9.14306	-8.83044	-8.67307	-9.30555	-9.76276	-9.14348
27	-8.52823	1.5288	-7.80109	-7.61668	-7.7271	-8.39767	-7.3119	-7.95208	-6.45152	-7.05842	-6.63062	-7.09823	-5.11448	-6.35584	-9.16493	-9.51312	-9.4909	-9.42656	-9.63733	-7.75674	-10.4208	-10.2729	-9.41168	-11.6323	-11.5244	-9.26265	-8.80282	-8.48653	-8.41575	-8.95462	-9.47006	-8.68714
28	-8.26074	1.45947	-7.72466	-7.57996	-7.69937	-8.23784	-7.23261	-7.87351	-6.21918	-6.82013	-6.42913	-6.90984	-4.82383	-6.11293	-8.96645	-9.30743	-9.29049	-9.20079	-9.46788	-7.56565	-9.96803	-9.90156	-8.94088	-11.1874	-11.0147	-8.79567	-8.42539	-8.11836	-8.11102	-8.57444	-9.1211	-8.202
29	-7.95044	1.40142	-7.5787	-7.47762	-7.60124	-8.00217	-7.08347	-7.72901	-5.95707	-6.55215	-6.19157	-6.68361	-4.51342	-5.84463	-8.70978	-9.05468	-9.02901	-8.9249	-9.26201	-7.27829	-9.48957	-9.48765	-8.44913	-10.705	-10.4913	-8.31476	-8.01706	-7.73084	-7.76602	-8.17051	-8.72324	-7.69467
30	-7.60346	1.35352	-7.36499	-7.31066	-7.43466	-7.69612	-6.86473	-7.51877	-5.66969	-6.25853	-5.92126	-6.42494	-4.18751	-5.55618	-8.403	-8.76032	-8.70974	-8.60255	-9.02547	-6.91691	-8.99575	-9.04412	-7.944	-10.1994	-9.96522	-7.82603	-7.58389	-7.32777	-7.38803	-7.74794	-8.28453	-7.17121
31	-7.22619	1.31409	-7.08789	-7.08248	-7.20349	-7.32815	-6.57974	-7.2456	-5.36135	-5.94311	-5.62199	-6.13912	-3.84997	-5.25257	-8.05581	-8.43056	-8.34211	-8.23978	-8.76311	-6.50347	-8.49431	-8.5821	-7.43116	-9.68088	-9.4438	-7.3336	-7.13157	-6.91247	-6.98387	-7.31125	-7.81313	-6.63713
32	-6.82477	1.28137	-6.75374	-6.79826	-6.9129	-6.90845	-6.23453	-6.91458	-5.03602	-5.60904	-5.29775	-5.8309	-3.50415	-4.93826	-7.67816	-8.07265	-7.93874	-7.84416	-8.47853	-6.05673	-7.99056	-8.11041	-6.91495	-9.15595	-8.93117	-6.8403	-6.66537	-6.48869	-6.55956	-6.86413	-7.31695	-6.09751
33	-6.40484	1.25377	-6.37014	-6.46441	-6.56911	-6.44768	-5.83708	-6.53242	-4.69706	-5.2587	-4.95255	-5.5042	-3.15289	-4.61695	-7.27902	-7.69381	-7.51181	-7.42373	-8.17423	-5.59151	-7.48775	-7.63523	-6.39882	-8.6278	-8.42904	-6.34788	-6.19022	-6.06082	-6.12025	-6.40949	-6.80333	-5.55723
34	-5.97131	1.23009	-5.94532	-6.08812	-6.17929	-5.95617	-5.39627	-6.10676	-4.34725	-4.89396	-4.59023	-5.1622	-2.79848	-4.29137	-6.8656	-7.30055	-7.07042	-6.98619	-7.85204	-5.11882	-6.98786	-7.16021	-5.88549	-8.09811	-7.9379	-5.85759	-5.71052	-5.63293	-5.6702	-5.94968	-6.27894	-5.02086
35	-5.5283	1.20946	-5.48766	-5.67701	-5.75118	-5.4436	-4.92091	-5.64558	-3.98886	-4.5164	-4.21432	-4.80752	-2.44274	-3.96333	-6.44302	-6.89781	-6.62006	-6.53774	-7.51336	-4.64613	-6.49205	-6.68738	-5.3769	-7.56786	-7.45782	-5.37031	-5.22993	-5.20797	-5.21284	-5.48669	-5.7497	-4.49242
36	-5.0791	1.19127	-5.00513	-5.23886	-5.29263	-4.91843	-4.41919	-5.15654	-3.62367	-4.12755	-3.82777	-4.44231	-2.0869	-3.63382	-6.01431	-6.48867	-6.16322	-6.0823	-7.15925	-4.17812	-6.00104	-6.21801	-4.87418	-7.03796	-6.98853	-4.8865	-4.75135	-4.78775	-4.75075	-5.02232	-5.22081	-3.97513
37	-4.62625	1.17516	-4.50477	-4.78107	-4.81102	-4.38689	-3.89844	-4.64642	-3.25301	-3.72884	-3.43289	-4.06853	-1.73158	-3.30319	-5.58116	-6.0747	-5.70087	-5.62236	-6.79064	-3.71723	-5.51515	-5.75309	-4.37774	-6.50975	-6.52916	-4.406	-4.27715	-4.3735	-4.2859	-4.55841	-4.69678	-3.47119
38	-4.17167	1.161	-3.99238	-4.31009	-4.31295	-3.85284	-3.36499	-4.12102	-2.8777	-3.32148	-3.03115	-3.68794	-1.37673	-2.97121	-5.14463	-5.65678	-5.23356	-5.16056	-6.40811	-3.26413	-5.03436	-5.29339	-3.88719	-5.98485	-6.07838	-3.92796	-3.80929	-3.96636	-3.81975	-4.09696	-4.18147	-2.98188
39	-3.71669	1.14873	-3.47256	-3.83114	-3.80434	-3.31823	-2.82394	-3.58513	-2.49819	-2.90651	-2.62332	-3.30218	-1.02173	-2.6372	-4.70523	-5.23487	-4.76114	-4.69974	-6.01208	-2.8183	-4.55826	-4.83942	-3.40162	-5.46491	-5.63406	-3.45129	-3.34923	-3.56695	-3.35335	-3.64012	-3.6781	-2.50762
40	-3.262	1.13821	-2.94882	-3.34812	-3.29031	-2.78392	-2.27905	-3.0427	-2.1146	-2.48493	-2.2097	-2.91277	-0.665426	-2.30015	-4.26267	-4.8077	-4.2823	-4.24173	-5.60302	-2.37857	-4.08616	-4.39167	-2.9198	-4.95143	-5.19281	-2.97507	-2.89775	-3.17444	-2.88722	-3.19013	-3.18887	-2.0481
41	-2.80773	1.12912	-2.42383	-2.86382	-2.77505	-2.25039	-1.73296	-2.49695	-1.72689	-2.0579	-1.79037	-2.52089	-0.306326	-1.95896	-3.81615	-4.37305	-3.79572	-3.7868	-5.18192	-1.94325	-3.61698	-3.95041	-2.44004	-4.44537	-4.75028	-2.49882	-2.45481	-2.78609	-2.42167	-2.74913	-2.71454	-1.60264
42	-2.35372	1.1212	-1.89951	-2.37993	-2.26181	-1.71781	-1.18742	-1.9506	-1.33499	-1.6267	-1.36553	-2.1274	0.057293	-1.61262	-3.36498	-3.92883	-3.3012	-3.33424	-4.75021	-1.51044	-3.14941	-3.51518	-1.9599	-3.94707	-4.30255	-2.02237	-2.0197	-2.39778	-1.95708	-2.31887	-2.25431	-1.17045
43	-1.89973	1.11428	-1.37716	-1.89716	-1.75284	-1.18618	-0.643759	-1.40587	-0.938982	-1.19287	-0.935751	-1.73297	0.427061	-1.26038	-2.90904	-3.47409	-2.79942	-2.88343	-4.30962	-1.07862	-2.68209	-3.08454	-1.4764	-3.4565	-3.84734	-1.54566	-1.5914	-2.00542	-1.49413	-1.90055	-1.80611	-0.750762
44	-1.44563	1.10824	-0.857488	-1.41536	-1.24929	-0.655269	-0.10317	-0.864344	-0.539271	-0.758445	-0.502112	-1.33819	0.804229	-0.901835	-2.44852	-3.00891	-2.29144	-2.43368	-3.86191	-0.646661	-2.21381	-2.65632	-0.987164	-2.97335	-3.38386	-1.06838	-1.16903	-1.60628	-1.03416	-1.49463	-1.36719	-0.342899
45	-0.991349	1.10299	-0.340723	-0.933764	-0.751409	-0.12473	0.433158	-0.326869	-0.13661	-0.325683	-0.06612	-0.943708	1.18947	-0.53701	-1.98361	-2.53399	-1.77849	-1.98387	-3.40843	-0.213259	-1.74382	-2.22848	-0.491513	-2.49708	-2.91222	-0.589824	-0.751981	-1.19936	-0.579257	-1.10083	-0.934447	0.053981
46	-0.536931	1.09843	0.173158	-0.451332	-0.25882	0.405642	0.963965	0.206333	0.267971	0.10344	0.370495	-0.550353	1.58269	-0.166415	-1.51433	-2.05055	-1.26206	-1.53231	-2.95001	0.223269	-1.2717	-1.79945	0.009718	-2.02677	-2.43305	-0.108948	-0.339753	-0.784915	-0.132113	-0.718088	-0.504734	0.441087
47	-0.0823762	1.09441	0.684238	0.033013	0.229114	0.935776	1.48784	0.735451	0.673333	0.527702	0.805973	-0.159052	1.9831	0.208944	-1.04053	-1.56006	-0.743814	-1.07647	-2.48709	0.664766	-0.797087	-1.3678	0.515423	-1.56114	-1.94719	0.375273	0.0681672	-0.363729	0.304467	-0.344578	-0.075557	0.820233
48	0.372373	1.0907	1.19253	0.520245	0.713223	1.46513	2.00318	1.26085	1.0784	0.946744	1.23859	0.229364	2.38953	0.587765	-0.561764	-1.06331	-0.225201	-0.613384	-2.01978	1.11286	-0.319628	-0.932046	1.02467	-1.09863	-1.45552	0.863392	0.472334	0.063307	0.728115	0.022234	0.354178	1.19384
49	0.827383	1.08698	1.69785	1.01093	1.19451	1.9925	2.50847	1.78284	1.48231	1.36093	1.66675	0.61443	2.80067	0.96879	-0.0774614	-0.560617	0.293271	-0.140494	-1.54817	1.5687	0.160971	-0.490898	1.53651	-0.637182	-0.95874	1.35516	0.87324	0.495148	1.13725	0.385191	0.783957	1.56465
50	1.28267	1.083	2.19992	1.50515	1.67402	2.51606	3.0027	2.30165	1.88462	1.77138	2.08922	0.996174	3.2153	1.35101	0.412872	-0.052037	0.812483	0.343761	-1.0724	2.03255	0.64466	-0.043847	2.04966	-0.174443	-0.457568	1.8495	1.27127	0.930385	1.53131	0.746915	1.21231	1.93545
51	1.73822	1.07862	2.69838	2.00255	2.15269	3.03369	3.48555	2.81744	2.28524	2.17991	2.50511	1.37524	3.63211	1.73385	0.909678	0.463004	1.33435	0.84024	-0.592833	2.50363	1.13104	0.408516	2.56287	0.291787	0.047031	2.34502	1.66673	1.36747	1.91104	1.10905	1.6374	2.3087
52	2.19406	1.07381	3.19294	2.50248	2.63122	3.54351	3.95722	3.33028	2.68443	2.58867	2.91394	1.75291	4.0495	2.11713	1.41352	0.986257	1.86119	1.34949	-0.109869	2.98055	1.61944	0.864853	3.07512	0.762788	0.55389	2.84054	2.05995	1.80522	2.27861	1.47214	2.05741	2.68636
53	2.65019	1.06859	3.68328	3.00398	3.11004	4.04407	4.4182	3.84011	3.08242	2.99924	3.31571	2.13102	4.46526	2.50089	1.92507	1.51996	2.39496	1.87173	0.376392	3.46228	2.1089	1.3237	3.58521	1.23869	1.062	3.33491	2.45127	2.24307	2.63718	1.83601	2.47044	3.06963
54	3.1065	1.06296	4.16914	3.50596	3.58959	4.53444	4.86895	4.34676	3.47926	3.4121	3.71084	2.51138	4.87667	2.8853	2.44485	2.06579	2.93693	2.40674	0.866108	3.94869	2.59834	1.78371	4.09154	1.71927	1.57068	3.82649	2.84092	2.68092	2.9898	2.20023	2.87481	3.45884
55	3.56278	1.05701	4.65047	4.00741	4.07046	5.0145	5.31005	4.84993	3.87459	3.8266	4.09991	2.89531	5.28061	3.27054	2.97332	2.6249	3.48818	2.95349	1.3597	4.44036	3.08642	2.24357	4.5921	2.20426	2.07941	4.31273	3.22907	3.11888	3.33902	2.56469	3.2696	3.85317
56	4.0187	1.05096	5.12761	4.50755	4.55345	5.48512	5.74263	5.3493	4.2677	4.24129	4.48315	3.28345	5.67392	3.6567	3.51083	3.19799	4.04964	3.51037	1.85783	4.9383	3.57157	2.70195	5.08461	2.69305	2.58782	4.79044	3.61577	3.55654	3.68675	2.92979	3.655	4.25075
57	4.47379	1.04531	5.60129	5.00573	5.03941	5.94809	6.16867	5.84453	4.65753	4.65431	4.86033	3.67583	6.05343	4.04378	4.0573	3.78442	4.62137	4.07565	2.36146	5.44361	4.05207	3.15748	5.56656	3.1844	3.09533	5.25655	4.00075	3.99259	4.03417	3.29628	4.03201	4.64867
58	4.92729	1.04097	6.07253	5.50144	5.52895	6.40573	6.59096	6.33557	5.04277	5.06348	5.23087	4.072	6.41607	4.43142	4.61207	4.38214	5.20194	4.64788	2.87146	5.95694	4.52607	3.60888	6.03531	3.67638	3.60061	5.70919	4.38302	4.42455	4.38115	3.66491	4.40143	5.04304
59	5.37815	1.03926	6.54249	5.99419	6.02214	6.86062	7.01278	6.8227	5.42185	5.46642	5.59407	4.47099	6.75898	4.81879	5.1738	4.98813	5.78861	5.22562	3.38858	6.47808	4.9918	4.05462	6.48811	4.16665	4.1014	6.14822	4.76079	4.8489	4.72644	4.036	4.76324	5.42935
60	5.82497	1.04183	7.01228	6.48348	6.51861	7.3155	7.43737	7.30643	5.79304	5.86048	5.94922	4.87123	7.07976	5.2045	5.74054	5.59896	6.37796	5.80673	3.91345	7.0056	5.44743	4.49262	6.92238	4.65247	4.59472	6.57496	5.13156	5.26139	5.06792	4.40909	5.11645	5.80296
61	6.26613	1.05064	7.48301	6.96893	7.01793	7.7731	7.86754	7.78755	6.1545	6.24289	6.29551	5.27073	7.37683	5.58657	6.30975	6.21093	6.96586	6.38851	4.44666	7.53679	5.89099	4.92013	7.33589	5.13036	5.0775	6.99106	5.49239	5.65711	5.40313	4.78284	5.45933	6.15952
62	6.69977	1.06763	7.95574	7.45048	7.51989	8.23594	8.30534	8.26704	6.50447	6.61098	6.63188	5.6672	7.64977	5.96255	6.87836	6.81996	7.54699	6.96843	4.98872	8.06767	6.32017	5.33438	7.72699	5.59607	5.5467	7.3967	5.84013	6.03091	5.72963	5.15514	5.78945	6.4955
63	7.1239	1.09441	8.43136	7.92837	8.02448	8.70612	8.75197	8.74587	6.84138	6.96241	6.95707	6.05814	7.89963	6.32966	7.44252	7.42102	8.1145	7.54403	5.5399	8.59313	6.73243	5.73322	8.09411	6.04586	5.99956	7.78942	6.17178	6.37795	6.04497	5.52326	6.10406	6.80867
64	7.53636	1.13191	8.91037	8.40312	8.53143	9.18487	9.20784	9.2246	7.1639	7.29538	7.26967	6.44078	8.12868	6.685	7.99747	8.00796	8.66026	8.11213	6.09967	9.10735	7.12525	6.11568	8.43479	6.47764	6.43395	8.16418	6.48482	6.69433	6.34661	5.88417	6.40067	7.09833
65	7.93491	1.1802	9.39253	8.87522	9.03976	9.67226	9.67246	9.70294	7.47099	7.60877	7.56828	6.81206	8.33988	7.02594	8.53769	8.57401	9.17634	8.66803	6.66594	9.60411	7.49593	6.48185	8.74527	6.89061	6.84803	8.5139	6.77742	6.97766	6.63161	6.23486	6.67758	7.36538
66	8.31714	1.23872	9.87663	9.34479	9.54772	10.1666	10.1442	10.1798	7.76185	7.9023	7.85151	7.16874	8.53626	7.35046	9.05721	9.11162	9.65743	9.20511	7.23453	10.0774	7.84138	6.83238	9.02106	7.28377	7.23937	8.83033	7.0486	7.22753	6.89658	6.57258	6.93445	7.61187
67	8.68054	1.30632	10.3604	9.81136	10.0527	10.6646	10.6203	10.6532	8.0359	8.17651	8.11795	7.50756	8.72024	7.65725	9.55005	9.61244	10.1014	9.71584	7.79917	10.5213	8.15806	7.16787	9.25767	7.65508	7.60458	9.10512	7.29826	7.44575	7.13826	6.89508	7.17213	7.84008
68	9.02272	1.38148	10.8407	10.2737	10.5517	11.1608	11.0966	11.1207	8.29266	8.43206	8.36632	7.82553	8.89366	7.94575	10.0106	10.0686	10.5081	10.1934	8.35206	10.9307	8.44264	7.48854	9.45183	8.0013	7.94007	9.33149	7.52699	7.63596	7.3541	7.20058	7.39245	8.05186
69	9.3415	1.46245	11.3135	10.73	11.0412	11.649	11.5685	11.579	8.53178	8.66897	8.59576	8.12033	9.05786	8.21596	10.4338	10.4735	10.8779	10.6321	8.88497	11.3006	8.69268	7.79385	9.60259	8.3184	8.24279	9.50578	7.7357	7.80213	7.54277	7.48779	7.5977	8.24809
70	9.63491	1.54738	11.7741	11.1775	11.5173	12.1217	12.03	12.0239	8.75312	8.88663	8.80621	8.3904	9.21419	8.46818	10.8156	10.823	11.2105	11.0272	9.38981	11.6275	8.90669	8.08218	9.71163	8.60138	8.51033	9.62791	7.92507	7.94648	7.70465	7.75579	7.78992	8.42852
71	9.90102	1.63441	12.217	11.6128	11.976	12.5709	12.4749	12.4506	8.95694	9.08415	8.99859	8.63504	9.36406	8.70285	11.1523	11.1141	11.5043	11.3743	9.85868	11.91	9.08365	8.35032	9.782	8.84471	8.74027	9.70096	8.0952	8.06839	7.84173	8.00344	7.97011	8.59233
72	10.1381	1.72176	12.6365	12.0317	12.4126	12.9886	12.896	12.8536	9.14397	9.26086	9.17481	8.8547	9.5088	8.92068	11.4414	11.3467	11.7565	11.6704	10.2842	12.1491	9.22296	8.5937	9.81701	9.0437	8.93035	9.73004	8.24546	8.16506	7.95682	8.22886	8.13803	8.73855
73	10.3448	1.80784	13.0267	12.4295	12.822	13.3681	13.2863	13.2275	9.31525	9.4166	9.33689	9.05095	9.64908	9.12274	11.6825	11.5246	11.9652	11.9155	10.6602	12.3471	9.3249	8.80709	9.81993	9.19612	9.08003	9.72131	8.37463	8.23355	8.05213	8.42905	8.29226	8.86614
74	10.5208	1.89126	13.3823	12.801	13.1993	13.704	13.6396	13.5677	9.47192	9.55198	9.48639	9.22622	9.7846	9.31043	11.8775	11.6565	12.1307	12.1119	10.9824	12.506	9.39087	8.98529	9.7938	9.30315	9.19099	9.68111	8.48129	8.27304	8.12773	8.60045	8.43099	8.97423
75	10.6662	1.97095	13.6994	13.1413	13.5402	13.9935	13.951	13.871	9.6151	9.66842	9.62404	9.38341	9.91427	9.48532	12.0298	11.7538	12.2567	12.2632	11.2485	12.6265	9.42276	9.12353	9.74089	9.36812	9.26525	9.61603	8.56419	8.28466	8.18177	8.7396	8.55273	9.06219
76	10.7816	2.04614	13.975	13.4455	13.8408	14.2361	14.2175	14.1353	9.7457	9.76797	9.74991	9.52515	10.0367	9.64871	12.143	11.8262	12.3489	12.3724	11.459	12.7086	9.42208	9.21779	9.66293	9.39392	9.3037	9.53205	8.62237	8.26992	8.21183	8.84373	8.65686	9.12953
77	10.8675	2.11634	14.2077	13.7099	14.0984	14.4327	14.4376	14.3602	9.86453	9.85251	9.86434	9.65344	10.1509	9.80142	12.2203	11.8786	12.4117	12.4415	11.6178	12.752	9.38959	9.26508	9.56195	9.38151	9.30695	9.43244	8.65532	8.22971	8.21641	8.91113	8.74382	9.17552
78	10.9244	2.18141	14.3971	13.9317	14.311	14.5858	14.6112	14.5459	9.97217	9.92328	9.96816	9.76975	10.2559	9.94373	12.264	11.9117	12.4486	12.4724	11.7309	12.7567	9.32588	9.26386	9.44088	9.33078	9.27664	9.31724	8.66304	8.16477	8.19572	8.94124	8.81447	9.19899
79	10.9534	2.24143	14.5435	14.1095	14.4779	14.6981	14.7391	14.6928	10.0689	9.98106	10.062	9.87511	10.351	10.0753	12.2764	11.9253	12.4629	12.4671	11.8046	12.7222	9.23177	9.21427	9.30308	9.24246	9.21414	9.18491	8.6462	8.07707	8.1512	8.93462	8.86933	9.19879
80	10.9552	2.29654	14.6477	14.2423	14.5993	14.7729	14.8226	14.8012	10.1546	10.0266	10.1458	9.97008	10.4353	10.1954	12.2591	11.9192	12.4572	12.4271	11.8436	12.6483	9.10829	9.11819	9.15132	9.11895	9.11895	9.03403	8.60612	7.96995	8.08487	8.89297	8.90833	9.17447
81	10.9308	2.34699	14.7107	14.3301	14.6759	14.8131	14.8634	14.8709	10.2287	10.0607	10.2178	10.0545	10.5074	10.3029	12.2135	11.8917	12.432	12.3553	11.8517	12.5369	8.95671	8.97898	8.98716	8.96432	8.98919	8.86388	8.54445	7.8471	7.99887	8.81897	8.93066	9.12664
82	10.8813	2.39301	14.7336	14.3735	14.7084	14.8207	14.8635	14.9019	10.2898	10.0839	10.2755	10.1274	10.5658	10.3963	12.1412	11.8391	12.3862	12.2563	11.8311	12.3933	8.77903	8.80113	8.81113	8.78363	8.82438	8.6749	8.46272	7.7115	7.89561	8.71565	8.93461	9.05622
83	10.8075	2.43471	14.7174	14.3733	14.6976	14.7968	14.8253	14.8941	10.3362	10.0961	10.3156	10.1872	10.608	10.4739	12.0439	11.7577	12.3177	12.136	11.783	12.2249	8.57833	8.5902	8.62366	8.58157	8.62672	8.4695	8.36174	7.56499	7.77725	8.5857	8.91717	8.9636
84	10.7104	2.47211	14.6632	14.331	14.6445	14.7414	14.7508	14.8482	10.3656	10.0968	10.3344	10.2321	10.6309	10.5337	11.9236	11.647	12.225	11.9999	11.7073	12.0386	8.35852	8.35219	8.42594	8.36218	8.40075	8.25154	8.24112	7.40836	7.64483	8.43057	8.87404	8.84778
85	10.5906	2.50534	14.5719	14.2479	14.5506	14.6538	14.6423	14.7649	10.3755	10.0853	10.3279	10.2605	10.6306	10.5733	11.7829	11.5102	12.1093	11.8507	11.6034	11.8409	8.12376	8.09243	8.21954	8.12947	8.15299	8.02438	8.09898	7.24127	7.49752	8.25018	8.79976	8.70617
86	10.4484	2.53481	14.4449	14.1253	14.4178	14.5335	14.5023	14.6455	10.363	10.06	10.2925	10.27	10.6022	10.5903	11.6244	11.3522	11.974	11.6882	11.4711	11.6366	7.8774	7.81481	8.00483	7.88703	7.89102	7.78933	7.93205	7.0619	7.33233	8.04292	8.68812	8.53496
87	10.283	2.56139	14.2833	13.9644	14.2485	14.38	14.3328	14.4906	10.325	10.0181	10.2256	10.2582	10.5411	10.5819	11.45	11.1768	11.8228	11.5108	11.3102	11.4295	7.62077	7.5218	7.77902	7.63625	7.62169	7.54508	7.73591	6.86712	7.14485	7.80565	8.53244	8.3295
88	10.0928	2.58671	14.0882	13.7665	14.0453	14.1933	14.1357	14.3001	10.2578	9.95546	10.1248	10.2214	10.4428	10.5448	11.261	10.9857	11.6585	11.317	11.1216	11.222	7.35203	7.21394	7.53533	7.37489	7.34848	7.28753	7.50524	6.65214	6.92976	7.53359	8.32595	8.08476
89	9.87506	2.61338	13.8606	13.5333	13.8105	13.974	13.9117	14.0737	10.158	9.86689	9.98851	10.1556	10.3037	10.4753	11.0574	10.7778	11.4809	11.1055	10.9064	11.0162	7.06539	6.88927	7.26368	7.09614	7.06826	7.0096	7.23393	6.40985	6.68122	7.22089	8.06215	7.79556
90	9.62566	2.64488	13.6016	13.2671	13.5468	13.7227	13.6605	13.811	10.0219	9.74684	9.81525	10.0564	10.1214	10.3694	10.8378	10.5509	11.2861	10.8747	10.6651	10.8124	6.7514	6.54356	6.95166	6.78917	6.7707	6.7019	6.91557	6.13059	6.39334	6.86165	7.73518	7.45709
91	9.34006	2.6849	13.3121	12.9703	13.257	13.4404	13.3807	13.5121	9.84628	9.59023	9.60357	9.91958	9.8948	10.2232	10.5986	10.3016	11.0665	10.6208	10.3965	10.6073	6.39895	6.17104	6.58608	6.44214	6.44161	6.35389	6.5444	5.80361	6.06111	6.45118	7.34029	7.06578
92	9.01387	2.73636	12.9932	12.6452	12.944	13.1285	13.07	13.1782	9.62884	9.39281	9.35213	9.74144	9.62472	10.0331	10.3331	10.0253	10.8114	10.3376	10.0981	10.3929	5.9975	5.76484	6.15486	6.04507	6.06815	5.95457	6.1168	5.42022	5.68101	5.98734	6.87502	6.62041
93	8.64359	2.80085	12.6459	12.294	12.6098	12.788	12.7261	12.8116	9.36842	9.15148	9.06034	9.51962	9.31359	9.79709	10.0327	9.7163	10.5071	10.0167	9.76634	10.1571	5.5386	5.31725	5.65001	5.59047	5.64138	5.49388	5.6323	4.97649	5.25137	5.47118	6.34008	6.12238
94	8.22744	2.87834	12.2717	11.9188	12.2559	12.4201	12.3481	12.4157	9.06592	8.86488	8.72978	9.25394	8.96571	9.5153	9.68846	9.36859	10.1405	9.649	9.39805	9.88614	5.01717	4.82132	5.06989	5.07306	5.15599	4.96559	5.09394	4.47401	4.77254	4.90721	5.74008	5.57584
95	7.76647	2.96719	11.8723	11.5221	11.8826	12.026	11.9369	11.9941	8.72499	8.53496	8.36535	8.94722	8.58699	9.19044	9.29332	8.97649	9.70282	9.22816	8.99107	9.56805	4.43319	4.27378	4.42064	4.49138	4.61011	4.37004	4.50855	3.91969	4.24766	4.30361	5.08408	4.98771
96	7.26541	3.06425	11.4505	11.1074	11.4905	11.6076	11.496	11.5512	8.35213	8.16811	7.97474	8.60488	8.18511	8.82783	8.84448	8.53628	9.19111	8.75373	8.54541	9.19589	3.79331	3.67727	3.71593	3.85152	4.00635	3.71547	3.88661	3.32534	3.68291	3.67185	4.38539	4.36755
97	6.73333	3.16517	11.0113	10.6803	11.0813	11.1687	11.0323	11.0935	7.95681	7.77552	7.56816	8.23458	7.7703	8.4355	8.34437	8.04766	8.61009	8.23185	8.0641	8.76815	3.11169	3.041	2.97569	3.16944	3.35381	3.01849	3.24251	2.70699	3.08844	3.02705	3.66208	3.72803
98	6.18367	3.26486	10.5628	10.2495	10.6602	10.7165	10.5565	10.6312	7.55044	7.37249	7.15767	7.84532	7.35354	8.02317	7.80115	7.51552	7.97327	7.67377	7.55431	8.28889	2.41037	2.38131	2.22638	2.46962	2.67034	2.30418	2.59363	2.08393	2.47843	2.38616	2.93603	3.08359
99	5.63238	3.35813	10.1145	9.82412	10.2338	10.2595	10.0805	10.1747	7.14446	6.97362	6.75463	7.44632	6.94602	7.60171	7.22941	6.95299	7.30394	7.09542	7.02679	7.76788	1.71698	1.71978	1.49764	1.78132	1.98289	1.60325	1.95652	1.47388	1.86825	1.7651	2.22738	2.44798
100	5.1022	3.44021	9.68552	9.42364	9.8173	9.81533	9.62724	9.74411	6.75523	6.59766	6.37585	7.05086	6.56504	7.18673	6.64958	6.38157	6.632	6.51679	6.49787	7.21966	1.06334	1.08552	0.823667	1.13607	1.3232	0.948234	1.35735	0.90177	1.28368	1.1913	1.56673	1.84325
101	4.60709	3.50861	9.28424	9.05339	9.41939	9.39483	9.20601	9.34761	6.38658	6.25055	6.02473	6.66462	6.20983	6.78314	6.08727	5.8302	5.99353	5.96424	5.98445	6.66395	0.476302	0.505312	0.227793	0.561541	0.722672	0.364194	0.801031	0.37786	0.732616	0.664984	0.958283	1.27141

## Sheet: SAMY
Sound side			TF1	C:\Users\xb00012\Documents\Data\27_15_150415 SP\27_15_150415_0118.c3d	C:\Users\xb00012\Documents\Data\27_15_150415 SP\27_15_150415_0120.c3d	C:\Users\xb00012\Documents\Data\27_15_150415 SP\27_15_150415_0122.c3d	C:\Users\xb00012\Documents\Data\27_15_150415 SP\27_15_150415_0126.c3d	C:\Users\xb00012\Documents\Data\27_15_150415 SP\27_15_150415_0116.c3d	TF2						TF3	C:\Users\xb00012\Documents\Data\39_28_200515 SP\39_28_200515_0102.c3d	C:\Users\xb00012\Documents\Data\39_28_200515 SP\39_28_200515_0106.c3d	C:\Users\xb00012\Documents\Data\39_28_200515 SP\39_28_200515_0108.c3d	C:\Users\xb00012\Documents\Data\39_28_200515 SP\39_28_200515_0110.c3d	C:\Users\xb00012\Documents\Data\39_28_200515 SP\39_28_200515_0112.c3d	TF4	C:\Users\xb00012\Documents\Data\44_33_190615 SP\44_33_190615_0097.c3d	C:\Users\xb00012\Documents\Data\44_33_190615 SP\44_33_190615_0099.c3d	C:\Users\xb00012\Documents\Data\44_33_190615 SP\44_33_190615_0101.c3d	C:\Users\xb00012\Documents\Data\44_33_190615 SP\44_33_190615_0107.c3d	C:\Users\xb00012\Documents\Data\44_33_190615 SP\44_33_190615_0109.c3d	TF5	C:\Users\xb00012\Documents\Data\45_34_230615 SP\45_34_230615_0093.c3d	C:\Users\xb00012\Documents\Data\45_34_230615 SP\45_34_230615_0095.c3d	C:\Users\xb00012\Documents\Data\45_34_230615 SP\45_34_230615_0097.c3d	C:\Users\xb00012\Documents\Data\45_34_230615 SP\45_34_230615_0105.c3d	C:\Users\xb00012\Documents\Data\45_34_230615 SP\45_34_230615_0103.c3d
Sagital plane			Echelon	LANKLE_MOMENTS	LANKLE_MOMENTS	LANKLE_MOMENTS	LANKLE_MOMENTS	LANKLE_MOMENTS	Echelon						Echelon	LANKLE_MOMENTS	LANKLE_MOMENTS	LANKLE_MOMENTS	LANKLE_MOMENTS	LANKLE_MOMENTS	Echelon	LANKLE_MOMENTS	LANKLE_MOMENTS	LANKLE_MOMENTS	LANKLE_MOMENTS	LANKLE_MOMENTS	Echelon	RANKLE_MOMENTS	RANKLE_MOMENTS	RANKLE_MOMENTS	RANKLE_MOMENTS	RANKLE_MOMENTS
Ankle Moment				LINK_MODEL_BASED	LINK_MODEL_BASED	LINK_MODEL_BASED	LINK_MODEL_BASED	LINK_MODEL_BASED								LINK_MODEL_BASED	LINK_MODEL_BASED	LINK_MODEL_BASED	LINK_MODEL_BASED	LINK_MODEL_BASED		LINK_MODEL_BASED	LINK_MODEL_BASED	LINK_MODEL_BASED	LINK_MODEL_BASED	LINK_MODEL_BASED		LINK_MODEL_BASED	LINK_MODEL_BASED	LINK_MODEL_BASED	LINK_MODEL_BASED	LINK_MODEL_BASED
101 points over stance phase				Original	Original	Original	Original	Original								Original	Original	Original	Original	Original		Original	Original	Original	Original	Original		Original	Original	Original	Original	Original
ITEM	Mean	SD	C1_L	1	1	1	1	1	C1_R						C1_L	1	1	1	1	1	C1_L	1	1	1	1	1	C1_R	1	1	1	1	1
1	0.0338513	0.0225238	0.0311338	0.00739	0.025184	0.039121	0.061321	0.022653							0.0571738	0.072275	0.022652	0.072406	0.057215	0.061321	0.021446	0.036338	0.000357	0.029337	0.029505	0.011693	0.0256516	0.001435	0.016421	0.046184	0.046184	0.018034
2	0.0438172	0.0308049	0.0188178	0.000381	0.008999	0.025261	0.037337	0.022111							0.0619476	0.068288	0.022113	0.109837	0.072163	0.037337	0.0537128	0.070101	0.031049	0.050552	0.061988	0.054874	0.0407906	-0.022937	0.049686	0.073556	0.073556	0.030092
3	0.0154723	0.062393	-0.0243424	-0.007861	0.003733	0.022335	-0.067638	-0.072281							-0.047952	-0.026944	-0.072282	-0.027332	-0.045564	-0.067638	0.062378	0.037911	0.037974	0.061236	0.089743	0.085026	0.0718058	-0.003803	0.10231	0.085428	0.085428	0.089666
4	-0.0314197	0.0881956	-0.0754496	-0.051985	-0.036674	0.004982	-0.163913	-0.129658							-0.130568	-0.090899	-0.129657	-0.125058	-0.143313	-0.163913	0.0200832	-0.031374	-0.022319	0.00334	0.076892	0.073877	0.0602556	0.050968	0.075635	0.051012	0.051012	0.072651
5	-0.0685986	0.0713701	-0.113438	-0.112619	-0.102329	-0.03371	-0.178515	-0.140015							-0.132794	-0.094628	-0.140015	-0.10591	-0.144902	-0.178514	-0.0331736	-0.079721	-0.077477	-0.058151	0.026408	0.023073	0.0050104	0.069516	-0.002339	-0.018017	-0.018016	-0.006092
6	-0.10338	0.0623412	-0.149059	-0.137876	-0.140331	-0.083034	-0.204268	-0.179787							-0.153944	-0.110441	-0.179787	-0.110687	-0.164536	-0.204268	-0.0619616	-0.081892	-0.097245	-0.09233	-0.013756	-0.024585	-0.0485554	0.014068	-0.056158	-0.071306	-0.071306	-0.058075
7	-0.126331	0.06673	-0.166732	-0.127134	-0.133853	-0.121924	-0.244637	-0.206112							-0.195059	-0.147677	-0.206112	-0.165549	-0.211321	-0.244637	-0.064832	-0.068368	-0.089092	-0.093794	-0.029573	-0.043333	-0.078699	-0.04865	-0.081848	-0.090067	-0.090068	-0.082862
8	-0.134225	0.076926	-0.17134	-0.118276	-0.112422	-0.122933	-0.26741	-0.235659							-0.219871	-0.173259	-0.235658	-0.190439	-0.23259	-0.26741	-0.064352	-0.066034	-0.083438	-0.086193	-0.039491	-0.046604	-0.0813378	-0.059264	-0.09352	-0.09196	-0.09196	-0.069985
9	-0.134695	0.0872156	-0.168262	-0.106362	-0.100594	-0.09965	-0.281848	-0.252856							-0.234232	-0.182092	-0.252857	-0.199695	-0.254669	-0.281848	-0.0621648	-0.063416	-0.078566	-0.082605	-0.045643	-0.040594	-0.0741214	-0.035553	-0.105482	-0.087088	-0.087088	-0.055396
10	-0.126816	0.094912	-0.165193	-0.09909	-0.088805	-0.091579	-0.283008	-0.263481							-0.234569	-0.174924	-0.263481	-0.199517	-0.251916	-0.283008	-0.048683	-0.042137	-0.060465	-0.069022	-0.0436	-0.028191	-0.0588192	-0.01524	-0.093728	-0.070656	-0.070656	-0.043816
11	-0.113234	0.100539	-0.15984	-0.097412	-0.083579	-0.084952	-0.275588	-0.257671							-0.226276	-0.154338	-0.257671	-0.191297	-0.252486	-0.275587	-0.0252362	-0.015635	-0.040142	-0.047698	-0.034149	0.011443	-0.0415822	-0.008986	-0.068821	-0.04656	-0.046559	-0.036985
12	-0.0939449	0.105968	-0.14439	-0.082289	-0.043029	-0.07784	-0.258999	-0.259791							-0.206922	-0.12667	-0.25979	-0.154185	-0.234966	-0.258999	0.0034742	0.009828	-0.012489	-0.024553	-0.019313	0.063898	-0.027942	0.005317	-0.051725	-0.035169	-0.035169	-0.022964
13	-0.0639756	0.109678	-0.116555	-0.04682	0.013364	-0.074881	-0.233163	-0.241273							-0.172804	-0.06251	-0.241273	-0.126039	-0.201036	-0.233163	0.03397	0.043935	0.019133	0.00716	-0.002937	0.102559	-0.0005138	0.049121	-0.038329	-0.010998	-0.010998	0.008635
14	-0.0276222	0.115325	-0.0832836	-0.000566	0.064866	-0.056276	-0.208752	-0.21569							-0.137333	-0.017218	-0.215689	-0.084033	-0.160972	-0.208752	0.0751856	0.083612	0.062786	0.054532	0.034103	0.140895	0.0349418	0.094875	-0.014566	0.030223	0.030223	0.033954
15	0.0145331	0.120187	-0.0365798	0.050044	0.136598	-0.006192	-0.173381	-0.189968							-0.0931082	0.053224	-0.189969	-0.041495	-0.113921	-0.17338	0.11917	0.122806	0.097268	0.100679	0.09107	0.184025	0.0686508	0.131206	0.012108	0.071137	0.071138	0.057665
16	0.0542552	0.124644	0.0170126	0.102322	0.227906	0.056324	-0.13868	-0.162809							-0.0516336	0.10444	-0.162809	-0.002857	-0.058261	-0.138681	0.155967	0.167437	0.132548	0.144079	0.127169	0.208601	0.0956748	0.172522	0.026245	0.097777	0.097776	0.084054
17	0.0967993	0.130891	0.0799556	0.171586	0.32255	0.132087	-0.092049	-0.134396							-0.007205	0.155562	-0.134396	0.041444	-0.006587	-0.092048	0.193704	0.206548	0.169428	0.198455	0.14577	0.248318	0.120743	0.221828	0.043688	0.115725	0.115726	0.106748
18	0.143172	0.139694	0.149718	0.248295	0.421746	0.222994	-0.037846	-0.106598							0.0384662	0.201589	-0.106598	0.084685	0.050501	-0.037846	0.233154	0.239432	0.201812	0.246378	0.182609	0.295541	0.151348	0.265691	0.061149	0.148413	0.148413	0.133073
19	0.192963	0.151064	0.220571	0.324836	0.518274	0.316732	0.027229	-0.084214							0.0842024	0.24189	-0.084214	0.125021	0.111087	0.027228	0.276784	0.275427	0.238651	0.289621	0.232616	0.347606	0.190293	0.320615	0.082356	0.188523	0.188523	0.171446
20	0.244339	0.16598	0.293963	0.409708	0.619121	0.415514	0.084864	-0.059394							0.130857	0.283351	-0.059393	0.170594	0.17487	0.084865	0.321899	0.311345	0.276414	0.344699	0.276078	0.400957	0.230639	0.374871	0.104436	0.231331	0.231331	0.211227
21	0.297662	0.184515	0.371337	0.504106	0.722638	0.520701	0.15168	-0.042439							0.176614	0.319459	-0.04244	0.212099	0.242276	0.151678	0.366478	0.349002	0.313155	0.398352	0.318066	0.453817	0.276217	0.435154	0.123942	0.283097	0.283097	0.255795
22	0.351364	0.201304	0.445921	0.595801	0.817105	0.619168	0.214472	-0.016941							0.222982	0.358316	-0.01694	0.250733	0.308329	0.214474	0.41288	0.384022	0.353915	0.451868	0.368523	0.506072	0.323672	0.497703	0.148652	0.334007	0.334008	0.303992
23	0.402888	0.217839	0.516631	0.684901	0.901714	0.715364	0.277429	0.003745							0.268369	0.397838	0.003745	0.291435	0.371401	0.277428	0.458052	0.417504	0.391975	0.50489	0.418174	0.557719	0.368499	0.547837	0.172853	0.38468	0.38468	0.352443
24	0.453599	0.233677	0.584313	0.771176	0.982097	0.802812	0.33737	0.028112							0.313987	0.439431	0.028112	0.332677	0.432342	0.337371	0.504792	0.454488	0.432427	0.560803	0.466072	0.610169	0.411306	0.599757	0.190616	0.434243	0.434243	0.39767
25	0.502773	0.246993	0.64835	0.848658	1.0537	0.885116	0.399629	0.05465							0.358943	0.475762	0.054649	0.371776	0.4929	0.399629	0.54955	0.488525	0.475146	0.609836	0.514849	0.659393	0.454251	0.655693	0.213782	0.480704	0.480705	0.440369
26	0.549725	0.255948	0.707414	0.912494	1.11361	0.961293	0.459179	0.090491							0.402033	0.508398	0.090491	0.410188	0.541906	0.45918	0.595442	0.525158	0.521615	0.663824	0.561639	0.704973	0.494011	0.70441	0.236989	0.52285	0.52285	0.482955
27	0.593486	0.263307	0.761768	0.970779	1.16604	1.02673	0.521857	0.123435							0.445802	0.549053	0.123435	0.442383	0.592284	0.521856	0.637432	0.560092	0.566484	0.709773	0.603554	0.747255	0.52894	0.747702	0.259074	0.558574	0.558573	0.520778
28	0.634757	0.266039	0.810599	1.02229	1.20579	1.08138	0.577583	0.165966							0.488538	0.585156	0.165965	0.478276	0.635708	0.577583	0.679564	0.597256	0.618678	0.758025	0.63933	0.784529	0.560327	0.787067	0.284412	0.587215	0.587214	0.555729
29	0.67003	0.267312	0.850356	1.0616	1.23421	1.12529	0.630051	0.200623							0.525921	0.618418	0.200623	0.506994	0.673522	0.63005	0.715834	0.628129	0.658515	0.802719	0.67362	0.816187	0.588007	0.814906	0.308315	0.614554	0.614555	0.587705
30	0.704668	0.266953	0.887833	1.10519	1.25726	1.15543	0.683238	0.238046							0.563722	0.651209	0.238047	0.532435	0.713682	0.683238	0.752454	0.661683	0.701934	0.846049	0.707699	0.844904	0.614661	0.841418	0.329866	0.641962	0.641963	0.618096
31	0.73412	0.265888	0.918414	1.13791	1.27515	1.18078	0.727936	0.270296							0.595269	0.677983	0.270294	0.555606	0.744525	0.727936	0.783393	0.691829	0.738781	0.884064	0.730023	0.87227	0.639403	0.865645	0.353635	0.665176	0.665175	0.647383
32	0.762078	0.264194	0.946669	1.16834	1.28885	1.2023	0.773452	0.300398							0.626445	0.703481	0.300398	0.578931	0.775962	0.773452	0.813398	0.719063	0.769872	0.92009	0.761936	0.896027	0.661801	0.885519	0.379388	0.684547	0.684548	0.675002
33	0.787497	0.26046	0.968857	1.18932	1.29124	1.21821	0.817096	0.328421							0.65482	0.726074	0.32842	0.601548	0.800962	0.817096	0.84225	0.746915	0.804305	0.957122	0.785629	0.91728	0.68406	0.902597	0.407464	0.703242	0.703243	0.703755
34	0.809422	0.256147	0.985461	1.20691	1.28976	1.22559	0.852781	0.352261							0.680653	0.749693	0.352262	0.623453	0.825077	0.852782	0.867771	0.774411	0.834749	0.987301	0.805864	0.936532	0.703803	0.916862	0.434406	0.719246	0.719246	0.729256
35	0.828665	0.251129	0.997742	1.22236	1.28169	1.22664	0.884512	0.373513							0.704432	0.771783	0.373513	0.643874	0.848479	0.88451	0.891663	0.803747	0.862458	1.01533	0.825414	0.951371	0.720824	0.926636	0.460284	0.732759	0.732759	0.751681
36	0.846619	0.243326	1.00474	1.22384	1.26228	1.22244	0.917733	0.3974							0.727721	0.794791	0.3974	0.661541	0.867136	0.917735	0.915833	0.832706	0.892664	1.04272	0.845568	0.965508	0.738183	0.93986	0.489327	0.744619	0.744619	0.772488
37	0.861445	0.234392	1.00601	1.22217	1.23535	1.20599	0.947869	0.418686							0.750011	0.815457	0.418687	0.684793	0.883252	0.947868	0.938692	0.86202	0.920803	1.06762	0.864561	0.978454	0.751066	0.945678	0.517958	0.750605	0.750606	0.790481
38	0.874498	0.224142	1.00466	1.21499	1.20606	1.18513	0.973385	0.443721							0.77122	0.836682	0.44372	0.70331	0.899003	0.973386	0.958081	0.888136	0.948223	1.08862	0.879986	0.985441	0.764033	0.950373	0.543374	0.759464	0.759464	0.807491
39	0.886077	0.21345	0.999377	1.20096	1.17228	1.1591	0.99748	0.467068							0.790434	0.852981	0.467068	0.724247	0.910394	0.997479	0.976225	0.915443	0.975236	1.1077	0.895419	0.987326	0.778271	0.959439	0.567743	0.768023	0.768023	0.828127
40	0.894392	0.203113	0.989624	1.17663	1.13256	1.13178	1.02169	0.485451							0.808843	0.869244	0.485451	0.742719	0.925109	1.02169	0.990807	0.94305	0.996327	1.11762	0.911264	0.985772	0.788296	0.962052	0.592038	0.772471	0.772471	0.842446
41	0.898074	0.19813	0.977788	1.14832	1.09424	1.09906	1.04023	0.507099							0.812675		0.507098	0.763257	0.940119	1.04023	1.00603	0.97087	1.01794	1.13251	0.924328	0.984517	0.7958	0.961779	0.615468	0.774202	0.774202	0.853347
42	0.902781	0.188278	0.961774	1.1194	1.04571	1.05991	1.05625	0.527599							0.829487		0.5276	0.784025	0.950066	1.05625	1.01863	0.998462	1.04154	1.14156	0.936544	0.975063	0.80123	0.95802	0.634905	0.773542	0.773542	0.866142
43	0.90805	0.179169	0.946677	1.08714	1.002	1.02255	1.07135	0.550339							0.847019		0.550339	0.806101	0.960289	1.07135	1.02903	1.02504	1.06104	1.14838	0.944932	0.965743	0.809476	0.957708	0.650695	0.780604	0.780604	0.877769
44	0.91176	0.171619	0.931178	1.05443	0.961114	0.987247	1.08064	0.572459							0.862048		0.572459	0.825687	0.969402	1.08064	1.03855	1.05372	1.08031	1.14951	0.952063	0.957118	0.815268	0.957175	0.668893	0.782893	0.782893	0.884484
45	0.914263	0.164874	0.913764	1.01679	0.918041	0.949926	1.0857	0.598367							0.877775		0.598366	0.847637	0.979403	1.0857	1.04766	1.08023	1.09697	1.15297	0.960685	0.947427	0.817858	0.950381	0.686278	0.780977	0.780977	0.890675
46	0.916776	0.16104	0.896946	0.981261	0.880207	0.912171	1.09127	0.61982							0.891753		0.61982	0.867946	0.987974	1.09127	1.05534	1.10463	1.11472	1.15519	0.965336	0.936822	0.823066	0.946029	0.699638	0.786073	0.786073	0.897519
47	0.918111	0.158394	0.879233	0.940644	0.841735	0.874383	1.09469	0.644709							0.908004		0.644708	0.894294	0.998319	1.09469	1.05995	1.12791	1.12882	1.15562	0.968384	0.919029	0.825255	0.941533	0.714891	0.786067	0.786066	0.897716
48	0.919872	0.15815	0.863108	0.905108	0.806107	0.838677	1.09891	0.666742							0.92131		0.666741	0.917268	1.00233	1.09891	1.06578	1.14951	1.1423	1.15772	0.973497	0.905847	0.829294	0.933959	0.729683	0.791948	0.791948	0.898934
49	0.923388	0.160107	0.849961	0.875822	0.774396	0.806858	1.10295	0.689785							0.937226		0.689786	0.941009	1.01517	1.10295	1.07265	1.1669	1.15758	1.16574	0.977942	0.895078	0.833714	0.92537	0.740959	0.799538	0.799539	0.903162
50	0.927561	0.164085	0.837596	0.842666	0.747124	0.776707	1.10496	0.716527							0.953319		0.716527	0.970258	1.02153	1.10496	1.08245	1.18904	1.17712	1.17799	0.982917	0.885191	0.836877	0.916934	0.753781	0.804173	0.804173	0.905324
51	0.931153	0.167699	0.826212	0.815185	0.721001	0.74886	1.10403	0.741987							0.967876		0.741986	0.992616	1.03288	1.10403	1.08901	1.20187	1.19067	1.19097	0.984972	0.876575	0.84151	0.908955	0.77022	0.810804	0.810804	0.906768
52	0.937774	0.171109	0.820934	0.791739	0.70173	0.731101	1.10407	0.776032							0.985246		0.776033	1.02139	1.03949	1.10407	1.09717	1.21885	1.20884	1.20276	0.98621	0.869207	0.84774	0.905399	0.785861	0.820378	0.820378	0.906686
53	0.944676	0.174908	0.818039	0.772041	0.689863	0.712856	1.10599	0.80944							1.0032		0.809439	1.04708	1.05028	1.10599	1.10487	1.23287	1.22374	1.21245	0.992193	0.863116	0.852594	0.898858	0.802551	0.829623	0.829624	0.902313
54	0.953184	0.178363	0.816086	0.754625	0.677444	0.70051	1.10373	0.844126							1.02222		0.844126	1.0791	1.06191	1.10373	1.11181	1.24631	1.23863	1.22194	0.993879	0.858298	0.862623	0.897029	0.821178	0.844229	0.844229	0.906452
55	0.96302	0.180803	0.817565	0.742741	0.670223	0.695697	1.1022	0.876964							1.03929		0.876964	1.10705	1.07094	1.1022	1.1194	1.26061	1.25398	1.22753	0.998929	0.85596	0.875822	0.898772	0.844832	0.862186	0.862186	0.911136
56	0.973667	0.182991	0.821709	0.733778	0.668191	0.691842	1.10061	0.914124							1.0578		0.914124	1.13684	1.07963	1.10061	1.12827	1.27095	1.26762	1.23376	1.00944	0.859576	0.886892	0.899094	0.869929	0.876688	0.876689	0.912058
57	0.986128	0.185645	0.82801	0.728084	0.670139	0.691893	1.10112	0.948819							1.07612		0.948819	1.16429	1.09026	1.10112	1.13779	1.28617	1.28287	1.24294	1.01586	0.861135	0.902584	0.904942	0.89486	0.895801	0.895801	0.921515
58	1.00176	0.185972	0.839627	0.732336	0.676842	0.702101	1.10553	0.981323							1.09526		0.981323	1.1931	1.10107	1.10553	1.14859	1.301	1.29527	1.25145	1.02342	0.871815	0.923555	0.911603	0.927777	0.923615	0.923614	0.931166
59	1.01923	0.186596	0.853222	0.734206	0.683405	0.712874	1.11927	1.01635							1.1181		1.01635	1.22198	1.11478	1.11927	1.16004	1.30934	1.30644	1.25892	1.03565	0.889856	0.945567	0.922565	0.962952	0.94887	0.948869	0.944578
60	1.03676	0.185514	0.870141	0.74396	0.693936	0.731524	1.13067	1.05062							1.14037		1.05062	1.2502	1.12998	1.13067	1.1701	1.31982	1.31232	1.26503	1.04554	0.907776	0.966453	0.93668	0.993586	0.971849	0.97185	0.9583
61	1.05783	0.182359	0.892581	0.763552	0.716094	0.752665	1.14968	1.08091							1.16277		1.08091	1.27266	1.14784	1.14968	1.18438	1.3294	1.32054	1.27235	1.06911	0.930497	0.991592	0.952816	1.02897	1.00123	1.00123	0.973722
62	1.08134	0.176304	0.917236	0.781717	0.740243	0.778126	1.17055	1.11554							1.19144	1.19433	1.11554	1.30563	1.17113	1.17055	1.19772	1.33652	1.32657	1.27634	1.08903	0.960119	1.01895	0.972371	1.07029	1.02904	1.02904	0.994024
63	1.10467	0.173029	0.942455	0.803559	0.757858	0.810103	1.19837	1.14238							1.21904	1.22735	1.14238	1.33303	1.19405	1.19837	1.21012	1.34173	1.32987	1.27865	1.1128	0.987548	1.04707	0.992316	1.10832	1.05912	1.05912	1.01646
64	1.12954	0.166744	0.973267	0.836124	0.791052	0.844566	1.22599	1.16861							1.24612	1.2565	1.16861	1.35783	1.22169	1.22599	1.22358	1.34545	1.33439	1.27997	1.13858	1.01953	1.0752	1.01569	1.14301	1.08922	1.08922	1.03885
65	1.15668	0.159475	1.00738	0.868685	0.833397	0.883527	1.2566	1.19471							1.27419	1.28692	1.19471	1.38174	1.25101	1.2566	1.23822	1.3558	1.33661	1.2814	1.1622	1.0551	1.10692	1.04521	1.18281	1.11968	1.11968	1.06721
66	1.1858	0.151926	1.04494	0.903595	0.874823	0.931775	1.2942	1.2203							1.30406	1.31584	1.2203	1.40595	1.28399	1.2942	1.25372	1.35989	1.34229	1.28443	1.19026	1.09173	1.1405	1.07373	1.22228	1.15326	1.15326	1.09995
67	1.21526	0.144064	1.08395	0.943959	0.924581	0.977703	1.3298	1.24372							1.3333	1.34498	1.24372	1.43031	1.3177	1.3298	1.2711	1.36784	1.35362	1.28806	1.21803	1.12794	1.1727	1.10081	1.25658	1.1856	1.1856	1.13491
68	1.24559	0.133429	1.12682	0.988688	0.98328	1.0333	1.3636	1.26525							1.36126	1.37356	1.26525	1.45156	1.35232	1.3636	1.28628	1.37427	1.35719	1.29616	1.24167	1.16213	1.208	1.13444	1.29041	1.22204	1.22204	1.17108
69	1.27709	0.122906	1.17406	1.04072	1.04132	1.09293	1.40374	1.29156							1.38895	1.40038	1.29156	1.4674	1.38165	1.40374	1.30274	1.3822	1.36217	1.30236	1.27005	1.1969	1.24264	1.16102	1.32688	1.25857	1.25857	1.20817
70	1.31043	0.11264	1.2237	1.09437	1.1045	1.15577	1.44736	1.31649							1.41787	1.42447	1.31649	1.48354	1.41751	1.44736	1.32118	1.39284	1.36989	1.30876	1.29915	1.23527	1.27897	1.19671	1.3608	1.2951	1.2951	1.24711
71	1.34243	0.101626	1.2744	1.14879	1.17276	1.22243	1.48772	1.34029							1.44306	1.44355	1.34029	1.49763	1.4461	1.48772	1.33645	1.39971	1.37501	1.3154	1.32257	1.26956	1.31583	1.23209	1.38907	1.33529	1.33529	1.28743
72	1.37344	0.0937148	1.32362	1.20977	1.23555	1.28379	1.52872	1.36027							1.46852	1.46142	1.36027	1.51327	1.47894	1.52872	1.35154	1.40542	1.37902	1.3219	1.3482	1.30318	1.35005	1.26074	1.41673	1.37301	1.37301	1.32678
73	1.40479	0.0878297	1.37382	1.26465	1.3063	1.3483	1.56844	1.38139							1.49302	1.47842	1.3814	1.52518	1.51167	1.56844	1.366	1.41235	1.38687	1.32691	1.37024	1.33363	1.38632	1.29355	1.44426	1.41245	1.41245	1.3689
74	1.43487	0.085626	1.42206	1.32072	1.3743	1.40884	1.60791	1.39855							1.51566	1.48852	1.39855	1.54124	1.54207	1.60791	1.38029	1.42168	1.39382	1.33215	1.3928	1.36099	1.42149	1.32579	1.46627	1.45238	1.45238	1.41064
75	1.46243	0.0877564	1.46789	1.37721	1.43777	1.46669	1.64679	1.411							1.53507	1.48833	1.411	1.5586	1.57065	1.64679	1.39339	1.42578	1.40041	1.33545	1.41493	1.39035	1.45335	1.35047	1.49104	1.48759	1.48759	1.45005
76	1.48671	0.0933508	1.51091	1.43371	1.5003	1.52412	1.68094	1.41548							1.55054	1.48191	1.41548	1.57877	1.59562	1.68094	1.40388	1.426	1.40415	1.33697	1.43293	1.41936	1.48151	1.37479	1.50706	1.51764	1.51764	1.4904
77	1.50902	0.103734	1.54936	1.48582	1.55429	1.57196	1.72069	1.41405							1.56566	1.47104	1.41405	1.60229	1.62021	1.72069	1.41457	1.42925	1.41257	1.33974	1.4468	1.44451	1.50649	1.39864	1.51681	1.5477	1.54769	1.52159
78	1.52746	0.113413	1.58272	1.52938	1.60403	1.60953	1.75303	1.41763							1.57663	1.45896	1.41763	1.61834	1.6352	1.75302	1.42278	1.42594	1.41709	1.34276	1.45883	1.46927	1.52771	1.41765	1.52566	1.57258	1.57258	1.55009
79	1.54251	0.124972	1.61297	1.56783	1.64593	1.64584	1.78755	1.41771							1.58598	1.4462	1.41771	1.63084	1.6476	1.78755	1.42759	1.4236	1.4178	1.34581	1.46834	1.4824	1.54348	1.43352	1.52676	1.59068	1.59068	1.57574
80	1.55305	0.135431	1.63823	1.60112	1.67348	1.67299	1.8192	1.42434							1.59221	1.43008	1.42434	1.63646	1.65096	1.8192	1.42831	1.41243	1.41722	1.34349	1.46988	1.49855	1.55347	1.44396	1.52757	1.60038	1.60038	1.59504
81	1.55771	0.143871	1.65517	1.6199	1.68983	1.69019	1.84289	1.43305							1.59639	1.41187	1.43305	1.63775	1.65642	1.84289	1.42453	1.39983	1.41063	1.34501	1.46182	1.50536	1.55476	1.44832	1.51835	1.60065	1.60065	1.60584
82	1.5561	0.151267	1.6644	1.63799	1.69327	1.69815	1.85589	1.43668							1.59606	1.39247	1.43668	1.64007	1.65516	1.85589	1.41369	1.38117	1.39573	1.34216	1.44958	1.49982	1.55025	1.44558	1.50617	1.59572	1.59572	1.60807
83	1.54588	0.155669	1.66045	1.63931	1.68027	1.6817	1.8557	1.44526							1.59075	1.36667	1.44527	1.63644	1.64966	1.8557	1.39555	1.35494	1.36675	1.33312	1.4316	1.49135	1.53677	1.43711	1.48008	1.58153	1.58153	1.60358
84	1.52627	0.154567	1.63985	1.61745	1.64847	1.64738	1.83449	1.45147							1.57697	1.33635	1.45147	1.62754	1.63502	1.83449	1.37349	1.325	1.34043	1.32331	1.40468	1.47404	1.51476	1.42274	1.44653	1.55835	1.55835	1.58785
85	1.49462	0.152036	1.60422	1.57883	1.59569	1.59932	1.79499	1.45227							1.5526	1.29584	1.45227	1.61201	1.60791	1.79499	1.33895	1.28564	1.30303	1.29823	1.36952	1.43835	1.48269	1.39825	1.40689	1.52425	1.52425	1.55982
86	1.45083	0.148877	1.5513	1.52306	1.52316	1.52639	1.74355	1.44034							1.51852	1.24593	1.44034	1.5872	1.57559	1.74355	1.29703	1.24122	1.25943	1.26757	1.32258	1.39438	1.43646	1.36662	1.34774	1.47473	1.47473	1.51848
87	1.39304	0.145748	1.48231	1.45071	1.42817	1.43705	1.67772	1.41791							1.47069	1.18778	1.41791	1.54905	1.521	1.67772	1.24313	1.18816	1.20439	1.22572	1.26299	1.33441	1.37602	1.3144	1.27791	1.41268	1.41268	1.46245
88	1.31912	0.142588	1.391	1.35186	1.32018	1.32709	1.59289	1.36297							1.40464	1.1172	1.36297	1.49938	1.45075	1.59289	1.17752	1.12184	1.13735	1.1716	1.19492	1.26189	1.30333	1.24948	1.18813	1.34408	1.34409	1.39088
89	1.23254	0.13854	1.28466	1.24184	1.18939	1.19601	1.49367	1.30238							1.32939	1.05398	1.30238	1.4316	1.3653	1.49367	1.10069	1.04791	1.06212	1.10576	1.1138	1.17388	1.2154	1.17704	1.08947	1.25394	1.25394	1.30262
90	1.1274	0.135803	1.15908	1.11351	1.04052	1.04973	1.37528	1.21638							1.2362	0.979393	1.21638	1.342	1.26797	1.37528	1.00807	0.96539	0.97209	1.02526	1.01249	1.06514	1.10625	1.0813	0.969801	1.1411	1.1411	1.19793
91	1.00759	0.133739	1.0199	0.96486	0.88259	0.894637	1.23571	1.12168							1.12762	0.901789	1.12168	1.23088	1.14804	1.23571	0.9008	0.867838	0.869153	0.931922	0.899286	0.935802	0.982055	0.96385	0.832438	1.01944	1.01944	1.07511
92	0.874894	0.130732	0.871005	0.813703	0.722272	0.740793	1.08103	0.997229							1.00321	0.810277	0.997232	1.10509	1.02244	1.08103	0.781913	0.761473	0.756973	0.826668	0.77319	0.791262	0.843447	0.82903	0.690208	0.883949	0.883949	0.930101
93	0.733816	0.125831	0.72383	0.668452	0.573841	0.592159	0.916074	0.868623							0.865798	0.707531	0.868621	0.962094	0.874669	0.916073	0.651927	0.6435	0.633039	0.705608	0.636627	0.640859	0.693709	0.684149	0.5481	0.733009	0.733009	0.770276
94	0.591769	0.118625	0.576724	0.52628	0.435457	0.448325	0.74897	0.72459							0.724815	0.597783	0.724591	0.809833	0.7429	0.74897	0.520105	0.52155	0.503164	0.575687	0.504757	0.495368	0.545433	0.537078	0.420668	0.578632	0.578632	0.612154
95	0.459172	0.106023	0.447584	0.409932	0.316315	0.33611	0.58616	0.589403							0.584015	0.487798	0.589403	0.659684	0.597029	0.58616	0.392131	0.400761	0.373807	0.436514	0.384089	0.365485	0.412958	0.4041	0.318999	0.436719	0.436719	0.468254
96	0.342474	0.0895943	0.331976	0.30267	0.21896	0.243154	0.44234	0.452756							0.451605	0.379051	0.452756	0.515635	0.468242	0.442341	0.282255	0.287623	0.254679	0.311147	0.287601	0.270225	0.304061	0.303489	0.234726	0.316903	0.316903	0.348282
97	0.24531	0.0731875	0.236719	0.21438	0.146102	0.163457	0.319583	0.340075							0.336058	0.284632	0.340075	0.37925	0.356749	0.319583	0.19273	0.191366	0.164752	0.206341	0.207505	0.193684	0.215733	0.218741	0.16501	0.221255	0.221254	0.252407
98	0.165752	0.0549591	0.159723	0.147867	0.094207	0.104895	0.213918	0.237727							0.234249	0.200132	0.237727	0.267663	0.251806	0.213919	0.122828	0.116556	0.102935	0.128522	0.137706	0.128423	0.146209	0.146106	0.108609	0.149256	0.149256	0.177816
99	0.104583	0.0385354	0.100005	0.091815	0.055613	0.063967	0.13505	0.153579							0.153115	0.131821	0.153579	0.176115	0.169011	0.135049	0.0738642	0.070293	0.059497	0.076327	0.088397	0.074807	0.0913464	0.088857	0.064499	0.094161	0.094162	0.115053
100	0.0545099	0.0238781	0.048046	0.044663	0.024271	0.026955	0.063578	0.080763							0.0842998	0.073331	0.080763	0.100653	0.103174	0.063578	0.036337	0.03423	0.028565	0.039534	0.049835	0.029521	0.049357	0.047632	0.030789	0.052138	0.052138	0.064088
101	0.0161785	0.0141063	0.0061364	0.009632	-0.005727	-0.009957	0.010852	0.025882							0.0296752	0.033525	0.025882	0.032662	0.045453	0.010854	0.0102236	0.010865	0.006489	0.015508	0.017128	0.001128	0.0186788	0.017371	0.001232	0.020935	0.020935	0.032921

## Sheet: PAMY
Prosthetic side			TF1	C:\Users\xb00012\Documents\Data\27_15_150415 SP\27_15_150415_0118.c3d	C:\Users\xb00012\Documents\Data\27_15_150415 SP\27_15_150415_0120.c3d	C:\Users\xb00012\Documents\Data\27_15_150415 SP\27_15_150415_0122.c3d	C:\Users\xb00012\Documents\Data\27_15_150415 SP\27_15_150415_0126.c3d	C:\Users\xb00012\Documents\Data\27_15_150415 SP\27_15_150415_0116.c3d	TF2	C:\Users\xb00012\Documents\Data\37_26_130515 SP\37_26_130515_0114.c3d	C:\Users\xb00012\Documents\Data\37_26_130515 SP\37_26_130515_0116.c3d	C:\Users\xb00012\Documents\Data\37_26_130515 SP\37_26_130515_0118.c3d	C:\Users\xb00012\Documents\Data\37_26_130515 SP\37_26_130515_0106.c3d	C:\Users\xb00012\Documents\Data\37_26_130515 SP\37_26_130515_0108.c3d	TF3	C:\Users\xb00012\Documents\Data\39_28_200515 SP\39_28_200515_0102.c3d	C:\Users\xb00012\Documents\Data\39_28_200515 SP\39_28_200515_0106.c3d	C:\Users\xb00012\Documents\Data\39_28_200515 SP\39_28_200515_0108.c3d	C:\Users\xb00012\Documents\Data\39_28_200515 SP\39_28_200515_0110.c3d	C:\Users\xb00012\Documents\Data\39_28_200515 SP\39_28_200515_0112.c3d	TF4	C:\Users\xb00012\Documents\Data\44_33_190615 SP\44_33_190615_0099.c3d	C:\Users\xb00012\Documents\Data\44_33_190615 SP\44_33_190615_0101.c3d	C:\Users\xb00012\Documents\Data\44_33_190615 SP\44_33_190615_0105.c3d	C:\Users\xb00012\Documents\Data\44_33_190615 SP\44_33_190615_0107.c3d	C:\Users\xb00012\Documents\Data\44_33_190615 SP\44_33_190615_0109.c3d	TF5	C:\Users\xb00012\Documents\Data\45_34_230615 SP\45_34_230615_0097.c3d	C:\Users\xb00012\Documents\Data\45_34_230615 SP\45_34_230615_0101.c3d	C:\Users\xb00012\Documents\Data\45_34_230615 SP\45_34_230615_0105.c3d	C:\Users\xb00012\Documents\Data\45_34_230615 SP\45_34_230615_0093.c3d	C:\Users\xb00012\Documents\Data\45_34_230615 SP\45_34_230615_0095.c3d
Sagital plane			Echelonelon	RANKLE_MOMENTS	RANKLE_MOMENTS	RANKLE_MOMENTS	RANKLE_MOMENTS	RANKLE_MOMENTS	Echelon	LANKLE_MOMENTS	LANKLE_MOMENTS	LANKLE_MOMENTS	LANKLE_MOMENTS	LANKLE_MOMENTS	Echelon	RANKLE_MOMENTS	RANKLE_MOMENTS	RANKLE_MOMENTS	RANKLE_MOMENTS	RANKLE_MOMENTS	Echelon	RANKLE_MOMENTS	RANKLE_MOMENTS	RANKLE_MOMENTS	RANKLE_MOMENTS	RANKLE_MOMENTS	Echelon	LANKLE_MOMENTS	LANKLE_MOMENTS	LANKLE_MOMENTS	LANKLE_MOMENTS	LANKLE_MOMENTS
Ankle Moment				LINK_MODEL_BASED	LINK_MODEL_BASED	LINK_MODEL_BASED	LINK_MODEL_BASED	LINK_MODEL_BASED		LINK_MODEL_BASED	LINK_MODEL_BASED	LINK_MODEL_BASED	LINK_MODEL_BASED	LINK_MODEL_BASED		LINK_MODEL_BASED	LINK_MODEL_BASED	LINK_MODEL_BASED	LINK_MODEL_BASED	LINK_MODEL_BASED		LINK_MODEL_BASED	LINK_MODEL_BASED	LINK_MODEL_BASED	LINK_MODEL_BASED	LINK_MODEL_BASED		LINK_MODEL_BASED	LINK_MODEL_BASED	LINK_MODEL_BASED	LINK_MODEL_BASED	LINK_MODEL_BASED
101 points over stance phase				Original	Original	Original	Original	Original		Original	Original	Original	Original	Original		Original	Original	Original	Original	Original		Original	Original	Original	Original	Original		Original	Original	Original	Original	Original
ITEM	Mean	SD	C1_R	1	1	1	1	1	C1_L	1	1	1	1	1	C1_R	1	1	1	1	1	C1_L	1	1	1	1	1	C1_L	1	1	1	1	1
1	-0.0189125	0.0295122	-0.042012	-0.062186	-0.037565	-0.019694	-0.057021	-0.033594	-0.013952	-0.048388	-0.006865	0.025311	-0.011782	-0.028036	-0.0197448	-0.026413	-0.031556	0.039841	-0.017019	-0.063577	0.0125616	0.035273	-0.020196	0.035677	0.008657	0.003397	-0.0314154	-0.023521	-0.029704	-0.033008	-0.045093	-0.025751
2	-0.0363538	0.0294601	-0.0312716	-0.009387	-0.028771	-0.056276	-0.043926	-0.017998	-0.0184476	-0.03244	-0.009561	-0.033775	-0.010975	-0.005487	-0.0671844	-0.044653	-0.048816	-0.098124	-0.083399	-0.06093	-0.0103674	0.034137	-0.039792	0.01166	-0.014058	-0.043784	-0.0544978	-0.065826	-0.066816	-0.038404	-0.048717	-0.052726
3	-0.0765297	0.0501555	-0.0716394	-0.084454	-0.127466	-0.062886	-0.065381	-0.01801	-0.0508562	-0.059833	-0.026608	-0.119113	-0.03099	-0.017737	-0.147964	-0.098474	-0.124618	-0.192079	-0.176974	-0.147676	-0.0441714	-0.011651	-0.057353	-0.014033	-0.038079	-0.099741	-0.0680174	-0.098085	-0.081035	-0.050615	-0.054226	-0.056126
4	-0.129161	0.0614119	-0.138797	-0.179821	-0.201693	-0.101175	-0.133029	-0.078267	-0.114453	-0.105027	-0.078808	-0.198409	-0.107158	-0.082865	-0.216931	-0.158142	-0.21856	-0.255816	-0.226214	-0.225925	-0.090853	-0.05857	-0.107462	-0.054232	-0.084194	-0.149807	-0.084772	-0.104778	-0.083963	-0.096502	-0.088235	-0.050382
5	-0.176281	0.0537691	-0.195275	-0.204992	-0.214573	-0.177725	-0.202035	-0.177048	-0.179701	-0.138704	-0.168967	-0.2307	-0.196259	-0.163876	-0.244383	-0.181378	-0.25	-0.259116	-0.262929	-0.268493	-0.141364	-0.102036	-0.155209	-0.109477	-0.157453	-0.182643	-0.120681	-0.105596	-0.102791	-0.17773	-0.145751	-0.071535
6	-0.208565	0.0459377	-0.224318	-0.208342	-0.243909	-0.218074	-0.233501	-0.217765	-0.224416	-0.189141	-0.243201	-0.255756	-0.233328	-0.200654	-0.258176	-0.19309	-0.253528	-0.280553	-0.268027	-0.295681	-0.161811	-0.137163	-0.167467	-0.135956	-0.177673	-0.190795	-0.174103	-0.16912	-0.149179	-0.234271	-0.186905	-0.131039
7	-0.235143	0.0473801	-0.25347	-0.2294	-0.275	-0.250374	-0.269736	-0.24284	-0.255465	-0.223214	-0.282227	-0.279341	-0.263912	-0.228633	-0.27638	-0.200053	-0.273332	-0.309331	-0.285339	-0.313845	-0.17474	-0.148587	-0.18166	-0.14513	-0.193321	-0.205001	-0.215662	-0.234369	-0.205778	-0.269466	-0.197842	-0.170856
8	-0.253089	0.0496439	-0.278611	-0.259152	-0.300112	-0.271077	-0.296833	-0.265882	-0.273658	-0.238836	-0.298007	-0.29232	-0.288336	-0.250789	-0.287246	-0.207793	-0.290918	-0.313728	-0.295601	-0.328191	-0.187185	-0.156887	-0.196154	-0.148734	-0.211753	-0.222399	-0.238745	-0.261323	-0.234324	-0.29893	-0.216874	-0.182272
9	-0.267117	0.0503272	-0.297425	-0.274236	-0.318718	-0.286471	-0.321744	-0.285954	-0.285006	-0.257676	-0.309467	-0.296622	-0.299832	-0.261434	-0.295738	-0.208717	-0.294209	-0.328678	-0.307044	-0.340043	-0.203498	-0.174312	-0.204355	-0.16938	-0.230927	-0.238515	-0.253918	-0.276826	-0.235218	-0.327145	-0.240897	-0.189504
10	-0.281905	0.0513487	-0.314836	-0.280898	-0.329127	-0.306466	-0.343609	-0.314082	-0.290469	-0.270451	-0.312851	-0.29703	-0.30397	-0.268044	-0.310146	-0.215766	-0.313378	-0.346632	-0.324012	-0.35094	-0.217536	-0.191453	-0.214422	-0.189181	-0.246092	-0.246532	-0.276537	-0.307033	-0.250112	-0.358637	-0.260105	-0.206796
11	-0.29449	0.0534356	-0.327242	-0.295668	-0.340286	-0.316423	-0.350016	-0.333815	-0.292786	-0.27429	-0.307634	-0.298295	-0.308938	-0.274771	-0.32816	-0.231966	-0.338034	-0.363021	-0.340631	-0.367149	-0.225058	-0.200528	-0.220786	-0.200415	-0.253417	-0.250143	-0.299207	-0.337988	-0.274075	-0.384169	-0.273608	-0.226194
12	-0.303906	0.0556313	-0.33665	-0.303029	-0.357138	-0.323342	-0.355593	-0.34415	-0.294934	-0.276505	-0.305238	-0.301969	-0.313231	-0.277729	-0.342779	-0.248866	-0.355963	-0.370775	-0.355651	-0.382639	-0.230516	-0.20948	-0.229736	-0.201657	-0.259813	-0.251896	-0.314648	-0.355748	-0.292839	-0.400142	-0.285647	-0.238862
13	-0.311389	0.0570625	-0.342476	-0.312815	-0.36087	-0.327082	-0.360002	-0.351613	-0.298199	-0.283644	-0.305995	-0.303341	-0.318248	-0.279766	-0.354293	-0.262208	-0.367769	-0.380131	-0.368777	-0.392578	-0.236292	-0.216242	-0.233568	-0.20966	-0.270905	-0.251085	-0.325687	-0.369373	-0.301832	-0.414558	-0.296941	-0.245731
14	-0.315872	0.0592752	-0.345204	-0.319923	-0.366089	-0.326162	-0.356796	-0.357051	-0.301434	-0.288658	-0.307467	-0.303589	-0.321966	-0.285489	-0.363529	-0.273697	-0.383299	-0.385237	-0.37346	-0.401952	-0.235488	-0.218599	-0.231051	-0.210852	-0.267433	-0.249506	-0.333705	-0.38386	-0.307535	-0.422423	-0.300557	-0.254152
15	-0.318071	0.0596095	-0.343507	-0.322251	-0.368209	-0.322963	-0.349538	-0.354572	-0.304675	-0.29473	-0.307908	-0.30521	-0.324151	-0.291375	-0.368391	-0.283771	-0.386939	-0.383619	-0.378	-0.409627	-0.23463	-0.217631	-0.231084	-0.209647	-0.268987	-0.245799	-0.339154	-0.392754	-0.315707	-0.422126	-0.300991	-0.264193
16	-0.317413	0.059446	-0.339101	-0.324288	-0.362418	-0.315923	-0.345497	-0.347377	-0.30762	-0.302135	-0.307209	-0.307428	-0.325719	-0.29561	-0.370948	-0.29417	-0.389113	-0.378918	-0.376004	-0.416533	-0.230958	-0.219833	-0.224931	-0.207446	-0.26349	-0.239091	-0.338438	-0.392234	-0.318722	-0.41593	-0.297068	-0.268238
17	-0.314677	0.0573683	-0.332092	-0.319447	-0.352654	-0.309563	-0.337934	-0.340864	-0.310395	-0.306553	-0.308564	-0.312324	-0.324143	-0.300393	-0.366646	-0.296007	-0.384798	-0.367348	-0.369923	-0.415155	-0.229503	-0.219512	-0.218987	-0.217437	-0.261843	-0.229735	-0.334747	-0.391615	-0.315575	-0.406306	-0.292347	-0.267892
18	-0.309205	0.05669	-0.324206	-0.317321	-0.343149	-0.304275	-0.320131	-0.336156	-0.314583	-0.312382	-0.312761	-0.317637	-0.324589	-0.305546	-0.356755	-0.302822	-0.374113	-0.35332	-0.355118	-0.398402	-0.218632	-0.212833	-0.205777	-0.212114	-0.248015	-0.214419	-0.33185	-0.389087	-0.313094	-0.398325	-0.288731	-0.270011
19	-0.301606	0.0566852	-0.316925	-0.315284	-0.337732	-0.297046	-0.305432	-0.329133	-0.316443	-0.318701	-0.313593	-0.318416	-0.324124	-0.307383	-0.344961	-0.307853	-0.360167	-0.336181	-0.339615	-0.380988	-0.205531	-0.215067	-0.191359	-0.20269	-0.230743	-0.187798	-0.32417	-0.376144	-0.311068	-0.383248	-0.280455	-0.269935
20	-0.289016	0.0588095	-0.304908	-0.308636	-0.316039	-0.286879	-0.296686	-0.316302	-0.314634	-0.323637	-0.306417	-0.317074	-0.318348	-0.307696	-0.330798	-0.302148	-0.339998	-0.334062	-0.316597	-0.361184	-0.183537	-0.204925	-0.1665	-0.194777	-0.203359	-0.148122	-0.311205	-0.350271	-0.309765	-0.351372	-0.276474	-0.268143
21	-0.274578	0.0684181	-0.290239	-0.298669	-0.294606	-0.272965	-0.283599	-0.301354	-0.309514	-0.327332	-0.289965	-0.313333	-0.30704	-0.3099	-0.32712	-0.295556	-0.340882	-0.335577	-0.31611	-0.347476	-0.151138	-0.187587	-0.126608	-0.17159	-0.176246	-0.093661	-0.294879	-0.324953	-0.306939	-0.316611	-0.257864	-0.268029
22	-0.255554	0.0834875	-0.277918	-0.286121	-0.2849	-0.260202	-0.269915	-0.288454	-0.299175	-0.327637	-0.265635	-0.304157	-0.290222	-0.308224	-0.321008	-0.290087	-0.340249	-0.319017	-0.309958	-0.345731	-0.105382	-0.161981	-0.073775	-0.139161	-0.123143	-0.028848	-0.274285	-0.294345	-0.301594	-0.277429	-0.231793	-0.266266
23	-0.23004	0.0986523	-0.26529	-0.274815	-0.271404	-0.249403	-0.256666	-0.274162	-0.28122	-0.322025	-0.233498	-0.287465	-0.267119	-0.295992	-0.30457	-0.282011	-0.322314	-0.303255	-0.286223	-0.329046	-0.0525426	-0.119005	-0.012379	-0.097836	-0.070392	0.036899	-0.246578	-0.252148	-0.295872	-0.229574	-0.204878	-0.250418
24	-0.199738	0.115867	-0.251933	-0.265561	-0.253674	-0.237142	-0.241029	-0.262261	-0.259319	-0.313691	-0.193102	-0.269044	-0.239571	-0.281185	-0.286077	-0.26786	-0.30114	-0.28533	-0.273344	-0.30271	0.0085084	-0.062889	0.052806	-0.042628	-0.006745	0.101998	-0.209869	-0.20269	-0.275905	-0.176201	-0.167543	-0.227005
25	-0.167985	0.133842	-0.240976	-0.258504	-0.243523	-0.225367	-0.22623	-0.251258	-0.233346	-0.307889	-0.145382	-0.246497	-0.205259	-0.261705	-0.26869	-0.249248	-0.280889	-0.268238	-0.255364	-0.289713	0.0710696	0.006978	0.115225	0.023601	0.04703	0.162514	-0.167983	-0.151825	-0.242391	-0.123688	-0.120449	-0.201562
26	-0.133103	0.148735	-0.226345	-0.248152	-0.219172	-0.211573	-0.214496	-0.23833	-0.198071	-0.290693	-0.094803	-0.210154	-0.159893	-0.23481	-0.248285	-0.226553	-0.261081	-0.248911	-0.23571	-0.26917	0.129931	0.076436	0.170429	0.092211	0.094264	0.216316	-0.122746	-0.099636	-0.202901	-0.068919	-0.073332	-0.168943
27	-0.0939302	0.160501	-0.204401	-0.223286	-0.185287	-0.193846	-0.194226	-0.225362	-0.15537	-0.262675	-0.042152	-0.166091	-0.107659	-0.198274	-0.224199	-0.186448	-0.240615	-0.232844	-0.208601	-0.252489	0.185229	0.142765	0.222699	0.161153	0.138262	0.261266	-0.0709092	-0.046175	-0.156535	-0.007685	-0.023406	-0.120745
28	-0.0520044	0.168594	-0.177527	-0.199091	-0.153575	-0.164892	-0.163444	-0.206633	-0.108221	-0.22816	0.010761	-0.116974	-0.057092	-0.149638	-0.191537	-0.131705	-0.21817	-0.202246	-0.174973	-0.230589	0.235881	0.205166	0.268779	0.220726	0.183615	0.30112	-0.0186192	0.005358	-0.111888	0.055615	0.028145	-0.070326
29	-0.00747096	0.171796	-0.139407	-0.165889	-0.110721	-0.11598	-0.12641	-0.178033	-0.0574906	-0.181379	0.057979	-0.063144	-0.005145	-0.095764	-0.155383	-0.072829	-0.185089	-0.167803	-0.136183	-0.215011	0.280416	0.261766	0.30506	0.271265	0.225878	0.338113	0.034509	0.059529	-0.060816	0.110678	0.081027	-0.017873
30	0.039056	0.170478	-0.0935638	-0.118689	-0.062081	-0.063188	-0.082919	-0.140942	-0.0054572	-0.129286	0.104848	-0.009371	0.047944	-0.041421	-0.113643	-0.006324	-0.148031	-0.125683	-0.095259	-0.192919	0.31922	0.307609	0.338219	0.318897	0.270126	0.361247	0.0887248	0.111609	0.000358	0.157588	0.134457	0.039612
31	0.0845307	0.16533	-0.0449918	-0.067228	-0.016395	-0.010287	-0.031734	-0.099315	0.0455152	-0.075293	0.152108	0.041242	0.096743	0.012776	-0.0670852	0.061213	-0.103687	-0.079887	-0.051108	-0.161957	0.350796	0.347696	0.362204	0.356132	0.303125	0.384821	0.13842	0.154877	0.058627	0.202603	0.180979	0.095012
32	0.129727	0.157501	0.0079662	-0.010951	0.035716	0.04651	0.019857	-0.051301	0.0945084	-0.018774	0.192604	0.088623	0.143824	0.066265	-0.0189202	0.124505	-0.058456	-0.028012	-0.00573	-0.126908	0.378071	0.379291	0.38344	0.389492	0.334691	0.40344	0.187008	0.195353	0.120481	0.245555	0.226325	0.147326
33	0.173426	0.147905	0.0616776	0.042392	0.088754	0.106973	0.070177	9.2e-05	0.141265	0.03789	0.230874	0.134473	0.188415	0.114671	0.0325818	0.193539	-0.009581	0.025232	0.043095	-0.089376	0.401077	0.402251	0.40856	0.413424	0.355787	0.425365	0.230527	0.232902	0.174373	0.282898	0.267325	0.195136
34	0.213918	0.136619	0.113289	0.095719	0.135063	0.16471	0.120561	0.050392	0.184634	0.089599	0.263512	0.177634	0.228644	0.163783	0.084106	0.255887	0.040471	0.082156	0.091132	-0.049116	0.418777	0.423952	0.430892	0.428467	0.369904	0.44067	0.268785	0.265793	0.220023	0.312645	0.305085	0.24038
35	0.253162	0.125836	0.165237	0.14773	0.192232	0.217623	0.168252	0.100349	0.222491	0.136591	0.285589	0.218982	0.26213	0.209162	0.134368	0.310849	0.092773	0.133433	0.14247	-0.007683	0.438336	0.446742	0.450069	0.448747	0.388939	0.457182	0.30538	0.293057	0.272617	0.336859	0.33838	0.285985
36	0.28884	0.114467	0.214667	0.195204	0.242481	0.267201	0.212018	0.156431	0.256285	0.182221	0.310673	0.256814	0.288635	0.243084	0.182163	0.3499	0.143859	0.187529	0.193481	0.036045	0.456364	0.464297	0.466781	0.469955	0.406382	0.474406	0.33472	0.313057	0.31241	0.361178	0.363801	0.323152
37	0.322217	0.102133	0.261511	0.246247	0.283013	0.313621	0.258832	0.20584	0.287345	0.225281	0.339561	0.281636	0.313925	0.276323	0.230503	0.381942	0.192182	0.246986	0.244821	0.086584	0.471671	0.47957	0.481243	0.486061	0.42559	0.485892	0.360056	0.332849	0.34236	0.387596	0.388005	0.34947
38	0.353949	0.0915055	0.303212	0.286932	0.326436	0.354424	0.301633	0.246635	0.317736	0.262803	0.367166	0.303575	0.345549	0.309585	0.277337	0.417712	0.24312	0.300365	0.291358	0.13413	0.485825	0.490122	0.497368	0.499764	0.444219	0.49765	0.385637	0.355746	0.373047	0.413777	0.412801	0.372816
39	0.383768	0.0818577	0.341256	0.320102	0.367643	0.390127	0.338471	0.289939	0.346971	0.294066	0.393603	0.331194	0.374804	0.341188	0.318611	0.443567	0.287738	0.342905	0.332125	0.186718	0.500703	0.502669	0.511329	0.514411	0.461806	0.513301	0.411298	0.37594	0.405681	0.436492	0.437449	0.400929
40	0.410594	0.0741208	0.374298	0.352341	0.395022	0.423044	0.373832	0.32725	0.373206	0.32151	0.4169	0.358582	0.398515	0.370521	0.355156	0.471465	0.326303	0.381617	0.363241	0.233152	0.514809	0.51564	0.522648	0.526167	0.480064	0.529528	0.435502	0.3954	0.435459	0.459686	0.460984	0.425983
41	0.437127	0.0663093	0.408129	0.382094	0.433591	0.453651	0.409707	0.3616	0.398142	0.348826	0.438005	0.383634	0.422864	0.397381	0.392444	0.493353	0.363238	0.424707	0.401477	0.279443	0.528358	0.523892	0.538566	0.540206	0.498329	0.540798	0.458565	0.416019	0.46211	0.483369	0.483407	0.44792
42	0.462353	0.0600583	0.439456	0.409873	0.469566	0.483626	0.441915	0.3923	0.423358	0.378628	0.461405	0.407454	0.446428	0.422873	0.424913	0.51257	0.400245	0.458099	0.432673	0.320976	0.543223	0.534924	0.55267	0.554828	0.516597	0.557095	0.480814	0.436771	0.487203	0.504436	0.505812	0.469847
43	0.48734	0.0552284	0.469943	0.441496	0.501136	0.516387	0.472959	0.417738	0.449655	0.408054	0.486692	0.431761	0.473459	0.448307	0.456158	0.53515	0.430538	0.493972	0.461776	0.359354	0.559204	0.548863	0.568527	0.568376	0.536728	0.573526	0.501738	0.455223	0.511776	0.521681	0.528569	0.491442
44	0.511166	0.0509635	0.49742	0.467715	0.528808	0.53862	0.5016	0.450356	0.474855	0.43261	0.510244	0.455889	0.501238	0.474295	0.48588	0.553422	0.4655	0.526214	0.491361	0.392903	0.576753	0.563187	0.585893	0.5867	0.557311	0.590673	0.520924	0.47489	0.535712	0.536181	0.549046	0.508791
45	0.533636	0.0461788	0.523232	0.490274	0.55409	0.560237	0.526898	0.48466	0.49877	0.45773	0.530159	0.479459	0.526123	0.50038	0.514814	0.572383	0.496997	0.555099	0.519664	0.429925	0.591379	0.572162	0.602788	0.601651	0.573142	0.607154	0.539987	0.494624	0.555426	0.552791	0.57018	0.526914
46	0.556424	0.0426142	0.550606	0.518417	0.585278	0.585559	0.551344	0.512433	0.522187	0.480972	0.552426	0.502834	0.549414	0.52529	0.543308	0.58831	0.526978	0.587826	0.546684	0.466741	0.607324	0.584706	0.618394	0.618732	0.593929	0.620861	0.558694	0.511574	0.574015	0.573863	0.588905	0.545113
47	0.577785	0.0404665	0.572522	0.541253	0.607511	0.602064	0.578003	0.533781	0.545369	0.502508	0.576393	0.526389	0.57377	0.547785	0.568622	0.606457	0.555662	0.613411	0.57019	0.497388	0.625923	0.602665	0.637163	0.637425	0.614024	0.638339	0.57649	0.532083	0.594671	0.590531	0.604543	0.560623
48	0.599885	0.0384402	0.596518	0.559951	0.632059	0.624942	0.609275	0.556363	0.568668	0.528417	0.597931	0.547831	0.597708	0.571451	0.597004	0.621897	0.590719	0.645183	0.597583	0.529638	0.643413	0.61883	0.654944	0.650676	0.636886	0.655729	0.593824	0.550516	0.611151	0.60641	0.62247	0.578573
49	0.621648	0.0375957	0.621195	0.583313	0.658362	0.649012	0.634263	0.581025	0.591091	0.55273	0.61596	0.568447	0.621078	0.597241	0.623369	0.639109	0.622129	0.672225	0.625174	0.55821	0.662141	0.636529	0.673164	0.669429	0.65858	0.673002	0.610443	0.564825	0.627087	0.624717	0.639943	0.595642
50	0.642448	0.036863	0.643188	0.610121	0.679381	0.667051	0.654191	0.605198	0.612867	0.574822	0.636428	0.591108	0.645379	0.6166	0.648338	0.656859	0.652669	0.698506	0.648966	0.58469	0.680824	0.654124	0.690584	0.691711	0.677164	0.690538	0.627022	0.582085	0.643466	0.641091	0.658095	0.610375
51	0.66257	0.0358416	0.664295	0.632326	0.698935	0.682259	0.67972	0.628235	0.635001	0.597164	0.659832	0.611941	0.668787	0.637282	0.672363	0.674914	0.679677	0.720333	0.672242	0.614648	0.698618	0.671274	0.711292	0.704471	0.69702	0.709032	0.642572	0.600305	0.658551	0.654394	0.67428	0.625331
52	0.682867	0.0358086	0.68595	0.652051	0.720015	0.701183	0.703848	0.652651	0.655723	0.619696	0.679656	0.632834	0.687062	0.659368	0.697162	0.693687	0.706407	0.745971	0.696012	0.643731	0.717465	0.690256	0.730738	0.721125	0.717113	0.728092	0.658038	0.617938	0.672445	0.6671	0.69062	0.642086
53	0.702798	0.0365288	0.706473	0.672214	0.740918	0.719922	0.722937	0.676375	0.677415	0.641968	0.699684	0.654908	0.71152	0.678995	0.72193	0.714476	0.739913	0.769352	0.720452	0.665457	0.735117	0.707431	0.745091	0.739113	0.738064	0.745886	0.673053	0.635206	0.683379	0.681751	0.709839	0.655091
54	0.722847	0.0375302	0.727785	0.695044	0.765948	0.736033	0.743483	0.698415	0.697982	0.662554	0.720895	0.672901	0.734309	0.699252	0.74535	0.736961	0.766584	0.788413	0.743707	0.691085	0.754709	0.727615	0.762856	0.76284	0.757743	0.762491	0.68841	0.652846	0.693808	0.698013	0.728364	0.669019
55	0.742001	0.0377024	0.749606	0.719595	0.790944	0.75181	0.765999	0.719683	0.71758	0.682023	0.740381	0.69199	0.751553	0.721951	0.766109	0.750158	0.790034	0.809837	0.766132	0.714382	0.771717	0.746276	0.783147	0.775905	0.775196	0.778059	0.704994	0.672245	0.706697	0.714723	0.744155	0.687148
56	0.762748	0.0394988	0.770129	0.742905	0.810302	0.769612	0.786333	0.741495	0.737728	0.703885	0.757381	0.71356	0.770638	0.743174	0.789332	0.772842	0.816433	0.831456	0.787295	0.738635	0.795596	0.765794	0.81413	0.7953	0.792463	0.810293	0.720954	0.691182	0.720404	0.729231	0.761149	0.702805
57	0.784644	0.0455231	0.790684	0.764577	0.829087	0.786304	0.809154	0.764297	0.756599	0.724844	0.774133	0.73253	0.789477	0.762013	0.81172	0.794719	0.846274	0.851871	0.80758	0.758154	0.828577	0.78961	0.869456	0.812877	0.807945	0.862995	0.735641	0.708344	0.730191	0.742754	0.779272	0.717644
58	0.806428	0.0517296	0.811339	0.787447	0.846466	0.804679	0.83049	0.787611	0.77474	0.743777	0.792433	0.749429	0.806316	0.781746	0.833191	0.815315	0.869447	0.872975	0.830763	0.777454	0.859979	0.805035	0.92015	0.834883	0.825079	0.914747	0.752891	0.729848	0.739026	0.764404	0.797986	0.73319
59	0.828946	0.0570434	0.831977	0.810664	0.865208	0.820273	0.851694	0.812047	0.793337	0.762292	0.812254	0.7679	0.824035	0.800206	0.855066	0.83833	0.895727	0.887879	0.851843	0.801549	0.89273	0.8395	0.963894	0.853242	0.844161	0.962855	0.771618	0.75342	0.751239	0.785229	0.817431	0.750771
60	0.851961	0.0623924	0.851252	0.833206	0.882355	0.832741	0.870415	0.837541	0.81437	0.780674	0.842884	0.788631	0.84291	0.81675	0.876091	0.859644	0.919848	0.903731	0.87192	0.825313	0.927653	0.896736	1.00677	0.871224	0.858058	1.00547	0.79044	0.775953	0.766302	0.801874	0.836584	0.771488
61	0.876522	0.0675874	0.870701	0.854938	0.900424	0.854707	0.884908	0.858527	0.836399	0.798742	0.883677	0.80581	0.859478	0.834289	0.898479	0.883218	0.94314	0.917587	0.896474	0.851976	0.965518	0.947176	1.04532	0.901757	0.888793	1.04454	0.811513	0.799025	0.78149	0.825865	0.857898	0.793287
62	0.904414	0.0723832	0.892632	0.875089	0.924636	0.876041	0.905947	0.881449	0.858228	0.816175	0.921201	0.823064	0.875957	0.854745	0.92077	0.907679	0.963878	0.937789	0.917664	0.876839	1.00907	0.991162	1.08231	0.952781	0.937501	1.08158	0.841373	0.827361	0.799468	0.866994	0.89292	0.820124
63	0.934551	0.0751422	0.91587	0.898801	0.946791	0.894735	0.930156	0.908867	0.883631	0.833602	0.955954	0.843696	0.906864	0.87804	0.942911	0.936885	0.984259	0.955168	0.93831	0.899932	1.05107	1.03317	1.11137	1.00865	0.988069	1.11406	0.879277	0.85795	0.829566	0.914075	0.937403	0.857392
64	0.968145	0.0764179	0.938246	0.922012	0.968936	0.916162	0.949349	0.93477	0.915808	0.853015	0.986666	0.867816	0.952393	0.91915	0.975885	1.00697	1.00399	0.9854	0.958003	0.925058	1.08902	1.072	1.14165	1.05607	1.03011	1.14527	0.92177	0.894365	0.874825	0.954812	0.981208	0.903638
65	1.00353	0.0784892	0.961675	0.941011	0.994775	0.943676	0.969932	0.958983	0.949194	0.871259	1.01129	0.902094	0.998067	0.963263	1.01876	1.08921	1.02249	1.04821	0.983769	0.950114	1.12356	1.10764	1.17101	1.0965	1.07089	1.17176	0.964451	0.948444	0.91562	0.991878	1.01947	0.946848
66	1.03897	0.0805921	0.987787	0.961284	1.01855	0.974882	0.99925	0.984969	0.981286	0.894739	1.03686	0.944758	1.03484	0.99523	1.07028	1.16385	1.06374	1.12208	1.03018	0.971561	1.15117	1.13807	1.19353	1.13027	1.10129	1.19267	1.00435	1.00072	0.952776	1.028	1.05331	0.986938
67	1.07631	0.0837929	1.01343	0.990006	1.03929	1.00221	1.02412	1.01152	1.01637	0.932859	1.0633	0.987085	1.07127	1.02734	1.13249	1.23345	1.14189	1.18508	1.10726	0.994744	1.17708	1.16088	1.21643	1.16532	1.13081	1.21196	1.04218	1.04801	0.988664	1.06238	1.08848	1.02335
68	1.11091	0.088126	1.04087	1.01833	1.06708	1.0285	1.05376	1.03667	1.04866	0.971821	1.08685	1.02262	1.1035	1.05849	1.18764	1.29827	1.2064	1.23933	1.17609	1.01809	1.20003	1.1807	1.23919	1.19155	1.15742	1.23131	1.07737	1.09669	1.0213	1.09387	1.12005	1.05493
69	1.14233	0.0917313	1.06991	1.04536	1.09611	1.05907	1.08344	1.06557	1.07669	1.00499	1.1067	1.05486	1.13157	1.0853	1.23514	1.35255	1.25789	1.28974	1.23441	1.04109	1.21861	1.20479	1.25858	1.21005	1.17131	1.24832	1.1113	1.1384	1.05481	1.12489	1.14954	1.08885
70	1.171	0.0934215	1.0952	1.07125	1.11577	1.08923	1.11057	1.08917	1.10274	1.03373	1.12701	1.08647	1.15829	1.10823	1.27922	1.39497	1.29476	1.33096	1.29108	1.08434	1.23418	1.22169	1.27672	1.22834	1.18719	1.25698	1.14366	1.17697	1.08823	1.15594	1.17684	1.12031
71	1.19732	0.0938741	1.11831	1.09287	1.135	1.11517	1.13867	1.10982	1.12726	1.06084	1.14925	1.1142	1.18236	1.12964	1.32278	1.42648	1.32511	1.37159	1.33937	1.15135	1.24519	1.23501	1.28741	1.24409	1.19724	1.26221	1.17308	1.21387	1.12181	1.18467	1.19899	1.14604
72	1.22085	0.0937548	1.14389	1.11117	1.16742	1.14585	1.16237	1.13262	1.14789	1.08397	1.16988	1.13817	1.19945	1.14798	1.36041	1.45341	1.34905	1.40097	1.37968	1.21894	1.25288	1.24832	1.29608	1.24674	1.20646	1.26682	1.19917	1.24596	1.15713	1.20885	1.21654	1.16738
73	1.24097	0.0924818	1.17421	1.12815	1.21257	1.19226	1.19161	1.14647	1.16455	1.10146	1.18662	1.15856	1.21373	1.16237	1.38726	1.46517	1.36533	1.42254	1.41474	1.2685	1.25661	1.25741	1.30055	1.24992	1.21273	1.26244	1.22222	1.27627	1.19275	1.23119	1.22621	1.18466
74	1.25745	0.0897815	1.20936	1.14925	1.25665	1.24741	1.23516	1.15834	1.17726	1.1138	1.19914	1.17471	1.22513	1.17354	1.40205	1.46403	1.37264	1.43912	1.43567	1.29882	1.25636	1.26162	1.29406	1.25529	1.21734	1.25349	1.24222	1.30055	1.2259	1.25186	1.23516	1.19765
75	1.26951	0.0883279	1.24006	1.18188	1.28426	1.28264	1.27756	1.17396	1.18597	1.12291	1.20822	1.18581	1.23035	1.18259	1.41273	1.46056	1.37469	1.45197	1.45184	1.32459	1.25127	1.25747	1.28684	1.25032	1.2203	1.24141	1.25754	1.31722	1.25635	1.26898	1.24018	1.20495
76	1.27681	0.0875746	1.26522	1.22084	1.30122	1.30637	1.30026	1.1974	1.1908	1.13024	1.2139	1.19208	1.22879	1.18896	1.41879	1.45366	1.38175	1.45718	1.46027	1.34109	1.24164	1.25036	1.27152	1.24305	1.21913	1.22416	1.26759	1.33025	1.2834	1.28046	1.23688	1.20697
77	1.2784	0.0875266	1.28567	1.24408	1.3132	1.32392	1.31669	1.23047	1.19036	1.13469	1.212	1.19243	1.22257	1.19012	1.41738	1.44131	1.37583	1.45518	1.46236	1.35224	1.22727	1.23627	1.25037	1.23451	1.20994	1.20527	1.27133	1.33239	1.3031	1.28548	1.22945	1.20623
78	1.27315	0.0892072	1.29731	1.25836	1.31905	1.33365	1.3286	1.24688	1.18249	1.13391	1.20143	1.18422	1.20704	1.18584	1.40992	1.42178	1.37398	1.44746	1.4515	1.35488	1.20737	1.21463	1.2276	1.21321	1.19988	1.18151	1.26866	1.32453	1.31492	1.28433	1.22134	1.19817
79	1.26174	0.09157	1.29956	1.26492	1.3182	1.33665	1.33071	1.24731	1.16968	1.12663	1.18884	1.17043	1.18487	1.17763	1.39576	1.39734	1.36218	1.43345	1.43749	1.34834	1.18462	1.19058	1.19972	1.19565	1.18224	1.15491	1.25909	1.31001	1.31949	1.27678	1.20702	1.18217
80	1.24402	0.092934	1.29295	1.26408	1.31096	1.32538	1.32126	1.24305	1.15166	1.11372	1.16998	1.1505	1.15917	1.16491	1.37412	1.36305	1.34032	1.41248	1.41826	1.33651	1.16034	1.16258	1.16917	1.17894	1.1652	1.1258	1.24104	1.28443	1.31553	1.26158	1.18363	1.16005
81	1.21789	0.0942288	1.27909	1.25625	1.29721	1.30678	1.30384	1.23135	1.12635	1.09463	1.1438	1.12201	1.12925	1.14209	1.34214	1.31856	1.30507	1.3806	1.38994	1.31654	1.12836	1.13208	1.13706	1.14367	1.13838	1.0906	1.21352	1.24647	1.30165	1.24118	1.14731	1.13098
82	1.1842	0.0955444	1.25779	1.23544	1.2758	1.28514	1.28067	1.21189	1.09615	1.06944	1.11561	1.08997	1.09478	1.11098	1.2993	1.26519	1.25932	1.34091	1.34733	1.28376	1.08955	1.09817	1.09804	1.10554	1.09767	1.04831	1.17822	1.20276	1.28478	1.2144	1.09701	1.09215
83	1.14499	0.0968868	1.22947	1.21351	1.2477	1.25505	1.24802	1.18308	1.06102	1.04186	1.07988	1.05612	1.05269	1.07455	1.24914	1.21244	1.20925	1.29042	1.29595	1.23762	1.04448	1.05133	1.05242	1.06039	1.05834	0.999932	1.14084	1.16139	1.26758	1.17937	1.0434	1.05245
84	1.10246	0.0971036	1.19533	1.18943	1.21349	1.21416	1.21506	1.1445	1.02348	1.01402	1.03971	1.0197	1.00918	1.03478	1.19149	1.15025	1.15421	1.2339	1.23568	1.18341	0.995316	1.00118	1.00304	1.00782	1.01412	0.95042	1.1067	1.1209	1.25038	1.14239	1.00305	1.01677
85	1.05846	0.0968523	1.15464	1.1545	1.17062	1.17084	1.17855	1.09868	0.985125	0.982513	1.00154	0.98007	0.965984	0.99552	1.13098	1.08792	1.09172	1.1762	1.17609	1.12296	0.945745	0.948513	0.94904	0.959972	0.965192	0.906008	1.07582	1.0863	1.23378	1.10679	0.971211	0.981014
86	1.01133	0.0968851	1.1064	1.10908	1.12206	1.12444	1.12769	1.04875	0.939564	0.943237	0.956952	0.936538	0.915719	0.945375	1.06725	1.02389	1.02427	1.12404	1.11129	1.05278	0.896474	0.898534	0.894387	0.913783	0.917545	0.858119	1.04695	1.05691	1.21547	1.07157	0.939946	0.950872
87	0.962742	0.0977047	1.05507	1.06296	1.0687	1.07209	1.07358	0.99802	0.889417	0.899489	0.908768	0.890697	0.858616	0.889515	1.00609	0.965055	0.955015	1.07752	1.04976	0.983117	0.847622	0.853429	0.848178	0.866373	0.858477	0.811653	1.01551	1.02295	1.18959	1.03427	0.909655	0.92108
88	0.914468	0.094641	0.999431	1.00975	1.01422	1.01396	1.01914	0.940088	0.842647	0.856041	0.860608	0.843566	0.816001	0.837021	0.945058	0.906929	0.888807	1.02423	0.979894	0.92543	0.806089	0.814852	0.803176	0.827725	0.813385	0.771308	0.979112	0.980605	1.15227	0.996672	0.879835	0.886179
89	0.863636	0.0905707	0.934483	0.951463	0.954838	0.941547	0.955717	0.868852	0.790797	0.812413	0.805218	0.788521	0.769584	0.778249	0.889636	0.858726	0.831376	0.977471	0.912313	0.868294	0.766438	0.777338	0.767022	0.787857	0.771848	0.728126	0.936824	0.934033	1.10413	0.959028	0.840636	0.846291
90	0.810527	0.0866208	0.866874	0.886092	0.885244	0.875332	0.886176	0.801526	0.735233	0.763186	0.744035	0.73289	0.711715	0.724339	0.841063	0.812241	0.785524	0.930658	0.854702	0.822192	0.723717	0.734636	0.721841	0.742212	0.730837	0.68906	0.885745	0.88106	1.04656	0.915128	0.785517	0.800461
91	0.755314	0.0817277	0.799773	0.813692	0.820568	0.810858	0.8183	0.735445	0.677359	0.70493	0.678569	0.679959	0.655695	0.667644	0.796767	0.781806	0.735849	0.889998	0.806943	0.76924	0.678754	0.689663	0.672968	0.696816	0.687243	0.647078	0.823915	0.80911	0.972117	0.855547	0.731323	0.751478
92	0.693653	0.0773729	0.728729	0.75066	0.75635	0.730749	0.742444	0.663444	0.611272	0.642676	0.607238	0.612158	0.592948	0.60134	0.744988	0.7448	0.679995	0.840235	0.751201	0.708708	0.629535	0.640397	0.62543	0.644336	0.638767	0.598745	0.753742	0.730231	0.881811	0.790524	0.670081	0.696065
93	0.626286	0.0739601	0.654407	0.683004	0.68374	0.653226	0.664061	0.588002	0.542278	0.577431	0.533634	0.538969	0.526776	0.534579	0.685367	0.695816	0.616793	0.78053	0.688251	0.645444	0.572209	0.585137	0.56455	0.584666	0.58165	0.545042	0.677169	0.653366	0.785433	0.719304	0.598637	0.629105
94	0.556432	0.0706351	0.579108	0.607691	0.607145	0.575051	0.587698	0.517957	0.469115	0.505864	0.456929	0.468677	0.452647	0.461456	0.624228	0.647202	0.55585	0.709772	0.623653	0.584663	0.515011	0.523258	0.503511	0.527423	0.53308	0.487781	0.594698	0.572565	0.686736	0.635766	0.521986	0.556439
95	0.480943	0.0690625	0.502179	0.534488	0.533906	0.494033	0.507079	0.441387	0.392705	0.434911	0.374684	0.395623	0.374365	0.383941	0.555884	0.593424	0.48783	0.629981	0.553211	0.514975	0.448607	0.453488	0.440971	0.456357	0.468946	0.423274	0.50534	0.472458	0.584783	0.548888	0.439318	0.481254
96	0.400035	0.0679699	0.422629	0.463452	0.45894	0.411633	0.418291	0.360827	0.314273	0.359917	0.292419	0.315605	0.298866	0.304558	0.482276	0.53507	0.419755	0.536955	0.476532	0.44307	0.37367	0.375565	0.364587	0.382584	0.398337	0.347276	0.40733	0.364218	0.467412	0.45832	0.350471	0.396227
97	0.316189	0.0677764	0.341536	0.380579	0.379898	0.326756	0.333019	0.28743	0.233175	0.278075	0.212454	0.233281	0.218279	0.223787	0.407929	0.465614	0.349733	0.448877	0.399799	0.37562	0.292167	0.287985	0.283701	0.299309	0.318597	0.271245	0.306138	0.26696	0.335857	0.36257	0.264568	0.300737
98	0.23464	0.0653054	0.261081	0.305484	0.298175	0.238499	0.24762	0.215628	0.158767	0.198141	0.139636	0.159684	0.148607	0.147765	0.325971	0.402785	0.273085	0.344941	0.310972	0.298074	0.213691	0.20699	0.20546	0.214832	0.241252	0.199921	0.21369	0.185786	0.223711	0.264344	0.179584	0.215026
99	0.158298	0.0564701	0.183703	0.232208	0.21796	0.160637	0.16497	0.142738	0.0978996	0.129601	0.084694	0.104258	0.089117	0.081828	0.236938	0.305211	0.197806	0.241578	0.218923	0.221173	0.145397	0.138034	0.141823	0.142086	0.171988	0.133054	0.127552	0.099486	0.13118	0.168778	0.102164	0.136153
100	0.0909753	0.0461735	0.108271	0.155247	0.142112	0.08765	0.086195	0.070152	0.0493682	0.076515	0.039831	0.0591	0.039536	0.031859	0.156085	0.204775	0.129891	0.151455	0.142358	0.151944	0.0865042	0.074353	0.085021	0.086978	0.106908	0.079261	0.0546484	0.025065	0.055191	0.085529	0.040591	0.066866
101	0.0304031	0.0337181	0.0327092	0.082059	0.069564	0.005504	0.007156	-0.000737	0.009257	0.03482	-0.003839	0.015087	0.003528	-0.003311	0.070442	0.104421	0.060443	0.056348	0.053576	0.077422	0.0429302	0.03195	0.042438	0.04071	0.057279	0.042274	-0.003323	-0.024305	-0.007667	0.015928	-0.010637	0.010066

## Sheet: T&D
	TF1	TF2	TF3	TF4	TF5
Speed (m/s)	1.397	1.161	1.068	1.301	1.301
Stride Length (m)	1.59	1.313	1.584	1.39	1.384
Prosthetic side step length (m)	0.893	0.691	0.913	0.755	0.747
Sound side step length (m)	0.697	0.622	0.671	0.635	0.637
Cycle time (s)	1.138	1.093	1.433	1.35	1.063
Prosthetic side stance time (s)	0.66	0.62	0.856	0.81	0.635
Sound side stance time (s)	0.73	0.707	0.94	0.88	0.708
