# Supplementary material for: Kinematic and biomimetic assessment of a hydraulic ankle/foot in level ground and camber walking
Source: PLoS One. 2017 Jul 13;12(7):e0180836. doi: 10.1371/journal.pone.0180836 (PMC5509258; doi:10.1371/journal.pone.0180836)
Supplement: S1 Dataset — A set of five trails from each subject in four walking conditions (level ground normal speed walking/level ground fast speed walking/camber walking with prosthetic side higher/camber walking with intact side higher) with two types of prosthetic ankle/foot (Echelon/Esprit). All data have been time-normalised to 101 points over stance phase and exported to excel files. (ZIP) [file pone.0180836.s001.zip › Level fast speed_Esprit.xlsx]

## Sheet: SAAX
Sound side			TF1	C:\Users\xb00012\Documents\Data\27_15_150415 SP\27_15_150415_0012.c3d	C:\Users\xb00012\Documents\Data\27_15_150415 SP\27_15_150415_0013.c3d	C:\Users\xb00012\Documents\Data\27_15_150415 SP\27_15_150415_0015.c3d	C:\Users\xb00012\Documents\Data\27_15_150415 SP\27_15_150415_0019.c3d	C:\Users\xb00012\Documents\Data\27_15_150415 SP\27_15_150415_0021.c3d	TF2	C:\Users\xb00012\Documents\Data\37_26_130515 SP\37_26_130515_0016.c3d	C:\Users\xb00012\Documents\Data\37_26_130515 SP\37_26_130515_0017.c3d	C:\Users\xb00012\Documents\Data\37_26_130515 SP\37_26_130515_0019.c3d	C:\Users\xb00012\Documents\Data\37_26_130515 SP\37_26_130515_0020.c3d	C:\Users\xb00012\Documents\Data\37_26_130515 SP\37_26_130515_0013.c3d	TF3	C:\Users\xb00012\Documents\Data\39_28_200515 SP\39_28_200515_0011.c3d	C:\Users\xb00012\Documents\Data\39_28_200515 SP\39_28_200515_0013.c3d	C:\Users\xb00012\Documents\Data\39_28_200515 SP\39_28_200515_0015.c3d	C:\Users\xb00012\Documents\Data\39_28_200515 SP\39_28_200515_0017.c3d	C:\Users\xb00012\Documents\Data\39_28_200515 SP\39_28_200515_0010.c3d	TF5	C:\Users\xb00012\Documents\Data\45_34_230615 SP\45_34_230615_0010.c3d	C:\Users\xb00012\Documents\Data\45_34_230615 SP\45_34_230615_0011.c3d	C:\Users\xb00012\Documents\Data\45_34_230615 SP\45_34_230615_0012.c3d	C:\Users\xb00012\Documents\Data\45_34_230615 SP\45_34_230615_0015.c3d	C:\Users\xb00012\Documents\Data\45_34_230615 SP\45_34_230615_0016.c3d
Frontal plane			Esprit	LANKLE_ANGLES_N	LANKLE_ANGLES_N	LANKLE_ANGLES_N	LANKLE_ANGLES_N	LANKLE_ANGLES_N	Esprit	RANKLE_ANGLES_N	RANKLE_ANGLES_N	RANKLE_ANGLES_N	RANKLE_ANGLES_N	RANKLE_ANGLES_N	Esprit	LANKLE_ANGLES_N	LANKLE_ANGLES_N	LANKLE_ANGLES_N	LANKLE_ANGLES_N	LANKLE_ANGLES_N	Esprit	RANKLE_ANGLES_N	RANKLE_ANGLES_N	RANKLE_ANGLES_N	RANKLE_ANGLES_N	RANKLE_ANGLES_N
Ankle Angle				LINK_MODEL_BASED	LINK_MODEL_BASED	LINK_MODEL_BASED	LINK_MODEL_BASED	LINK_MODEL_BASED		LINK_MODEL_BASED	LINK_MODEL_BASED	LINK_MODEL_BASED	LINK_MODEL_BASED	LINK_MODEL_BASED		LINK_MODEL_BASED	LINK_MODEL_BASED	LINK_MODEL_BASED	LINK_MODEL_BASED	LINK_MODEL_BASED		LINK_MODEL_BASED	LINK_MODEL_BASED	LINK_MODEL_BASED	LINK_MODEL_BASED	LINK_MODEL_BASED
101 points over stance phase				Original	Original	Original	Original	Original		Original	Original	Original	Original	Original		Original	Original	Original	Original	Original		Original	Original	Original	Original	Original
ITEM	Mean	SD	A2_L	0	0	0	0	0	A2_R	0	0	0	0	0	A2_L	0	0	0	0	0	A2_R	0	0	0	0	0
1	2.42185	4.14204	1.01168	2.87663	0.288768	-0.086784	-0.18689	2.16666	8.07205	8.51402	12.2141	13.1847	3.02427	3.4232	0.516316	2.8458	0.084305	0.05633	-0.174147	-0.230711	0.087344	-0.787845	-0.174152	-0.230715	2.15389	-0.524456
2	2.23162	4.28754	1.24726	3.16821	0.532872	0.095333	0.008443	2.43142	8.08652	8.57072	12.2542	12.9792	3.01836	3.61005	0.185978	3.02271	-0.073683	-0.244364	-1.00256	-0.772209	-0.593281	-1.42608	-1.00256	-0.772212	1.52165	-1.2872
3	2.04703	4.39648	1.48459	3.45339	0.792316	0.317144	0.226572	2.63352	8.04231	8.57396	12.1624	12.5134	3.0744	3.88738	-0.115687	3.20181	-0.202167	-0.508508	-1.8093	-1.26027	-1.22307	-2.00169	-1.8093	-1.26027	0.89321	-1.93729
4	1.89152	4.46045	1.72687	3.73457	1.07101	0.588791	0.473628	2.76638	7.95473	8.52694	11.9558	11.8071	3.22091	4.26292	-0.35262	3.39511	-0.263335	-0.687062	-2.55136	-1.65646	-1.7629	-2.46923	-2.55136	-1.65646	0.290416	-2.42788
5	1.7867	4.48289	1.97775	4.01892	1.36534	0.904814	0.745281	2.85441	7.84724	8.44399	11.6738	10.9406	3.46658	4.71122	-0.496885	3.60052	-0.230408	-0.741711	-3.17967	-1.93315	-2.18131	-2.79189	-3.17967	-1.93315	-0.258368	-2.74349
6	1.74579	4.46551	2.24032	4.30966	1.6722	1.25763	1.03889	2.92322	7.73577	8.3473	11.3526	9.98146	3.80133	5.19614	-0.538024	3.79669	-0.102655	-0.657604	-3.65671	-2.06984	-2.45491	-2.94123	-3.65672	-2.06984	-0.733163	-2.87363
7	1.77022	4.4118	2.51494	4.60705	1.98569	1.63352	1.3483	3.00014	7.62788	8.25671	11.0245	9.00258	4.19167	5.66398	-0.48537	3.95249	0.08852	-0.444256	-3.95991	-2.06369	-2.57656	-2.90593	-3.95991	-2.06369	-1.1223	-2.831
8	1.84796	4.32298	2.79665	4.9072	2.29875	2.01258	1.66554	3.09917	7.51623	8.17833	10.7017	8.0563	4.58706	6.05781	-0.365097	4.03784	0.283426	-0.131159	-4.08641	-1.92918	-2.55594	-2.69211	-4.08641	-1.92918	-1.42515	-2.64683
9	1.95614	4.19909	3.07425	5.20125	2.6042	2.36686	1.98251	3.21644	7.3809	8.10163	10.3753	7.17045	4.9295	6.32759	-0.213219	4.03196	0.408408	0.241098	-4.05307	-1.69449	-2.41736	-2.32153	-4.05307	-1.69449	-1.65159	-2.36614
10	2.06623	4.04201	3.33149	5.47581	2.89517	2.6619	2.29205	3.33253	7.19629	8.0032	10.0238	6.3503	5.16535	6.43883	-0.067413	3.9269	0.397955	0.627548	-3.89325	-1.39621	-2.19545	-1.82741	-3.89326	-1.39621	-1.81984	-2.04053
11	2.15061	3.85855	3.54985	5.71491	3.16478	2.86255	2.58823	3.4188	6.94094	7.85436	9.62722	5.59211	5.25472	6.37632	0.0409286	3.72818	0.217741	0.982333	-3.65114	-1.07248	-1.9293	-1.24949	-3.65114	-1.07248	-1.95334	-1.72003
12	2.188	3.66077	3.71193	5.90181	3.40543	2.94175	2.86553	3.44512	6.60489	7.62968	9.17907	4.89672	5.17631	6.14269	0.0920346	3.45163	-0.122235	1.26257	-3.37385	-0.757934	-1.65686	-0.62985	-3.37385	-0.757936	-2.07593	-1.4467
13	2.16549	3.46357	3.80425	6.02066	3.60828	2.88804	3.118	3.38628	6.19127	7.31428	8.68815	4.2745	4.92644	5.75299	0.0781552	3.11688	-0.573179	1.43482	-3.10524	-0.482508	-1.41173	-0.010456	-3.10524	-0.482513	-2.20896	-1.25147
14	2.0772	3.28135	3.81858	6.05789	3.76309	2.70663	3.33844	3.22684	5.71301	6.90819	8.17319	3.74067	4.51452	5.22848	-0.0004246	2.74166	-1.06963	1.48059	-2.88317	-0.271567	-1.22235	0.567247	-2.88317	-0.271569	-2.3698	-1.15446
15	1.92204	3.12561	3.75208	6.00252	3.85949	2.41628	3.51844	2.96369	5.18786	6.42655	7.65431	3.30591	3.95898	4.59355	-0.140201	2.34013	-1.55345	1.39698	-2.7384	-0.146256	-1.11159	1.06384	-2.7384	-0.146259	-2.5713	-1.16583
16	1.7026	3.00358	3.60678	5.84676	3.88903	2.04389	3.64876	2.60547	4.635	5.89482	7.14798	2.96942	3.28611	3.8767	-0.336451	1.92511	-1.98542	1.19299	-2.69335	-0.121579	-1.09495	1.44652	-2.69336	-0.121581	-2.82006	-1.28629
17	1.42549	2.91756	3.38845	5.58724	3.84756	1.61834	3.72039	2.16874	4.07413	5.34288	6.66663	2.71888	2.53071	3.11153	-0.582332	1.51091	-2.34406	0.884963	-2.75974	-0.20373	-1.17828	1.69396	-2.75975	-0.20373	-3.11473	-1.50713
18	1.1019	2.86535	3.10617	5.22716	3.73747	1.16528	3.72681	1.67414	3.52566	4.80234	6.22052	2.53598	1.73485	2.33462	-0.867768	1.11324	-2.62105	0.493721	-2.93617	-0.388576	-1.35647	1.79914	-2.93617	-0.388576	-3.44589	-1.81083
19	0.746844	2.84147	2.7717	4.77736	3.56714	0.704486	3.66588	1.14364	3.00961	4.30396	5.81922	2.40241	0.942194	1.58027	-1.1797	0.746164	-2.81901	0.043227	-3.20724	-0.661637	-1.61424	1.76852	-3.20724	-0.661636	-3.79762	-2.17324
20	0.377426	2.8389	2.39887	4.25664	3.34959	0.249359	3.54056	0.598209	2.54268	3.87275	5.47183	2.30326	0.190547	0.875024	-1.50298	0.41889	-2.94808	-0.440102	-3.54524	-1.00036	-1.92887	1.61865	-3.54525	-1.00036	-4.15102	-2.56639
21	0.0107252	2.85047	2.00256	3.68983	3.10047	-0.192121	3.35883	0.055802	2.13595	3.52302	5.18609	2.22848	-0.49285	0.235027	-1.82152	0.134997	-3.02057	-0.92835	-3.91565	-1.37801	-2.2741	1.37249	-3.91565	-1.37801	-4.48749	-2.96184
22	-0.338138	2.86999	1.59729	3.10401	2.83563	-0.615495	3.13211	-0.469828	1.79473	3.25737	4.96682	2.1731	-1.09143	-0.332222	-2.1202	-0.106496	-3.04721	-1.39497	-4.28468	-1.76767	-2.62437	1.05624	-4.28468	-1.76767	-4.79084	-3.33488
23	-0.657388	2.89286	1.19635	2.52573	2.5693	-1.01717	2.87322	-0.969339	1.51965	3.06898	4.8146	2.13626	-1.59682	-0.824799	-2.38739	-0.30957	-3.03813	-1.81871	-4.62454	-2.14601	-2.95815	0.696325	-4.62454	-2.14601	-5.04871	-3.66784
24	-0.939386	2.91597	0.811307	1.97849	2.31277	-1.39203	2.59489	-1.43758	1.30749	2.94535	4.72462	2.11903	-2.00681	-1.24475	-2.61644	-0.479635	-3.00492	-2.18602	-4.91622	-2.49539	-3.2599	0.316576	-4.91622	-2.49539	-5.25296	-3.9515
25	-1.18059	2.93719	0.451367	1.48103	2.07346	-1.73314	2.30859	-1.8731	1.15166	2.87192	4.68656	2.12202	-2.32441	-1.59778	-2.80522	-0.62206	-2.95981	-2.49033	-5.14999	-2.80388	-3.52018	-0.063128	-5.15	-2.80388	-5.39969	-4.1842
26	-1.38077	2.95505	0.122904	1.0465	1.85512	-2.03396	2.02417	-2.27731	1.0433	2.83509	4.68667	2.14427	-2.55672	-1.89282	-2.95459	-0.741326	-2.91292	-2.7297	-5.32408	-3.06493	-3.7347	-0.426141	-5.32408	-3.06493	-5.4891	-4.36925
27	-1.54212	2.96869	-0.171092	0.681789	1.65854	-2.29228	1.74985	-2.65337	0.97273	2.82423	4.71062	2.18316	-2.71374	-2.14061	-3.06703	-0.841038	-2.87029	-2.90471	-5.44229	-3.27682	-3.90307	-0.758755	-5.44229	-3.27683	-5.52526	-4.51221
28	-1.66833	2.97783	-0.430364	0.387572	1.48231	-2.50926	1.49219	-3.00464	0.930709	2.83227	4.7458	2.23476	-2.80761	-2.35168	-3.1459	-0.924383	-2.83388	-3.01785	-5.51151	-3.44189	-4.02775	-1.05102	-5.51151	-3.44189	-5.51534	-4.61898
29	-1.76371	2.9827	-0.655743	0.159635	1.32418	-2.68581	1.25584	-3.33257	0.909151	2.85486	4.78336	2.29452	-2.85196	-2.53503	-3.19505	-0.994481	-2.80242	-3.0741	-5.53933	-3.5649	-4.11321	-1.29776	-5.53934	-3.5649	-5.46916	-4.69489
30	-1.8324	2.98386	-0.847549	-0.009731	1.18235	-2.81985	1.04383	-3.63434	0.901521	2.88878	4.81923	2.35822	-2.86099	-2.69764	-3.21842	-1.05443	-2.77236	-3.08099	-5.5324	-3.6519	-4.16516	-1.4986	-5.53241	-3.6519	-5.39844	-4.74446
31	-1.8779	2.98204	-1.00512	-0.130179	1.05614	-2.90672	0.857918	-3.90276	0.903065	2.93155	4.85397	2.42268	-2.84829	-2.84458	-3.2198	-1.10716	-2.73879	-3.04777	-5.49603	-3.70924	-4.18975	-1.6565	-5.49603	-3.70924	-5.31558	-4.77139
32	-1.90293	2.97813	-1.12718	-0.211396	0.94636	-2.94141	0.699187	-4.12864	0.910806	2.98215	4.89115	2.48603	-2.82599	-2.9793	-3.20261	-1.15516	-2.69664	-2.98392	-5.43433	-3.74302	-4.19272	-1.77621	-5.43433	-3.74302	-5.23166	-4.77838
33	-1.90949	2.97295	-1.21221	-0.262021	0.854767	-2.91944	0.568616	-4.30299	0.923118	3.04042	4.93528	2.54757	-2.80364	-3.10404	-3.16994	-1.19991	-2.64214	-2.89813	-5.35064	-3.7589	-4.17891	-1.86317	-5.35064	-3.75891	-5.15444	-4.76737
34	-1.89912	2.96704	-1.25893	-0.289077	0.783283	-2.83768	0.467154	-4.41831	0.93906	3.10522	4.99015	2.60716	-2.7871	-3.22013	-3.12453	-1.24114	-2.57367	-2.79796	-5.248	-3.7619	-4.15206	-1.92275	-5.248	-3.7619	-5.08791	-4.73976
35	-1.87304	2.96067	-1.26651	-0.297855	0.733409	-2.69496	0.395528	-4.46867	0.95803	3.17361	5.05828	2.66484	-2.77826	-3.32831	-3.06871	-1.27665	-2.49137	-2.68976	-5.12959	-3.75618	-4.11497	-1.9598	-5.12959	-3.75618	-5.03253	-4.69674
36	-1.83236	2.95405	-1.23522	-0.292523	0.705724	-2.49298	0.353834	-4.45017	0.979801	3.24166	5.14084	2.72102	-2.77566	-3.42885	-3.00429	-1.30275	-2.39627	-2.57835	-4.99908	-3.74499	-4.06972	-1.97862	-4.99909	-3.74499	-4.98613	-4.6398
37	-1.77832	2.94758	-1.16738	-0.276435	0.699611	-2.23903	0.341002	-4.36205	1.00464	3.30585	5.23795	2.77695	-2.77579	-3.52176	-2.93255	-1.3152	-2.28935	-2.46711	-4.86042	-3.73069	-4.01798	-1.98321	-4.86042	-3.73069	-4.94503	-4.57056
38	-1.71211	2.94183	-1.06625	-0.252243	0.713364	-1.93959	0.354847	-4.20761	1.03317	3.36425	5.34822	2.83459	-2.77424	-3.60696	-2.85438	-1.31038	-2.17087	-2.3584	-4.71724	-3.71501	-3.96099	-1.97715	-4.71724	-3.71501	-4.90478	-4.49077
39	-1.63581	2.93736	-0.939241	-0.221795	0.74451	-1.61682	0.392238	-3.99434	1.06595	3.41665	5.46791	2.89599	-2.76647	-3.6843	-2.77043	-1.28647	-2.04068	-2.25346	-4.57236	-3.69916	-3.89953	-1.96304	-4.57237	-3.69916	-4.8609	-4.4022
40	-1.52057	3.01396	-0.669926	-0.186087	0.790465		0.449316	-3.7334	1.10309	3.46401	5.59072	2.96262	-2.74842	-3.75349	-2.68142	-1.24419	-1.89877	-2.15245	-4.4279	-3.68377	-3.83401	-1.94202	-4.42791	-3.68377	-4.80974	-4.30659
41	-1.44056	3.01007	-0.553512	-0.145329	0.848786		0.521854	-3.43936	1.14422	3.50785	5.70891	3.03506	-2.71697	-3.81375	-2.58824	-1.18627	-1.74561	-2.05489	-4.28545	-3.669	-3.76471	-1.91416	-4.28545	-3.669	-4.74924	-4.20571
42	-1.3555	3.00592	-0.426567	-0.099143	0.916726		0.605421	-3.12927	1.18875	3.54962	5.81518	3.11284	-2.67049	-3.86338	-2.49193	-1.11583	-1.58221	-1.96056	-4.14631	-3.65476	-3.69227	-1.87935	-4.14631	-3.65476	-4.6793	-4.10165
43	-1.2676	3.00121	-0.295374	-0.046977	0.990489		0.69546	-2.82047	1.23619	3.59008	5.90428	3.19515	-2.60896	-3.89958	-2.39354	-1.03496	-1.41022	-1.86998	-4.01173	-3.64081	-3.61768	-1.83747	-4.01173	-3.64081	-4.60152	-3.99686
44	-1.17894	2.99554	-0.165876	0.011623	1.06469		0.787274	-2.52709	1.28623	3.62883	5.97369	3.28136	-2.5338	-3.91892	-2.29403	-0.944507	-1.23188	-1.78418	-3.88302	-3.62657	-3.54209	-1.78818	-3.88303	-3.62657	-4.51847	-3.89419
45	-1.09131	2.98849	-0.043222	0.076837	1.13296		0.876457	-2.25914	1.33864	3.66493	6.02322	3.37089	-2.44768	-3.91818	-2.19408	-0.844496	-1.04982	-1.70369	-3.76154	-3.61086	-3.46658	-1.73092	-3.76154	-3.61086	-4.43295	-3.79663
46	-1.00601	2.97976	0.0684198	0.148497	1.18951		0.959353	-2.02368	1.39338	3.69872	6.05463	3.46263	-2.35433	-3.89475	-2.09388	-0.734541	-0.866687	-1.62781	-3.6484	-3.59194	-3.39196	-1.66529	-3.64841	-3.59194	-4.34717	-3.70698
47	-0.92367	2.96942	0.166266	0.226249	1.23163		1.03351	-1.82632	1.4508	3.73212	6.07175	3.55476	-2.25796	-3.84666	-1.99304	-0.614131	-0.684637	-1.55455	-3.54442	-3.56749	-3.3187	-1.59169	-3.54442	-3.56749	-4.26246	-3.62746
48	-0.844271	2.95776	0.249166	0.309653	1.26107		1.09749	-1.67154	1.5114	3.76676	6.07974	3.64531	-2.16221	-3.77259	-1.89078	-0.483155	-0.504942	-1.48136	-3.45013	-3.53431	-3.24687	-1.51158	-3.45013	-3.53432	-4.17911	-3.55923
49	-0.767245	2.94478	0.317308	0.398217	1.28259		1.15013	-1.5617	1.57548	3.80242	6.08373	3.7326	-2.06902	-3.67232	-1.78593	-0.342503	-0.327946	-1.4058	-3.36571	-3.48772	-3.17583	-1.42718	-3.36571	-3.48772	-4.09616	-3.50241
50	-0.691717	2.93026	0.371716	0.491148	1.30207		1.19	-1.49636	1.64318	3.83769	6.08786	3.81556	-1.97816	-3.54704	-1.67728	-0.194053	-0.153395	-1.326	-3.29104	-3.42191	-3.10449	-1.34093	-3.29104	-3.42191	-4.01196	-3.45659
51	-0.61688	2.91409	0.413563	0.587012	1.32419		1.21529	-1.47224	1.71471	3.87131	6.09548	3.89387	-1.88756	-3.39953	-1.56392	-0.039821	0.019049	-1.24081	-3.22609	-3.33191	-3.03188	-1.25512	-3.22609	-3.33192	-3.92483	-3.42144
52	-0.542372	2.89691	0.443922	0.683366	1.35184		1.22419	-1.48371	1.79046	3.90291	6.11012	3.96787	-1.7946	-3.23399	-1.44587	0.118627	0.189372	-1.14989	-3.17149	-3.21596	-2.95801	-1.17189	-3.17149	-3.21596	-3.83366	-3.39703
53	-0.46872	2.88034	0.463706	0.776364	1.38628		1.21578	-1.52359	1.87081	3.93324	6.13557	4.0384	-1.69744	-3.05573	-1.32488	0.279284	0.35647	-1.05379	-3.12892	-3.07744	-2.88451	-1.09368	-3.12892	-3.07744	-3.73858	-3.38393
54	-0.397308	2.8666	0.473824	0.861232	1.42736		1.19078	-1.58408	1.9558	3.96397	6.17477	4.10638	-1.59538	-2.87072	-1.20443	0.438798	0.51768	-0.953624	-3.10106	-2.92396	-2.81443	-1.02337	-3.10106	-2.92396	-3.64064	-3.38309
55	-0.329992	2.85802	0.475291	0.932889	1.47394		1.15203	-1.65769	2.04519	3.99746	6.22934	4.17246	-1.48862	-2.68471	-1.08886	0.593383	0.669361	-0.850899	-3.09096	-2.76519	-2.75158	-0.96448	-3.09096	-2.76519	-3.54133	-3.39596
56	-0.268558	2.85665	0.469123	0.986731	1.52412		1.10352	-1.73788	2.1386	4.03658	6.29998	4.23688	-1.37821	-2.50223	-0.982013	0.740702	0.808429	-0.747137	-3.10145	-2.61061	-2.69994	-0.92084	-3.10145	-2.61061	-3.44204	-3.42475
57	-0.214299	2.86391	0.456267	1.01943	1.5755		1.04955	-1.81941	2.2355	4.08395	6.38583	4.29949	-1.26606	-2.32569	-0.886116	0.880691	0.934084	-0.643323	-3.13458	-2.46745	-2.66285	-0.895998	-3.13458	-2.46745	-3.3439	-3.47231
58	-0.167937	2.88025	0.437477	1.02922	1.62536		0.993724	-1.89839	2.3348	4.14094	6.48289	4.36017	-1.15464	-2.15538	-0.801424	1.0151	1.0482	-0.539639	-3.19111	-2.33967	-2.6426	-0.892286	-3.19111	-2.33967	-3.2481	-3.54182
59	-0.129743	2.90511	0.413246	1.01596	1.67112		0.938684	-1.97277	2.43456	4.2069	6.5838	4.41921	-1.04647	-1.99065	-0.726718	1.14644	1.15375	-0.43565	-3.27011	-2.22801	-2.64006	-0.909936	-3.27012	-2.22801	-3.15613	-3.63609
60	-0.0995892	2.93725	0.383764	0.981093	1.7107		0.886029	-2.04277	2.53234	4.2797	6.67983	4.47756	-0.94416	-1.83121	-0.660034	1.27672	1.25311	-0.330579	-3.36885	-2.13057	-2.65443	-0.946859	-3.36886	-2.13057	-3.06972	-3.75615
61	-0.0769013	2.97514	0.348872	0.927054	1.74271		0.836293	-2.11057	2.62594	4.35709	6.76407	4.53647	-0.85062	-1.67732	-0.599193	1.40653	1.34768	-0.223568	-3.48293	-2.04368	-2.68322	-0.999202	-3.48293	-2.04368	-2.99013	-3.90017
62	-0.0605183	3.0173	0.308341	0.856765	1.76643		0.788975	-2.17881	2.71408	4.43732	6.83413	4.59686	-0.768791	-1.52914	-0.541892	1.53531	1.43885	-0.114085	-3.60685	-1.96268	-2.7226	-1.06238	-3.60685	-1.96268	-2.91793	-4.06316
63	-0.0486658	3.06249	0.262227	0.773253	1.78174		0.742975	-2.24906	2.79676	4.51945	6.8927	4.65889	-0.700961	-1.38625	-0.485697	1.66223	1.52916	-0.002656	-3.73479	-1.88244	-2.76796	-1.13204	-3.73479	-1.88244	-2.85299	-4.23753
64	-0.0391845	3.10958	0.210991	0.679489	1.78902		0.697071	-2.32161	2.87496	4.60274	6.94578	4.72204	-0.648258	-1.24752	-0.428242	1.78671	1.62206	0.10884	-3.86106	-1.79776	-2.81445	-1.20453	-3.86106	-1.79777	-2.7946	-4.41427
65	-0.0298254	3.15729	0.155488	0.57815	1.78914		0.650327	-2.39567	2.94988	4.68579	6.99974	4.78559	-0.610501	-1.11122	-0.36746	1.90838	1.72084	0.217865	-3.98058	-1.7038	-2.85721	-1.27646	-3.98058	-1.7038	-2.74133	-4.58386
66	-0.0184475	3.20395	0.0969958	0.471548	1.7835		0.602365	-2.46943	3.0225	4.76636	7.05874	4.84871	-0.586146	-0.975184	-0.301763	2.02694	1.82727	0.32237	-4.089	-1.59639	-2.89152	-1.34439	-4.089	-1.59639	-2.69107	-4.73674
67	-0.0030708	3.24751	0.037202	0.361695	1.77379		0.553261	-2.53994	3.09338	4.84213	7.12375	4.91025	-0.572156	-0.837071	-0.230012	2.14171	1.94194	0.421372	-4.18279	-1.4723	-2.91285	-1.4044	-4.18279	-1.4723	-2.6408	-4.86397
68	0.0181002	3.28564	-0.0220212	0.250376	1.76177		0.50335	-2.60358	3.16272	4.91125	7.19278	4.96867	-0.564308	-0.694794	-0.151458	2.25123	2.06496	0.514428	-4.25862	-1.32929	-2.91684	-1.45185	-4.25862	-1.32929	-2.58648	-4.95796
69	0.0466407	3.31591	-0.0788552	0.139385	1.74901		0.452997	-2.65681	3.23031	4.97203	7.26193	5.02246	-0.558098	-0.546769	-0.0656218	2.35302	2.19684	0.600738	-4.31274	-1.16597	-2.89927	-1.48135	-4.31274	-1.16597	-2.52318	-5.01311
70	0.0839411	3.33596	-0.131684	0.030741	1.73693		0.402403	-2.69681	3.29575	5.02247	7.32751	5.07035	-0.549633	-0.391954	0.0277686	2.44396	2.3374	0.679245	-4.34041	-0.98135	-2.85607	-1.48691	-4.34042	-0.981352	-2.44599	-5.02567
71	0.131277	3.34362	-0.17903	-0.073302	1.72689		0.351876	-2.72159	3.35861	5.06047	7.38709	5.11133	-0.53623	-0.229621	0.128903	2.52133	2.48421	0.749304	-4.33609	-0.774244	-2.78337	-1.46264	-4.33609	-0.774245	-2.35075	-4.99315
72	0.17326	3.25249	-0.285621	-0.17037	1.72018	-0.549945	0.302165	-2.73013	3.41849	5.08472	7.4394	5.14408	-0.516517	-0.059256	0.2379	2.58336	2.63175	0.811312	-4.29384	-0.54308	-2.67772	-1.40369	-4.29384	-0.543079	-2.23423	-4.91378
73	0.243022	3.23244	-0.321634	-0.258275	1.7179	-0.5999	0.254757	-2.72265	3.47495	5.09508	7.48362	5.16707	-0.490113	0.11907	0.35501	2.62916	2.77286	0.867061	-4.208	-0.286029	-2.53624	-1.30704	-4.208	-0.286029	-2.09378	-4.78634
74	0.324882	3.1968	-0.351621	-0.335522	1.72065	-0.653908	0.211371	-2.7007	3.52729	5.09191	7.51926	5.17858	-0.457434	0.30412	0.480678	2.65758	2.90119	0.919746	-4.07363	-0.001497	-2.35682	-1.1716	-4.07363	-0.001498	-1.92691	-4.61044
75	0.418902	3.14555	-0.376028	-0.401708	1.7281	-0.712563	0.173326	-2.66729	3.57435	5.07529	7.54567	5.17706	-0.419747	0.493472	0.61564	2.66724	3.01296	0.973665	-3.88696	0.311292	-2.13835	-0.997691	-3.88696	0.311292	-1.73173	-4.38668
76	0.524655	3.07945	-0.39592	-0.457504	1.73871	-0.775377	0.141053	-2.62649	3.61445	5.04461	7.56091	5.16165	-0.379108	0.684165	0.76104	2.65797	3.1074	1.03372	-3.64575	0.651846	-1.88094	-0.786577	-3.64575	0.651844	-1.50751	-4.11672
77	0.641052	3.00028	-0.413607	-0.504548	1.74985	-0.843813	0.11382	-2.58334	3.64559	4.99858	7.5612	5.13248	-0.337964	0.87363	0.918426	2.63228	3.18701	1.10468	-3.34995	1.01811	-1.5862	-0.540246	-3.34996	1.01811	-1.2554	-3.80348
78	0.766581	2.91113	-0.431913	-0.545125	1.75819	-0.9192	0.090148	-2.54358	3.66613	4.93581	7.54256	5.09044	-0.298642	1.06049	1.08954	2.59566	3.25735	1.19011	-3.00181	1.4064	-1.25743	-0.261228	-3.00181	1.4064	-0.97885	-3.45167
79	0.89946	2.81656	-0.453856	-0.581667	1.76022	-1.00284	0.068063	-2.51306	3.6754	4.8552	7.50337	5.03639	-0.262933	1.24498	1.27587	2.55578	3.32602	1.29148	-2.60563	1.81171	-0.899577	0.047561	-2.60562	1.81171	-0.683475	-3.06806
80	1.03781	2.72245	-0.48222	-0.616409	1.75259	-1.09537	0.045148	-2.49705	3.67413	4.7571	7.44569	4.97091	-0.231866	1.4288	1.4782	2.52104	3.40116	1.40824	-2.16746	2.228	-0.518879	0.38276	-2.16746	2.228	-0.376359	-2.66134
81	1.17965	2.63584	-0.519328	-0.651109	1.73256	-1.19664	0.018217	-2.49967	3.66479	4.64539	7.37512	4.89488	-0.205724	1.61429	1.69605	2.49939	3.49015	1.53837	-1.69598	2.64833	-0.122912	0.739709	-1.69599	2.64833	-0.065179	-2.24143
82	1.32302	2.56447	-0.566863	-0.687024	1.6984	-1.30555	-0.01652	-2.52363	3.65199	4.52946	7.30004	4.81062	-0.183851	1.80367	1.92745	2.49795	3.59873	1.67871	-1.20318	3.06504	0.279519	1.11185	-1.20318	3.06504	0.24267	-1.81878
83	1.46605	2.51554	-0.625667	-0.724994	1.64954	-1.41996	-0.063117	-2.56981	3.64228	4.42393	7.22988	4.72255	-0.163995	1.99904	2.16901	2.52297	3.73043	1.82533	-0.704227	3.47053	0.678575	1.49059	-0.704224	3.47053	0.539871	-1.40389
84	1.60711	2.49409	-0.695477	-0.765642	1.58664	-1.53658	-0.125289	-2.63651	3.64366	4.34579	7.17369	4.63692	-0.141366	2.20327	2.41658	2.58036	3.88711	1.97412	-0.216546	3.85789	1.06369	1.86544	-0.216542	3.85789	0.819031	-1.00737
85	1.74504	2.50178	-0.774723	-0.809805	1.5111	-1.65105	-0.205149	-2.71871	3.66493	4.31143	7.14002	4.56098	-0.108256	2.42045	2.66601	2.67645	4.06923	2.12168	0.241679	4.22101	1.42393	2.22423	0.241678	4.22101	1.07281	-0.640076
86	1.87922	2.5367	-0.860632	-0.858749	1.42459	-1.75831	-0.302689	-2.808	3.7154	4.33496	7.13761	4.50291	-0.054409	2.65595	2.91349	2.81794	4.27592	2.266	0.653612	4.55398	1.74863	2.55366	0.65361	4.55398	1.29464	-0.312739
87	2.00982	2.59427	-0.949488	-0.914011	1.32871	-1.85352	-0.415483	-2.89314	3.80475	4.42705	7.17577	4.47254	0.032088	2.9163	3.15571	3.01023	4.50544	2.40675	1.00614	4.85001	2.02832	2.8405	1.00614	4.85001	1.48009	-0.035115
88	2.13802	2.66906	-1.0371	-0.97703	1.22472	-1.93314	-0.538569	-2.96148	3.94273	4.5951	7.26449	4.4819	0.163308	3.20887	3.39039	3.25559	4.75694	2.5466	1.29174	5.10108	2.25604	3.07365	1.29174	5.10108	1.62835	0.185406
89	2.2661	2.75693	-1.11963	-1.04842	1.11352	-1.99627	-0.665539	-3.00141	4.13895	4.84504	7.4141	4.54559	0.349002	3.54101	3.61661	3.55205	5.03144	2.69216	1.50918	5.29822	2.42846	3.24663	1.50918	5.29822	1.74275	0.345532
90	2.39727	2.8565	-1.19422	-1.12726	0.996277	-2.04505	-0.789666	-3.00542	4.40208	5.18319	7.6341	4.68021	0.593982	3.91891	3.8345	3.89278	5.33092	2.85308	1.66309	5.43262	2.54673	3.35965	1.66309	5.43262	1.8302	0.448077
91	2.53537	2.96893	-1.25847	-1.2107	0.875203	-2.08292	-0.904751	-2.96921	4.73875	5.61685	7.93098	4.90311	0.896705	4.34611	4.04432	4.26591	5.65552	3.03929	1.76296	5.49794	2.61686	3.42003	1.76296	5.49794	1.89993	0.503453
92	2.68459	3.09645	-1.30891	-1.2938	0.754242	-2.1111	-1.00526	-2.88863	5.15214	6.15364	8.30596	5.23008	1.24949	4.82153	4.24573	4.65583	6.0011	3.2575	1.82195	5.49228	2.64938	3.44047	1.82196	5.49228	1.96265	0.529532
93	2.84943	3.24052	-1.33944	-1.36994	0.63956	-2.12416	-1.08576	-2.7569	5.641	6.80038	8.75468	5.67237	1.63974	5.33781	4.4378	5.04544	6.3591	3.50949	1.85531	5.41967	2.65835	3.43721	1.85531	5.41967	2.03049	0.549083
94	3.0347	3.40085	-1.34116	-1.43067	0.539556	-2.10878	-1.14018	-2.56575	6.19914	7.56126	9.26866	6.23363	2.05135	5.88079	4.62016	5.41955	6.71843	3.79264	1.87884	5.29133	2.66066	3.42971	1.87884	5.29133	2.11748	0.585958
95	3.24539	3.57528	-1.30396	-1.46547	0.464441	-2.04762	-1.16117	-2.30998	6.81576	8.43547	9.83825	6.90802	2.46626	6.4308	4.79425	5.76681	7.06837	4.10111	1.90843	5.12653	2.6755	3.44033	1.90843	5.12653	2.23933	0.662901
96	3.48625	3.75974	-1.21859	-1.46194	0.42456	-1.92485	-1.1405	-1.99023	7.47617	9.4133	10.4552	7.68013	2.86637	6.96582	4.96389	6.08147	7.40097	4.42612	1.95967	4.95121	2.72353	3.49355	1.95967	4.95121	2.41314	0.800077
97	3.76157	3.94841	-1.0782	-1.4064	0.429799	-1.73078	-1.06923	-1.61438	8.16311	10.4734	11.1149	8.52549	3.23652	7.46526	5.13558	6.36522	7.71258	4.75617	2.04741	4.79653	2.82578	3.61457	2.04741	4.79653	2.65616	1.01423
98	4.07421	4.13388	-0.879869	-1.28702	0.487678	-1.46331	-0.939638	-1.19706	8.85737	11.5819	11.816	9.41047	3.56704	7.91141	5.31794	6.62947	8.00334	5.07735	2.18441	4.69512	3.0014	3.82668	2.18441	4.69512	2.98298	1.31783
99	4.42365	4.30846	-0.625675	-1.09722	0.6009	-1.12808	-0.74817	-0.755806	9.54035	12.6959	12.5561	10.2994	3.85618	8.29419	5.51892	6.89313	8.27522	5.37723	2.37737	4.67166	3.261	4.14263	2.37737	4.67166	3.3994	1.71392
100	4.80771	4.46059	-0.316605	-0.824381	0.777454	-0.734446	-0.485656	-0.315995	10.1873	13.7622	13.3241	11.1453	4.10372	8.60149	5.74769	7.18196	8.5266	5.64243	2.62725	4.7602	3.6124	4.56527	2.62725	4.76021	3.90395	2.20534
101	5.21156	4.58553	0.0309128	-0.486846	1.00354	-0.302367	-0.167612	0.107854	10.7801	14.7284	14.0995	11.9181	4.31565	8.83895	5.99998	7.51222	8.75189	5.86853	2.91813	4.94913	4.03524	5.06822	2.91813	4.94914	4.47021	2.7705

## Sheet: PAAX
Prosthetic side			TF1	C:\Users\xb00012\Documents\Data\27_15_150415 SP\27_15_150415_0012.c3d	C:\Users\xb00012\Documents\Data\27_15_150415 SP\27_15_150415_0013.c3d	C:\Users\xb00012\Documents\Data\27_15_150415 SP\27_15_150415_0015.c3d	C:\Users\xb00012\Documents\Data\27_15_150415 SP\27_15_150415_0019.c3d	C:\Users\xb00012\Documents\Data\27_15_150415 SP\27_15_150415_0021.c3d	TF2	C:\Users\xb00012\Documents\Data\37_26_130515 SP\37_26_130515_0013.c3d	C:\Users\xb00012\Documents\Data\37_26_130515 SP\37_26_130515_0016.c3d	C:\Users\xb00012\Documents\Data\37_26_130515 SP\37_26_130515_0017.c3d	C:\Users\xb00012\Documents\Data\37_26_130515 SP\37_26_130515_0019.c3d	C:\Users\xb00012\Documents\Data\37_26_130515 SP\37_26_130515_0020.c3d	TF3	C:\Users\xb00012\Documents\Data\39_28_200515 SP\39_28_200515_0010.c3d	C:\Users\xb00012\Documents\Data\39_28_200515 SP\39_28_200515_0011.c3d	C:\Users\xb00012\Documents\Data\39_28_200515 SP\39_28_200515_0013.c3d	C:\Users\xb00012\Documents\Data\39_28_200515 SP\39_28_200515_0015.c3d	C:\Users\xb00012\Documents\Data\39_28_200515 SP\39_28_200515_0017.c3d	TF5	C:\Users\xb00012\Documents\Data\45_34_230615 SP\45_34_230615_0010.c3d	C:\Users\xb00012\Documents\Data\45_34_230615 SP\45_34_230615_0011.c3d	C:\Users\xb00012\Documents\Data\45_34_230615 SP\45_34_230615_0012.c3d	C:\Users\xb00012\Documents\Data\45_34_230615 SP\45_34_230615_0015.c3d	C:\Users\xb00012\Documents\Data\45_34_230615 SP\45_34_230615_0016.c3d
Frontal plane			Esprit	RANKLE_ANGLES_N	RANKLE_ANGLES_N	RANKLE_ANGLES_N	RANKLE_ANGLES_N	RANKLE_ANGLES_N	Esprit	LANKLE_ANGLES_N	LANKLE_ANGLES_N	LANKLE_ANGLES_N	LANKLE_ANGLES_N	LANKLE_ANGLES_N	Esprit	RANKLE_ANGLES_N	RANKLE_ANGLES_N	RANKLE_ANGLES_N	RANKLE_ANGLES_N	RANKLE_ANGLES_N	Esprit	LANKLE_ANGLES_N	LANKLE_ANGLES_N	LANKLE_ANGLES_N	LANKLE_ANGLES_N	LANKLE_ANGLES_N
Ankle Angle				LINK_MODEL_BASED	LINK_MODEL_BASED	LINK_MODEL_BASED	LINK_MODEL_BASED	LINK_MODEL_BASED		LINK_MODEL_BASED	LINK_MODEL_BASED	LINK_MODEL_BASED	LINK_MODEL_BASED	LINK_MODEL_BASED		LINK_MODEL_BASED	LINK_MODEL_BASED	LINK_MODEL_BASED	LINK_MODEL_BASED	LINK_MODEL_BASED		LINK_MODEL_BASED	LINK_MODEL_BASED	LINK_MODEL_BASED	LINK_MODEL_BASED	LINK_MODEL_BASED
101 points over stance phase				Original	Original	Original	Original	Original		Original	Original	Original	Original	Original		Original	Original	Original	Original	Original		Original	Original	Original	Original	Original
ITEM	Mean	SD	A2_R	0	0	0	0	0	A2_L	0	0	0	0	0	A2_R	0	0	0	0	0	A2_L	0	0	0	0	0
1	1.22419	1.70077	-0.927836	-0.909241	-1.10163	-0.776013	-0.780749	-1.07155	0.635754	-0.963197	-0.15019	-0.252358	2.26533	2.27918	2.71155	2.47418	2.65132	2.61629	2.50813	3.30783	2.47728	2.50813	3.30783	1.72357	2.3393	2.50759
2	1.26982	1.70863	-0.884007	-0.810048	-1.02889	-0.688019	-0.80927	-1.08381	0.693953	-0.851019	-0.171069	-0.235458	2.36008	2.36723	2.78384	2.56679	2.7785	2.72025	2.4546	3.39906	2.48551	2.4546	3.39906	1.64697	2.4297	2.49723
3	1.32545	1.7224	-0.836063	-0.709093	-0.947591	-0.59528	-0.839114	-1.08923	0.759457	-0.728138	-0.183827	-0.212811	2.45913	2.46293	2.86937	2.6713	2.91419	2.85017	2.4125	3.49868	2.50906	2.4125	3.49868	1.58432	2.54963	2.50016
4	1.39358	1.74243	-0.783304	-0.607722	-0.857418	-0.498491	-0.8694	-1.08349	0.832898	-0.594687	-0.181108	-0.182914	2.55883	2.56437	2.96858	2.78889	3.05214	3.00312	2.38923	3.60951	2.55616	2.38923	3.60951	1.54653	2.71049	2.52502
5	1.47233	1.76807	-0.728227	-0.509729	-0.764911	-0.402809	-0.898706	-1.06498	0.911821	-0.458599	-0.159307	-0.147287	2.6566	2.6677	3.07658	2.91589	3.18211	3.16535	2.38881	3.73074	2.62915	2.38881	3.73074	1.54141	2.90841	2.57638
6	1.56035	1.79945	-0.673242	-0.417546	-0.674369	-0.311662	-0.927938	-1.0347	0.993809	-0.324936	-0.121099	-0.108737	2.75422	2.7696	3.19087	3.04894	3.30191	3.32704	2.41355	3.8629	2.72997	2.41355	3.8629	1.57506	3.14046	2.65786
7	1.65492	1.83674	-0.621083	-0.332744	-0.589462	-0.227825	-0.958501	-0.996883	1.075	-0.198111	-0.07469	-0.071658	2.85335	2.86612	3.30885	3.18321	3.41301	3.48096	2.4624	4.00466	2.85692	2.4624	4.00466	1.64835	3.3996	2.76961
8	1.75239	1.87989	-0.574434	-0.25617	-0.513337	-0.153508	-0.991635	-0.95752	1.15112	-0.081842	-0.030174	-0.040004	2.95413	2.95351	3.42807	3.31421	3.51807	3.6242	2.53109	4.15277	3.00481	2.53109	4.15277	1.75658	3.67544	2.90815
9	1.84863	1.92826	-0.535349	-0.187854	-0.447807	-0.089834	-1.02826	-0.92299	1.21849	0.021358	0.003831	-0.01629	3.0546	3.02894	3.54561	3.438	3.6185	3.75613	2.61253	4.30288	3.16575	2.61253	4.30288	1.88984	3.95693	3.0666
10	1.93959	1.98073	-0.50532	-0.127637	-0.39366	-0.037261	-1.06918	-0.898866	1.27452	0.109771	0.02172	-0.001637	3.15185	3.09091	3.65812	3.55136	3.71349	3.87729	2.69731	4.45116	3.33105	2.69731	4.45116	2.03674	4.23397	3.23608
11	2.02202	2.03604	-0.485234	-0.075445	-0.350974	0.00413	-1.11519	-0.888694	1.31774	0.182386	0.020929	0.003473	3.24311	3.13882	3.76261	3.65211	3.80121	3.9883	2.77653	4.59488	3.49295	2.77653	4.59488	2.18755	4.49818	3.4076
12	2.09377	2.09291	-0.475372	-0.031512	-0.319461	0.034403	-1.16683	-0.893464	1.3476	0.23893	0.001503	-0.001391	3.32649	3.17245	3.85693	3.73938	3.88042	4.08884	2.84379	4.73224	3.64591	2.84379	4.73224	2.33665	4.74345	3.57342
13	2.15391	2.15004	-0.475412	0.003689	-0.299023	0.05408	-1.22397	-0.911834	1.3646	0.279971	-0.03392	-0.016124	3.40121	3.19188	3.93962	3.81333	3.95049	4.17671	2.89592	4.86167	3.78684	2.89592	4.86167	2.48239	4.96561	3.72861
14	2.20241	2.20584	-0.484381	0.029647	-0.289564	0.064379	-1.28557	-0.940798	1.37047	0.30705	-0.079888	-0.039553	3.46735	3.19738	4.00938	3.87454	4.01075	4.24787	2.93192	4.9818	3.91416	2.93192	4.98181	2.62442	5.16158	3.87109
15	2.23973	2.25853	-0.500779	0.046072	-0.29059	0.067438	-1.34997	-0.976844	1.3678	0.322563	-0.128618	-0.069318	3.5253	3.18908	4.06486	3.92309	4.05975	4.29794	2.95173	5.0918	4.02704	2.95173	5.0918	2.7619	5.32895	4.00082
16	2.26663	2.30633	-0.522789	0.053316	-0.300705	0.065629	-1.41523	-1.01696	1.35935	0.329483	-0.17202	-0.102571	3.57489	3.16698	4.10501	3.95813	4.09527	4.32369	2.95627	5.19167	4.12493	2.95628	5.19167	2.89219	5.46607	4.11846
17	2.28402	2.34787	-0.548564	0.052313	-0.318025	0.06114	-1.47931	-1.05895	1.3473	0.330983	-0.204441	-0.136309	3.61509	3.13118	4.12953	3.97823	4.11518	4.32396	2.94817	5.28209	4.20783	2.94817	5.28209	3.01221	5.57277	4.2239
18	2.29311	2.38238	-0.576354	0.044477	-0.340632	0.055703	-1.53991	-1.10141	1.33316	0.330202	-0.223626	-0.167498	3.64431	3.08239	4.13924	3.98247	4.11821	4.29958	2.93209	5.36384	4.27642	2.93209	5.36385	3.11933	5.65067	4.31616
19	2.29523	2.40956	-0.604657	0.031243	-0.367075	0.05081	-1.59487	-1.14339	1.31782	0.329956	-0.229781	-0.193489	3.66092	3.02152	4.1358	3.97088	4.1045	4.25282	2.91348	5.4373	4.33194	2.91348	5.4373	3.21213	5.70314	4.39365
20	2.29146	2.42951	-0.632333	0.013881	-0.396099	0.047582	-1.64273	-1.1843	1.30133	0.332084	-0.224862	-0.213024	3.66348	2.94898	4.12122	3.94414	4.07608	4.18675	2.8973	5.50182	4.37561	2.8973	5.50182	3.28977	5.73446	4.4547
21	2.28613	2.44568	-0.658771	-0.006611	-0.426448	0.046473	-1.68336	-1.22391	1.28244	0.337095	-0.213104	-0.226932	3.65094	2.86422	4.11255	3.90282	4.11255	4.10473	2.88681	5.55585	4.40828	2.88681	5.55584	3.35164	5.74911	4.49801
22	2.27221	2.45372	-0.684016	-0.029523	-0.456887	0.046434	-1.71783	-1.26228	1.25833	0.343981	-0.2022	-0.237981	3.62227	2.76558	4.08429	3.8466	4.08429	4.01019	2.88314	5.59722	4.43022	2.88313	5.59722	3.39694	5.7509	4.52292
23	2.25103	2.45688	-0.708805	-0.054538	-0.486646	0.044699	-1.74819	-1.29935	1.22438	0.350296	-0.204224	-0.250639	3.5758	2.65069	4.04751	3.7741	4.04751	3.90684	2.88559	5.62351	4.44102	2.88559	5.62351	3.42436	5.74215	4.52947
24	2.22034	2.45646	-0.734632	-0.081828	-0.515791	0.036701	-1.77732	-1.33492	1.17477	0.353045	-0.234072	-0.27081	3.50872	2.51698	4.00153	3.68319	4.00153	3.7989	2.89198	5.63206	4.43969	2.89198	5.63206	3.43249	5.72371	4.51822
25	2.17754	2.45387	-0.7638	-0.112141	-0.545621	0.016476	-1.80876	-1.36895	1.10372	0.349147	-0.305469	-0.305073	3.41775	2.36224	3.94528	3.57139	3.94528	3.69052	2.89901	5.62021	4.42495	2.89901	5.62021	3.42026	5.69515	4.49012
26	2.12023	2.45044	-0.799168	-0.146772	-0.578092	-0.022345	-1.84668	-1.40195	1.00713	0.335723	-0.426619	-0.359209	3.30033	2.1854	3.87741	3.43639	3.87741	3.58434	2.90328	5.58561	4.39555	2.90328	5.58561	3.38729	5.65529	4.44627
27	2.04653	2.44731	-0.844008	-0.187597	-0.61538	-0.085776	-1.89567	-1.43562	0.883331	0.309609	-0.597588	-0.437405	3.15505	1.98698	3.79637	3.27644	3.79637	3.48031	2.90205	5.52667	4.35042	2.90205	5.52667	3.33356	5.60226	4.38754
28	1.95514	2.44534	-0.901659	-0.237149	-0.659251	-0.178241	-1.96042	-1.47324	0.732972	0.267197	-0.810961	-0.542197	2.98128	1.76954	3.70064	3.09076	3.70064	3.37549	2.89362	5.4427	4.28861	2.89362	5.4427	3.25888	5.53348	4.31437
29	1.84525	2.44503	-0.975172	-0.298391	-0.71102	-0.302145	-2.04502	-1.51928	0.558161	0.204493	-1.05582	-0.675063	2.77904	1.53815	3.5889	2.88016	3.5889	3.2651	2.87687	5.33349	4.2091	2.87688	5.33349	3.16232	5.44607	4.22674
30	1.71651	2.44658	-1.06697	-0.374428	-0.771625	-0.457899	-2.15224	-1.57866	0.36197	0.11803	-1.32221	-0.836424	2.5498	1.30065	3.46029	2.6476	3.46029	3.14466	2.85019	5.1987	4.11076	2.85019	5.1987	3.04245	5.33755	4.12493
31	1.56916	2.44971	-1.17846	-0.467964	-0.841821	-0.644239	-2.2829	-1.65539	0.148344	0.005658	-1.6032	-1.02517	2.29758	1.06686	3.31438	2.39837	3.31438	3.01113	2.81094	5.03707	3.9924	2.81094	5.03707	2.89781	5.20621	4.00996
32	1.40409	2.45356	-1.3099	-0.580628	-0.922337	-0.858892	-2.43581	-1.75181	-0.077906	-0.132988	-1.8942	-1.23812	2.02937	0.846409	3.15127	2.14011	3.15127	2.86287	2.75548	4.84664	3.85288	2.75548	4.84664	2.72779	5.05106	3.88345
33	1.22281	2.45664	-1.46043	-0.712657	-1.01383	-1.09859	-2.60836	-1.86873	-0.311197	-0.296356	-2.19083	-1.46953	1.75446	0.646281	2.97165	1.88223	2.97165	2.69901	2.68007	4.62528	3.69124	2.68007	4.62528	2.53333	4.87112	3.74637
34	1.02746	2.45697	-1.62816	-0.862477	-1.1167	-1.35862	-2.79691	-2.00608	-0.545454	-0.481609	-2.48704	-1.71148	1.48304	0.469815	2.77667	1.63451	2.77667	2.51859	2.58188	4.37171	3.50679	2.58188	4.37171	2.31697	4.66537	3.59804
35	0.820722	2.45233	-1.81023	-1.02697	-1.23108	-1.63232	-2.99696	-2.16384	-0.774482	-0.684923	-2.77444	-1.95484	1.22461	0.317184	2.56799	1.40551	2.56799	2.32024	2.45963	4.08656	3.29962	2.45963	4.08657	2.08279	4.43313	3.43599
36	0.605721	2.44074	-2.00315	-1.20194	-1.35746	-1.91144	-3.20294	-2.34196	-0.992481	-0.901603	-3.0433	-2.19076	0.98661	0.186647	2.34771	1.20118	2.34771	2.10261	2.31416	3.7729	3.0708	2.31416	3.77291	1.83587	4.17476	3.25632
37	0.385947	2.42087	-2.20301	-1.38266	-1.498	-2.18692	-3.40827	-2.53922	-1.19462	-1.12611	-3.28444	-2.41198	0.773782	0.075661	2.11869	1.02445	2.11869	1.86551	2.14819	3.43659	2.82273	2.14819	3.43659	1.58204	3.89217	3.05467
38	0.164995	2.3924	-2.40617	-1.56463	-1.658	-2.45091	-3.60557	-2.75173	-1.37749	-1.35237	-3.49113	-2.61357	0.588389	-0.018764	1.88452	0.875579	1.88452	1.61114	1.9658	3.08557	2.55912	1.9658	3.08557	1.32788	3.58928	2.82706
39	-0.0534775	2.35594	-2.60902	-1.74384	-1.84441	-2.6976	-3.78767	-2.9716	-1.5392	-1.5742	-3.66007	-2.7927	0.430695	-0.099703	1.64952	0.752813	1.64952	1.3447	1.77187	2.72871	2.28479	1.77187	2.72871	1.0804	3.27214	2.5708
40	-0.271236	2.30885	-2.80806	-1.91698	-2.06326	-2.92403	-3.94798	-3.18804	-1.67908	-1.78609	-3.79128	-2.94799	0.29954	-0.169573	1.39677	0.653222	1.31057	1.07387	1.57141	2.3748	2.00542	1.57141	2.3748	0.846511	2.94856	2.28582
41	-0.472024	2.26227	-2.99907	-2.08151	-2.31401	-3.12936	-4.08094	-3.38952	-1.79737	-1.98362	-3.88755	-3.07892	0.192816	-0.22957	1.18109	0.573574	1.12332	0.807496	1.36923	2.03184	1.72725	1.36923	2.03184	0.632217	2.62763	1.97533
42	-0.658933	2.2135	-3.1775	-2.2357	-2.58941	-3.31392	-4.18232	-3.56617	-1.89489	-2.1636	-3.95365	-3.18542	0.107687	-0.279459	0.980047	0.511267	0.957802	0.554446	1.16968	1.70704	1.45661	1.16968	1.70704	0.441428	2.3187	1.64621
43	-0.828885	2.1646	-3.3389	-2.37875	-2.87608	-3.47846	-4.24975	-3.71144	-1.9728	-2.32405	-3.99533	-3.26765	0.040765	-0.317755	0.796525	0.464661	0.812246	0.322487	0.976427	1.40681	1.19964	0.976427	1.40681	0.275923	2.03045	1.30858
44	-0.97934	2.11759	-3.47985	-2.5108	-3.16014	-3.62356	-4.28273	-3.82203	-2.03245	-2.46416	-4.01818	-3.32617	-0.011626	-0.342082	0.633298	0.433119	0.687029	0.117417	0.792389	1.13654	0.961637	0.79239	1.13654	0.13543	1.77018	0.973651
45	-1.10866	2.07407	-3.59837	-2.63273	-3.42979	-3.74958	-4.28258	-3.89718	-2.07514	-2.58423	-4.02701	-3.36197	-0.052974	-0.349516	0.492242	0.416869	0.581925	-0.057487	0.620017	0.899888	0.746623	0.620017	0.89989	0.018088	1.54293	0.652187
46	-1.21618	2.03521	-3.69396	-2.74605	-3.67678	-3.85686	-4.2521	-3.93798	-2.1022	-2.68569	-4.02542	-3.37641	-0.085947	-0.337513	0.374356	0.416515	0.496773	-0.201396	0.46149	0.698397	0.557085	0.461486	0.698397	-0.078905	1.35153	0.352919
47	-1.30206	2.00172	-3.76723	-2.85267	-3.89607	-3.9458	-4.19496	-3.94664	-2.11489	-2.77083	-4.01574	-3.37109	-0.111786	-0.305027	0.27985	0.4328	0.431743	-0.315343	0.318742	0.531306	0.394037	0.31874	0.531307	-0.158835	1.19656	0.082413
48	-1.36718	1.97389	-3.81956	-2.95457	-4.08502	-4.01691	-4.11534	-3.92599	-2.1145	-2.84253	-3.99909	-3.34758	-0.130092	-0.253214	0.208161	0.466185	0.386971	-0.401548	0.19315	0.396048	0.257187	0.193151	0.396048	-0.224888	1.07649	-0.154869
49	-1.41298	1.95162	-3.85287	-3.05355	-4.24309	-4.07083	-4.01751	-3.87935	-2.10234	-2.90402	-3.97576	-3.30734	-0.139379	-0.1852	0.158081	0.516487	0.362384	-0.462814	0.085315	0.289034	0.145195	0.085314	0.289032	-0.279906	0.988205	-0.356668
50	-1.44136	1.93458	-3.86937	-3.15096	-4.37148	-4.10848	-3.90559	-3.81033	-2.0798	-2.95845	-3.94573	-3.25168	-0.137844	-0.105273	0.127916	0.582735	0.357894	-0.502071	-0.00517	0.206193	0.0558134	-0.005171	0.206193	-0.326372	0.927414	-0.522997
51	-1.4545	1.92229	-3.87141	-3.24751	-4.47241	-4.13107	-3.78326	-3.72278	-2.04827	-3.00845	-3.90914	-3.18194	-0.123826	-0.017988	0.115589	0.663058	0.373496	-0.522096	-0.080034	0.143522	-0.0139036	-0.080035	0.143523	-0.366454	0.889126	-0.655678
52	-1.4547	1.91418	-3.8613	-3.34335	-4.5486	-4.14023	-3.6536	-3.62072	-2.009	-3.05578	-3.86631	-3.09984	-0.095807	0.072747	0.118775	0.754822	0.409182	-0.525526	-0.142244	0.097641	-0.0672688	-0.142245	0.097642	-0.402077	0.868348	-0.758012
53	-1.44412	1.90978	-3.8411	-3.438	-4.60263	-4.13781	-3.51896	-3.50812	-1.9629	-3.10098	-3.81804	-3.00768	-0.052333	0.164534	0.135098	0.85501	0.464574	-0.514823	-0.195277	0.066008	-0.107578	-0.195277	0.066008	-0.434817	0.86053	-0.834333
54	-1.4246	1.90878	-3.81257	-3.53072	-4.63665	-4.12562	-3.38106	-3.38878	-1.91059	-3.14335	-3.76561	-2.90845	0.007669	0.256795	0.162433	0.960796	0.538677	-0.492228	-0.242115	0.047033	-0.137664	-0.242119	0.047033	-0.465696	0.861986	-0.889524
55	-1.39748	1.91106	-3.7771	-3.62066	-4.65239	-4.10528	-3.24121	-3.26597	-1.85256	-3.18122	-3.71048	-2.80563	0.08445	0.350073	0.199235	1.07018	0.629761	-0.459681	-0.283964	0.039878	-0.159505	-0.283968	0.039879	-0.494949	0.870109	-0.928595
56	-1.36368	1.91662	-3.73586	-3.70709	-4.65132	-4.07807	-3.10053	-3.14231	-1.78932	-3.21237	-3.65373	-2.70271	0.177124	0.445106	0.244634	1.18225	0.735345	-0.418409	-0.320174	0.044156	-0.174177	-0.320172	0.044157	-0.521922	0.8832	-0.956147
57	-1.32377	1.92542	-3.68988	-3.78923	-4.63517	-4.04513	-2.9601	-3.01974	-1.72152	-3.23507	-3.59557	-2.60281	0.283609	0.542248	0.298231	1.29686	0.852322	-0.369014	-0.348664	0.059648	-0.181916	-0.348657	0.059648	-0.545043	0.900336	-0.975864
58	-1.27823	1.93738	-3.64013	-3.86629	-4.60616	-4.0075	-2.82111	-2.89958	-1.65012	-3.24869	-3.53569	-2.50854	0.400858	0.641472	0.359761	1.41411	0.977328	-0.311843	-0.366729	0.085936	-0.182425	-0.366724	0.085936	-0.562087	0.921144	-0.990395
59	-1.2276	1.95236	-3.5877	-3.93741	-4.56723	-3.96637	-2.68482	-2.78268	-1.57622	-3.25407	-3.47345	-2.42174	0.525442	0.742741	0.428786	1.53399	1.10739	-0.247406	-0.372272	0.122234	-0.175263	-0.372271	0.122234	-0.57051	0.9455	-1.00127
60	-1.17248	1.97019	-3.53372	-4.00188	-4.52167	-3.92298	-2.5525	-2.66954	-1.50071	-3.25316	-3.40794	-2.34302	0.654288	0.846273	0.504607	1.65621	1.24042	-0.176591	-0.364411	0.167406	-0.160091	-0.36441	0.167405	-0.567764	0.973355	-1.00904
61	-1.11346	1.99063	-3.47926	-4.05917	-4.47269	-3.87858	-2.42539	-2.56048	-1.42404	-3.24809	-3.33798	-2.27173	0.784922	0.952675	0.58634	1.78025	1.37549	-0.100394	-0.34367	0.220023	-0.136873	-0.343671	0.220023	-0.551842	1.00457	-1.01345
62	-1.05109	2.01333	-3.42529	-4.10904	-4.42293	-3.83427	-2.30459	-2.45563	-1.34611	-3.2406	-3.26194	-2.20609	0.915291	1.06278	0.672998	1.90527	1.51252	-0.019505	-0.311787	0.278493	-0.105934	-0.311787	0.278494	-0.521828	1.03901	-1.01356
63	-0.985755	2.03775	-3.37246	-4.15134	-4.37413	-3.79097	-2.19098	-2.35489	-1.26634	-3.23137	-3.17752	-2.14359	1.04343	1.17735	0.763619	2.03014	1.652	0.065786	-0.271048	0.341214	-0.0678352	-0.271048	0.341214	-0.47801	1.07662	-1.00795
64	-0.917699	2.06322	-3.32111	-4.18594	-4.32732	-3.7493	-2.08513	-2.25787	-1.18379	-3.22021	-3.08144	-2.08148	1.16733	1.29685	0.857367	2.15367	1.79463	0.155516	-0.223741	0.406758	-0.023262	-0.223745	0.406758	-0.421843	1.11759	-0.995071
65	-0.846918	2.08903	-3.27127	-4.21263	-4.28293	-3.70947	-1.98728	-2.16403	-1.0973	-3.20618	-2.97005	-2.01701	1.28531	1.42144	0.953646	2.27477	1.94104	0.249919	-0.171686	0.474184	0.0272496	-0.171688	0.474184	-0.355057	1.16235	-0.97354
66	-0.773151	2.1146	-3.22265	-4.23115	-4.24098	-3.67116	-1.89721	-2.07274	-1.00561	-3.18776	-2.84032	-1.9477	1.39649	1.55124	1.05221	2.39301	2.09155	0.349189	-0.115748	0.543053	0.083442	-0.115745	0.543052	-0.279152	1.21155	-0.942494
67	-0.695872	2.1396	-3.17464	-4.24119	-4.20101	-3.63363	-1.8142	-1.98319	-0.907529	-3.16311	-2.69067	-1.87139	1.50089	1.68663	1.15319	2.50877	2.24599	0.453345	-0.055509	0.613373	0.14549	-0.055504	0.613371	-0.194985	1.26619	-0.90162
68	-0.614316	2.16388	-3.12627	-4.2424	-4.16209	-3.59584	-1.73696	-1.89404	-0.802106	-3.13028	-2.52128	-1.78635	1.59939	1.82799	1.257	2.62286	2.40371	0.562072	0.01076	0.685581	0.21411	0.010761	0.685581	-0.102743	1.32783	-0.850883
69	-0.527539	2.18739	-3.0762	-4.23433	-4.12288	-3.5566	-1.66368	-1.80349	-0.688783	-3.08737	-2.33401	-1.69152	1.69334	1.97565	1.36419	2.73596	2.56364	0.674673	0.085907	0.760751	0.290634	0.085907	0.760751	-0.001999	1.39873	-0.790215
70	-0.434482	2.21012	-3.02287	-4.21629	-4.08174	-3.51462	-1.59208	-1.7096	-0.567388	-3.03277	-2.13171	-1.58643	1.78448	2.1295	1.47537	2.84837	2.72443	0.79018	0.173286	0.840584	0.376958	0.173287	0.840584	0.108257	1.48184	-0.719179
71	-0.334051	2.23199	-2.96468	-4.18723	-4.03686	-3.46845	-1.51984	-1.611	-0.438037	-2.96514	-1.91734	-1.47105	1.87477	2.28857	1.59119	2.96003	2.88485	0.907612	0.276109	0.927363	0.475316	0.276111	0.927362	0.229447	1.5806	-0.636936
72	-0.225113	2.25286	-2.90007	-4.14577	-3.98614	-3.4166	-1.44469	-1.50715	-0.300928	-2.88337	-1.69301	-1.34537	1.96623	2.45088	1.71252	3.07092	3.04435	1.0265	0.397086	1.02375	0.588026	0.397087	1.02375	0.363092	1.69843	-0.542224
73	-0.106489	2.27257	-2.82759	-4.09048	-3.92719	-3.35756	-1.36454	-1.39818	-0.156102	-2.78648	-1.45989	-1.20915	2.0609	2.6141	1.8405	3.1814	3.20327	1.14721	0.538209	1.13238	0.71724	0.538212	1.13238	0.510581	1.83835	-0.433324
74	0.0229529	2.29103	-2.74584	-4.02014	-3.85722	-3.28982	-1.27746	-1.28456	-0.003429	-2.67367	-1.2188	-1.06208	2.16088	2.77652	1.97643	3.29212	3.3628	1.27104	0.700592	1.25561	0.864649	0.700595	1.25561	0.672883	2.00221	-0.308048
75	0.164116	2.30817	-2.65349	-3.93406	-3.77312	-3.21186	-1.18172	-1.1667	0.157024	-2.54452	-0.971169	-0.904047	2.26791	2.93694	2.12162	3.40365	3.52464	1.40025	0.884421	1.39512	1.03132	0.884422	1.39512	0.850686	2.19019	-0.16382
76	0.31744	2.32386	-2.5494	-3.83195	-3.67179	-3.12217	-1.07601	-1.04506	0.324516	-2.39928	-0.719599	-0.735365	2.38251	3.09431	2.27706	3.5163	3.69066	1.53774	1.08897	1.55164	1.21758	1.08897	1.55164	1.04445	2.40071	0.002122
77	0.482764	2.33786	-2.43274	-3.71389	-3.55037	-3.01923	-0.959757	-0.920448	0.497575	-2.23907	-0.467686	-0.556662	2.50389	3.2474	2.44328	3.6301	3.8627	1.68608	1.3127	1.72483	1.42294	1.3127	1.72483	1.25441	2.63064	0.192084
78	0.65939	2.34991	-2.30313	-3.58026	-3.40671	-2.90162	-0.833025	-0.794008	0.674435	-2.06576	-0.218738	-0.368702	2.63043	3.39494	2.6201	3.74507	4.04205	1.8467	1.55342	1.91323	1.64615	1.55342	1.91324	1.48049	2.87618	0.407434
79	0.846171	2.35975	-2.16056	-3.43185	-3.23963	-2.76818	-0.696482	-0.666667	0.853352	-1.88188	0.024841	-0.17246	2.76029	3.53596	2.80659	3.86148	4.22898	2.01961	1.80835	2.11456	1.8853	1.80834	2.11456	1.72211	3.13334	0.64814
80	1.04157	2.36718	-2.00535	-3.26976	-3.04916	-2.61824	-0.551186	-0.538397	1.03273	-1.69016	0.261119	0.030672	2.89169	3.67034	3.00112	3.97961	4.42245	2.20342	2.07411	2.32599	2.1378	2.07411	2.32599	1.97797	3.39826	0.912643
81	1.24359	2.37205	-1.83818	-3.09541	-2.83705	-2.45192	-0.39835	-0.408205	1.21111	-1.49321	0.487851	0.238634	3.02289	3.79939	3.20113	4.09932	4.6199	2.39545	2.34661	2.54436	2.40029	2.34661	2.54436	2.24573	3.66683	1.19793
82	1.44966	2.37417	-1.66023	-2.91037	-2.60677	-2.27028	-0.23907	-0.274651	1.387	-1.29331	0.702223	0.448519	3.15226	3.92532	3.40322	4.21978	4.8174	2.59159	2.62114	2.76619	2.66864	2.62115	2.76619	2.52184	3.93449	1.49954
83	1.65665	2.3732	-1.47327	-2.71631	-2.36322	-2.07526	-0.074548	-0.137012	1.55876	-1.09244	0.901483	0.656648	3.27799	4.05012	3.60327	4.33951	5.01002	2.78628	2.89256	2.98798	2.93784	2.89257	2.98798	2.80122	4.19599	1.81142
84	1.8608	2.36855	-1.27974	-2.51483	-2.11204	-1.8695	0.093576	0.004096	1.72438	-0.892303	1.08333	0.858731	3.39776	4.17435	3.7966	4.45622	5.19231	2.97302	3.15531	3.20615	3.20195	3.15531	3.20615	3.07719	4.44519	2.12592
85	2.05789	2.3592	-1.08241	-2.30718	-1.85843	-1.65567	0.262757	0.14644	1.88149	-0.694235	1.24616	1.05007	3.50873	4.29673	3.97815	4.56665	5.35847	3.14523	3.40333	3.41708	3.45432	3.40333	3.41707	3.34196	4.67534	2.43391
86	2.24342	2.34374	-0.884349	-2.09418	-1.60661	-1.43633	0.429195	0.286178	2.02754	-0.498886	1.38883	1.22582	3.6077	4.41421	4.14266	4.66635	5.50248	3.29725	3.63033	3.6169	3.68781	3.63033	3.6169	3.58723	4.87941	2.7252
87	2.41291	2.3206	-0.688737	-1.87642	-1.35959	-1.2138	0.58781	0.41832	2.1598	-0.306516	1.51035	1.38117	3.69155	4.52247	4.28508	4.75009	5.61858	3.42483	3.83019	3.80171	3.8955	3.83019	3.80171	3.80518	5.05074	2.98969
88	2.5622	2.28853	-0.499061	-1.65501	-1.11956	-0.990547	0.732343	0.537466	2.27562	-0.117494	1.60994	1.51142	3.7578	4.61642	4.4009	4.81259	5.70186	3.5248	3.99763	3.96763	4.07134	3.99763	3.96763	3.98924	5.18367	3.21853
89	2.6876	2.24678	-0.319075	-1.43195	-0.888132	-0.769317	0.855843	0.638185	2.37255	0.067164	1.68752	1.61243	3.80494	4.69069	4.48642	4.84935	5.74872	3.59481	4.12822	4.111	4.21051	4.12822	4.11101	4.13435	5.27383	3.40512
90	2.78592	2.19517	-0.152759	-1.21053	-0.666554	-0.55331	0.951464	0.715134	2.44859	0.245462	1.74387	1.68142	3.83219	4.74002	4.53852	4.85678	5.75683	3.63325	4.21794	4.22782	4.30932	4.21794	4.22782	4.23714	5.31844	3.54529
91	2.85425	2.13396	-0.0042782	-0.995152	-0.456138	-0.346237	1.01324	0.762895	2.50217	0.41448	1.78027	1.71738	3.83914	4.75958	4.55442	4.83231	5.72477	3.63935	4.26259	4.31309	4.36467	4.26259	4.31309	4.29565	5.31569	3.63635
92	2.88982	2.06371	0.122205	-0.791027	-0.258833	-0.152375	1.03711	0.776148	2.53199	0.570498	1.79739	1.72078	3.82567	4.7456	4.5316	4.77454	5.65203	3.61348	4.25755	4.36041	4.37347	4.25756	4.36041	4.30892	5.26427	3.67619
93	2.89001	1.98528	0.222787	-0.603853	-0.077747	0.023363	1.02155	0.750617	2.53681	0.709321	1.7945	1.69256	3.79182	4.69585	4.4682	4.68362	5.53944	3.55776	4.19799	4.36221	4.33226	4.19798	4.36221	4.27646	5.16244	3.66219
94	2.85256	1.89972	0.294204	-0.439173	0.082803	0.175601	0.967604	0.684183	2.51536	0.826844	1.76943	1.63283	3.73797	4.60972	4.36357	4.5618	5.38972	3.47657	4.07912	4.31062	4.23711	4.07912	4.31062	4.19735	5.00726	3.59122
95	2.77581	1.80827	0.334346	-0.301658	0.218146	0.299052	0.878688	0.577501	2.46648	0.919418	1.71849	1.54066	3.66541	4.48842	4.21854	4.41333	5.20785	3.37686	3.89665	4.19801	4.08388	3.89665	4.19801	4.0703	4.79465	3.45978
96	2.65897	1.71259	0.342319	-0.194512	0.32397	0.389031	0.759926	0.43318	2.3895	0.984151	1.63588	1.41537	3.57689	4.3352	4.03557	4.24414	5.00132	3.26784	3.64696	4.01759	3.86851	3.64696	4.01759	3.89377	4.51986	3.26439
97	2.50219	1.61519	0.318426	-0.119076	0.397183	0.44227	0.617149	0.254605	2.28465	1.01874	1.5144	1.2577	3.47657	4.15586	3.81844	4.06153	4.7801	3.1599	3.32741	3.76328	3.58723	3.3274	3.76328	3.66529	4.17869	3.00147
98	2.30723	1.52054	0.264383	-0.074558	0.436989	0.457993	0.456247	0.045243	2.15375	1.02209	1.3468	1.07052	3.36982	3.9595	3.57242	3.87378	4.55551	3.06341	2.93759	3.4318	3.23836	2.93759	3.4318	3.38356	3.76968	2.66919
99	2.0776	1.43577	0.183234	-0.058458	0.44485	0.438206	0.282422	-0.190848	2.0002	0.994821	1.1294	0.858419	3.26177	3.7566	3.30331	3.68814	4.33681	2.98568	2.48143	3.0245	2.82365	2.48143	3.0245	3.04833	3.29534	2.26868
100	1.81728	1.37258	0.0776024	-0.068867	0.42215	0.386525	0.098674	-0.45047	1.82898	0.938039	0.859894	0.625691	3.15952	3.56174	3.01862	3.51548	4.13608	2.93525	1.96373	2.54256	2.34392	1.96374	2.54256	2.65331	2.76033	1.79967
101	1.53783	1.34335	-0.0439668	-0.096612	0.379235	0.314691	-0.091239	-0.725909	1.64804	0.861387	0.5475	0.37957	3.06676	3.38498	2.72787	3.35956	3.95495	2.91132	1.40449	2.00904	1.81937	1.40449	2.00904	2.21439	2.18581	1.28312

## Sheet: SAAY
Sound side			TF1	C:\Users\xb00012\Documents\Data\27_15_150415 SP\27_15_150415_0013.c3d	C:\Users\xb00012\Documents\Data\27_15_150415 SP\27_15_150415_0015.c3d	C:\Users\xb00012\Documents\Data\27_15_150415 SP\27_15_150415_0019.c3d	C:\Users\xb00012\Documents\Data\27_15_150415 SP\27_15_150415_0021.c3d	C:\Users\xb00012\Documents\Data\27_15_150415 SP\27_15_150415_0012.c3d	TF2	C:\Users\xb00012\Documents\Data\37_26_130515 SP\37_26_130515_0016.c3d	C:\Users\xb00012\Documents\Data\37_26_130515 SP\37_26_130515_0017.c3d	C:\Users\xb00012\Documents\Data\37_26_130515 SP\37_26_130515_0019.c3d	C:\Users\xb00012\Documents\Data\37_26_130515 SP\37_26_130515_0020.c3d	C:\Users\xb00012\Documents\Data\37_26_130515 SP\37_26_130515_0013.c3d	TF3	C:\Users\xb00012\Documents\Data\39_28_200515 SP\39_28_200515_0011.c3d	C:\Users\xb00012\Documents\Data\39_28_200515 SP\39_28_200515_0013.c3d	C:\Users\xb00012\Documents\Data\39_28_200515 SP\39_28_200515_0015.c3d	C:\Users\xb00012\Documents\Data\39_28_200515 SP\39_28_200515_0017.c3d	C:\Users\xb00012\Documents\Data\39_28_200515 SP\39_28_200515_0010.c3d	TF5	C:\Users\xb00012\Documents\Data\45_34_230615 SP\45_34_230615_0010.c3d	C:\Users\xb00012\Documents\Data\45_34_230615 SP\45_34_230615_0011.c3d	C:\Users\xb00012\Documents\Data\45_34_230615 SP\45_34_230615_0012.c3d	C:\Users\xb00012\Documents\Data\45_34_230615 SP\45_34_230615_0015.c3d	C:\Users\xb00012\Documents\Data\45_34_230615 SP\45_34_230615_0016.c3d
Sagittal plane			Esprit	LANKLE_ANGLES_N	LANKLE_ANGLES_N	LANKLE_ANGLES_N	LANKLE_ANGLES_N	LANKLE_ANGLES_N	Esprit	RANKLE_ANGLES_N	RANKLE_ANGLES_N	RANKLE_ANGLES_N	RANKLE_ANGLES_N	RANKLE_ANGLES_N	Esprit	LANKLE_ANGLES_N	LANKLE_ANGLES_N	LANKLE_ANGLES_N	LANKLE_ANGLES_N	LANKLE_ANGLES_N	Esprit	RANKLE_ANGLES_N	RANKLE_ANGLES_N	RANKLE_ANGLES_N	RANKLE_ANGLES_N	RANKLE_ANGLES_N
Ankle Angle				LINK_MODEL_BASED	LINK_MODEL_BASED	LINK_MODEL_BASED	LINK_MODEL_BASED	LINK_MODEL_BASED		LINK_MODEL_BASED	LINK_MODEL_BASED	LINK_MODEL_BASED	LINK_MODEL_BASED	LINK_MODEL_BASED		LINK_MODEL_BASED	LINK_MODEL_BASED	LINK_MODEL_BASED	LINK_MODEL_BASED	LINK_MODEL_BASED		LINK_MODEL_BASED	LINK_MODEL_BASED	LINK_MODEL_BASED	LINK_MODEL_BASED	LINK_MODEL_BASED
101 points over stance phase				Original	Original	Original	Original	Original		Original	Original	Original	Original	Original		Original	Original	Original	Original	Original		Original	Original	Original	Original	Original
ITEM	Mean	SD	A2_L	1	1	1	1	1	A2_R	1	1	1	1	1	A2_L	1	1	1	1	1	A2_R	1	1	1	1	1
1	4.7265	4.94815	9.22355	8.11582	8.78635	11.5428	9.47937	8.19342	6.47838	10.8189	11.0086	9.16213	0.196374	1.20585	-0.58434	-6.67983	-2.58604	-1.31487	4.27406	3.38499	3.78843	3.51905	4.27405	3.38499	3.79492	3.96914
2	4.14837	4.94006	8.6009	7.71891	8.06206	11.3547	8.67526	7.19354	5.58754	9.73663	10.1443	8.21359	-0.460255	0.303432	-1.11174	-7.59204	-3.44064	-1.76621	4.15027	3.08989	3.51678	3.24419	4.15027	3.08989	3.53498	3.56455
3	3.39165	4.96587	7.83684	7.24777	7.23067	11.0399	7.65911	6.00675	4.45959	8.40956	9.02686	7.05952	-1.37292	-0.82507	-1.82641	-8.6707	-4.52156	-2.46315	3.87692	2.64647	3.09658	2.84096	3.87692	2.64647	3.12937	2.98916
4	2.44284	5.02408	6.91479	6.69599	6.29392	10.5737	6.39143	4.61887	3.09671	6.86687	7.64311	5.68959	-2.54827	-2.16774	-2.73642	-9.88232	-5.82655	-3.4136	3.41306	2.0273	2.4963	2.28607	3.41306	2.02729	2.5402	2.21489
5	1.33892	5.10675	5.86329	6.0852	5.30017	9.98634	4.88791	3.05685	1.5534	5.17083	6.02046	4.13579	-3.92289	-3.63718	-3.79903	-11.1505	-7.313	-4.56737	2.76772	1.26795	1.73802	1.59211	2.76772	1.26794	1.785	1.27735
6	0.121875	5.19977	4.71478	5.4348	4.28758	9.29648	3.18554	1.36953	-0.105591	3.40757	4.20374	2.4373	-5.42677	-5.14979	-4.9628	-12.3839	-8.90986	-5.86437	1.948	0.396113	0.841107	0.774361	1.948	0.396112	0.8745	0.212559
7	-1.13924	5.28657	3.52977	4.78019	3.31021	8.54255	1.37153	-0.355638	-1.78905	1.67918	2.27685	0.670754	-6.96478	-6.60726	-6.15052	-13.4691	-10.5158	-7.22165	0.990355	-0.536377	-0.147148	-0.125093	0.990353	-0.53638	-0.153666	-0.910954
8	-2.36571	5.35382	2.3829	4.1661	2.42459	7.77443	-0.438052	-2.01257	-3.40172	0.079915	0.34867	-1.06329	-8.44673	-7.92716	-7.2789	-14.2968	-12.0209	-8.55835	-0.048997	-1.46946	-1.16511	-1.04863	-0.049004	-1.46946	-1.24594	-2.01253
9	-3.48245	5.3933	1.34926	3.63744	1.68025	7.04561	-2.12046	-3.49656	-4.85674	-1.31955	-1.46332	-2.65444	-9.79758	-9.04881	-8.27277	-14.7838	-13.3233	-9.80433	-1.10483	-2.34762	-2.14956	-1.93495	-1.10485	-2.34762	-2.34307	-3.0173
10	-4.43038	5.40178	0.489583	3.22817	1.11186	6.40525	-3.57178	-4.72558	-6.08617	-2.4751	-3.05561	-4.00664	-10.9617	-9.93184	-9.07696	-14.8924	-14.3418	-10.9052	-2.11613	-3.12932	-3.04798	-2.73387	-2.11614	-3.12932	-3.38962	-3.87095
11	-5.17363	5.37846	-0.159733	2.95311	0.734231	5.88657	-4.72119	-5.65138	-7.04457	-3.36293	-4.35337	-5.05694	-11.8986	-10.551	-9.66237	-14.6358	-15.0228	-11.8204	-3.03875	-3.79402	-3.82783	-3.41477	-3.03875	-3.79402	-4.34429	-4.54735
12	-5.69968	5.32393	-0.587808	2.80717	0.544465	5.5027	-5.53375	-6.25962	-7.70865	-3.97243	-5.31446	-5.78123	-12.5804	-10.8947	-10.0253	-14.0692	-15.3461	-12.5217	-3.851	-4.33865	-4.47691	-3.96729	-3.85101	-4.33865	-5.18236	-5.04526
13	-6.01459	5.24137	-0.803634	2.77274	0.528936	5.24864	-6.0057	-6.56278	-8.07559	-4.30242	-5.92534	-6.18773	-12.9952	-10.9673	-10.1823	-13.2711	-15.3294	-12.9922	-4.54842	-4.77059	-4.99681	-4.39612	-4.54843	-4.77059	-5.89152	-5.37736
14	-6.13693	5.13785	-0.828801	2.82858	0.669504	5.1061	-6.15661	-6.59158	-8.16138	-4.36266	-6.19456	-6.30562	-13.1517	-10.7923	-10.1625	-12.3238	-15.0251	-13.2273	-5.13485	-5.10127	-5.39508	-4.71332	-5.13485	-5.10127	-6.466	-5.55997
15	-6.09198	5.02423	-0.690826	2.95624	0.947475	5.05092	-6.02161	-6.38716	-7.99883	-4.17958	-6.14749	-6.17492	-13.0801	-10.412	-9.99935	-11.2995	-14.5058	-13.2363	-5.61423	-5.34096	-5.67893	-4.93154	-5.61423	-5.34096	-6.9005	-5.60743
16	-5.90727	4.91301	-0.418533	3.14344	1.34487	5.05931	-5.6457	-5.99458	-7.63352	-3.80048	-5.8232	-5.83977	-12.8261	-9.8781	-9.72488	-10.2547	-13.8454	-13.0426	-5.98541	-5.49626	-5.85213	-5.06013	-5.98541	-5.49626	-7.18818	-5.53067
17	-5.60994	4.81489	-0.0400438	3.38436	1.8434	5.11141	-5.08024	-5.45915	-7.1176	-3.28969	-5.27225	-5.34451	-12.4398	-9.24176	-9.36616	-9.23156	-13.1059	-12.6812	-6.24209	-5.57011	-5.91594	-5.10484	-6.2421	-5.57011	-7.3235	-5.33917
18	-5.22576	4.73619	0.41758	3.67745	2.42359	5.19346	-4.38079	-4.82581	-6.50343	-2.71716	-4.55321	-4.73185	-11.9682	-8.5467	-8.94511	-8.26115	-12.331	-12.1931	-6.37682	-5.56345	-5.8721	-5.07007	-6.37682	-5.56345	-7.30625	-5.0439
19	-4.77906	4.67817	0.928342	4.02295	3.06482	5.29826	-3.60446	-4.13986	-5.83922	-2.14667	-3.72759	-4.0425	-11.4511	-7.8282	-8.47943	-7.36659	-11.5484	-11.6187	-6.38547	-5.47795	-5.72593	-4.96214	-6.38546	-5.47796	-7.14543	-4.65865
20	-4.29293	4.63831	1.46761	4.42053	3.7462	5.42372	-2.8062	-3.44619	-5.16699	-1.62823	-2.85447	-3.31577	-10.9213	-7.11515	-7.98431	-6.56323	-10.7751	-10.9935	-6.27104	-5.31868	-5.48804	-4.7906	-6.27104	-5.31869	-6.86007	-4.19978
21	-3.78876	4.61246	2.013	4.86739	4.44805	5.57096	-2.03493	-2.78646	-4.52123	-1.19414	-1.98633	-2.58921	-10.4047	-6.43178	-7.47343	-5.85748	-10.0226	-10.3476	-6.04522	-5.09429	-5.17338	-4.56697	-6.04522	-5.09429	-6.47551	-3.68492
22	-3.28505	4.59655	2.54544	5.35686	5.15313	5.74225	-1.33036	-2.19469	-3.92761	-0.857365	-1.16582	-1.89695	-9.92079	-5.79712	-6.95896	-5.24689	-9.29888	-9.70676	-5.72634	-4.81595	-4.79905	-4.30289	-5.72634	-4.81595	-6.01904	-3.13105
23	-2.7963	4.58765	3.0501	5.87858	5.8472	5.93922	-0.720723	-1.69376	-3.40184	-0.612427	-0.423468	-1.2667	-9.48277	-5.22384	-6.45127	-4.72271	-8.61027	-9.09151	-5.33607	-4.49578	-4.38218	-4.00912	-5.33607	-4.49578	-5.51594	-2.55397
24	-2.33256	4.58423	3.51699	6.41975	6.51889	6.16168	-0.221332	-1.29403	-2.94979	-0.439447	0.223743	-0.717048	-9.09842	-4.7178	-5.95868	-4.27289	-7.96213	-8.51624	-4.89644	-4.14572	-3.93875	-3.69566	-4.89644	-4.14573	-4.9873	-1.96863
25	-1.8999	4.58592	3.94065	6.96635	7.15913	6.40683	0.165642	-0.994681	-2.56923	-0.310906	0.771739	-0.256759	-8.77126	-4.27895	-5.48756	-3.88443	-7.35982	-7.98826	-4.4278	-3.77747	-3.48347	-3.37247	-4.4278	-3.77747	-4.45014	-1.38944
26	-1.50152	4.59276	4.31911	7.50394	7.76021	6.6686	0.449644	-0.78685	-2.25286	-0.199717	1.22673	0.113513	-8.50164	-3.9032	-5.04256	-3.54492	-6.80837	-7.50836	-3.94844	-3.40272	-3.02977	-3.04955	-3.94844	-3.40272	-3.91816	-0.829982
27	-1.13898	4.60433	4.65238	8.01786	8.31499	6.93758	0.648555	-0.657082	-1.99143	-0.085993	1.6016	0.398786	-8.28724	-3.58429	-4.6271	-3.24398	-6.31136	-7.07255	-3.47445	-3.03316	-2.58977	-2.73639	-3.47445	-3.03316	-3.40266	-0.302175
28	-0.813022	4.61927	4.94111	8.4933	8.81652	7.20198	0.784371	-0.590632	-1.77577	0.039913	1.91209	0.607568	-8.12333	-3.31506	-4.24358	-2.97412	-5.86945	-6.67499	-3.01954	-2.6798	-2.17385	-2.44104	-3.01954	-2.6798	-2.91343	0.18454
29	-0.524088	4.63502	5.1855	8.91573	9.25785	7.44942	0.878683	-0.574187	-1.59811	0.178422	2.17285	0.749882	-8.00339	-3.08833	-3.89359	-2.73091	-5.47985	-6.31069	-2.59471	-2.35181	-1.79014	-2.16912	-2.59471	-2.35181	-2.45857	0.623492
30	-0.272422	4.64825	5.38493	9.27213	9.6321	7.66895	0.949015	-0.59755	-1.45269	0.323968	2.39459	0.835643	-7.9202	-2.89745	-3.5779	-2.51239	-5.13687	-5.97679	-2.20762	-2.05581	-1.44403	-1.92323	-2.20762	-2.05581	-2.04413	1.01064
31	-0.0579649	4.65563	5.53855	9.5532	9.93356	7.85315	1.0069	-0.654059	-1.33572	0.468137	2.58311	0.873747	-7.8668	-2.73681	-3.29644	-2.31867	-4.83336	-5.67208	-1.86259	-1.79551	-1.13824	-1.70357	-1.8626	-1.79551	-1.67372	1.34417
32	0.11985	4.6548	5.64635	9.75558	10.1594	7.99886	1.05777	-0.739856	-1.24494	0.602168	2.74023	0.871781	-7.83678	-2.60211	-3.04866	-2.15144	-4.56245	-5.39602	-1.56136	-1.57205	-0.873344	-1.50884	-1.56136	-1.57205	-1.34855	1.62408
33	0.262145	4.6447	5.7097	9.8814	10.3106	8.10681	1.10214	-0.852488	-1.17893	0.718976	2.86552	0.835797	-7.82431	-2.49062	-2.83384	-2.01382	-4.31849	-5.14811	-1.30404	-1.38475	-0.648353	-1.3371	-1.30404	-1.38474	-1.06809	1.85221
34	0.370574	4.62544	5.73124	9.93588	10.3915	8.18072	1.13755	-0.989446	-1.13654	0.814828	2.95772	0.770232	-7.82431	-2.40116	-2.65119	-1.90962	-4.09727	-4.92778	-1.08969	-1.23161	-0.461214	-1.18635	-1.0897	-1.23161	-0.830563	2.03216
35	0.447246	4.59762	5.7143	9.92474	10.4072	8.22597	1.16065	-1.14705	-1.11659	0.889589	3.01561	0.678118	-7.83264	-2.33362	-2.4997	-1.84245	-3.89568	-4.73425	-0.916344	-1.10975	-0.309029	-1.05467	-0.916351	-1.10975	-0.633418	2.16905
36	0.494657	4.56177	5.66226	9.85277	10.3614	8.24806	1.16898	-1.31987	-1.11766	0.945639	3.03895	0.56148	-7.84625	-2.28812	-2.37776	-1.81453	-3.71187	-4.5662	-0.780571	-1.01561	-0.188218	-0.940244	-0.780574	-1.01561	-0.474001	2.26934
37	0.515567	4.51811	5.57846	9.72447	10.2552	8.25156	1.16203	-1.50097	-1.13819	0.985758	3.02896	0.421942	-7.8633	-2.26429	-2.28302	-1.82569	-3.54592	-4.42058	-0.677575	-0.945341	-0.094984	-0.84153	-0.677573	-0.945344	-0.350284	2.33981
38	0.512739	4.46649	5.46583	9.54457	10.0871	8.23924	1.14115	-1.68293	-1.17661	1.01115	2.98836	0.261273	-7.88286	-2.26099	-2.21243	-1.87279	-3.40011	-4.29221	-0.601698	-0.895322	-0.0258304	-0.757801	-0.6017	-0.895324	-0.26123	2.3869
39	0.488756	4.40644	5.3267	9.31796	9.85393	8.21138	1.10929	-1.85906	-1.23127	1.02131	2.92109	0.081665	-7.90427	-2.27615	-2.16243	-1.94996	-3.27781	-4.17456	-0.547239	-0.862566	0.0220222	-0.689553	-0.547242	-0.862568	-0.206689	2.41616
40	0.446034	4.33741	5.16319	9.04944	9.55395	8.16585	1.07069	-2.02401	-1.3001	1.01486	2.83191	-0.114147	-7.92633	-2.30678	-2.12944	-2.04948	-3.18234	-4.06114	-0.509033	-0.845195	0.0504834	-0.638427	-0.509034	-0.845197	-0.186796	2.43187
41	0.386921	4.25913	4.97768	8.74383	9.18903	8.09876	1.03062	-2.17382	-1.38053	0.990381	2.72575	-0.322616	-7.94697	-2.34919	-2.1103	-2.16354	-3.11613	-3.94652	-0.482769	-0.842529	0.0608272	-0.606378	-0.482771	-0.842533	-0.201122	2.43694
42	0.313738	4.17172	4.77301	8.40532	8.76581	8.00526	0.994584	-2.30595	-1.46966	0.947003	2.60723	-0.539362	-7.9636	-2.39959	-2.10262	-2.28635	-3.08033	-3.82674	-0.465043	-0.854655	0.0542344	-0.594308	-0.465045	-0.854661	-0.248018	2.4332
43	0.228719	4.07583	4.55207	8.03694	8.29492	7.88065	0.967151	-2.41932	-1.56448	0.885283	2.48027	-0.759634	-7.97373	-2.45457	-2.10493	-2.41549	-3.07468	-3.69948	-0.453182	-0.881793	0.0322066	-0.601413	-0.453183	-0.881795	-0.324508	2.42193
44	0.133909	3.97252	4.31748	7.64059	7.78873	7.72133	0.951113	-2.5144	-1.66218	0.807075	2.34814	-0.979091	-7.97547	-2.51155	-2.11644	-2.55156	-3.09752	-3.56464	-0.444994	-0.923496	-0.0032164	-0.625219	-0.444996	-0.923498	-0.426669	2.4043
45	0.0311622	3.86316	4.07136	7.21787	7.25935	7.52539	0.947112	-2.59292	-1.76062	0.714226	2.21354	-1.19428	-7.96769	-2.56888	-2.13671	-2.69625	-3.14585	-3.42521	-0.438353	-0.977887	-0.0493882	-0.662136	-0.438355	-0.977889	-0.550229	2.38167
46	-0.0777207	3.74929	3.81562	6.77078	6.71761	7.2928	0.953871	-2.65695	-1.85837	0.607183	2.07852	-1.40239	-7.94975	-2.62544	-2.16499	-2.85009	-3.21517	-3.28745	-0.430891	-1.04133	-0.103147	-0.70813	-0.430893	-1.04133	-0.690985	2.35561
47	-0.190691	3.63236	3.55222	6.30221	6.1727	7.02548	0.968776	-2.70806	-1.95438	0.485679	1.94459	-1.60072	-7.92134	-2.68011	-2.1997	-3.01096	-3.29958	-3.15956	-0.419885	-1.1085	-0.160907	-0.75917	-0.419887	-1.1085	-0.844779	2.3278
48	-0.30521	3.51361	3.28333	5.81624	5.63232	6.72652	0.988647	-2.7471	-2.04724	0.350731	1.81292	-1.78645	-7.88224	-2.73118	-2.23807	-3.17393	-3.39199	-3.04919	-0.402415	-1.17284	-0.218852	-0.811779	-0.402417	-1.17284	-1.0072	2.29997
49	-0.418275	3.39404	3.01156	5.31836	5.10345	6.39977	1.01078	-2.77459	-2.13503	0.20605	1.68422	-1.95695	-7.8319	-2.77657	-2.27639	-3.3321	-3.48481	-2.96165	-0.375889	-1.22748	-0.273241	-0.863436	-0.37589	-1.22749	-1.17319	2.2738
50	-0.526705	3.27466	2.74012	4.81541	4.59297	6.04965	1.03405	-2.79148	-2.21557	0.057851	1.55845	-2.11047	-7.76913	-2.81456	-2.31069	-3.47824	-3.57139	-2.89932	-0.338289	-1.26619	-0.320683	-0.912743	-0.33829	-1.26619	-1.33719	2.251
51	-0.627481	3.15672	2.47285	4.31543	4.10779	5.68141	1.05907	-2.79947	-2.2869	-0.08627	1.43508	-2.24674	-7.69205	-2.84454	-2.33755	-3.60642	-3.64721	-2.8619	-0.288201	-1.28401	-0.358318	-0.959204	-0.288203	-1.28402	-1.4933	2.23313
52	-0.717947	3.04178	2.21408	3.82744	3.6545	5.30137	1.08755	-2.80044	-2.34761	-0.218779	1.31367	-2.36703	-7.59866	-2.86724	-2.35435	-3.71259	-3.71029	-2.84642	-0.224678	-1.27779	-0.383909	-1.0026	-0.224679	-1.27779	-1.63573	2.22125
53	-0.795718	2.93163	1.96851	3.36122	3.23884	4.91677	1.12131	-2.7956	-2.39668	-0.333627	1.19526	-2.47332	-7.48754	-2.88418	-2.35897	-3.79383	-3.76044	-2.84751	-0.146935	-1.24613	-0.395729	-1.04217	-0.146937	-1.24613	-1.75936	2.21596
54	-0.858507	2.82812	1.7409	2.92666	2.8655	4.53544	1.16146	-2.78455	-2.43306	-0.427209	1.08384	-2.56694	-7.35843	-2.89654	-2.34953	-3.84775	-3.79845	-2.85843	-0.053915	-1.1891	-0.392347	-1.07606	-0.053918	-1.1891	-1.86039	2.21773
55	-0.904085	2.73301	1.53585	2.53259	2.5383	4.16537	1.20816	-2.76519	-2.45526	-0.49802	0.98588	-2.64751	-7.2121	-2.90455	-2.32455	-3.87294	-3.82556	-2.87248	0.055902	-1.10766	-0.372377	-1.10106	0.055898	-1.10766	-1.9367	2.22763
56	-0.930438	2.64787	1.35741	2.1858	2.26051	3.81437	1.26089	-2.73451	-2.46154	-0.545108	0.907867	-2.71293	-7.04972	-2.90779	-2.28326	-3.8697	-3.84315	-2.88471	0.184408	-1.00316	-0.334363	-1.11281	0.184407	-1.00316	-1.98778	2.24752
57	-0.936045	2.57416	1.20893	1.89091	2.03505	3.48978	1.31892	-2.69	-2.45034	-0.566915	0.854548	-2.76078	-6.87254	-2.906	-2.22595	-3.84026	-3.85291	-2.89314	0.333534	-0.876968	-0.276826	-1.10655	0.333534	-0.87697	-2.014	2.27986
58	-0.92005	2.51331	1.09281	1.65073	1.86406	3.19825	1.38161	-2.63062	-2.42082	-0.561425	0.829032	-2.7899	-6.68207	-2.89975	-2.15382	-3.78848	-3.85658	-2.89852	0.504871	-0.730401	-0.198361	-1.07823	0.504868	-0.730403	-2.01544	2.3274
59	-0.882255	2.46659	1.0104	1.46669	1.74839	2.94538	1.44844	-2.5569	-2.37324	-0.527604	0.833298	-2.80129	-6.48044	-2.89018	-2.06838	-3.71899	-3.85468	-2.9028	0.699306	-0.564721	-0.0977982	-1.0254	0.699301	-0.564723	-1.99142	2.39325
60	-0.822965	2.43479	0.962007	1.33909	1.68704	2.73553	1.51909	-2.47071	-2.30895	-0.466923	0.868052	-2.79757	-6.26988	-2.87843	-1.97069	-3.63617	-3.84532	-2.90756	0.916768	-0.38119	0.0257744	-0.947152	0.916767	-0.381191	-1.94059	2.48104
61	-0.742974	2.41787	0.946811	1.26716	1.6769	2.57158	1.59301	-2.37459	-2.23027	-0.384016	0.931875	-2.78169	-6.05205	-2.86548	-1.86125	-3.54329	-3.82445	-2.91347	1.15613	-0.181186	0.172815	-0.843627	1.15613	-0.181189	-1.86169	2.59445
62	-0.643672	2.4149	0.96291	1.24912	1.71298	2.45495	1.66885	-2.27135	-2.14024	-0.285873	1.02063	-2.75621	-5.82777	-2.852	-1.74028	-3.4425	-3.78734	-2.92029	1.41526	0.03348	0.342925	-0.715726	1.41526	0.033477	-1.75442	2.73604
63	-0.527151	2.4242	1.00733	1.28191	1.78876	2.3857	1.74414	-2.16385	-2.04236	-0.18033	1.12747	-2.72357	-5.59705	-2.83831	-1.60818	-3.33501	-3.73037	-2.92734	1.69127	0.260547	0.534602	-0.565131	1.69126	0.260546	-1.61982	2.90615
64	-0.396239	2.44372	1.07595	1.36096	1.89658	2.36252	1.8152	-2.05554	-1.94025	-0.074139	1.24348	-2.68672	-5.35926	-2.82462	-1.46591	-3.22122	-3.65241	-2.9343	1.98092	0.49745	0.745261	-0.394241	1.98091	0.497449	-1.4602	3.10238
65	-0.254429	2.47142	1.16338	1.47992	2.02801	2.38274	1.8773	-1.95108	-1.83747	0.02768	1.35888	-2.64915	-5.11335	-2.81139	-1.31513	-3.10114	-3.55506	-2.94203	2.28106	0.741532	0.9715	-0.206247	2.28106	0.74153	-1.27885	3.32
66	-0.10565	2.50569	1.26333	1.63079	2.17427	2.44247	1.92512	-1.85602	-1.73736	0.121268	1.46449	-2.61454	-4.85839	-2.7996	-1.15809	-2.9754	-3.44207	-2.95229	2.58914	0.990193	1.20952	-0.005054	2.58913	0.99019	-1.0796	3.55292
67	0.0460851	2.54559	1.3693	1.80434	2.32698	2.53715	1.9536	-1.77556	-1.64311	0.202709	1.55322	-2.5865	-4.59435	-2.79064	-0.997354	-2.84588	-3.31874	-2.96652	2.90335	1.24102	1.4555	0.205032	2.90334	1.24102	-0.86676	3.79488
68	0.196955	2.59076	1.47521	1.99075	2.4786	2.66172	1.95863	-1.71366	-1.55764	0.267965	1.62073	-2.56863	-4.32228	-2.78598	-0.835537	-2.71521	-3.19172	-2.9848	3.22218	1.49186	1.70579	0.419855	3.22218	1.49186	-0.645087	4.04015
69	0.343483	2.64113	1.5756	2.18018	2.62253	2.81097	1.93744	-1.67311	-1.4833	0.313804	1.66508	-2.56458	-4.04393	-2.78686	-0.675194	-2.58608	-3.06853	-3.0057	3.54362	1.74072	1.95682	0.635998	3.54361	1.74072	-0.41978	4.28355
70	0.482462	2.69657	1.6657	2.36334	2.75323	2.97979	1.88858	-1.65644	-1.42185	0.338315	1.68525	-2.57757	-3.76123	-2.79399	-0.518939	-2.4612	-2.95656	-3.02682	3.8647	1.98518	2.20493	0.850887	3.8647	1.98518	-0.196109	4.52
71	0.6109	2.75678	1.74124	2.53195	2.86627	3.16308	1.81145	-1.66652	-1.37473	0.339429	1.68028	-2.6099	-3.47582	-2.80763	-0.369539	-2.3441	-2.8622	-3.04556	4.18189	2.22228	2.44662	1.06306	4.18189	2.22228	0.021371	4.74451
72	0.726015	2.82143	1.79855	2.6791	2.95811	3.35594	1.70583	-1.70623	-1.34329	0.313211	1.64964	-2.66288	-3.18866	-2.82777	-0.230009	-2.23961	-2.7904	-3.06014	4.49165	2.44846	2.67881	1.27232	4.49165	2.44846	0.2291	4.95251
73	0.825284	2.89031	1.83472	2.79947	3.02623	3.55383	1.57179	-1.77774	-1.32897	0.253501	1.59319	-2.73742	-2.9	-2.85412	-0.103507	-2.15358	-2.74465	-3.06998	4.79084	2.65983	2.8989	1.47947	4.79084	2.65983	0.424305	5.14003
74	0.906431	2.96341	1.84769	2.88949	3.06897	3.75279	1.40991	-1.88268	-1.33334	0.153432	1.50978	-2.83414	-2.60955	-2.88624	0.0068538	-2.09193	-2.72746	-3.07552	5.07674	2.85244	3.10452	1.68549	5.07674	2.85243	0.604292	5.30364
75	0.967231	3.04082	1.83608	2.9468	3.08534	3.94958	1.22114	-2.02247	-1.35826	0.007158	1.39589	-2.9538	-2.31685	-2.92368	0.0981032	-2.06026	-2.74071	-3.07752	5.34669	3.02232	3.293	1.89003	5.34669	3.02232	0.765874	5.44008
76	1.0053	3.12264	1.79871	2.96989	3.07442	4.14163	1.00602	-2.19842	-1.40576	-0.188689	1.24568	-3.09797	-2.02178	-2.96603	0.167324	-2.06377	-2.78606	-3.07668	5.59762	3.16551	3.46093	2.09072	5.59762	3.16551	0.905125	5.54566
77	1.01787	3.20902	1.73406	2.95748	3.03432	4.32678	0.763622	-2.4119	-1.47809	-0.434864	1.05258	-3.2696	-1.72562	-3.01297	0.211408	-2.1074	-2.86568	-3.07369	5.82596	3.27785	3.60412	2.28339	5.82596	3.27785	1.01732	5.61606
78	1.00145	3.30019	1.63971	2.90789	2.96139	4.5028	0.491427	-2.66496	-1.57815	-0.730998	0.810164	-3.47325	-1.43228	-3.0644	0.226724	-2.19631	-2.98289	-3.06913	6.02722	3.35473	3.71753	2.46235	6.02722	3.35473	1.09699	5.64635
79	0.951352	3.39637	1.51184	2.81828	2.84945	4.66698	0.185422	-2.96092	-1.71013	-1.07687	0.511914	-3.71523	-1.14921	-3.12125	0.208693	-2.33637	-3.1424	-3.06357	6.19521	3.39058	3.795	2.62045	6.19521	3.39058	1.13783	5.63096
80	0.861224	3.4976	1.34479	2.68358	2.68947	4.81565	-0.159676	-3.30507	-1.87992	-1.47326	0.151175	-4.00376	-0.887569	-3.18617	0.151243	-2.53439	-3.35003	-3.05856	6.32099	3.37821	3.82878	2.74864	6.32098	3.37821	1.13223	5.56382
81	0.722836	3.60369	1.13088	2.49572	2.46953	4.94416	-0.550004	-3.70499	-2.09505	-1.92306	-0.278413	-4.34885	-0.661108	-3.26381	0.046425	-2.79817	-3.61232	-3.05836	6.39274	3.30823	3.80908	2.83563	6.39274	3.30823	1.07065	5.43816
82	0.525997	3.71417	0.860576	2.24312	2.17534	5.0467	-0.991769	-4.17051	-2.36471	-2.43284	-0.782921	-4.76164	-0.484999	-3.36117	-0.115767	-3.13651	-3.93644	-3.07066	6.39606	3.16872	3.72389	2.86758	6.39606	3.16872	0.941068	5.24603
83	0.258627	3.82833	0.522634	1.91078	1.79095	5.11598	-1.49117	-4.71336	-2.69987	-3.01375	-1.36851	-5.25372	-0.375215	-3.48818	-0.347259	-3.55909	-4.33054	-3.10641	6.314	2.94573	3.55901	2.82823	6.314	2.94573	0.729362	4.9777
84	-0.0930279	3.94509	0.104333	1.48068	1.29947	5.14314	-2.05559	-5.34603	-3.11307	-3.68053	-2.04161	-5.83646	-0.348652	-3.65809	-0.661588	-4.07587	-4.80379	-3.17922	6.127	2.62393	3.29821	2.69935	6.127	2.62393	0.419711	4.62108
85	-0.543961	4.06294	-0.408215	0.932928	0.683984	5.11771	-2.69444	-6.08127	-3.61787	-4.44981	-2.80934	-6.52034	-0.423332	-3.88655	-1.07337	-4.69656	-5.36566	-3.30479	5.81303	2.18712	2.92361	2.46141	5.81303	2.18712	-0.005026	4.16153
86	-1.10983	4.17995	-1.0296	0.247059	-0.071719	5.02786	-3.41937	-6.93183	-4.22835	-5.33864	-3.67984	-7.31428	-0.618406	-4.19059	-1.59754	-5.43033	-6.02508	-3.4999	5.34864	1.61896	2.41616	2.09402	5.34864	1.61896	-0.562927	3.58209
87	-1.80619	4.294	-1.77424	-0.596441	-0.981865	4.86053	-4.24369	-7.90973	-4.95831	-6.36209	-4.66211	-8.22528	-0.953911	-4.58818	-2.24868	-6.28541	-6.79073	-3.7814	4.71027	0.903859	1.75647	1.57607	4.71027	0.903856	-1.27198	2.86412
88	-2.64746	4.40277	-2.65511	-1.61406	-2.05711	4.6017	-5.18136	-9.02471	-5.82005	-7.53019	-5.76488	-9.25722	-1.45001	-5.09799	-3.04058	-7.269	-7.67162	-4.16629	3.87585	0.028152	0.925924	0.886198	3.87585	0.028151	-2.149	1.98843
89	-3.64558	4.50385	-3.68208	-2.81652	-3.30241	4.23652	-6.24591	-10.2821	-6.82303	-8.84573	-6.9952	-10.4094	-2.12551	-5.73928	-3.98552	-8.38775	-8.67689	-4.6716	2.8273	-1.01866	-0.091704	0.004252	2.82729	-1.01866	-3.20849	0.937081
90	-4.80849	4.59463	-4.86012	-4.20668	-4.71476	3.74951	-7.44856	-11.6801	-7.9722	-10.3024	-8.35636	-11.6749	-2.99584	-6.53149	-5.09341	-9.64852	-9.81555	-5.31397	1.55352	-2.24253	-1.30823	-1.08625	1.55352	-2.24254	-4.46108	-0.304814
91	-6.13828	4.67194	-6.18779	-5.77872	-6.28301	3.12526	-8.79503	-13.2074	-9.26589	-11.8824	-9.84491	-13.0381	-4.0707	-7.49336	-6.37078	-11.0584	-11.097	-6.10864	0.053324	-3.6432	-2.72867	-2.39486	0.05332	-3.6432	-5.91144	-1.74716
92	-7.62938	4.73153	-7.6559	-7.51805	-7.98848	2.34943	-10.2818	-14.8406	-10.6934	-13.5541	-11.4466	-14.4734	-5.35188	-8.6411	-7.81941	-12.6229	-12.5312	-7.06824	-1.66225	-5.21253	-4.34881	-3.92069	-1.66225	-5.21253	-7.55567	-3.39291
93	-9.26684	4.76772	-9.24637	-9.40085	-9.80564	1.40955	-11.8927	-16.5422	-12.2336	-15.2737	-13.1336	-15.9442	-6.83155	-9.98489	-9.43433	-14.343	-14.1261	-8.20141	-3.56811	-6.93304	-6.15309	-5.64959	-3.56811	-6.93304	-9.3789	-5.23583
94	-11.0253	4.77399	-10.9315	-11.3927	-11.7017	0.295997	-13.5968	-18.2623	-13.8548	-16.9889	-14.865	-17.4042	-8.49086	-11.5252	-11.2017	-16.2124	-15.8833	-9.51156	-5.62465	-8.77675	-8.11293	-7.55225	-5.62465	-8.77675	-11.3532	-7.25779
95	-12.8687	4.74449	-12.6743	-13.4478	-13.6359	-0.996565	-15.3485	-19.9426	-15.517	-18.6456	-16.591	-18.8005	-10.2986	-13.2493	-13.0973	-18.2139	-17.7933	-10.9952	-7.7788	-10.7054	-10.1862	-9.58347	-7.77881	-10.7054	-13.4366	-9.42676
96	-14.7525	4.67554	-14.4303	-15.5116	-15.5617	-2.46793	-17.0892	-21.5212	-17.1738	-20.1932	-18.258	-20.0788	-12.2102	-15.129	-15.086	-20.3167	-19.8317	-12.639	-9.96812	-12.6746	-12.32	-11.684	-9.96812	-12.6746	-15.5762	-11.6971
97	-16.6255	4.56808	-16.1507	-17.5226	-17.4272	-4.11094	-18.7535	-22.9392	-18.7771	-21.5903	-19.8159	-21.1895	-14.1692	-17.1207	-17.1221	-22.4757	-21.9588	-14.4181	-12.1234	-14.6345	-14.4523	-13.7849	-12.1234	-14.6345	-17.7086	-14.01
98	-18.4309	4.42836	-17.783	-19.415	-19.1767	-5.91002	-20.271	-24.1421	-20.277	-22.8076	-21.218	-22.0899	-16.1064	-19.1631	-19.1491	-24.6289	-24.119	-16.2916	-14.1718	-16.5341	-16.5145	-15.8076	-14.1718	-16.5341	-19.7644	-16.2947
99	-20.1209	4.26803	-19.2862	-21.139	-20.7679	-7.83985	-21.5895	-25.0947	-21.6341	-23.8296	-22.4299	-22.7594	-17.9584	-21.1933	-21.1122	-26.7113	-26.2479	-18.2099	-16.0582	-18.3337	-18.4512	-17.688	-16.0582	-18.3337	-21.6867	-18.4892
100	-21.6207	4.10563	-20.5952	-22.6019	-22.1154	-9.86558	-22.6389	-25.7541	-22.7971	-24.6475	-23.41	-23.173	-19.6397	-23.1152	-22.9267	-28.635	-28.2639	-20.0954	-17.6836	-19.9554	-20.1638	-19.3239	-17.6836	-19.9554	-23.3693	-20.4869
101	-22.9116	3.95551	-21.7011	-23.8039	-23.2232	-11.9429	-23.414	-26.1217	-23.7487	-25.2606	-24.1456	-23.3497	-21.1123	-24.875	-24.5526	-30.34	-30.0934	-21.8809	-19.0493	-21.3995	-21.6438	-20.6924	-19.0493	-21.3995	-24.8131	-22.2646

## Sheet: PAAY
Prosthetic side			TF1	C:\Users\xb00012\Documents\Data\27_15_150415 SP\27_15_150415_0012.c3d	C:\Users\xb00012\Documents\Data\27_15_150415 SP\27_15_150415_0013.c3d	C:\Users\xb00012\Documents\Data\27_15_150415 SP\27_15_150415_0015.c3d	C:\Users\xb00012\Documents\Data\27_15_150415 SP\27_15_150415_0019.c3d	C:\Users\xb00012\Documents\Data\27_15_150415 SP\27_15_150415_0021.c3d	TF2	C:\Users\xb00012\Documents\Data\37_26_130515 SP\37_26_130515_0013.c3d	C:\Users\xb00012\Documents\Data\37_26_130515 SP\37_26_130515_0016.c3d	C:\Users\xb00012\Documents\Data\37_26_130515 SP\37_26_130515_0017.c3d	C:\Users\xb00012\Documents\Data\37_26_130515 SP\37_26_130515_0019.c3d	C:\Users\xb00012\Documents\Data\37_26_130515 SP\37_26_130515_0020.c3d	TF3	C:\Users\xb00012\Documents\Data\39_28_200515 SP\39_28_200515_0010.c3d	C:\Users\xb00012\Documents\Data\39_28_200515 SP\39_28_200515_0011.c3d	C:\Users\xb00012\Documents\Data\39_28_200515 SP\39_28_200515_0013.c3d	C:\Users\xb00012\Documents\Data\39_28_200515 SP\39_28_200515_0015.c3d	C:\Users\xb00012\Documents\Data\39_28_200515 SP\39_28_200515_0017.c3d	TF5	C:\Users\xb00012\Documents\Data\45_34_230615 SP\45_34_230615_0010.c3d	C:\Users\xb00012\Documents\Data\45_34_230615 SP\45_34_230615_0011.c3d	C:\Users\xb00012\Documents\Data\45_34_230615 SP\45_34_230615_0012.c3d	C:\Users\xb00012\Documents\Data\45_34_230615 SP\45_34_230615_0015.c3d	C:\Users\xb00012\Documents\Data\45_34_230615 SP\45_34_230615_0016.c3d
Sagittal plane			Esprit	RANKLE_ANGLES_N	RANKLE_ANGLES_N	RANKLE_ANGLES_N	RANKLE_ANGLES_N	RANKLE_ANGLES_N	Esprit	LANKLE_ANGLES_N	LANKLE_ANGLES_N	LANKLE_ANGLES_N	LANKLE_ANGLES_N	LANKLE_ANGLES_N	Esprit	RANKLE_ANGLES_N	RANKLE_ANGLES_N	RANKLE_ANGLES_N	RANKLE_ANGLES_N	RANKLE_ANGLES_N	Esprit	LANKLE_ANGLES_N	LANKLE_ANGLES_N	LANKLE_ANGLES_N	LANKLE_ANGLES_N	LANKLE_ANGLES_N
Ankle Angle				LINK_MODEL_BASED	LINK_MODEL_BASED	LINK_MODEL_BASED	LINK_MODEL_BASED	LINK_MODEL_BASED		LINK_MODEL_BASED	LINK_MODEL_BASED	LINK_MODEL_BASED	LINK_MODEL_BASED	LINK_MODEL_BASED		LINK_MODEL_BASED	LINK_MODEL_BASED	LINK_MODEL_BASED	LINK_MODEL_BASED	LINK_MODEL_BASED		LINK_MODEL_BASED	LINK_MODEL_BASED	LINK_MODEL_BASED	LINK_MODEL_BASED	LINK_MODEL_BASED
101 points over stance phase				Original	Original	Original	Original	Original		Original	Original	Original	Original	Original		Original	Original	Original	Original	Original		Original	Original	Original	Original	Original
ITEM	Mean	SD	A2_R	1	1	1	1	1	A2_L	1	1	1	1	1	A2_R	1	1	1	1	1	A2_L	1	1	1	1	1
1	-3.22737	0.725146	-3.05381	-2.89062	-3.06132	-3.21183	-3.50566	-2.59959	-2.37782	-3.01364	-1.37494	-1.68722	-2.8923	-2.921	-3.75302	-3.42439	-3.4224	-3.94067	-3.90705	-4.07058	-3.72483	-3.90705	-4.07058	-3.60929	-3.71313	-3.32409
2	-3.65087	0.664886	-3.54515	-3.29889	-3.50074	-3.65333	-4.11912	-3.15365	-2.84083	-3.47197	-2.02987	-2.29804	-3.18101	-3.22325	-4.12291	-3.73785	-3.79649	-4.35978	-4.24484	-4.47559	-4.09458	-4.24484	-4.47559	-4.00516	-4.06208	-3.68521
3	-4.11372	0.620519	-4.06749	-3.73095	-3.96985	-4.12388	-4.75973	-3.75305	-3.33832	-3.96248	-2.73798	-2.92502	-3.50173	-3.56439	-4.53183	-4.07732	-4.20674	-4.81066	-4.63586	-4.92856	-4.51726	-4.63586	-4.92856	-4.44796	-4.45373	-4.12016
4	-4.61402	0.601673	-4.61735	-4.18697	-4.46969	-4.62441	-5.4159	-4.38979	-3.85716	-4.48413	-3.47131	-3.54949	-3.84709	-3.93378	-4.9783	-4.43716	-4.64697	-5.28098	-5.09035	-5.43605	-5.00325	-5.09035	-5.43605	-4.94572	-4.8993	-4.64484
5	-5.12793	0.609974	-5.1685	-4.64776	-4.97798	-5.13274	-6.05392	-5.0301	-4.37054	-5.01273	-4.18639	-4.142	-4.2004	-4.31119	-5.44121	-4.80189	-5.09263	-5.74559	-5.59102	-5.97492	-5.53146	-5.59102	-5.97492	-5.47563	-5.38404	-5.23169
6	-5.64017	0.642	-5.70526	-5.10166	-5.48199	-5.63547	-6.65401	-5.65315	-4.86173	-5.53485	-4.85257	-4.68664	-4.55218	-4.6824	-5.90672	-5.16329	-5.53004	-6.18816	-6.12445	-6.52768	-6.08699	-6.12445	-6.52768	-6.02325	-5.89658	-5.86299
7	-6.13557	0.691688	-6.21425	-5.53874	-5.9709	-6.12103	-7.20058	-6.24003	-5.31647	-6.03869	-5.44386	-5.17241	-4.89257	-5.03479	-6.36028	-5.51252	-5.94776	-6.59577	-6.67095	-7.07439	-6.65126	-6.67095	-7.07439	-6.5725	-6.4223	-6.51615
8	-6.60124	0.752418	-6.68491	-5.95015	-6.4347	-6.57887	-7.68354	-6.77731	-5.72563	-6.51401	-5.94539	-5.5953	-5.21341	-5.36003	-6.79	-5.84244	-6.33939	-6.96254	-7.20973	-7.59589	-7.20442	-7.20973	-7.59589	-7.10605	-6.94447	-7.16598
9	-7.02822	0.818657	-7.11118	-6.33052	-6.86639	-7.00211	-8.09944	-7.25744	-6.08483	-6.95378	-6.35291	-5.9567	-5.50807	-5.65268	-7.18755	-6.14775	-6.70244	-7.2879	-7.72234	-8.07732	-7.7293	-7.72234	-8.07732	-7.60902	-7.44775	-7.79007
10	-7.4109	0.885758	-7.49027	-6.6769	-7.2608	-7.38635	-8.44969	-7.67763	-6.39362	-7.35301	-6.67171	-6.26126	-5.77227	-5.90983	-7.54771	-6.4252	-7.03634	-7.57462	-8.19389	-8.50853	-8.21198	-8.19389	-8.50853	-8.06931	-7.91842	-8.36974
11	-7.74655	0.949633	-7.82196	-6.98812	-7.61419	-7.72918	-8.73883	-8.03948	-6.6544	-7.70843	-6.91328	-6.51488	-6.00421	-6.13118	-7.86778	-6.67357	-7.34133	-7.82671	-8.61354	-8.88374	-8.64207	-8.61354	-8.88374	-8.47801	-8.34467	-8.89039
12	-8.03472	1.00675	-8.10789	-7.26457	-7.92432	-8.02998	-8.97321	-8.34736	-6.87133	-8.01826	-7.09175	-6.72336	-6.20431	-6.31898	-8.14678	-6.89339	-7.61757	-8.04752	-8.97443	-9.20097	-9.01288	-8.97443	-9.20097	-8.82998	-8.71708	-9.34191
13	-8.27665	1.05429	-8.35092	-7.50762	-8.19036	-8.28964	-9.15995	-8.60702	-7.04955	-8.28215	-7.22106	-6.89228	-6.37464	-6.4776	-8.38484	-7.08641	-7.86445	-8.23851	-9.2736	-9.46123	-9.32129	-9.2736	-9.46123	-9.12355	-9.02932	-9.71876
14	-8.4748	1.09035	-8.55463	-7.71936	-8.41284	-8.51032	-9.30607	-8.82455	-7.19448	-8.5011	-7.31331	-7.02697	-6.51867	-6.61236	-8.58283	-7.25514	-8.0804	-8.39949	-9.51161	-9.66752	-9.56727	-9.51161	-9.66752	-9.3593	-9.27837	-10.0196
15	-8.63248	1.11396	-8.72307	-7.90229	-8.59387	-8.69538	-9.41782	-9.00599	-7.31144	-8.67752	-7.37794	-7.13239	-6.64107	-6.72826	-8.74214	-7.40208	-8.2633	-8.52971	-9.69151	-9.8241	-9.75328	-9.69151	-9.82411	-9.53933	-9.46481	-10.2466
16	-8.75342	1.12521	-8.86033	-8.05913	-8.73679	-8.84861	-9.50023	-9.15689	-7.40508	-8.81517	-7.42131	-7.21281	-6.74695	-6.82918	-8.86457	-7.52866	-8.41108	-8.62899	-9.81807	-9.93605	-9.88371	-9.81807	-9.93605	-9.6662	-9.59304	-10.4052
17	-8.84138	1.12517	-8.97013	-8.19257	-8.84563	-8.97379	-9.55684	-9.2818	-7.47909	-8.91884	-7.4465	-7.27182	-6.84082	-6.91748	-8.95207	-7.63447	-8.52219	-8.69797	-9.89706	-10.0087	-9.96422	-9.89706	-10.0087	-9.74321	-9.6702	-10.5019
18	-8.89985	1.11576	-9.05563	-8.30515	-8.92459	-9.07426	-9.59025	-9.38392	-7.5359	-8.99381	-7.45426	-7.31222	-6.92569	-6.9935	-9.00678	-7.71786	-8.59635	-8.73784	-9.9347	-10.0471	-10.0011	-9.9347	-10.0471	-9.77449	-9.70504	-10.5442
19	-8.93199	1.09942	-9.11939	-8.3989	-8.97752	-9.15275	-9.60249	-9.46528	-7.5767	-9.04528	-7.44437	-7.33591	-7.00267	-7.05527	-9.03111	-7.77744	-8.63504	-8.74987	-9.93707	-10.0561	-10.0008	-9.93707	-10.0561	-9.76508	-9.70613	-10.5394
20	-8.9403	1.07883	-9.16341	-8.47535	-9.00784	-9.21132	-9.5952	-9.52735	-7.60149	-9.07748	-7.41646	-7.3438	-7.07074	-7.09899	-9.02738	-7.81309	-8.63903	-8.73568	-9.90957	-10.0395	-9.9689	-9.90957	-10.0395	-9.72033	-9.68079	-10.4943
21	-8.95096	1.05448	-9.18913	-8.53538	-9.0184	-9.25118	-9.56943	-9.57127	-7.60931	-9.09325	-7.37002	-7.33592	-7.12729	-7.12008	-9.09499	-7.82596	-9.09499	-8.69746	-9.85639	-10.0002	-9.9104	-9.85639	-10.0002	-9.64543	-9.63478	-10.4152
22	-8.91721	1.03226	-9.19726	-8.5793	-9.01128	-9.27229	-9.52556	-9.59787	-7.59843	-9.0939	-7.30363	-7.31181	-7.16875	-7.11403	-9.0441	-7.81759	-9.0441	-8.63832	-9.7803	-9.94021	-9.82907	-9.7803	-9.94021	-9.54481	-9.57225	-10.3078
23	-8.86399	1.01262	-9.18779	-8.60685	-8.98783	-9.27355	-9.46326	-9.60745	-7.56648	-9.07942	-7.21441	-7.27059	-7.19089	-7.07707	-8.97395	-7.78913	-8.97395	-8.56234	-9.68328	-9.86103	-9.72774	-9.68328	-9.86103	-9.42177	-9.496	-10.1766
24	-8.79145	0.997421	-9.16004	-8.61732	-8.9486	-9.2529	-9.38171	-9.59967	-7.51074	-9.0491	-7.09853	-7.21096	-7.18896	-7.00616	-8.88645	-7.74094	-8.88645	-8.47419	-9.56723	-9.76344	-9.60857	-9.56723	-9.76344	-9.27871	-9.40787	-10.0256
25	-8.69956	0.98826	-9.11289	-8.6096	-8.89351	-9.20763	-9.27993	-9.57378	-7.42863	-9.00181	-6.95308	-7.13128	-7.15812	-6.89888	-8.78337	-7.67244	-8.78337	-8.37846	-9.43467	-9.64789	-9.47334	-9.43467	-9.64789	-9.11745	-9.30883	-9.85785
26	-8.58822	0.986199	-9.04499	-8.58239	-8.82217	-9.13471	-9.15687	-9.52884	-7.31828	-8.93618	-6.77732	-7.0298	-7.09416	-6.75394	-8.666	-7.58208	-8.666	-8.27858	-9.28878	-9.51456	-9.32362	-9.28878	-9.51456	-8.93984	-9.19903	-9.67586
27	-8.45724	0.991689	-8.95488	-8.53417	-8.73395	-9.03094	-9.0114	-9.46393	-7.1786	-8.85027	-6.5726	-6.90475	-6.99407	-6.5713	-8.53478	-7.46721	-8.53478	-8.17591	-9.13284	-9.36317	-9.16072	-9.13284	-9.36317	-8.74781	-9.07785	-9.48192
28	-8.30615	1.00462	-8.84095	-8.46307	-8.62786	-8.89347	-8.84219	-9.37816	-7.0091	-8.74157	-6.34118	-6.75446	-6.856	-6.35231	-8.389	-7.32404	-8.389	-8.06959	-8.96957	-9.19281	-8.98553	-8.96957	-9.19281	-8.54317	-8.944	-9.27809
29	-8.13407	1.0245	-8.70147	-8.36668	-8.50228	-8.72006	-8.64778	-9.27055	-6.80956	-8.60708	-6.08454	-6.57747	-6.67904	-6.09965	-8.22691	-7.14815	-8.22691	-7.95728	-8.80023	-9.00199	-8.79834	-8.80023	-9.00199	-8.32717	-8.79603	-9.06626
30	-7.93991	1.05056	-8.53463	-8.24204	-8.35489	-8.50939	-8.42689	-9.13996	-6.57984	-8.44358	-5.80252	-6.37277	-6.46315	-5.81719	-8.0463	-6.93535	-8.0463	-7.83653	-8.62441	-8.78891	-8.59887	-8.62441	-8.78891	-8.1005	-8.63251	-8.84799
31	-7.72259	1.08188	-8.33871	-8.08574	-8.18277	-8.26114	-8.17881	-8.98508	-6.3201	-8.24793	-5.49405	-6.13977	-6.20929	-5.50943	-7.84516	-6.68295	-7.84516	-7.70549	-8.44028	-8.55192	-8.3864	-8.44028	-8.55192	-7.8632	-8.45198	-8.62461
32	-7.48132	1.11738	-8.11237	-7.89465	-7.98284	-7.97598	-7.90355	-8.8048	-6.03093	-8.01745	-5.15836	-5.87822	-5.91966	-5.18098	-7.62213	-6.39078	-7.62213	-7.5627	-8.24518	-8.28985	-8.15986	-8.24518	-8.28985	-7.61444	-8.25274	-8.3971
33	-7.21582	1.15591	-7.85487	-7.66647	-7.75221	-7.65552	-7.60186	-8.59829	-5.71367	-7.75048	-4.79562	-5.58818	-5.59793	-4.83613	-7.37669	-6.0613	-7.37669	-7.40643	-8.03681	-8.00222	-7.91807	-8.03681	-8.00222	-7.35251	-8.03285	-8.16595
34	-6.92639	1.19631	-7.56633	-7.40053	-7.48856	-7.3024	-7.27511	-8.36506	-5.37034	-7.44684	-4.4069	-5.27025	-5.24898	-4.47874	-7.10899	-5.69875	-7.10899	-7.23384	-7.8139	-7.68946	-7.65992	-7.8139	-7.68946	-7.07505	-7.79019	-7.93099
35	-6.61381	1.2376	-7.2477	-7.09797	-7.19048	-6.92006	-6.92512	-8.10485	-5.00345	-7.10781	-3.99377	-4.92572	-4.87812	-4.11182	-6.81953	-5.30811	-6.81953	-7.04066	-7.57624	-7.35309	-7.38457	-7.57624	-7.35309	-6.77948	-7.52283	-7.69119
36	-6.27914	1.27889	-6.90056	-6.76143	-6.85743	-6.51247	-6.55396	-7.81752	-4.61565	-6.73614	-3.55792	-4.55659	-4.49032	-3.73726	-6.50893	-4.89433	-6.50893	-6.82183	-7.32413	-6.99544	-7.0914	-7.32413	-6.99544	-6.46375	-7.22916	-7.44452
37	-5.92355	1.3194	-6.52699	-6.3946	-6.4898	-6.08366	-6.16388	-7.50301	-4.2095	-6.33559	-3.10107	-4.16545	-4.08966	-3.35572	-6.17787	-4.46193	-6.17787	-6.57283	-7.05753	-6.6192	-6.77982	-7.05753	-6.6192	-6.12661	-6.90807	-7.1877
38	-5.54823	1.35831	-6.12916	-6.00143	-6.08851	-5.63711	-5.75718	-7.16156	-3.78744	-5.91051	-2.62523	-3.75523	-3.67922	-2.96702	-5.82714	-4.01503	-5.82714	-6.2911	-6.77591	-6.22653	-6.44918	-6.77591	-6.22653	-5.76778	-6.55917	-6.91653
39	-5.15446	1.39477	-5.70928	-5.5857	-5.65503	-5.1755	-5.33622	-6.79396	-3.35192	-5.46559	-2.13296	-3.32888	-3.26128	-2.57087	-5.45778	-3.55728	-5.45778	-5.97663	-6.47842	-5.81878	-6.09887	-6.47842	-5.81878	-5.38765	-6.18295	-6.62655
40	-4.76177	1.4347	-5.26963	-5.15081	-5.19159	-4.70056	-4.90331	-6.40184	-2.90538	-5.00535	-1.62729	-2.8891	-2.83757	-2.16759	-5.14358	-3.09167	-5.43381	-5.6318	-6.1642	-5.3964	-5.72852	-6.1642	-5.3964	-4.98717	-5.78066	-6.31416
41	-4.33677	1.46494	-4.81264	-4.6997	-4.70171	-4.21354	-4.46071	-5.98753	-2.45026	-4.5338	-1.11139	-2.43832	-2.40955	-1.75825	-4.74603	-2.62052	-5.0574	-5.26067	-5.83222	-4.95935	-5.33813	-5.83222	-4.95935	-4.56776	-5.35426	-5.97706
42	-3.89754	1.4906	-4.34097	-4.23493	-4.18998	-3.7156	-4.01061	-5.55373	-1.98882	-4.05427	-0.588246	-1.97862	-1.97835	-1.3446	-4.33233	-2.14582	-4.65878	-4.86844	-5.48102	-4.50759	-4.92805	-5.48102	-4.50759	-4.13128	-4.90619	-5.61418
43	-3.4459	1.51117	-3.85742	-3.7588	-3.66192	-3.20822	-3.55499	-5.10315	-1.52304	-3.56927	-0.060525	-1.51189	-1.54471	-0.928831	-3.90432	-1.66952	-4.24143	-4.46067	-5.10856	-4.04142	-4.49884	-5.10856	-4.04142	-3.67997	-4.43919	-5.22505
44	-2.98369	1.52616	-3.36481	-3.27347	-3.12314	-2.69348	-3.09561	-4.63834	-1.05467	-3.08063	0.469393	-1.03982	-1.10902	-0.513273	-3.46391	-1.19362	-3.80898	-4.04229	-4.7127	-3.56196	-4.05136	-4.7127	-3.56196	-3.21647	-3.95633	-4.80935
45	-2.51284	1.53523	-2.86593	-2.78107	-2.57895	-2.17391	-2.63399	-4.16176	-0.585176	-2.58959	0.99951	-0.563956	-0.671631	-0.100218	-3.01317	-0.720219	-3.36517	-3.61713	-4.29206	-3.0713	-3.58706	-4.29206	-3.07131	-2.74379	-3.46098	-4.36718
46	-2.03548	1.53824	-2.36352	-2.28372	-2.03414	-1.65237	-2.17144	-3.6759	-0.1159	-2.09696	1.52805	-0.085718	-0.23316	0.308283	-2.55438	-0.251638	-2.91339	-3.18784	-3.8466	-2.57242	-3.10811	-3.8466	-2.57243	-2.26514	-2.95687	-3.89951
47	-1.55402	1.53537	-1.86017	-1.78354	-1.4929	-1.13199	-1.70914	-3.18327	0.351823	-1.60349	2.05328	0.393449	0.205124	0.710753	-2.09018	0.208863	-2.45652	-2.75609	-3.3782	-2.06897	-2.61757	-3.3782	-2.06897	-1.78378	-2.44809	-3.40879
48	-1.07119	1.52701	-1.35838	-1.28264	-0.958941	-0.615992	-1.24806	-2.68627	0.816567	-1.11016	2.57331	0.871932	0.641137	1.10662	-1.62371	0.656815	-1.99686	-2.32283	-2.89063	-1.56506	-2.11925	-2.89064	-1.56505	-1.3028	-1.9391	-2.89866
49	-0.589955	1.51375	-0.860491	-0.783215	-0.435492	-0.107649	-0.789029	-2.18707	1.27673	-0.618436	3.08582	1.34789	1.07223	1.49617	-1.15854	1.08672	-1.53636	-1.88862	-2.38938	-1.06505	-1.61753	-2.38938	-1.06505	-0.825043	-1.43446	-2.37369
50	-0.113441	1.49624	-0.368667	-0.287572	0.074585	0.389779	-0.332693	-1.68743	1.73047	-0.130316	3.58784	1.8193	1.49532	1.88019	-0.698523	1.49269	-1.07674	-1.45383	-1.88135	-0.573392	-1.11704	-1.88135	-0.573392	-0.3531	-0.938557	-1.83882
51	0.35516	1.47514	0.115053	0.201925	0.568708	0.873079	0.120348	-1.1888	2.17558	0.351779	4.07576	2.28414	1.90691	2.25933	-0.247502	1.86953	-0.619588	-1.01885	-1.37422	-0.094377	-0.622493	-1.37422	-0.094377	0.110704	-0.455383	-1.29919
52	0.812795	1.45097	0.588723	0.682902	1.0446	1.33914	0.569326	-0.692349	2.60952	0.825101	4.54528	2.74049	2.30312	2.63363	0.191185	2.21366	-0.166401	-0.58415	-0.875272	0.368089	-0.138253	-0.875272	0.368089	0.564279	0.0117	-0.760059
53	1.25668	1.42418	1.05052	1.153	1.50051	1.78505	1.01315	-0.199123	3.02945	1.28667	4.99177	3.18664	2.67985	3.00233	0.614975	2.52381	0.281484	-0.150412	-0.39066	0.810653	0.331777	-0.390661	0.810653	1.00562	0.460019	-0.226744
54	1.68444	1.39511	1.49881	1.60988	1.93538	2.20842	1.45042	0.289937	3.43247	1.73342	5.41061	3.621	3.03339	3.36392	1.02218	2.80115	0.722755	0.281403	0.074913	1.23068	0.784304	0.074913	1.23068	1.43265	0.887709	0.295569
55	2.09417	1.36413	1.93218	2.05128	2.34886	2.60754	1.87947	0.773758	3.81585	2.16236	5.79761	4.04187	3.36098	3.71643	1.41197	3.04915	1.15608	0.709989	0.51824	1.62637	1.21669	0.518241	1.62637	1.84312	1.29375	0.801976
56	2.4845	1.33167	2.34953	2.47518	2.74129	2.98172	2.29853	1.25092	4.17736	2.57091	6.14942	4.44733	3.66122	4.05792	1.7842	3.2729	1.58017	1.13384	0.937261	1.99685	1.62692	0.937259	1.99685	2.2346	1.67782	1.28809
57	2.85466	1.29819	2.75009	2.88002	3.11345	3.33152	2.70587	1.71958	4.51553	2.95741	6.46394	4.83519	3.9343	4.38684	2.13939	3.47834	1.99395	1.55167	1.33088	2.34213	2.01362	1.33088	2.34213	2.60455	2.0402	1.75033
58	3.20447	1.26418	3.13346	3.26485	3.46639	3.65877	3.09978	2.1775	4.82975	3.32133	6.74071	5.20302	4.18175	4.70191	2.47854	3.6714	2.39665	1.96268	1.69897	2.66302	2.37613	1.69897	2.66302	2.95076	2.38178	2.1861
59	3.53436	1.23005	3.49968	3.62962	3.80145	3.96672	3.47857	2.62202	5.12027	3.66358	6.98114	5.54827	4.40639	5.00196	2.80291	3.85709	2.78747	2.36659	2.04252	2.96088	2.7146	2.04252	2.96089	3.27151	2.70416	2.59394
60	3.8453	1.19614	3.84908	3.97524	4.12015	4.25941	3.8405	3.05011	5.3882	3.98632	7.18842	5.86842	4.61187	5.28598	3.11379	4.03895	3.16524	2.76328	2.36372	3.23774	3.03011	2.36372	3.23774	3.56586	3.00964	2.9736
61	4.13866	1.16272	4.18223	4.30341	4.42417	4.54124	4.18383	3.4585	5.63532	4.29254	7.36721	6.16146	4.80217	5.55323	3.41244	4.21949	3.52845	3.15221	2.66573	3.49633	3.32463	2.66573	3.49633	3.8341	3.30131	3.3257
62	4.41614	1.12998	4.49977	4.6165	4.71542	4.81621	4.50695	3.84379	5.86389	4.58573	7.52295	6.42641	4.98121	5.80317	3.70007	4.40079	3.87527	3.53199	2.95209	3.74022	3.60083	2.95209	3.74022	4.07784	3.58248	3.65152
63	4.67956	1.09799	4.80239	4.91719	4.99607	5.08739	4.80858	4.20273	6.07642	4.86936	7.6611	6.66371	5.15245	6.03547	3.97767	4.58471	4.20357	3.90039	3.22624	3.97344	3.86174	3.22624	3.97344	4.30005	3.85621	3.95275
64	4.93063	1.06669	5.09084	5.2081	5.26848	5.35674	5.08816	4.53274	6.27535	5.14642	7.78613	6.87528	5.31886	6.25006	4.24589	4.77258	4.51092	4.25469	3.49119	4.20007	4.11043	3.49119	4.20007	4.50486	4.12469	4.23136
65	5.17078	1.03593	5.36594	5.49147	5.53508	5.62492	5.34583	4.8324	6.46275	5.41915	7.90115	7.06391	5.48266	6.44688	4.50478	4.96427	4.79462	4.59198	3.74937	4.42363	4.34963	3.74937	4.42364	4.69674	4.38879	4.48964
66	5.40096	1.00541	5.62847	5.76878	5.798	5.89138	5.58239	5.10183	6.63994	5.68876	8.00788	7.23259	5.64527	6.6252	4.75381	5.15783	5.05213	4.90964	4.00262	4.64683	4.5816	4.00263	4.64684	4.87998	4.64822	4.73034
67	5.62162	0.974854	5.87913	6.0406	6.05855	6.15464	5.79904	5.34285	6.80737	5.9554	8.10677	7.38401	5.8072	6.78347	4.99211	5.3499	5.28168	5.20563	4.25184	4.87148	4.80788	4.25184	4.87148	5.05812	4.9016	4.95637
68	5.83269	0.944165	6.11828	6.3065	6.31681	6.41251	5.997	5.55858	6.96476	6.2184	8.19734	7.52016	5.96802	6.91987	5.21859	5.5367	5.48276	5.47846	4.49667	5.09836	5.02913	4.49667	5.09836	5.23348	5.14684	5.1703
69	6.03358	0.913642	6.34581	6.56513	6.5713	6.66242	6.17733	5.75288	7.11146	6.47645	8.27869	7.64255	6.12647	7.03316	5.43214	5.71501	5.6564	5.72691	4.73539	5.32699	5.2449	4.73539	5.327	5.4069	5.38144	5.37377
70	6.22332	0.88402	6.56117	6.81438	6.81942	6.90143	6.34084	5.9298	7.24683	6.72778	8.35008	7.75232	6.2806	7.12339	5.63155	5.88235	5.80473	5.94952	4.96549	5.55567	5.45371	4.96549	5.55567	5.5777	5.60254	5.56713
71	6.40061	0.856281	6.76333	7.05147	7.05767	7.12624	6.48826	6.093	7.37036	6.97016	8.41122	7.85042	6.42804	7.19194	5.81537	6.03686	5.92998	6.14406	5.1845	5.78144	5.65338	5.1845	5.78144	5.74413	5.80714	5.74972
72	6.56394	0.831407	6.95086	7.27306	7.2824	7.33325	6.62035	6.24522	7.48154	7.20083	8.46256	7.93765	6.56599	7.24065	5.98189	6.17728	6.03391	6.30757	5.39041	6.0003	5.84146	5.39041	6.0003	5.90426	5.99221	5.9201
73	6.71159	0.810133	7.12208	7.47554	7.49	7.51885	6.73785	6.38817	7.57957	7.41631	8.50528	8.01458	6.69114	7.27055	6.12931	6.30274	6.1175	6.43682	5.58192	6.20756	6.0154	5.58192	6.20756	6.0563	6.15491	6.07629
74	6.8417	0.792875	7.27516	7.65514	7.67705	7.67968	6.84135	6.52258	7.66319	7.61271	8.5408	8.08176	6.79978	7.28089	6.25571	6.41252	6.18107	6.52886	5.75798	6.39813	6.17275	5.75798	6.39814	6.19852	6.29306	6.21604
75	6.95239	0.779816	7.40833	7.80826	7.84025	7.81312	6.93131	6.64872	7.73084	7.78602	8.5701	8.13996	6.88839	7.26971	6.35919	6.50573	6.22417	6.58157	5.91753	6.56696	6.31119	5.91753	6.56696	6.32867	6.40569	6.3371
76	7.04194	0.771023	7.5201	7.9317	7.97652	7.9172	7.00821	6.76688	7.781	7.93258	8.59326	8.19044	6.95409	7.23464	6.43798	6.58106	6.24577	6.59424	6.05918	6.70963	6.42868	6.05918	6.70963	6.44392	6.4931	6.43757
77	7.109	0.766594	7.6093	8.02278	8.08308	7.9906	7.07259	6.87743	7.81249	8.04943	8.60982	8.23502	6.99449	7.17368	6.49066	6.63682	6.24455	6.56796	6.1812	6.82277	6.52356	6.1812	6.82277	6.5411	6.55672	6.51602
78	7.15256	0.766746	7.67511	8.07956	8.15786	8.03249	7.12511	6.98051	7.82436	8.13438	8.61898	8.27573	7.00737	7.08536	6.51634	6.67082	6.21957	6.50559	6.28151	6.90422	6.59442	6.28151	6.90423	6.61724	6.59767	6.57145
79	7.17181	0.771855	7.71695	8.10073	8.19961	8.04244	7.16651	7.07544	7.81588	8.186	8.61982	8.31436	6.9906	6.96863	6.5145	6.68018	6.17049	6.41132	6.35789	6.95262	6.6399	6.35789	6.95263	6.66975	6.61609	6.60312
80	7.16606	0.782536	7.73438	8.08553	8.20795	8.02039	7.19747	7.16054	7.78658	8.20357	8.6121	8.35225	6.94233	6.82265	6.4848	6.66161	6.0975	6.28971	6.40814	6.96703	6.65847	6.40814	6.96704	6.69651	6.61055	6.61012
81	7.13473	0.799685	7.7271	8.03374	8.1833	7.96663	7.21858	7.23324	7.7363	8.18695	8.59701	8.39022	6.86079	6.64653	6.427	6.61184	6.00116	6.14488	6.43026	6.94686	6.64851	6.43026	6.94686	6.69569	6.57863	6.59111
82	7.07729	0.824403	7.69492	7.94562	8.12668	7.88177	7.23028	7.29024	7.66509	8.13649	8.5768	8.42851	6.74435	6.43927	6.34084	6.52791	5.88222	5.98024	6.422	6.89183	6.6083	6.422	6.89183	6.66589	6.51746	6.54433
83	6.99321	0.857636	7.63771	7.82183	8.03945	7.76663	7.23269	7.32794	7.57289	8.05275	8.55325	8.46655	6.59192	6.19997	6.22614	6.40719	5.74167	5.79928	6.38049	6.80205	6.5361	6.38049	6.80205	6.60624	6.42407	6.46764
84	6.8819	0.899872	7.55532	7.6633	7.92305	7.622	7.22535	7.34289	7.45946	7.93619	8.52688	8.50256	6.40333	5.92832	6.08281	6.24773	5.58076	5.60592	6.30205	6.67757	6.43003	6.30206	6.67757	6.51634	6.29562	6.35855
85	6.74264	0.950928	7.44738	7.47114	7.77842	7.44832	7.20681	7.33219	7.32427	7.78697	8.49659	8.5332	6.17939	5.62522	5.91085	6.04885	5.40087	5.40379	6.18284	6.5179	6.28804	6.18284	6.5179	6.3958	6.12945	6.21421
86	6.57442	1.01	7.31325	7.24657	7.60584	7.24568	7.17459	7.29356	7.16647	7.6048	8.45962	8.55337	5.92153	5.29304	5.7101	5.81152	5.20318	5.19473	6.0194	6.32168	6.10786	6.01939	6.32168	6.24378	5.92305	6.0314
87	6.37582	1.07591	7.15191	6.99089	7.40467	7.01384	7.12542	7.22473	6.98474	7.38921	8.41165	8.55633	5.63138	4.93511	5.47971	5.53805	4.98766	4.9774	5.80882	6.08665	5.88692	5.80882	6.08664	6.05825	5.67415	5.80675
88	6.14482	1.14734	6.96199	6.70539	7.17365	6.75236	7.05553	7.12303	6.77716	7.13982	8.34681	8.53403	5.31033	4.5548	5.21779	5.23132	4.75242	4.74714	5.5483	5.80975	5.62236	5.54831	5.80975	5.836	5.38084	5.53689
89	5.87888	1.22288	6.74203	6.39133	6.91122	6.4608	6.96114	6.98566	6.54109	6.85658	8.25733	8.47753	4.95927	4.15472	4.92133	4.89384	4.49358	4.49684	5.23508	5.48729	5.31109	5.23508	5.48729	5.57292	5.04161	5.21852
90	5.57529	1.30101	6.49063	6.04985	6.61568	6.13885	6.83854	6.81021	6.27323	6.54011	8.13363	8.37747	4.5784	3.73655	4.58687	4.52747	4.20596	4.21794	4.8669	5.11611	4.95043	4.8669	5.11611	5.26474	4.65537	4.84903
91	5.23179	1.38008	6.20679	5.68193	6.28573	5.78648	6.68417	6.59566	5.97008	6.19156	7.96522	8.22505	4.16697	3.30159	4.21134	4.13341	3.88426	3.90165	4.44279	4.69457	4.53896	4.44279	4.69457	4.90811	4.22199	4.42732
92	4.84717	1.45849	5.89014	5.28859	5.92081	5.40412	6.49467	6.34249	5.62855	5.81247	7.7426	8.01333	3.72333	2.85101	3.79276	3.71214	3.52379	3.54052	3.96381	4.22357	4.07723	3.96381	4.22357	4.50141	3.74276	3.95461
93	4.42186	1.53482	5.54106	4.8712	5.52156	4.99292	6.26723	6.05239	5.24689	5.40443	7.45948	7.73854	3.2462	2.38581	3.33095	3.26335	3.12119	3.12958	3.43362	3.707	3.56854	3.43362	3.707	4.04571	3.2211	3.43526
94	3.95835	1.60807	5.16114	4.43221	5.09008	4.55516	6.0003	5.72798	4.8255	4.96921	7.11446	7.40151	2.73569	1.90666	2.82776	2.78626	2.67512	2.66705	2.85896	3.15141	3.01897	2.85896	3.15141	3.54485	2.66308	2.87655
95	3.46144	1.67758	4.75331	3.97526	4.62958	4.09452	5.69417	5.37304	4.36745	4.50903	6.7118	7.00803	2.19409	1.41431	2.28775	2.2809	2.18741	2.15475	2.24998	2.56569	2.43723	2.24998	2.56569	3.00495	2.07726	2.2883
96	2.93843	1.743	4.32229	3.50554	4.14449	3.61657	5.35163	4.99322	3.879	4.0272	6.26182	6.56853	1.62642	0.911017	1.7182	1.7492	1.66306	1.5986	1.61975	1.96036	1.83425	1.61975	1.96036	2.43399	1.47475	1.68239
97	2.39948	1.80417	3.87534	3.03051	3.6413	3.12989	4.97823	4.59675	3.36986	3.52956	5.77997	6.09768	1.04097	0.401125	1.12955	1.19619	1.11081	1.00908	0.984135	1.34751	1.22316	0.984136	1.34751	1.84201	0.869374	1.07275
98	1.85646	1.86108	3.42091	2.5579	3.12721	2.64361	4.58173	4.19411	2.85304	3.02345	5.2858	5.61327	0.450096	-0.107435	0.534907	0.630904	0.543054	0.402064	0.359655	0.738858	0.616973	0.359655	0.73886	1.23919	0.274422	0.472739
99	1.32141	1.91385	2.96871	2.0968	2.61144	2.16825	4.17156	3.79549	2.34185	2.51805	4.79803	5.13193	-0.133541	-0.605217	-0.052647	0.063645	-0.026583	-0.205539	-0.239539	0.144781	0.0277282	-0.239541	0.14478	0.636237	-0.297395	-0.10544
100	0.814659	1.96146	2.53607	1.66518	2.11226	1.72288	3.763	3.41702	1.85687	2.03109	4.34009	4.67675	-0.688181	-1.07539	-0.610415	-0.486086	-0.573765	-0.786373	-0.789138	-0.416713	-0.523887	-0.789141	-0.416715	0.051602	-0.824829	-0.640352
101	0.339361	2.0049	2.12452	1.2608	1.63168	1.30545	3.36279	3.06185	1.40606	1.56479	3.92341	4.25391	-1.20379	-1.50804	-1.13309	-1.00934	-1.09033	-1.32741	-1.29118	-0.947172	-1.04004	-1.29119	-0.947172	-0.512824	-1.3131	-1.13593

## Sheet: SAMY
Sound side			TF1	C:\Users\xb00012\Documents\Data\27_15_150415 SP\27_15_150415_0018.c3d	C:\Users\xb00012\Documents\Data\27_15_150415 SP\27_15_150415_0015.c3d	C:\Users\xb00012\Documents\Data\27_15_150415 SP\27_15_150415_0019.c3d	C:\Users\xb00012\Documents\Data\27_15_150415 SP\27_15_150415_0021.c3d	C:\Users\xb00012\Documents\Data\27_15_150415 SP\27_15_150415_0017.c3d	TF2	C:\Users\xb00012\Documents\Data\37_26_130515 SP\37_26_130515_0016.c3d	C:\Users\xb00012\Documents\Data\37_26_130515 SP\37_26_130515_0017.c3d	C:\Users\xb00012\Documents\Data\37_26_130515 SP\37_26_130515_0019.c3d	C:\Users\xb00012\Documents\Data\37_26_130515 SP\37_26_130515_0020.c3d	C:\Users\xb00012\Documents\Data\37_26_130515 SP\37_26_130515_0013.c3d	TF3	C:\Users\xb00012\Documents\Data\39_28_200515 SP\39_28_200515_0011.c3d	C:\Users\xb00012\Documents\Data\39_28_200515 SP\39_28_200515_0013.c3d	C:\Users\xb00012\Documents\Data\39_28_200515 SP\39_28_200515_0015.c3d	C:\Users\xb00012\Documents\Data\39_28_200515 SP\39_28_200515_0017.c3d	C:\Users\xb00012\Documents\Data\39_28_200515 SP\39_28_200515_0010.c3d	TF5	C:\Users\xb00012\Documents\Data\45_34_230615 SP\45_34_230615_0010.c3d	C:\Users\xb00012\Documents\Data\45_34_230615 SP\45_34_230615_0011.c3d	C:\Users\xb00012\Documents\Data\45_34_230615 SP\45_34_230615_0012.c3d	C:\Users\xb00012\Documents\Data\45_34_230615 SP\45_34_230615_0014.c3d	C:\Users\xb00012\Documents\Data\45_34_230615 SP\45_34_230615_0015.c3d
Sagittal plane			Esprit	LANKLE_MOMENTS	LANKLE_MOMENTS	LANKLE_MOMENTS	LANKLE_MOMENTS	LANKLE_MOMENTS	Esprit	RANKLE_MOMENTS	RANKLE_MOMENTS	RANKLE_MOMENTS	RANKLE_MOMENTS	RANKLE_MOMENTS	Esprit	LANKLE_MOMENTS	LANKLE_MOMENTS	LANKLE_MOMENTS	LANKLE_MOMENTS	LANKLE_MOMENTS	Esprit	RANKLE_MOMENTS	RANKLE_MOMENTS	RANKLE_MOMENTS	RANKLE_MOMENTS	RANKLE_MOMENTS
Ankle Moment				LINK_MODEL_BASED	LINK_MODEL_BASED	LINK_MODEL_BASED	LINK_MODEL_BASED	LINK_MODEL_BASED		LINK_MODEL_BASED	LINK_MODEL_BASED	LINK_MODEL_BASED	LINK_MODEL_BASED	LINK_MODEL_BASED		LINK_MODEL_BASED	LINK_MODEL_BASED	LINK_MODEL_BASED	LINK_MODEL_BASED	LINK_MODEL_BASED		LINK_MODEL_BASED	LINK_MODEL_BASED	LINK_MODEL_BASED	LINK_MODEL_BASED	LINK_MODEL_BASED
101 points over stance phase				Original	Original	Original	Original	Original		Original	Original	Original	Original	Original		Original	Original	Original	Original	Original		Original	Original	Original	Original	Original
ITEM	Mean	SD	A2_L	1	1	1	1	1	A2_R	1	1	1	1	1	A2_L	1	1	1	1	1	A2_R	1	1	1	1	1
1	0.0273776	0.0262996	0.0058406	0.022747	-0.006824	0.009134	0.003144	0.001002	0.044009	0.025741	0.013409	0.005942	0.060515	0.114438	0.0329358	0.023236	0.034794	0.048783	0.034059	0.023807	0.0267248	0.029808	0.034059	0.023807	0.010524	0.035426
2	0.0552646	0.0501804	0.001593	0.02514	-0.0051	0.000723	-0.007339	-0.005459	0.0912108	0.047364	0.03989	0.026745	0.171702	0.170353	0.0764826	0.065538	0.104451	0.095227	0.063117	0.05408	0.0517718	0.051589	0.063117	0.05408	0.032293	0.05778
3	0.0478087	0.043755	-0.0125434	0.030113	-0.03672	-0.011394	-0.027137	-0.017579	0.0574196	0.032755	0.054169	0.032953	0.118034	0.049187	0.073225	0.049485	0.108835	0.045746	0.092003	0.070056	0.0731336	0.069458	0.092003	0.070056	0.055672	0.078479
4	-0.0090305	0.0674545	-0.0587802	0.013089	-0.103288	-0.059069	-0.080523	-0.06411	-0.025666	0.009313	0.054807	0.026409	-0.068022	-0.150837	-0.0018992	-0.050078	0.020802	-0.087542	0.079579	0.027743	0.0502234	0.033981	0.079578	0.027742	0.055157	0.054659
5	-0.0867714	0.0815705	-0.130566	-0.051008	-0.169975	-0.134907	-0.155999	-0.140942	-0.100018	-0.055284	0.032094	-0.01077	-0.209397	-0.256734	-0.0916212	-0.144363	-0.081677	-0.171929	0.008053	-0.06819	-0.02488	-0.046852	0.008053	-0.06819	0.003623	-0.021034
6	-0.140524	0.0578006	-0.182579	-0.143743	-0.197587	-0.183061	-0.19892	-0.189583	-0.144409	-0.117972	-0.032091	-0.089309	-0.231158	-0.251513	-0.135201	-0.168307	-0.112264	-0.177492	-0.080642	-0.137301	-0.0999088	-0.112156	-0.080641	-0.137301	-0.084418	-0.085028
7	-0.161167	0.0412894	-0.190898	-0.200341	-0.188563	-0.18271	-0.188596	-0.194278	-0.16277	-0.103802	-0.084575	-0.150928	-0.228808	-0.245738	-0.150565	-0.155051	-0.110084	-0.187201	-0.138636	-0.161852	-0.140436	-0.140099	-0.138637	-0.161851	-0.140135	-0.121456
8	-0.167748	0.0513618	-0.18146	-0.205694	-0.169926	-0.171983	-0.173454	-0.186242	-0.16947	-0.081072	-0.076738	-0.136556	-0.273432	-0.279551	-0.168245	-0.151503	-0.13201	-0.232956	-0.163296	-0.161458	-0.151817	-0.152694	-0.163296	-0.161458	-0.152193	-0.129442
9	-0.166132	0.0644876	-0.176758	-0.197853	-0.161081	-0.17186	-0.166284	-0.186714	-0.163463	-0.07869	-0.049376	-0.096671	-0.298415	-0.294163	-0.176946	-0.128539	-0.156164	-0.277661	-0.170552	-0.151812	-0.147361	-0.158513	-0.170551	-0.151812	-0.136914	-0.119013
10	-0.153982	0.0757098	-0.171399	-0.193219	-0.156232	-0.169935	-0.15435	-0.183261	-0.147134	-0.06719	-0.02897	-0.050063	-0.298055	-0.291392	-0.162246	-0.070693	-0.142365	-0.296209	-0.168463	-0.133502	-0.135146	-0.156014	-0.168464	-0.133502	-0.11207	-0.105681
11	-0.129864	0.0873203	-0.160959	-0.193421	-0.132296	-0.154315	-0.151983	-0.172781	-0.102898	-0.042554	0.019508	0.040812	-0.280786	-0.251472	-0.136748	-0.048843	-0.070506	-0.291932	-0.153902	-0.118559	-0.11885	-0.143488	-0.153903	-0.118558	-0.08935	-0.08895
12	-0.0998429	0.0988523	-0.145545	-0.193307	-0.084134	-0.146548	-0.14336	-0.160375	-0.050364	-0.019366	0.074359	0.111008	-0.224348	-0.193473	-0.103203	0.02174	-0.008833	-0.286126	-0.136043	-0.106752	-0.10026	-0.125695	-0.136042	-0.106751	-0.064658	-0.068155
13	-0.0744416	0.10368	-0.129434	-0.189465	-0.051382	-0.137514	-0.117634	-0.151176	-0.015677	0.003778	0.098857	0.15129	-0.168194	-0.164116	-0.0712888	0.079228	0.03006	-0.253568	-0.118322	-0.093842	-0.0813666	-0.111807	-0.118322	-0.093842	-0.039269	-0.043593
14	-0.046141	0.114608	-0.112042	-0.190016	-0.020938	-0.128329	-0.077221	-0.143708	0.0168976	0.032216	0.127554	0.202526	-0.142749	-0.135059	-0.030518	0.129717	0.108726	-0.212088	-0.09981	-0.079135	-0.058901	-0.096499	-0.099811	-0.079135	-0.008436	-0.010624
15	-0.0146635	0.128059	-0.0862134	-0.19073	0.038291	-0.11611	-0.032319	-0.130199	0.057987	0.068688	0.163111	0.272459	-0.104184	-0.110139	0.000681	0.18298	0.145073	-0.181125	-0.081021	-0.062502	-0.0311086	-0.084154	-0.08102	-0.062502	0.030473	0.04166
16	0.0211136	0.143567	-0.0513984	-0.177439	0.106282	-0.078264	0.010391	-0.117962	0.104231	0.111817	0.202425	0.35451	-0.072268	-0.075327	0.0374814	0.235983	0.203204	-0.149385	-0.062583	-0.039812	-0.00586	-0.074633	-0.062584	-0.039812	0.054256	0.093473
17	0.0623289	0.156156	-0.0069314	-0.141761	0.166252	-0.032173	0.069757	-0.096732	0.160757	0.163961	0.253996	0.440649	-0.020581	-0.03424	0.0758246	0.285026	0.259065	-0.119969	-0.034313	-0.010686	0.0196656	-0.059473	-0.034313	-0.010686	0.074796	0.128004
18	0.108291	0.167788	0.0461324	-0.105124	0.229571	0.015721	0.142349	-0.051855	0.221171	0.218894	0.317994	0.525746	0.034483	0.008738	0.117311	0.327703	0.322795	-0.083469	-0.000595	0.02012	0.0485498	-0.036913	-0.000595	0.02012	0.105386	0.154751
19	0.157048	0.181961	0.101714	-0.076208	0.303142	0.0715	0.214573	-0.004436	0.285954	0.281909	0.389084	0.612752	0.091066	0.054961	0.15816	0.3704	0.383844	-0.045423	0.032665	0.049312	0.0823632	-0.018043	0.032665	0.049312	0.147286	0.200596
20	0.209131	0.196541	0.161908	-0.045696	0.380345	0.141807	0.292553	0.040529	0.35258	0.357786	0.461968	0.6954	0.147891	0.099856	0.200312	0.419713	0.440051	-0.013267	0.072881	0.082182	0.121724	0.00206	0.07288	0.082182	0.196781	0.254717
21	0.26401	0.208149	0.230455	-0.007717	0.45828	0.225366	0.380894	0.09545	0.417403	0.433304	0.53269	0.768038	0.201564	0.151418	0.244941	0.472169	0.492863	0.026117	0.111923	0.121634	0.163243	0.028308	0.111922	0.121633	0.249107	0.305245
22	0.320888	0.21758	0.305154	0.031306	0.53977	0.311546	0.474252	0.168896	0.480292	0.505092	0.601999	0.833681	0.257661	0.203025	0.291256	0.521253	0.542925	0.068237	0.158451	0.165414	0.20685	0.053824	0.158451	0.165414	0.302031	0.35453
23	0.377925	0.226795	0.380661	0.069105	0.618932	0.401183	0.565531	0.248555	0.539106	0.57297	0.665107	0.895772	0.309792	0.251888	0.339837	0.572768	0.595131	0.109332	0.211769	0.210184	0.252095	0.074855	0.211769	0.210184	0.354535	0.409132
24	0.434275	0.234348	0.455882	0.110667	0.691417	0.495642	0.652589	0.329093	0.595873	0.633659	0.723747	0.951081	0.371337	0.299543	0.388076	0.628144	0.644408	0.154796	0.258568	0.254462	0.297269	0.103471	0.258568	0.254462	0.40589	0.463953
25	0.487766	0.240133	0.529523	0.151807	0.758753	0.588517	0.736131	0.412405	0.646865	0.683856	0.778014	0.995576	0.43178	0.345097	0.434433	0.678002	0.692575	0.202052	0.302474	0.297064	0.340244	0.134246	0.302474	0.297065	0.455753	0.51168
26	0.537994	0.244237	0.598511	0.192584	0.819685	0.672919	0.809933	0.497435	0.692519	0.731958	0.826113	1.03196	0.487384	0.385179	0.479772	0.721995	0.740612	0.249673	0.34903	0.337548	0.381173	0.165146	0.34903	0.337548	0.501502	0.552638
27	0.583985	0.247325	0.66031	0.233873	0.872736	0.74747	0.872164	0.575307	0.732783	0.774534	0.867677	1.06377	0.539094	0.418835	0.523202	0.764691	0.786844	0.298106	0.390877	0.37549	0.419646	0.195145	0.390877	0.37549	0.541912	0.594806
28	0.624604	0.249524	0.714834	0.272945	0.918516	0.814918	0.922641	0.645152	0.768342	0.81403	0.905016	1.087	0.586295	0.449367	0.561722	0.80052	0.829384	0.348012	0.424912	0.405781	0.453516	0.22497	0.424912	0.405781	0.577212	0.634705
29	0.661909	0.249205	0.762373	0.309295	0.95886	0.874753	0.960773	0.708184	0.800598	0.850714	0.94064	1.10523	0.627478	0.478924	0.597921	0.825884	0.866038	0.40092	0.460867	0.435895	0.486743	0.257577	0.460866	0.435896	0.608133	0.671243
30	0.696044	0.24737	0.805381	0.343918	0.994676	0.925025	0.996284	0.767002	0.828271	0.882301	0.96831	1.12003	0.659641	0.511078	0.631796	0.846806	0.898988	0.45244	0.490796	0.469949	0.518727	0.290551	0.490796	0.469949	0.637039	0.705299
31	0.726402	0.244752	0.844595	0.378663	1.02432	0.972544	1.0242	0.823249	0.853594	0.913969	0.99106	1.12653	0.689965	0.546441	0.660043	0.862084	0.926294	0.49873	0.513925	0.499183	0.547374	0.322471	0.513926	0.499182	0.664902	0.73639
32	0.753489	0.24094	0.876837	0.414755	1.04428	1.01139	1.04444	0.869316	0.87707	0.941013	1.01705	1.13318	0.714297	0.579805	0.685441	0.877068	0.94687	0.541123	0.535278	0.526864	0.57461	0.355105	0.535277	0.526863	0.690007	0.7658
33	0.776731	0.236419	0.901882	0.447087	1.05778	1.04161	1.06105	0.901883	0.898226	0.964964	1.03786	1.14044	0.739131	0.608731	0.707593	0.886934	0.964299	0.581026	0.556525	0.549181	0.599221	0.387391	0.556525	0.54918	0.712162	0.790847
34	0.796393	0.231449	0.919837	0.476401	1.06903	1.06753	1.06638	0.919837	0.917826	0.985585	1.05586	1.14462	0.764203	0.638869	0.727334	0.898031	0.981699	0.6176	0.57316	0.566179	0.620575	0.418171	0.57316	0.566179	0.735755	0.809612
35	0.814155	0.225599	0.935759	0.506602	1.07687	1.08717	1.0724	0.935759	0.935171	1.00645	1.07047	1.1491	0.786252	0.663585	0.744695	0.901198	0.996397	0.651829	0.589031	0.585021	0.640995	0.45078	0.589031	0.585021	0.755723	0.824418
36	0.829042	0.219723	0.946481	0.529037	1.08225	1.09792	1.07671	0.946481	0.950343	1.02454	1.08425	1.15044	0.806779	0.685702	0.760128	0.903178	1.00891	0.682471	0.604793	0.601284	0.659217	0.481385	0.604792	0.601283	0.770368	0.838256
37	0.830289	0.206309	0.90947	0.549072	0.90947	1.10421	1.07513	0.90947	0.963426	1.043	1.09695	1.14732	0.823591	0.706275	0.77391	0.907057	1.02476	0.706368	0.618001	0.613363	0.67435	0.508204	0.618002	0.613363	0.781706	0.850473
38	0.84064	0.200646	0.916193	0.570428	0.916193	1.10481	1.07334	0.916193	0.973937	1.05907	1.10099	1.14481	0.842547	0.722266	0.785279	0.906698	1.03453	0.733686	0.62754	0.623944	0.687148	0.534601	0.627539	0.623945	0.791488	0.858168
39	0.848614	0.194769	0.915697	0.586601	0.915697	1.09768	1.06281	0.915697	0.985124	1.07705	1.11176	1.13998	0.855895	0.740942	0.79559	0.903983	1.04221	0.763644	0.63354	0.634571	0.698045	0.560545	0.63354	0.634571	0.801566	0.860005
40	0.854243	0.189359	0.914647	0.603141	0.914647	1.08952	1.05128	0.914647	0.993163	1.09282	1.12024	1.1276	0.866572	0.758591	0.803256	0.899069	1.05022	0.787402	0.638901	0.640684	0.705906	0.582093	0.638902	0.640684	0.80824	0.85961
41	0.858826	0.183959	0.911433	0.62028	0.911433	1.07673	1.03728	0.911433	1.00076	1.10896	1.12311	1.12223	0.876216	0.773305	0.810009	0.894922	1.05576	0.807453	0.643729	0.648178	0.713098	0.602781	0.643729	0.648178	0.811577	0.859223
42	0.860511	0.177268	0.899389	0.634928	0.899389	1.05182	1.01142	0.899389	1.00754	1.1255	1.12458	1.11456	0.885908	0.787136	0.815622	0.891108	1.05458	0.830419	0.647021	0.654981	0.719495	0.623808	0.647021	0.654981	0.81517	0.856494
43	0.859265	0.170695	0.882041	0.647807	0.882041	1.01873	0.97959	0.882041	1.01279	1.13836	1.12109	1.10377	0.897769	0.802941	0.8193	0.884699	1.05254	0.851928	0.651045	0.656288	0.722934	0.639947	0.651045	0.656288	0.818125	0.849266
44	0.858277	0.166284	0.863965	0.656173	0.863965	0.986803	0.948918	0.863965	1.01949	1.14879	1.12669	1.09619	0.907696	0.818077	0.823477	0.879674	1.05354	0.868418	0.653025	0.662727	0.726176	0.655113	0.653025	0.662727	0.817629	0.842386
45	0.856365	0.164109	0.843897	0.662305	0.843897	0.95195	0.917437	0.843897	1.02598	1.16067	1.1349	1.08937	0.916808	0.828177	0.827116	0.878435	1.05347	0.88516	0.653424	0.665092	0.728462	0.671385	0.653424	0.665092	0.816055	0.836356
46	0.852805	0.163079	0.822353	0.672291	0.822353	0.912283	0.882484	0.822353	1.03144	1.16792	1.13935	1.08386	0.924905	0.8412	0.8298	0.879044	1.05283	0.900146	0.653497	0.663485	0.727621	0.679247	0.653497	0.663485	0.813803	0.828073
47	0.850086	0.163421	0.80183	0.686395	0.80183	0.872683	0.846412	0.80183	1.03911	1.17243	1.14682	1.08628	0.934327	0.85569	0.832526	0.879222	1.05218	0.913847	0.65269	0.664686	0.726878	0.690844	0.652691	0.664686	0.80831	0.81786
48	0.847263	0.165631	0.780686	0.697918	0.780686	0.834322	0.809817	0.780686	1.04641	1.17817	1.15635	1.08346	0.944206	0.869874	0.835349	0.881013	1.05201	0.92763	0.652051	0.664041	0.726606	0.699223	0.652051	0.664041	0.80555	0.812165
49	0.844266	0.169229	0.759648	0.706929	0.759648	0.794141	0.777874	0.759648	1.05261	1.17929	1.16561	1.08314	0.950912	0.884081	0.83964	0.887658	1.05326	0.943039	0.649052	0.665197	0.725169	0.704566	0.649052	0.665197	0.802079	0.804949
50	0.843151	0.173415	0.742908	0.720473	0.742908	0.757905	0.750345	0.742908	1.06049	1.18393	1.1729	1.0892	0.957753	0.898695	0.844473	0.895884	1.05134	0.95941	0.647029	0.668698	0.72473	0.711956	0.647029	0.668697	0.799504	0.796463
51	0.842904	0.178888	0.725984	0.731049	0.725984	0.72399	0.722913	0.725984	1.07042	1.19084	1.18202	1.09595	0.970189	0.913111	0.84915	0.902495	1.05226	0.971402	0.647844	0.671752	0.726062	0.71904	0.647844	0.671752	0.801462	0.790213
52	0.842339	0.18582	0.709111	0.740393	0.709111	0.69016	0.69678	0.709111	1.07907	1.19629	1.19165	1.10162	0.979022	0.926744	0.855447	0.915923	1.05564	0.986581	0.644727	0.674364	0.725731	0.722948	0.644726	0.674364	0.802387	0.78423
53	0.844332	0.191462	0.696823	0.752683	0.696823	0.659479	0.678307	0.696823	1.08872	1.20165	1.19991	1.10855	0.990462	0.943031	0.864263	0.933697	1.05802	0.999919	0.648718	0.680958	0.727521	0.725109	0.648718	0.680958	0.802317	0.780502
54	0.848404	0.196639	0.688238	0.764974	0.688238	0.637187	0.662552	0.688238	1.09964	1.20774	1.20874	1.11783	1.00217	0.9617	0.87425	0.952371	1.06096	1.01297	0.655799	0.689146	0.73149	0.727221	0.6558	0.689146	0.805277	0.780008
55	0.854165	0.201187	0.683338	0.780592	0.683338	0.620626	0.648796	0.683338	1.11102	1.21688	1.21591	1.12898	1.01278	0.980563	0.884629	0.972637	1.0641	1.02378	0.66475	0.697877	0.73767	0.731557	0.66475	0.697877	0.811839	0.782326
56	0.858621	0.206578	0.668836	0.798977	0.668836	0.60869	0.642774	0.624902	1.12049	1.22109	1.22245	1.13613	1.02365	0.99914	0.897789	0.992588	1.06721	1.03551	0.682142	0.711496	0.747368	0.736618	0.682142	0.711495	0.818803	0.787782
57	0.865958	0.21068	0.664675	0.816867	0.664674	0.601915	0.635936	0.60398	1.1308	1.22598	1.22924	1.14721	1.03374	1.01781	0.910973	1.01331	1.07162	1.04927	0.696286	0.724373	0.757391	0.739244	0.696286	0.724373	0.827764	0.799286
58	0.876669	0.213337	0.665294	0.83626	0.665294	0.600963	0.635596	0.588356	1.14207	1.23308	1.24369	1.15873	1.0395	1.03534	0.926186	1.03615	1.07666	1.06016	0.716327	0.741631	0.773131	0.748032	0.716327	0.741631	0.841457	0.818206
59	0.890639	0.213583	0.671829	0.861835	0.671829	0.605268	0.642722	0.57749	1.15198	1.2375	1.25849	1.1701	1.04154	1.05227	0.945002	1.05923	1.08491	1.07216	0.743815	0.764893	0.793745	0.759438	0.743815	0.764893	0.858105	0.842472
60	0.907415	0.215681	0.680711	0.892116	0.68071	0.611943	0.654101	0.564682	1.1678	1.24975	1.2755	1.18285	1.05844	1.07246	0.965576	1.08246	1.09561	1.0892	0.77262	0.787999	0.815572	0.77231	0.77262	0.787999	0.875759	0.869171
61	0.928305	0.215515	0.696822	0.921304	0.696822	0.625125	0.674295	0.566564	1.18544	1.26635	1.29748	1.19563	1.0748	1.09295	0.988815	1.10533	1.11158	1.10345	0.805281	0.818436	0.842137	0.789889	0.805281	0.818436	0.896098	0.900983
62	0.952953	0.212574	0.719297	0.953347	0.719297	0.647725	0.699452	0.576663	1.20359	1.28069	1.31731	1.2068	1.09819	1.11496	1.01515	1.13194	1.13087	1.11361	0.843274	0.856059	0.873774	0.815096	0.843274	0.856059	0.914255	0.940187
63	0.981894	0.209345	0.747316	0.992922	0.747316	0.677081	0.732179	0.58708	1.22531	1.29963	1.34394	1.21712	1.12508	1.14077	1.04423	1.15748	1.15187	1.12765	0.888227	0.8959	0.910728	0.848367	0.888227	0.8959	0.935726	0.98542
64	1.01395	0.206372	0.780876	1.0374	0.780876	0.7112	0.772998	0.601907	1.24916	1.32261	1.37567	1.23955	1.14555	1.16243	1.07603	1.18621	1.17934	1.14322	0.934963	0.936444	0.949744	0.8834	0.934963	0.936444	0.960826	1.03309
65	1.04788	0.201043	0.819241	1.07875	0.819241	0.755905	0.818365	0.623945	1.2737	1.34231	1.40024	1.26618	1.17387	1.18588	1.10821	1.21575	1.20467	1.15904	0.977904	0.983687	0.990382	0.924402	0.977904	0.983687	0.983942	1.08197
66	1.0866	0.194324	0.864789	1.1253	0.864789	0.809885	0.871299	0.652675	1.30014	1.36145	1.42965	1.29211	1.20524	1.21224	1.14564	1.24409	1.24137	1.1791	1.02638	1.03726	1.03581	0.970953	1.02638	1.03725	1.01298	1.1315
67	1.12732	0.187367	0.914012	1.17293	0.914012	0.868112	0.929204	0.685804	1.32853	1.38273	1.46033	1.32234	1.24069	1.23656	1.18409	1.2754	1.27689	1.20061	1.07753	1.09002	1.08263	1.0191	1.07753	1.09002	1.04399	1.18253
68	1.1677	0.179129	0.96435	1.21451	0.96435	0.928539	0.992103	0.722248	1.35516	1.40069	1.48353	1.35336	1.27878	1.25944	1.22155	1.30892	1.31044	1.22242	1.12878	1.1372	1.12972	1.06977	1.12878	1.1372	1.07785	1.23502
69	1.20926	0.170052	1.01857	1.2591	1.01857	0.991851	1.05935	0.763973	1.38179	1.41723	1.5121	1.37739	1.31698	1.28522	1.259	1.34287	1.34314	1.24242	1.18179	1.18478	1.17768	1.12068	1.18179	1.18478	1.11578	1.28537
70	1.25125	0.160804	1.07491	1.30331	1.07491	1.06044	1.12608	0.809818	1.40817	1.43462	1.53987	1.39985	1.35382	1.3127	1.2966	1.38146	1.37739	1.25731	1.23612	1.23073	1.2253	1.17293	1.23612	1.23073	1.15173	1.33499
71	1.2936	0.151402	1.13344	1.34497	1.13344	1.13219	1.19506	0.861513	1.43548	1.45058	1.57323	1.42481	1.38798	1.3408	1.33365	1.41971	1.40799	1.28094	1.28486	1.27478	1.27182	1.22551	1.28486	1.27478	1.18988	1.38409
72	1.33654	0.140615	1.19451	1.38672	1.19451	1.20559	1.26634	0.919373	1.46177	1.46765	1.60153	1.44721	1.41839	1.37408	1.37083	1.45473	1.43656	1.30645	1.33657	1.31985	1.31904	1.2778	1.33657	1.31985	1.23008	1.43088
73	1.37889	0.130687	1.25519	1.42691	1.25519	1.27927	1.33764	0.976949	1.487	1.4835	1.63134	1.46823	1.4443	1.40762	1.40718	1.4881	1.46297	1.32838	1.39118	1.36529	1.36617	1.33038	1.39118	1.36529	1.26884	1.47517
74	1.41851	0.122062	1.31244	1.46452	1.31244	1.34129	1.40713	1.03683	1.50981	1.49715	1.65988	1.48715	1.46172	1.44314	1.44212	1.52019	1.49513	1.35363	1.43848	1.40319	1.40967	1.38241	1.43848	1.40319	1.30432	1.51992
75	1.46015	0.112207	1.38587	1.49933	1.45489	1.40407	1.47424	1.09681	1.53018	1.50743	1.68525	1.50158	1.47521	1.48143	1.47418	1.55179	1.52233	1.37848	1.48389	1.43442	1.45038	1.43459	1.48389	1.43442	1.33829	1.56069
76	1.49555	0.107347	1.43953	1.53107	1.50669	1.46799	1.5391	1.15281	1.54847	1.51704	1.7124	1.51362	1.48494	1.51437	1.50532	1.58244	1.55011	1.3997	1.529	1.46534	1.48887	1.48214	1.529	1.46534	1.37229	1.59558
77	1.52867	0.103345	1.4891	1.55884	1.5585	1.52362	1.59839	1.20613	1.56294	1.52378	1.7276	1.52751	1.49012	1.54571	1.53686	1.60893	1.58038	1.42857	1.56995	1.49644	1.5258	1.52592	1.56995	1.49644	1.40434	1.63234
78	1.55654	0.100173	1.53232	1.58172	1.60084	1.57389	1.64867	1.25649	1.57352	1.52578	1.73232	1.5411	1.49537	1.57303	1.56313	1.6347	1.60202	1.45421	1.60505	1.5197	1.55718	1.56509	1.60505	1.5197	1.43215	1.66393
79	1.57976	0.0986324	1.57046	1.60144	1.63753	1.61764	1.69119	1.30447	1.57821	1.51525	1.72778	1.54705	1.50144	1.59956	1.58852	1.666	1.62816	1.47783	1.63569	1.53493	1.58185	1.5949	1.63569	1.53493	1.45583	1.6879
80	1.59849	0.0984984	1.60439	1.62084	1.67001	1.65356	1.72906	1.34847	1.57864	1.5037	1.71323	1.54562	1.50369	1.62697	1.6109	1.69566	1.65674	1.5029	1.65464	1.54457	1.60004	1.62182	1.65464	1.54457	1.47427	1.70489
81	1.61053	0.0985991	1.62888	1.62743	1.69655	1.68052	1.75482	1.38511	1.57681	1.48808	1.68936	1.53611	1.515	1.65552	1.62591	1.7149	1.66901	1.52941	1.6692	1.54702	1.61051	1.63768	1.6692	1.54702	1.48582	1.71284
82	1.61524	0.100685	1.64368	1.62262	1.71465	1.69566	1.76724	1.41825	1.56636	1.45895	1.65545	1.51596	1.5171	1.68436	1.63699	1.72868	1.67848	1.5568	1.67757	1.5434	1.61391	1.64627	1.67757	1.5434	1.49102	1.71128
83	1.61091	0.104704	1.64864	1.61509	1.72142	1.69591	1.76777	1.44301	1.54815	1.42061	1.61559	1.48647	1.51107	1.707	1.63914	1.73026	1.68495	1.57942	1.67063	1.53044	1.60773	1.64667	1.67064	1.53044	1.48925	1.70165
84	1.59522	0.110209	1.63953	1.59285	1.71431	1.68651	1.74627	1.45772	1.52171	1.37214	1.56269	1.44538	1.50581	1.72254	1.62986	1.71859	1.68061	1.59068	1.65443	1.505	1.58978	1.63253	1.65443	1.505	1.47533	1.68161
85	1.56709	0.116337	1.61637	1.55458	1.68777	1.65697	1.71324	1.46928	1.48471	1.31294	1.49899	1.38783	1.49669	1.72711	1.60736	1.69217	1.65666	1.59596	1.62389	1.46813	1.5599	1.60847	1.62389	1.46813	1.453	1.64603
86	1.5252	0.124366	1.57682	1.50247	1.64153	1.60471	1.65868	1.47671	1.43435	1.23321	1.42463	1.31835	1.47567	1.71989	1.57264	1.64693	1.63111	1.58846	1.57519	1.42152	1.51698	1.57027	1.57519	1.42152	1.42029	1.59763
87	1.46738	0.135322	1.51939	1.43711	1.57979	1.53641	1.57565	1.468	1.36863	1.13806	1.33148	1.23132	1.44362	1.69867	1.52296	1.58689	1.58805	1.57082	1.50794	1.36108	1.45855	1.51567	1.50794	1.36108	1.37322	1.53483
88	1.39401	0.148157	1.44388	1.36234	1.49848	1.43958	1.47699	1.44201	1.28883	1.03378	1.22251	1.12941	1.39889	1.65957	1.45858	1.51742	1.52509	1.54466	1.42141	1.28432	1.38476	1.44849	1.42141	1.28432	1.31291	1.45664
89	1.30434	0.164575	1.35023	1.27284	1.39111	1.32651	1.35359	1.40709	1.1922	0.907366	1.09865	1.01269	1.33731	1.60501	1.3795	1.4348	1.44925	1.5073	1.31394	1.1922	1.29543	1.36647	1.31394	1.1922	1.23999	1.36453
90	1.19579	0.183907	1.23452	1.16286	1.2592	1.18864	1.20635	1.35555	1.0797	0.763862	0.961125	0.878033	1.25806	1.53741	1.28275	1.33491	1.35737	1.4544	1.18488	1.08218	1.18619	1.26102	1.18488	1.08218	1.14699	1.25589
91	1.0686	0.203065	1.10058	1.03526	1.10819	1.02689	1.04622	1.28634	0.951933	0.611583	0.810002	0.732515	1.15972	1.44585	1.16699	1.21869	1.24999	1.38144	1.03413	0.950712	1.05491	1.13514	1.03413	0.950712	1.03377	1.12082
92	0.927259	0.216574	0.957058	0.894078	0.943963	0.866204	0.879735	1.20131	0.81611	0.470772	0.648345	0.592868	1.03676	1.3318	1.03146	1.08525	1.11808	1.28628	0.864324	0.803334	0.904412	0.992014	0.864324	0.803334	0.900063	0.962327
93	0.776809	0.221428	0.805072	0.745544	0.778556	0.695947	0.704956	1.10036	0.681189	0.350259	0.500579	0.467238	0.889204	1.19867	0.881937	0.937082	0.966295	1.17038	0.684444	0.651488	0.739038	0.828609	0.684444	0.651488	0.736848	0.793801
94	0.625806	0.216874	0.653971	0.598886	0.616889	0.52739	0.544232	0.982458	0.549592	0.25147	0.372746	0.351377	0.730055	1.04231	0.726731	0.784327	0.803513	1.03482	0.508668	0.502326	0.572931	0.65654	0.508668	0.502326	0.57487	0.622251
95	0.484302	0.200951	0.513907	0.464404	0.466738	0.381196	0.403113	0.854086	0.425721	0.174052	0.268198	0.25106	0.571694	0.8636	0.573213	0.626387	0.634847	0.881079	0.352515	0.371235	0.424369	0.497692	0.352515	0.371235	0.432577	0.467827
96	0.359059	0.175672	0.387588	0.341327	0.339892	0.263327	0.285118	0.708276	0.313289	0.113623	0.183403	0.166205	0.425908	0.677305	0.434086	0.481488	0.478914	0.719309	0.224496	0.266223	0.301274	0.361624	0.224496	0.266222	0.31275	0.341279
97	0.252628	0.144137	0.276579	0.234083	0.24177	0.164125	0.19701	0.545905	0.218664	0.065359	0.115839	0.103651	0.306354	0.502115	0.312754	0.34881	0.343962	0.561276	0.125399	0.184325	0.202514	0.248871	0.125399	0.184326	0.214009	0.239966
98	0.165177	0.110562	0.183223	0.150671	0.161436	0.089507	0.117357	0.397145	0.143151	0.036167	0.066439	0.057126	0.209127	0.346897	0.209612	0.230502	0.231176	0.40997	0.058138	0.118274	0.124722	0.159156	0.058138	0.118274	0.130004	0.158036
99	0.094598	0.0762249	0.103724	0.08152	0.092299	0.038847	0.056151	0.249802	0.080776	0.009658	0.029641	0.022482	0.128264	0.213835	0.127851	0.141927	0.147791	0.26827	0.019036	0.062233	0.066041	0.092689	0.019036	0.062233	0.066602	0.089645
100	0.0378001	0.0457136	0.036562	0.027369	0.037156	0.000607	0.013691	0.103987	0.0286734	-0.032146	0.0057	-0.00375	0.066403	0.10716	0.0618718	0.067382	0.080145	0.148411	-0.008966	0.022387	0.024093	0.044925	-0.008966	0.022387	0.024797	0.037322
101	-0.00745345	0.0259898	-0.022037	-0.012836	-0.003648	-0.036783	-0.024623	-0.032295	-0.0079326	-0.032987	-0.008458	-0.042356	0.018801	0.025337	0.007863	0.004606	0.021101	0.053944	-0.041104	0.000768	-0.0077072	0.006041	-0.041104	0.000768	-0.004704	0.000463

## Sheet: PAMY
Prosthetic side			TF1	C:\Users\xb00012\Documents\Data\27_15_150415 SP\27_15_150415_0013.c3d	C:\Users\xb00012\Documents\Data\27_15_150415 SP\27_15_150415_0015.c3d	C:\Users\xb00012\Documents\Data\27_15_150415 SP\27_15_150415_0019.c3d	C:\Users\xb00012\Documents\Data\27_15_150415 SP\27_15_150415_0021.c3d	C:\Users\xb00012\Documents\Data\27_15_150415 SP\27_15_150415_0012.c3d	TF2	C:\Users\xb00012\Documents\Data\37_26_130515 SP\37_26_130515_0016.c3d	C:\Users\xb00012\Documents\Data\37_26_130515 SP\37_26_130515_0017.c3d	C:\Users\xb00012\Documents\Data\37_26_130515 SP\37_26_130515_0019.c3d	C:\Users\xb00012\Documents\Data\37_26_130515 SP\37_26_130515_0020.c3d	C:\Users\xb00012\Documents\Data\37_26_130515 SP\37_26_130515_0013.c3d	TF3	C:\Users\xb00012\Documents\Data\39_28_200515 SP\39_28_200515_0013.c3d	C:\Users\xb00012\Documents\Data\39_28_200515 SP\39_28_200515_0015.c3d	C:\Users\xb00012\Documents\Data\39_28_200515 SP\39_28_200515_0017.c3d	C:\Users\xb00012\Documents\Data\39_28_200515 SP\39_28_200515_0010.c3d	C:\Users\xb00012\Documents\Data\39_28_200515 SP\39_28_200515_0011.c3d	TF5	C:\Users\xb00012\Documents\Data\45_34_230615 SP\45_34_230615_0010.c3d	C:\Users\xb00012\Documents\Data\45_34_230615 SP\45_34_230615_0011.c3d	C:\Users\xb00012\Documents\Data\45_34_230615 SP\45_34_230615_0012.c3d	C:\Users\xb00012\Documents\Data\45_34_230615 SP\45_34_230615_0015.c3d	C:\Users\xb00012\Documents\Data\45_34_230615 SP\45_34_230615_0016.c3d
Sagittal plane			Esprit	RANKLE_MOMENTS	RANKLE_MOMENTS	RANKLE_MOMENTS	RANKLE_MOMENTS	RANKLE_MOMENTS	Esprit	LANKLE_MOMENTS	LANKLE_MOMENTS	LANKLE_MOMENTS	LANKLE_MOMENTS	LANKLE_MOMENTS	Esprit	RANKLE_MOMENTS	RANKLE_MOMENTS	RANKLE_MOMENTS	RANKLE_MOMENTS	RANKLE_MOMENTS	Esprit	LANKLE_MOMENTS	LANKLE_MOMENTS	LANKLE_MOMENTS	LANKLE_MOMENTS	LANKLE_MOMENTS
Ankle Moment				LINK_MODEL_BASED	LINK_MODEL_BASED	LINK_MODEL_BASED	LINK_MODEL_BASED	LINK_MODEL_BASED		LINK_MODEL_BASED	LINK_MODEL_BASED	LINK_MODEL_BASED	LINK_MODEL_BASED	LINK_MODEL_BASED		LINK_MODEL_BASED	LINK_MODEL_BASED	LINK_MODEL_BASED	LINK_MODEL_BASED	LINK_MODEL_BASED		LINK_MODEL_BASED	LINK_MODEL_BASED	LINK_MODEL_BASED	LINK_MODEL_BASED	LINK_MODEL_BASED
101 points over stance phase				Original	Original	Original	Original	Original		Original	Original	Original	Original	Original		Original	Original	Original	Original	Original		Original	Original	Original	Original	Original
ITEM	Mean	SD	A2_R	1	1	1	1	1	A2_L	1	1	1	1	1	A2_R	1	1	1	1	1	A2_L	1	1	1	1	1
1	-0.00248025	0.0235052	-0.0118388	0.003894	-0.013625	-0.030226	0.001058	-0.020295	-0.0150042	-0.004029	0.006715	0.002445	-0.031753	-0.048399	0.0059534	0.026016	-0.046326	0.000336	0.005785	0.043956	0.0109686	0.021534	0.000336	0.005785	0.01671	0.010478
2	-0.019266	0.0543753	-0.0333916	-0.044789	-0.071966	-0.095306	0.040143	0.00496	-0.0213058	0.017391	0.007103	0.021112	-0.073104	-0.079031	-0.0477292	-0.106963	-0.096472	0.027606	0.024364	-0.087181	0.0253624	0.021248	0.027606	0.024364	0.040208	0.013386
3	-0.0739526	0.0704245	-0.107013	-0.125442	-0.157566	-0.171226	-0.071051	-0.009779	-0.0843208	-0.070204	-0.095104	-0.038882	-0.113826	-0.103588	-0.104908	-0.208725	-0.092356	-0.035774	-0.003021	-0.184664	0.000431	0.007606	-0.035774	-0.003021	0.020368	0.012976
4	-0.151187	0.0752422	-0.198191	-0.216152	-0.244431	-0.240083	-0.215755	-0.074534	-0.152892	-0.171359	-0.187888	-0.137493	-0.126082	-0.141636	-0.178819	-0.288144	-0.115974	-0.155967	-0.081542	-0.252467	-0.074848	-0.055675	-0.155967	-0.081542	-0.055134	-0.025922
5	-0.214082	0.0580814	-0.245082	-0.267423	-0.284574	-0.276036	-0.240766	-0.156611	-0.194098	-0.237057	-0.195127	-0.191217	-0.15296	-0.194127	-0.243777	-0.339767	-0.163444	-0.237995	-0.176371	-0.301306	-0.173371	-0.166831	-0.237995	-0.176371	-0.159271	-0.126389
6	-0.257331	0.0473593	-0.278804	-0.301487	-0.317132	-0.312254	-0.257983	-0.205165	-0.231441	-0.281642	-0.21148	-0.227404	-0.196654	-0.240026	-0.278322	-0.360566	-0.188326	-0.274491	-0.242465	-0.325764	-0.240754	-0.237624	-0.274491	-0.242465	-0.232215	-0.216976
7	-0.28953	0.0460942	-0.314776	-0.336533	-0.358002	-0.353284	-0.287003	-0.23906	-0.261388	-0.307359	-0.231012	-0.259075	-0.226522	-0.282974	-0.308931	-0.388654	-0.236547	-0.300336	-0.276989	-0.342131	-0.273025	-0.260809	-0.300337	-0.276989	-0.258913	-0.268078
8	-0.317515	0.047957	-0.345184	-0.372778	-0.39351	-0.38105	-0.30985	-0.268734	-0.28859	-0.329265	-0.246111	-0.289091	-0.266531	-0.311952	-0.338277	-0.412512	-0.266838	-0.34035	-0.304941	-0.366742	-0.29801	-0.277227	-0.340351	-0.304941	-0.268894	-0.298636
9	-0.345146	0.049846	-0.368113	-0.403901	-0.421219	-0.405384	-0.319254	-0.290807	-0.303436	-0.325828	-0.254593	-0.321447	-0.286442	-0.32887	-0.368746	-0.427214	-0.289511	-0.383658	-0.343722	-0.399626	-0.340289	-0.320178	-0.383658	-0.343721	-0.306743	-0.347145
10	-0.369075	0.0551605	-0.386457	-0.427774	-0.446773	-0.429727	-0.321603	-0.306409	-0.311761	-0.317388	-0.256188	-0.336657	-0.302618	-0.345955	-0.39498	-0.438847	-0.315049	-0.414565	-0.3792	-0.427239	-0.383103	-0.36625	-0.414565	-0.3792	-0.351483	-0.404016
11	-0.386989	0.0621861	-0.401073	-0.445487	-0.473538	-0.45012	-0.322584	-0.313636	-0.318879	-0.314042	-0.259526	-0.336741	-0.317392	-0.366692	-0.416231	-0.45527	-0.342485	-0.436365	-0.399469	-0.447564	-0.411774	-0.398865	-0.436365	-0.399469	-0.374677	-0.449496
12	-0.402844	0.0695767	-0.411191	-0.457661	-0.491275	-0.463941	-0.325023	-0.318055	-0.324663	-0.309624	-0.262709	-0.339462	-0.331388	-0.380133	-0.441048	-0.479238	-0.367672	-0.459744	-0.419624	-0.478963	-0.434474	-0.422201	-0.459744	-0.419624	-0.391771	-0.479032
13	-0.416154	0.0767098	-0.420053	-0.46912	-0.503317	-0.471902	-0.32968	-0.326248	-0.328264	-0.306315	-0.26303	-0.339342	-0.342665	-0.389967	-0.462292	-0.503232	-0.380212	-0.471332	-0.437766	-0.51892	-0.454006	-0.448406	-0.471332	-0.437765	-0.408735	-0.503791
14	-0.426149	0.0809612	-0.428792	-0.480248	-0.515475	-0.47566	-0.336626	-0.335953	-0.333161	-0.312409	-0.263031	-0.33711	-0.351874	-0.401383	-0.476785	-0.52194	-0.39205	-0.472545	-0.449074	-0.548314	-0.465857	-0.461775	-0.472545	-0.449074	-0.422143	-0.52375
15	-0.432694	0.0831911	-0.431914	-0.479753	-0.521387	-0.474873	-0.345219	-0.338338	-0.34098	-0.319115	-0.267582	-0.335128	-0.367494	-0.41558	-0.488173	-0.537762	-0.398238	-0.470532	-0.454293	-0.580042	-0.469709	-0.465068	-0.470532	-0.454293	-0.425834	-0.532818
16	-0.435949	0.0845064	-0.432075	-0.474707	-0.523846	-0.467269	-0.353686	-0.340868	-0.34752	-0.315667	-0.272714	-0.330992	-0.385499	-0.43273	-0.493875	-0.548636	-0.402755	-0.465818	-0.452443	-0.599723	-0.470323	-0.468675	-0.465818	-0.452443	-0.424643	-0.540038
17	-0.437538	0.0835987	-0.432962	-0.474408	-0.526508	-0.455126	-0.358917	-0.349852	-0.354333	-0.315045	-0.274171	-0.329146	-0.402079	-0.451222	-0.494929	-0.550043	-0.413289	-0.461384	-0.445321	-0.604606	-0.46793	-0.469578	-0.461384	-0.445321	-0.422082	-0.541287
18	-0.437588	0.0831605	-0.432354	-0.475268	-0.525506	-0.447682	-0.357764	-0.355552	-0.360392	-0.31444	-0.272548	-0.329351	-0.416226	-0.469395	-0.495484	-0.552684	-0.423518	-0.455755	-0.437178	-0.608284	-0.462122	-0.467505	-0.455755	-0.437178	-0.418043	-0.532129
19	-0.428293	0.0724673	-0.429207	-0.474944	-0.517644	-0.438858	-0.352967	-0.361621	-0.36453	-0.309932	-0.270028	-0.327129	-0.434309	-0.481252	-0.464772	-0.551822	-0.433137	-0.444874	-0.429255	-0.464772	-0.454664	-0.462321	-0.444874	-0.429255	-0.415003	-0.521867
20	-0.4232	0.0711747	-0.423419	-0.472191	-0.50414	-0.425147	-0.348181	-0.367435	-0.364398	-0.302995	-0.262194	-0.325682	-0.447882	-0.483238	-0.458877	-0.540887	-0.441462	-0.432724	-0.420434	-0.458877	-0.446105	-0.453989	-0.432724	-0.420434	-0.4122	-0.511178
21	-0.416101	0.069972	-0.41598	-0.466114	-0.491026	-0.41432	-0.338876	-0.369563	-0.360454	-0.290988	-0.256377	-0.32587	-0.448089	-0.480948	-0.451772	-0.525908	-0.449552	-0.422035	-0.409594	-0.451772	-0.436196	-0.444671	-0.422035	-0.409594	-0.406538	-0.498143
22	-0.407662	0.0687298	-0.406642	-0.457573	-0.479912	-0.400575	-0.327415	-0.367737	-0.35457	-0.282723	-0.250774	-0.325446	-0.44209	-0.471819	-0.444486	-0.514974	-0.452965	-0.411547	-0.398458	-0.444486	-0.42495	-0.435046	-0.411547	-0.398458	-0.396684	-0.483016
23	-0.396152	0.0671288	-0.395199	-0.447656	-0.468274	-0.382302	-0.317684	-0.360077	-0.344369	-0.275952	-0.240283	-0.321735	-0.429542	-0.454331	-0.432959	-0.500571	-0.448515	-0.397114	-0.385636	-0.432959	-0.412082	-0.423966	-0.397114	-0.385636	-0.385299	-0.468397
24	-0.383514	0.0641063	-0.38362	-0.436856	-0.452498	-0.366434	-0.309432	-0.352878	-0.332999	-0.265852	-0.236777	-0.317336	-0.413071	-0.43196	-0.419211	-0.481836	-0.443712	-0.38111	-0.370185	-0.419211	-0.398226	-0.410299	-0.38111	-0.370185	-0.374887	-0.454647
25	-0.369068	0.0621347	-0.37071	-0.42519	-0.437911	-0.344829	-0.297093	-0.348525	-0.31891	-0.24935	-0.227339	-0.313515	-0.394677	-0.409671	-0.402893	-0.459403	-0.432567	-0.363913	-0.35569	-0.402893	-0.383757	-0.396355	-0.363914	-0.355689	-0.363466	-0.43936
26	-0.352626	0.0611594	-0.355204	-0.413048	-0.426196	-0.31569	-0.282236	-0.338851	-0.30252	-0.231374	-0.213537	-0.308424	-0.371606	-0.387658	-0.385291	-0.438159	-0.414822	-0.343579	-0.344604	-0.385291	-0.36749	-0.381604	-0.34358	-0.344604	-0.347934	-0.419726
27	-0.336201	0.0598852	-0.33955	-0.40055	-0.412886	-0.286855	-0.266661	-0.330799	-0.285396	-0.215953	-0.203377	-0.301874	-0.342937	-0.362837	-0.368646	-0.419489	-0.395877	-0.326294	-0.332924	-0.368646	-0.351214	-0.366407	-0.326294	-0.332924	-0.330459	-0.399984
28	-0.317483	0.0596137	-0.321225	-0.3849	-0.39642	-0.257117	-0.247191	-0.320499	-0.264388	-0.196546	-0.189877	-0.294096	-0.306674	-0.334747	-0.348631	-0.396516	-0.374867	-0.311121	-0.31202	-0.348631	-0.335686	-0.353634	-0.311121	-0.31202	-0.318421	-0.383234
29	-0.296443	0.0602405	-0.300769	-0.369349	-0.376146	-0.225511	-0.227836	-0.305005	-0.239912	-0.17638	-0.172224	-0.285692	-0.259498	-0.305766	-0.326479	-0.374017	-0.3473	-0.293232	-0.291365	-0.326479	-0.318611	-0.338478	-0.293232	-0.291365	-0.305494	-0.364486
30	-0.275165	0.0619342	-0.281202	-0.358723	-0.352204	-0.192512	-0.20936	-0.293212	-0.214442	-0.157574	-0.156718	-0.277583	-0.205523	-0.27481	-0.304671	-0.350782	-0.320305	-0.272816	-0.274783	-0.304671	-0.300347	-0.320755	-0.272816	-0.274783	-0.288416	-0.344963
31	-0.251811	0.0651003	-0.258472	-0.342915	-0.327041	-0.155448	-0.189889	-0.277065	-0.185735	-0.137243	-0.142556	-0.268174	-0.148027	-0.232677	-0.280581	-0.326748	-0.28559	-0.254616	-0.255372	-0.280581	-0.282454	-0.303884	-0.254616	-0.255373	-0.271723	-0.326675
32	-0.226338	0.0707863	-0.233248	-0.321967	-0.303068	-0.115452	-0.17023	-0.255521	-0.153225	-0.112719	-0.122769	-0.25681	-0.089006	-0.184823	-0.253834	-0.303194	-0.240429	-0.237596	-0.234118	-0.253834	-0.265046	-0.287602	-0.237596	-0.234118	-0.257196	-0.308716
33	-0.198915	0.077894	-0.208178	-0.301662	-0.279492	-0.075599	-0.149553	-0.234586	-0.119738	-0.083208	-0.104298	-0.244375	-0.030704	-0.136103	-0.223164	-0.279851	-0.188771	-0.214711	-0.209324	-0.223164	-0.24458	-0.269251	-0.214712	-0.209324	-0.241559	-0.288056
34	-0.168923	0.0856113	-0.180834	-0.275103	-0.248645	-0.03446	-0.128929	-0.217032	-0.0835874	-0.047363	-0.082582	-0.228624	0.024251	-0.083619	-0.190581	-0.259556	-0.132873	-0.190226	-0.179669	-0.190581	-0.220689	-0.247386	-0.190226	-0.179669	-0.221102	-0.265063
35	-0.13795	0.0949913	-0.151311	-0.246763	-0.214106	0.009002	-0.107985	-0.196703	-0.0443516	-0.005031	-0.056258	-0.21183	0.075375	-0.024014	-0.15843	-0.239909	-0.072945	-0.16602	-0.154847	-0.15843	-0.197708	-0.223696	-0.16602	-0.154847	-0.200702	-0.243273
36	-0.106765	0.105841	-0.120047	-0.222011	-0.181727	0.054471	-0.076845	-0.174123	-0.0050718	0.038177	-0.027672	-0.196278	0.125509	0.034905	-0.125822	-0.216901	-0.014553	-0.141198	-0.130635	-0.125822	-0.176118	-0.202123	-0.141198	-0.130635	-0.181282	-0.225352
37	-0.0728761	0.116243	-0.0846834	-0.187874	-0.143672	0.100485	-0.040925	-0.151431	0.037128	0.086565	0.00835	-0.176356	0.17633	0.090751	-0.0908805	-0.188426	0.042649	-0.117156	-0.100589	-0.0908805	-0.153068	-0.179302	-0.117156	-0.100589	-0.16092	-0.207375
38	-0.0376023	0.125516	-0.046647	-0.14666	-0.102321	0.146484	-0.00553	-0.125208	0.0800614	0.137853	0.04896	-0.154289	0.224257	0.143526	-0.0550717	-0.155023	0.100765	-0.092379	-0.07365	-0.0550718	-0.128752	-0.152911	-0.092379	-0.07365	-0.138955	-0.185865
39	-0.00114022	0.134322	-0.0072284	-0.10533	-0.061719	0.19209	0.034131	-0.095314	0.123242	0.189018	0.092024	-0.131434	0.271745	0.194855	-0.0177125	-0.117774	0.158053	-0.065695	-0.045434	-0.0177125	-0.102862	-0.126632	-0.065695	-0.045434	-0.112838	-0.163709
40	0.0379365	0.14202	0.0351918	-0.059876	-0.015813	0.236544	0.075869	-0.060765	0.169108	0.242959	0.137269	-0.102943	0.319062	0.249193	0.022088	-0.074072	0.211564	-0.037805	-0.011335	0.022088	-0.0746418	-0.101138	-0.037805	-0.011335	-0.084284	-0.138647
41	0.078829	0.149542	0.0803342	-0.012718	0.033936	0.283294	0.118347	-0.021188	0.2177	0.299334	0.183877	-0.067087	0.366445	0.305929	0.0635233	-0.026033	0.264204	-0.006744	0.022666	0.0635233	-0.046241	-0.074881	-0.006744	0.022666	-0.060737	-0.111509
42	0.117578	0.157634	0.126854	0.034203	0.082933	0.332572	0.163114	0.021449	0.266689	0.353173	0.232301	-0.026001	0.414021	0.35995	0.0932606	0.023664	0.318594	0.026923	0.057602	0.03952	-0.016491	-0.046136	0.026923	0.057602	-0.033871	-0.086973
43	0.161933	0.163653	0.174196	0.085243	0.12971	0.377072	0.212272	0.066684	0.317349	0.415935	0.28227	0.01661	0.461954	0.409977	0.139452	0.075077	0.373241	0.061829	0.095966	0.091147	0.0167362	-0.014399	0.061829	0.095966	2e-05	-0.059735
44	0.207841	0.16845	0.222258	0.136964	0.17963	0.420222	0.261491	0.112982	0.367782	0.475782	0.331412	0.059675	0.511957	0.460083	0.187692	0.127647	0.42768	0.101295	0.137899	0.143937	0.0536338	0.021575	0.101295	0.137899	0.033941	-0.026541
45	0.254859	0.171605	0.270632	0.186632	0.233409	0.465184	0.307911	0.160025	0.417387	0.528094	0.37897	0.105947	0.561496	0.51243	0.2374	0.179152	0.4816	0.14572	0.181506	0.199022	0.0940176	0.060512	0.14572	0.181506	0.071303	0.011047
46	0.302704	0.172966	0.318181	0.237198	0.282766	0.508412	0.353018	0.209512	0.467419	0.580994	0.431012	0.156088	0.605966	0.563037	0.28804	0.232049	0.532071	0.194209	0.226056	0.255814	0.137174	0.100751	0.194209	0.226056	0.115151	0.049701
47	0.351694	0.173103	0.365461	0.288367	0.32985	0.550869	0.399977	0.25824	0.517301	0.636619	0.481765	0.205831	0.651993	0.610298	0.339842	0.287344	0.580769	0.245939	0.272068	0.313092	0.184172	0.145748	0.245939	0.272068	0.164034	0.093069
48	0.401167	0.172182	0.412646	0.338989	0.377591	0.592011	0.446759	0.30788	0.566395	0.690205	0.529307	0.255531	0.69958	0.657352	0.391823	0.342578	0.630586	0.29606	0.31885	0.371041	0.233805	0.197219	0.29606	0.31885	0.212962	0.143932
49	0.450204	0.170592	0.459203	0.388851	0.425381	0.628239	0.493786	0.359758	0.615231	0.742629	0.577871	0.304511	0.746312	0.704831	0.442333	0.396504	0.678336	0.345923	0.364186	0.426716	0.284048	0.250099	0.345923	0.364186	0.263098	0.196933
50	0.498675	0.168273	0.50594	0.439276	0.474831	0.66122	0.544578	0.409797	0.662021	0.793945	0.627901	0.350824	0.793296	0.744141	0.492501	0.451423	0.723347	0.399534	0.407076	0.481124	0.334238	0.297409	0.399533	0.407076	0.31663	0.250543
51	0.546645	0.165833	0.551513	0.490029	0.523094	0.691795	0.593492	0.459155	0.708166	0.844398	0.679491	0.396074	0.83748	0.783387	0.542627	0.505843	0.769326	0.449461	0.451236	0.537267	0.384273	0.347615	0.449461	0.451236	0.367196	0.305859
52	0.593703	0.162032	0.594514	0.538632	0.564355	0.718382	0.640712	0.510487	0.752565	0.89247	0.729721	0.443258	0.877804	0.819574	0.592697	0.560349	0.813102	0.498439	0.49702	0.594576	0.435035	0.400278	0.498439	0.49702	0.416253	0.363187
53	0.639582	0.157576	0.635726	0.58257	0.603107	0.740427	0.689967	0.562559	0.795654	0.937435	0.777022	0.493311	0.92329	0.847214	0.64152	0.614043	0.852222	0.550308	0.542382	0.648643	0.485429	0.450683	0.550307	0.542382	0.467524	0.416251
54	0.683437	0.153114	0.675559	0.624323	0.642159	0.7585	0.741984	0.610829	0.836858	0.979715	0.823891	0.54304	0.965717	0.871926	0.687331	0.664424	0.887361	0.599097	0.585199	0.700574	0.533999	0.499552	0.599097	0.585199	0.519666	0.466482
55	0.725911	0.14851	0.71533	0.667541	0.680018	0.774835	0.793606	0.660649	0.875451	1.01775	0.869731	0.589967	1.00773	0.892082	0.731688	0.718094	0.919636	0.642202	0.624485	0.754021	0.581175	0.547837	0.642202	0.624485	0.571015	0.520337
56	0.767482	0.144836	0.753498	0.704908	0.714403	0.794185	0.84328	0.710716	0.913699	1.05465	0.91503	0.635902	1.0518	0.911106	0.775221	0.773449	0.949521	0.683273	0.660832	0.809031	0.62751	0.597203	0.683274	0.660832	0.619869	0.576373
57	0.807494	0.141507	0.789123	0.735992	0.745546	0.814254	0.891121	0.758702	0.951309	1.0848	0.959335	0.684878	1.09408	0.933452	0.817443	0.825979	0.977524	0.726752	0.69598	0.860981	0.6721	0.646357	0.726752	0.69598	0.665261	0.626152
58	0.844963	0.13941	0.823063	0.76587	0.774022	0.830875	0.936293	0.808257	0.987836	1.10788	1.00138	0.734911	1.13689	0.958124	0.856985	0.876342	1.00394	0.764515	0.729895	0.910231	0.711968	0.687892	0.764515	0.729895	0.710605	0.666933
59	0.88091	0.13803	0.855517	0.794426	0.796511	0.850813	0.979411	0.856422	1.02252	1.12779	1.0419	0.783799	1.1783	0.980782	0.895309	0.928364	1.02977	0.797901	0.762146	0.95836	0.750298	0.725389	0.797901	0.762146	0.756873	0.709183
60	0.915818	0.13716	0.887473	0.820514	0.822126	0.872521	1.02094	0.901267	1.0555	1.14538	1.07466	0.830503	1.21932	1.00764	0.933036	0.98005	1.05501	0.833067	0.792152	1.0049	0.787259	0.761158	0.833067	0.792152	0.801118	0.748801
61	0.949212	0.136717	0.919486	0.843654	0.858123	0.892039	1.06021	0.943405	1.08629	1.15999	1.10016	0.875049	1.25783	1.03845	0.969714	1.02813	1.08189	0.869656	0.818368	1.05052	0.821353	0.793232	0.869656	0.818368	0.840983	0.784527
62	0.981664	0.136766	0.949716	0.865661	0.887899	0.915579	1.09587	0.983566	1.116	1.17348	1.12346	0.918464	1.29534	1.06927	1.00599	1.07533	1.11128	0.903702	0.843935	1.09569	0.854949	0.826485	0.903702	0.843935	0.87779	0.822835
63	1.01354	0.136262	0.978993	0.894214	0.911591	0.942706	1.12712	1.01934	1.14451	1.18491	1.1436	0.96023	1.33404	1.09977	1.0416	1.12046	1.13784	0.93608	0.873196	1.14043	0.889067	0.862713	0.93608	0.873196	0.914934	0.858412
64	1.04549	0.134431	1.00974	0.930231	0.94021	0.970167	1.15398	1.05413	1.17075	1.19025	1.16296	0.99774	1.36922	1.13357	1.0775	1.16183	1.16561	0.972738	0.903295	1.18406	0.923965	0.898345	0.972738	0.903296	0.953526	0.891919
65	1.07701	0.131842	1.0403	0.957496	0.980133	0.998455	1.17728	1.08815	1.19399	1.1977	1.17874	1.02918	1.39709	1.16724	1.11447	1.20585	1.19454	1.01236	0.934768	1.22484	0.959275	0.928773	1.01236	0.934768	0.992734	0.927738
66	1.1072	0.129234	1.0675	0.983495	1.0158	1.02689	1.19769	1.11366	1.21609	1.20711	1.18992	1.05674	1.42631	1.20037	1.15036	1.24739	1.22174	1.05195	0.969354	1.26136	0.994833	0.961756	1.05195	0.969354	1.03003	0.961073
67	1.13605	0.126524	1.09271	1.01678	1.03965	1.05666	1.2141	1.13636	1.23597	1.21082	1.20073	1.08208	1.45444	1.23179	1.18578	1.29109	1.24905	1.08947	1.00544	1.29388	1.02973	0.996839	1.08947	1.00544	1.06243	0.994468
68	1.16384	0.122117	1.1193	1.04751	1.07201	1.0923	1.22714	1.15753	1.25098	1.21629	1.20642	1.10069	1.47236	1.25915	1.22015	1.33135	1.27923	1.12522	1.04174	1.32321	1.06492	1.03189	1.12522	1.04174	1.09459	1.03114
69	1.19072	0.116307	1.14566	1.0779	1.10559	1.12931	1.24141	1.1741	1.26384	1.22085	1.21139	1.11421	1.48648	1.28628	1.25122	1.36294	1.30384	1.16206	1.07889	1.34834	1.10217	1.0746	1.16206	1.07889	1.12829	1.06703
70	1.21629	0.111335	1.16874	1.10976	1.13144	1.16513	1.25135	1.18602	1.27596	1.22355	1.21789	1.12712	1.50004	1.3112	1.2823	1.3955	1.32874	1.20013	1.11901	1.36812	1.13814	1.11336	1.20013	1.11901	1.15749	1.10071
71	1.24003	0.106263	1.19071	1.13741	1.1558	1.2043	1.25713	1.19891	1.28596	1.22369	1.22192	1.14164	1.51087	1.33168	1.31048	1.42148	1.35257	1.23577	1.15957	1.38301	1.17299	1.14715	1.23577	1.15957	1.18923	1.13323
72	1.26221	0.101143	1.21231	1.16489	1.17824	1.24344	1.26464	1.21033	1.29322	1.2211	1.22394	1.15313	1.5194	1.34852	1.33482	1.43977	1.37143	1.26982	1.19799	1.3951	1.20849	1.18605	1.26982	1.19799	1.22289	1.16569
73	1.28081	0.0968025	1.23106	1.19243	1.19664	1.27921	1.26997	1.21706	1.29698	1.21831	1.22083	1.16135	1.52077	1.36362	1.3555	1.45018	1.38706	1.30017	1.23408	1.40599	1.23969	1.22336	1.30017	1.23408	1.24687	1.19399
74	1.29608	0.0938037	1.24586	1.21309	1.21023	1.31207	1.2712	1.22269	1.29892	1.21487	1.21388	1.1697	1.52055	1.37558	1.3721	1.45372	1.40016	1.32443	1.269	1.41322	1.26744	1.25817	1.32443	1.269	1.26556	1.22002
75	1.30761	0.0921658	1.25654	1.22983	1.21762	1.34176	1.26855	1.22494	1.29756	1.20438	1.20578	1.17752	1.51568	1.38442	1.38371	1.45299	1.40593	1.34712	1.29651	1.41602	1.29262	1.29054	1.34712	1.29651	1.28232	1.24659
76	1.31356	0.0924472	1.26185	1.24111	1.21891	1.36561	1.2622	1.22142	1.29251	1.19278	1.19394	1.18056	1.5047	1.39057	1.38922	1.44485	1.41058	1.36589	1.30949	1.4153	1.31064	1.31818	1.36589	1.30949	1.29533	1.26431
77	1.31458	0.0939679	1.26035	1.24081	1.21609	1.38066	1.25107	1.21311	1.28421	1.17996	1.18134	1.17858	1.48756	1.39361	1.39031	1.43081	1.41369	1.37777	1.3186	1.4107	1.32345	1.34543	1.37777	1.3186	1.30201	1.27343
78	1.3112	0.0961234	1.25576	1.23731	1.2114	1.39126	1.2359	1.20291	1.27236	1.16232	1.16265	1.17725	1.46611	1.39346	1.38633	1.41206	1.41203	1.38419	1.32377	1.39961	1.33034	1.36617	1.38419	1.32377	1.29971	1.27787
79	1.30218	0.0987919	1.24682	1.23331	1.20113	1.39539	1.21696	1.18729	1.25752	1.14167	1.13935	1.17245	1.44219	1.39194	1.37591	1.38711	1.40644	1.38404	1.31956	1.38243	1.32847	1.3741	1.38404	1.31956	1.28856	1.2761
80	1.28647	0.0997069	1.22966	1.22338	1.17954	1.38714	1.19257	1.16565	1.23896	1.12028	1.12209	1.16153	1.41126	1.37963	1.35774	1.35474	1.39058	1.37283	1.30985	1.36072	1.31954	1.37495	1.37283	1.30985	1.27415	1.26593
81	1.26334	0.0991742	1.20746	1.20454	1.15219	1.37281	1.16718	1.14056	1.21361	1.09665	1.09699	1.14603	1.37062	1.35778	1.33107	1.31641	1.36768	1.34669	1.29086	1.3337	1.3012	1.36678	1.34669	1.29086	1.255	1.24668
82	1.23364	0.0962265	1.1808	1.17883	1.12265	1.35105	1.13815	1.1133	1.18556	1.07367	1.07221	1.12722	1.32098	1.3337	1.29524	1.26961	1.33864	1.30973	1.26019	1.298	1.27295	1.34735	1.30973	1.26019	1.22777	1.21971
83	1.19807	0.0914479	1.14812	1.15041	1.09126	1.31813	1.10141	1.0794	1.15354	1.04658	1.05165	1.1053	1.26342	1.30076	1.25272	1.21416	1.30272	1.26751	1.22506	1.25416	1.2379	1.31625	1.26751	1.22506	1.19355	1.18714
84	1.15943	0.085803	1.1141	1.11961	1.05905	1.2855	1.06672	1.03962	1.1193	1.02252	1.02746	1.08119	1.19847	1.26689	1.20667	1.16058	1.25868	1.22088	1.18574	1.20744	1.19767	1.27286	1.22088	1.18574	1.15638	1.15247
85	1.11897	0.0787351	1.07848	1.08627	1.02468	1.25151	1.03151	0.998452	1.08408	1.00135	1.00548	1.05704	1.12922	1.22733	1.15863	1.11602	1.20391	1.16604	1.1434	1.16376	1.15469	1.22303	1.16604	1.1434	1.12045	1.12055
86	1.07746	0.0721273	1.03892	1.05042	0.985722	1.20804	0.991923	0.958478	1.0452	0.976248	0.98356	1.03026	1.05873	1.17718	1.11127	1.07268	1.14185	1.11529	1.10308	1.12345	1.11447	1.17067	1.11529	1.10308	1.08731	1.09601
87	1.03507	0.0679903	0.995776	1.01182	0.941529	1.15718	0.95025	0.918103	1.00165	0.944503	0.957178	0.999855	0.984605	1.12209	1.0681	1.04002	1.07794	1.07007	1.06266	1.08982	1.07475	1.11587	1.07007	1.06266	1.05134	1.07379
88	0.990887	0.0670786	0.949198	0.967913	0.894428	1.1011	0.908716	0.873828	0.954951	0.908979	0.92429	0.967549	0.907214	1.06672	1.02687	1.01352	1.01563	1.02046	1.02302	1.06171	1.03253	1.06374	1.02046	1.02302	1.00984	1.04562
89	0.945549	0.0682728	0.898418	0.917074	0.844521	1.04006	0.864726	0.825712	0.908624	0.876355	0.885364	0.933059	0.836309	1.01203	0.986794	0.987127	0.955896	0.972031	0.986486	1.03243	0.98836	1.01262	0.972032	0.986486	0.962992	1.00767
90	0.894865	0.0704737	0.842346	0.86216	0.785717	0.972179	0.814094	0.777582	0.857537	0.832362	0.840963	0.892441	0.767044	0.954873	0.943258	0.956957	0.897415	0.920775	0.942549	0.998595	0.936319	0.955988	0.920775	0.942548	0.903869	0.958415
91	0.836905	0.0716114	0.780973	0.8042	0.723929	0.897792	0.755298	0.723646	0.802115	0.780824	0.787603	0.842364	0.702045	0.897738	0.891124	0.915217	0.836696	0.859597	0.887044	0.957067	0.873409	0.888088	0.859598	0.887044	0.834901	0.897413
92	0.772842	0.0702692	0.715757	0.742271	0.664458	0.819442	0.689766	0.662848	0.74459	0.72435	0.723333	0.784161	0.645904	0.845201	0.829218	0.858307	0.772775	0.790131	0.823257	0.901619	0.801804	0.808455	0.790131	0.823257	0.762079	0.8251
93	0.701916	0.0676538	0.646295	0.674853	0.601473	0.740741	0.61508	0.599327	0.680087	0.658428	0.649317	0.717808	0.59147	0.783413	0.759478	0.792234	0.709755	0.711374	0.754627	0.829399	0.721804	0.720678	0.711373	0.754628	0.678848	0.743495
94	0.623885	0.0658219	0.572753	0.605295	0.534647	0.660725	0.528988	0.53411	0.606378	0.579609	0.561523	0.644312	0.531494	0.714953	0.682258	0.711124	0.645672	0.625788	0.680386	0.748321	0.634149	0.626894	0.625788	0.680385	0.583704	0.653976
95	0.537924	0.0651442	0.493763	0.536068	0.464642	0.576545	0.436339	0.45522	0.524617	0.483994	0.465599	0.565697	0.466065	0.641731	0.595187	0.616057	0.572154	0.536453	0.596844	0.654428	0.538131	0.522959	0.536453	0.596843	0.479274	0.555124
96	0.444174	0.0655108	0.409924	0.464981	0.390358	0.486542	0.336484	0.371256	0.437728	0.386235	0.363442	0.48053	0.398944	0.559489	0.498288	0.519308	0.486755	0.431056	0.500861	0.553458	0.430755	0.410801	0.431056	0.500861	0.368849	0.442207
97	0.345967	0.0669428	0.325011	0.388161	0.31565	0.39492	0.236	0.290323	0.342169	0.278156	0.257352	0.385963	0.321733	0.46764	0.395979	0.412077	0.398056	0.317759	0.398929	0.453073	0.320709	0.297227	0.317759	0.39893	0.262779	0.326849
98	0.250981	0.0651785	0.241487	0.307605	0.242529	0.305514	0.149124	0.202661	0.249416	0.178291	0.167182	0.284447	0.243223	0.373938	0.294477	0.306011	0.309336	0.215267	0.295358	0.346411	0.218545	0.190717	0.215266	0.295357	0.169472	0.221911
99	0.163291	0.0572907	0.164979	0.231392	0.169018	0.218533	0.081507	0.124447	0.165949	0.10227	0.096038	0.189855	0.167285	0.274296	0.195889	0.204729	0.216779	0.128641	0.186821	0.242476	0.126346	0.098511	0.128641	0.186821	0.090472	0.127286
100	0.0861554	0.0442356	0.0964318	0.158711	0.096017	0.131591	0.029024	0.066816	0.0928522	0.045948	0.042736	0.113177	0.088496	0.173904	0.104064	0.108437	0.125918	0.059437	0.080997	0.145533	0.0512732	0.031692	0.059437	0.080998	0.030962	0.053277
101	0.0191053	0.032264	0.0327786	0.087143	0.024014	0.043582	-0.01628	0.025434	0.031512	0.00506	0.002801	0.05253	0.014749	0.08242	0.0204098	0.019149	0.046585	0.00266	-0.018707	0.052362	-0.0082794	-0.011641	0.00266	-0.018707	-0.012815	-0.000894

## Sheet: T&D
	TF1	TF2	TF3	TF4	TF5
Speed (m/s)	1.605	1.266	1.344		1.471
Stride Length (m)	1.645	1.429	1.526		1.476
Prosthetic side step length (m)	0.901	0.811	0.767		0.77
Sound side step length (m)	0.744	0.618	0.759		0.706
Cycle time (s)	1.025	1.128	1.135		1.003
Prosthetic side stance time (s)	0.57	0.633	0.673		0.585
Sound side stance time (s)	0.58	0.742	0.737		0.648
