# Supplementary material for: Kinematic and biomimetic assessment of a hydraulic ankle/foot in level ground and camber walking
Source: PLoS One. 2017 Jul 13;12(7):e0180836. doi: 10.1371/journal.pone.0180836 (PMC5509258; doi:10.1371/journal.pone.0180836)
Supplement: S1 Dataset — A set of five trails from each subject in four walking conditions (level ground normal speed walking/level ground fast speed walking/camber walking with prosthetic side higher/camber walking with intact side higher) with two types of prosthetic ankle/foot (Echelon/Esprit). All data have been time-normalised to 101 points over stance phase and exported to excel files. (ZIP) [file pone.0180836.s001.zip › Level fast speed_Echelon.xlsx]

## Sheet: SAAX
Sound side			TF1	C:\Users\xb00012\Documents\Data\27_15_150415 SP\27_15_150415_0102.c3d	C:\Users\xb00012\Documents\Data\27_15_150415 SP\27_15_150415_0106.c3d	C:\Users\xb00012\Documents\Data\27_15_150415 SP\27_15_150415_0107.c3d	C:\Users\xb00012\Documents\Data\27_15_150415 SP\27_15_150415_0110.c3d	C:\Users\xb00012\Documents\Data\27_15_150415 SP\27_15_150415_0112.c3d	TF2	C:\Users\xb00012\Documents\Data\37_26_130515 SP\37_26_130515_0096.c3d	C:\Users\xb00012\Documents\Data\37_26_130515 SP\37_26_130515_0098.c3d	C:\Users\xb00012\Documents\Data\37_26_130515 SP\37_26_130515_0102.c3d	C:\Users\xb00012\Documents\Data\37_26_130515 SP\37_26_130515_0103.c3d	C:\Users\xb00012\Documents\Data\37_26_130515 SP\37_26_130515_0104.c3d	TF3	C:\Users\xb00012\Documents\Data\39_28_200515 SP\39_28_200515_0092.c3d	C:\Users\xb00012\Documents\Data\39_28_200515 SP\39_28_200515_0093.c3d	C:\Users\xb00012\Documents\Data\39_28_200515 SP\39_28_200515_0095.c3d	C:\Users\xb00012\Documents\Data\39_28_200515 SP\39_28_200515_0096.c3d	C:\Users\xb00012\Documents\Data\39_28_200515 SP\39_28_200515_0098.c3d	TF5	C:\Users\xb00012\Documents\Data\45_34_230615 SP\45_34_230615_0087.c3d	C:\Users\xb00012\Documents\Data\45_34_230615 SP\45_34_230615_0088.c3d	C:\Users\xb00012\Documents\Data\45_34_230615 SP\45_34_230615_0089.c3d	C:\Users\xb00012\Documents\Data\45_34_230615 SP\45_34_230615_0090.c3d	C:\Users\xb00012\Documents\Data\45_34_230615 SP\45_34_230615_0091.c3d
Frontal plane			Echelon	LANKLE_ANGLES_N	LANKLE_ANGLES_N	LANKLE_ANGLES_N	LANKLE_ANGLES_N	LANKLE_ANGLES_N	Echelon	RANKLE_ANGLES_N	RANKLE_ANGLES_N	RANKLE_ANGLES_N	RANKLE_ANGLES_N	RANKLE_ANGLES_N	Echelon	LANKLE_ANGLES_N	LANKLE_ANGLES_N	LANKLE_ANGLES_N	LANKLE_ANGLES_N	LANKLE_ANGLES_N	Echelon	RANKLE_ANGLES_N	RANKLE_ANGLES_N	RANKLE_ANGLES_N	RANKLE_ANGLES_N	RANKLE_ANGLES_N
Ankle Angle				LINK_MODEL_BASED	LINK_MODEL_BASED	LINK_MODEL_BASED	LINK_MODEL_BASED	LINK_MODEL_BASED		LINK_MODEL_BASED	LINK_MODEL_BASED	LINK_MODEL_BASED	LINK_MODEL_BASED	LINK_MODEL_BASED		LINK_MODEL_BASED	LINK_MODEL_BASED	LINK_MODEL_BASED	LINK_MODEL_BASED	LINK_MODEL_BASED		LINK_MODEL_BASED	LINK_MODEL_BASED	LINK_MODEL_BASED	LINK_MODEL_BASED	LINK_MODEL_BASED
101 points over stance phase				Original	Original	Original	Original	Original		Original	Original	Original	Original	Original		Original	Original	Original	Original	Original		Original	Original	Original	Original	Original
ITEM	Mean	SD	A2_L	0	0	0	0	0	A2_R	0	0	0	0	0	A2_L	0	0	0	0	0	A2_R	0	0	0	0	0
1	5.4815	4.11027	4.82284	-1.43209	0.937148	-0.48056	12.5911	12.4986	6.12377	1.20598	9.96712	10.9869	4.29537	4.16351	4.82932	5.54852	1.38112	3.4239	8.8669	4.92615	6.15007	8.8669	4.92615	6.00603	5.97164	4.97965
2	5.29323	4.06329	4.89278	-1.21765	0.929415	-0.423227	12.8844	12.2909	6.13763	1.33681	9.98405	10.7979	4.32576	4.24362	4.54103	5.56165	1.47789	3.04832	8.43401	4.18326	5.60147	8.43401	4.18326	5.73019	5.3354	4.32447
3	5.12443	3.97094	4.93674	-0.959723	0.929038	-0.299007	13.0662	11.9472	6.11149	1.43912	9.81426	10.4777	4.52741	4.29903	4.3589	5.69727	1.79424	2.83661	7.99061	3.47576	5.09058	7.99061	3.47576	5.48865	4.74432	3.75355
4	4.99102	3.8314	4.96687	-0.640021	0.955357	-0.09085	13.1285	11.4814	6.06538	1.53189	9.4686	10.0519	4.9142	4.3603	4.29181	5.96424	2.28979	2.83012	7.53902	2.8359	4.64004	7.53902	2.8359	5.29865	4.2227	3.30391
5	4.90632	3.66587	5.00515	-0.251374	1.02809	0.198661	13.0994	10.9509	6.03101	1.6438	9.0188	9.58676	5.45718	4.44852	4.32707	6.33671	2.88955	3.02779	7.08992	2.29136	4.26204	7.08992	2.29136	5.16518	3.78153	2.98223
6	4.87127	3.49036	5.0633	0.209502	1.15751	0.571009	12.9921	10.3863	6.01897	1.78298	8.52127	9.1257	6.10809	4.55682	4.43359	6.76693	3.50452	3.38082	6.65223	1.86346	3.96923	6.65223	1.86346	5.08957	3.43764	2.80323
7	4.87703	3.31823	5.14723	0.736029	1.34378	1.0188	12.8224	9.81519	6.02795	1.94265	8.03543	8.7067	6.80145	4.6535	4.56683	7.19747	4.04656	3.79479	6.23272	1.56263	3.76611	6.23272	1.56263	5.0618	3.2014	2.77198
8	4.90499	3.15344	5.25182	1.31071	1.57366	1.52717	12.5987	9.24887	6.04252	2.10098	7.60003	8.34527	7.47216	4.69418	4.67786	7.57386	4.44508	4.15073	5.83306	1.38654	3.64775	5.83306	1.38654	5.06327	3.0738	2.8821
9	4.93031	2.99422	5.36166	1.90272	1.82079	2.07227	12.3229	8.68955	6.03836	2.22781	7.22821	8.03486	8.06261	4.6383	4.7213	7.85006	4.65379	4.33383	5.44914	1.31969	3.59993	5.44914	1.31969	5.07048	3.04516	3.1152
10	4.92634	2.84006	5.45435	2.47055	2.04807	2.6218	11.9929	8.13846	5.98881	2.29183	6.91032	7.7527	8.52452	4.46468	4.66241	7.99213	4.64914	4.26372	5.07249	1.33456	3.5998	5.07249	1.33456	5.05909	3.09389	3.43895
11	4.87026	2.6959	5.50561	2.96931	2.2126	3.13823	11.6065	7.60139	5.8726	2.26773	6.62511	7.4707	8.81698	4.18248	4.48239	7.97951	4.42629	3.91462	4.69337	1.39817	3.62045	4.69337	1.39817	5.00835	3.19017	3.81218
12	4.7473	2.5712	5.4948	3.3594	2.27326	3.58409	11.1673	7.0899	5.67971	2.14217	6.35173	7.16752	8.90787	3.82925	4.17946	7.8018	3.99804	3.31483	4.30398	1.47866	3.63523	4.30398	1.47866	4.90331	3.30001	4.1902
13	4.55236	2.47547	5.40942	3.61259	2.19998	3.92741	10.6892	6.61786	5.41267	1.91628	6.07742	6.83645	8.78037	3.45283	3.76581	7.45402	3.39714	2.5267	3.90142	1.54979	3.62154	3.90142	1.54979	4.73562	3.39087	4.53002
14	4.28915	2.41474	5.24572	3.71312	1.97996	4.14425	10.1952	6.19606	5.08315	1.60253	5.79891	6.48539	8.44032	3.08859	3.264	6.93952	2.67584	1.62151	3.49057	1.59258	3.56373	3.49057	1.59258	4.50379	3.43659	4.79513
15	3.96714	2.39061	5.00635	3.6558	1.61792	4.21918	9.71062	5.82821	4.70685	1.21915	5.51886	6.12869	7.91785	2.74968	2.70284	6.27947	1.89654	0.663372	3.08209	1.5927	3.45254	3.08209	1.5927	4.21258	3.41826	4.95707
16	3.59872	2.39976	4.69746	3.44522	1.13202	4.14499	9.25489	5.51017	4.30017	0.785299	5.24147	5.77831	7.26132	2.43445	2.11337	5.51596	1.11764	-0.294175	2.68838	1.53904	3.28387	2.68838	1.53904	3.87158	3.32419	4.99615
17	3.19727	2.43394	4.3273	3.09639	0.548117	3.92292	8.83667	5.2324	3.8791	0.318376	4.97061	5.44096	6.52634	2.13922	1.52526	4.70362	0.384691	-1.20496	2.31938	1.42358	3.05743	2.31938	1.42358	3.49379	3.14842	4.90198
18	2.77661	2.48193	3.90701	2.63468	-0.103452	3.56348	8.45556	4.98477	3.45871	-0.166313	4.71052	5.12007	5.76515	1.86413	0.964244	3.89743	-0.270702	-2.02953	1.98061	1.24341	2.77648	1.98061	1.24341	3.09407	2.89063	4.67369
19	2.35088	2.53324	3.4522	2.09277	-0.787547	3.08685	8.10813	4.76079	3.05257	-0.654764	4.46684	4.81874	5.02017	1.61183	0.450356	3.14357	-0.828426	-2.74031	1.6752	1.00174	2.44841	1.6752	1.00174	2.68823	2.55665	4.32026
20	1.93402	2.58123	2.98223	1.5048	-1.46611	2.52226	7.79197	4.55823	2.67198	-1.13385	4.24609	4.54079	4.32204	1.38483	-0.0034038	2.47408	-1.27782	-3.32711	1.40562	0.708215	2.08528	1.40562	0.708215	2.29211	2.1597	3.86078
21	1.53889	2.62397	2.51783	0.901942	-2.10378	1.90607	7.50724	4.3777	2.32547	-1.59172	4.05408	4.28997	3.69054	1.18448	-0.390914	1.90541	-1.61686	-3.79649	1.17498	0.378392	1.70317	1.17498	0.378392	1.92056	1.71877	3.32313
22	1.17625	2.66319	2.07809	0.3106	-2.67577	1.27826	7.25634	4.22099	2.01866	-2.01897	3.89506	4.06977	3.13657	1.01087	-0.711611	1.44075	-1.85131	-4.16529	0.986283	0.031516	1.31984	0.986283	0.031516	1.58585	1.25615	2.73942
23	0.85404	2.70245	1.67791	-0.248282	-3.17318	0.677583	7.04294	4.09051	1.75439	-2.40979	3.77162	3.8835	2.66426	0.862343	-0.968544	1.07458	-1.99247	-4.45322	0.841157	-0.312773	0.952404	0.841157	-0.312773	1.29666	0.794794	2.14218
24	0.577026	2.74543	1.32685	-0.760407	-3.60083	0.135536	6.87084	3.98913	1.53305	-2.7624	3.68497	3.73416	2.27263	0.735891	-1.16681	0.796859	-2.05432	-4.67826	0.739013	-0.637332	0.615014	0.739013	-0.637332	1.05787	0.355421	1.5601
25	0.34645	2.7948	1.02869	-1.21961	-3.97026	-0.328916	6.74256	3.91967	1.35282	-3.07893	3.63493	3.62358	1.95636	0.628169	-1.31316	0.595051	-2.05142	-4.85574	0.676643	-0.930349	0.317454	0.676643	-0.930349	0.870648	-0.04512	1.01545
26	0.160201	2.85171	0.781966	-1.62705	-4.29259	-0.711678	6.65786	3.88328	1.20979	-3.36428	3.61922	3.55081	1.70668	0.536541	-1.41579	0.455372	-1.99823	-4.99913	0.648854	-1.18583	0.0648396	0.648854	-1.18583	0.732748	-0.394917	0.523341
27	0.0135685	2.91531	0.581658	-1.98836	-4.57393	-1.01987	6.61236	3.87809	1.09833	-3.6236	3.63215	3.51124	1.51276	0.459098	-1.48367	0.363494	-1.90899	-5.11974	0.6495	-1.40263	-0.142039	0.6495	-1.40263	0.639356	-0.687947	0.091522
28	-0.0996531	2.98262	0.420535	-2.31069	-4.816	-1.26579	6.59668	3.89847	1.01214	-3.85842	3.66447	3.49701	1.36328	0.394385	-1.52548	0.3057	-1.79726	-5.22518	0.6725	-1.58316	-0.305813	0.6725	-1.58316	0.583988	-0.923277	-0.279119
29	-0.186085	3.04917	0.290067	-2.60046	-5.01972	-1.46274	6.59786	3.9354	0.945218	-4.0656	3.70472	3.49835	1.24693	0.341691	-1.54852	0.269638	-1.67456	-5.31879	0.71273	-1.73161	-0.431107	0.71273	-1.73161	0.559344	-1.10382	-0.592177
30	-0.251927	3.11018	0.181554	-2.86215	-5.18761	-1.62236	6.60191	3.97798	0.892447	-4.23942	3.74175	3.50544	1.15265	0.301816	-1.55827	0.244886	-1.54855	-5.40115	0.766131	-1.85265	-0.523442	0.766131	-1.85265	0.558169	-1.23495	-0.85391
31	-0.302228	3.16167	0.0875184	-3.09747	-5.32401	-1.75304	6.59661	4.0155	0.850301	-4.3741	3.76754	3.51019	1.07071	0.277163	-1.55838	0.223623	-1.42239	-5.47207	0.82961	-1.95066	-0.588354	0.82961	-1.95066	0.573597	-1.32273	-1.07158
32	-0.340406	3.20101	0.00315	-3.30515	-5.43275	-1.85935	6.57372	4.03929	0.817177	-4.46504	3.77929	3.50744	0.99343	0.27076	-1.55107	0.201014	-1.29631	-5.53164	0.900864	-2.0293	-0.630876	0.900864	-2.0293	0.59946	-1.3732	-1.25221
33	-0.368085	3.22667	-0.0722922	-3.48121	-5.51208	-1.94221	6.53003	4.044	0.793282	-4.50847	3.77984	3.49501	0.914991	0.285037	-1.53799	0.174755	-1.17053	-5.58094	0.9782	-2.09142	-0.655345	0.9782	-2.09142	0.630591	-1.39203	-1.40207
34	-0.385298	3.2378	-0.135206	-3.61979	-5.55123	-1.99978	6.46668	4.02809	0.780182	-4.50098	3.77644	3.47308	0.831155	0.321224	-1.52078	0.144106	-1.04716	-5.622	1.06051	-2.13934	-0.665394	1.06051	-2.13934	0.662979	-1.38461	-1.52652
35	-0.390936	3.23394	-0.179104	-3.7147	-5.53308	-2.02914	6.38778	3.99363	0.780314	-4.43917	3.77861	3.44314	0.739732	0.379265	-1.50105	0.109423	-0.929938	-5.65715	1.14731	-2.17487	-0.663908	1.14731	-2.17487	0.694247	-1.35616	-1.63006
36	-0.383376	3.21538	-0.197073	-3.76144	-5.4403	-2.02826	6.29906	3.94558	0.796286	-4.31985	3.79577	3.40709	0.640858	0.457556	-1.4798	0.072043	-0.822151	-5.68827	1.23874	-2.19935	-0.65292	1.23874	-2.19935	0.724131	-1.31172	-1.7164
37	-0.361222	3.18348	-0.184099	-3.75884	-5.26179	-1.99714	6.20671	3.89057	0.829959	-4.14106	3.83516	3.36686	0.535962	0.552876	-1.45716	0.033958	-0.725263	-5.71636	1.33548	-2.21364	-0.633585	1.33548	-2.21364	0.754792	-1.25608	-1.78847
38	-0.323826	3.14092	-0.138307	-3.70961	-4.99586	-1.93807	6.11663	3.83537	0.881799	-3.90387	3.90042	3.32448	0.426561	0.6614	-1.43249	-0.002618	-0.638838	-5.74133	1.4385	-2.21817	-0.606306	1.4385	-2.21817	0.790129	-1.1935	-1.84849
39	-0.271485	3.09143	-0.0612968	-3.61964	-4.65113	-1.85517	6.03364	3.78581	0.950831	-3.61324	3.99145	3.28197	0.313931	0.780053	-1.40441	-0.035282	-0.561007	-5.76178	1.54899	-2.21299	-0.57106	1.54899	-2.21299	0.834026	-1.12728	-1.89805
40	-0.205419	3.03927	0.042263	-3.49665	-4.24567	-1.75365	5.96112	3.74616	1.03487	-3.2782	4.1047	3.24082	0.199819	0.907214	-1.37111	-0.061422	-0.489082	-5.77531	1.66809	-2.19781	-0.527702	1.66809	-2.19781	0.889056	-1.05947	-1.93837
41	-0.127577	2.98856	0.165776	-3.34855	-3.80367	-1.63879	5.90102	3.71886	1.13077	-2.91256	4.23418	3.20206	0.087433	1.04275	-1.3306	-0.078415	-0.420074	-5.77888	1.79645	-2.17209	-0.476254	1.79645	-2.17209	0.95563	-0.990752	-1.97052
42	0.0732136	2.92633	0.756602	-3.18186	-3.35034	0.756602	5.85412	3.70449	1.23443	-2.53636	4.37274	3.16623	-0.018525	1.18806	-1.28111	-0.084033	-0.351271	-5.76911	1.93393	-2.13506	-0.417068	1.93393	-2.13506	1.03226	-0.920934	-1.99553
43	0.167883	2.88819	0.903483	-3.00089	-2.90777	0.903483	5.82052	3.70206	1.34033	-2.17698	4.51336	3.13338	-0.113216	1.34513	-1.22149	-0.076967	-0.280992	-5.74306	2.07945	-2.08587	-0.350799	2.07945	-2.08587	1.11645	-0.84944	-2.01458
44	0.265919	2.85726	1.0518	-2.80809	-2.4943	1.0518	5.80003	3.70958	1.44176	-1.86642	4.64986	3.10362	-0.193437	1.51518	-1.15147	-0.05726	-0.208155	-5.69916	2.23102	-2.02378	-0.278424	2.23102	-2.02378	1.20538	-0.775807	-2.02893
45	0.363829	2.8333	1.19689	-2.60523	-2.12373	1.19689	5.79187	3.72463	1.53121	-1.63628	4.77714	3.07748	-0.258367	1.69608	-1.07161	-0.026651	-0.131467	-5.63756	2.386	-1.94835	-0.201173	2.386	-1.94835	1.29633	-0.699946	-2.0399
46	0.458192	2.8156	1.33525	-2.39455	-1.80407	1.33525	5.79467	3.74493	1.60115	-1.51362	4.89118	3.05617	-0.308849	1.88085	-0.983211	0.011781	-0.049342	-5.56022	2.54141	-1.85969	-0.120413	2.54141	-1.85969	1.38702	-0.622106	-2.0487
47	0.545925	2.80387	1.46471	-2.17961	-1.5371	1.46471	5.80687	3.76871	1.64488	-1.51903	4.98939	3.04135	-0.346128	2.05884	-0.888261	0.054539	0.039455	-5.47088	2.69432	-1.75875	-0.0376358	2.69432	-1.75875	1.4756	-0.542896	-2.05646
48	0.62445	2.79909	1.58404	-1.96576	-1.32039	1.58404	5.82731	3.795	1.65758	-1.66665	5.07105	3.03478	-0.371076	2.21977	-0.789308	0.09848	0.135275	-5.37492	2.84235	-1.64772	0.0454948	2.84235	-1.64772	1.56066	-0.46352	-2.06429
49	0.691779	2.80389	1.69221	-1.7602	-1.15005	1.69221	5.85527	3.82382	1.63705	-1.96338	5.13735	3.03837	-0.383899	2.35682	-0.689356	0.14087	0.237491	-5.27898	2.98384	-1.52999	0.127212	2.98384	-1.52999	1.64122	-0.385585	-2.07342
50	0.746687	2.82203	1.78819	-1.5714	-1.02187	1.78819	5.89021	3.85581	1.58428	-2.40632	5.19106	3.05378	-0.384248	2.46713	-0.591423	0.179362	0.345156	-5.18969	3.11789	-1.40982	0.205704	3.11789	-1.40982	1.71653	-0.31071	-2.08536
51	0.788954	2.85708	1.87101	-1.40769	-0.931216	1.87101	5.93138	3.89154	1.50346	-2.97975	5.23557	3.08242	-0.371417	2.55049	-0.498009	0.211736	0.457752	-5.11203	3.24402	-1.29152	0.27936	3.24402	-1.29152	1.78596	-0.239844	-2.10181
52	0.8196	2.91064	1.94011	-1.27568	-0.872741	1.94011	5.97762	3.93122	1.40199	-3.6524	5.27394	3.12512	-0.344679	2.60799	-0.410777	0.236457	0.575032	-5.04892	3.36172	-1.17817	0.34708	3.36172	-1.17817	1.84901	-0.172749	-2.12441
53	0.84093	2.98083	1.99537	-1.17964	-0.841102	1.99537	6.02762	3.9746	1.29068	-4.37539	5.30886	3.18177	-0.304024	2.64218	-0.33076	0.253486	0.695687	-5.00209	3.47013	-1.07102	0.40843	3.47013	-1.07102	1.90539	-0.108193	-2.15415
54	0.856336	3.0615	2.03684	-1.12165	-0.832241	2.03684	6.08001	4.02124	1.18336	-5.08396	5.34312	3.25114	-0.251097	2.6576	-0.258548	0.264594	0.816214	-4.97218	3.56779	-0.969156	0.463693	3.56779	-0.969156	1.95521	-0.044299	-2.19108
55	0.869798	3.14298	2.06484	-1.10129	-0.843523	2.06484	6.13339	4.07076	1.09462	-5.70784	5.37979	3.33072	-0.189893	2.66034	-0.194008	0.273832	0.931443	-4.95808	3.65277	-0.870013	0.513739	3.65277	-0.870013	1.99913	0.020912	-2.23411
56	0.885196	3.21471	2.08044	-1.11492	-0.873021	2.08044	6.18666	4.12304	1.03643	-6.18622	5.42166	3.41692	-0.126565	2.65634	-0.136035	0.28686	1.03644	-4.95644	3.72347	-0.770508	0.559955	3.72347	-0.770508	2.03843	0.089401	-2.28102
57	0.819855	3.25819	1.74286	-1.15562	-0.918503	0.371013	6.23937	4.17802	1.01531	-6.4806	5.47047	3.50527	-0.06779	2.64923	-0.0828488	0.309367	1.12804	-4.96276	3.77905	-0.667937	0.604099	3.77905	-0.667937	2.07497	0.163132	-2.32872
58	0.847419	3.29008	1.74211	-1.21467	-0.976869	0.374999	6.29152	4.23559	1.03229	-6.57742	5.52712	3.59117	-0.01889	2.63946	-0.0328346	0.345196	1.20498	-4.97317	3.81962	-0.560805	0.648111	3.81962	-0.560805	2.11107	0.244186	-2.37352
59	0.882355	3.29916	1.73612	-1.28406	-1.04478	0.370679	6.34323	4.29553	1.08463	-6.48219	5.59223	3.67067	0.017311	2.62513	0.0147916	0.395906	1.26677	-4.98571	3.84607	-0.449081	0.693877	3.84607	-0.449081	2.14933	0.334452	-2.41139
60	0.924317	3.28814	1.72657	-1.35764	-1.1196	0.357818	6.39476	4.35751	1.16738	-6.21441	5.66628	3.74102	0.040231	2.60376	0.0601854	0.461766	1.31297	-5.00008	3.86018	-0.333904	0.743139	3.86018	-0.333904	2.19248	0.435302	-2.43836
61	0.972319	3.26198	1.7145	-1.43097	-1.19989	0.335831	6.44644	4.42108	1.27392	-5.8041	5.74889	3.80089	0.050801	2.57314	0.103453	0.541991	1.34371	-5.01619	3.86485	-0.2171	0.797398	3.86485	-0.2171	2.24304	0.547206	-2.45101
62	1.025	3.22687	1.70068	-1.50057	-1.28515	0.304756	6.49866	4.4857	1.39613	-5.28953	5.83796	3.8499	0.050878	2.53144	0.145193	0.634004	1.36099	-5.03297	3.86431	-0.10037	0.85801	3.86431	-0.10037	2.30323	0.669503	-2.44662
63	1.08079	3.18901	1.6856	-1.56347	-1.37524	0.263987	6.55164	4.5511	1.52471	-4.71442	5.9296	3.88821	0.042956	2.47722	0.186543	0.733431	1.36881	-5.04839	3.86341	0.015459	0.926298	3.86341	0.015459	2.37491	0.800952	-2.42323
64	1.13833	3.15364	1.66984	-1.61712	-1.46996	0.213365	6.60533	4.61756	1.65066	-4.12394	6.01877	3.91653	0.030393	2.41158	0.229118	0.835471	1.37228	-5.05984	3.86676	0.130921	1.0037	3.86676	0.130921	2.45982	0.940266	-2.37928
65	1.197	3.12417	1.65408	-1.65987	-1.5686	0.153391	6.65931	4.68618	1.76692	-3.55964	6.10013	3.93611	0.017342	2.34063	0.275071	0.936141	1.37692	-5.0641	3.87812	0.248276	1.09193	3.87812	0.248276	2.55976	1.08674	-2.31323
66	1.25715	3.10192	1.63935	-1.69109	-1.66952	0.085765	6.71282	4.75877	1.86944	-3.05443	6.16895	3.94876	0.00789	2.27604	0.32692	1.03214	1.38828	-5.05722	3.89971	0.371699	1.1929	3.89971	0.371699	2.67624	1.24031	-2.22344
67	1.31981	3.08629	1.62689	-1.71117	-1.76978	0.013526	6.76466	4.83723	1.95714	-2.62922	6.22178	3.9568	0.005576	2.23074	0.386882	1.12038	1.41102	-5.03533	3.93191	0.506434	1.30832	3.93191	0.506434	2.81023	1.40155	-2.10852
68	1.38609	3.07562	1.61801	-1.7214	-1.86548	-0.059259	6.8132	4.923	2.03062	-2.29308	6.25648	3.96341	0.013768	2.21249	0.456342	1.19884	1.448	-4.99609	3.9732	0.657775	1.43939	3.9732	0.657775	2.96181	1.57165	-1.96746
69	1.45681	3.06803	1.61387	-1.72362	-1.95231	-0.128242	6.85681	5.0167	2.0908	-2.04656	6.27227	3.97226	0.035887	2.22018	0.536088	1.26933	1.50034	-4.93937	4.02018	0.829946	1.5865	4.02018	0.829946	3.13019	1.75203	-1.79986
70	1.5325	3.06195	1.61532	-1.71994	-2.02608	-0.189716	6.89407	5.11826	2.13843	-1.88427	6.2694	3.98675	0.074802	2.24549	0.627173	1.34189	1.56757	-4.8668	4.06791	1.0253	1.74909	4.06791	1.0253	3.3143	1.94392	-1.60595
71	1.61367	3.05615	1.62295	-1.71221	-2.0831	-0.241163	6.92399	5.22724	2.17453	-1.79616	6.24896	4.00951	0.132144	2.27819	0.731358	1.43598	1.64683	-4.78044	4.11004	1.24438	1.92583	4.11004	1.24438	3.51305	2.14794	-1.38626
72	1.70078	3.04973	1.63713	-1.7018	-2.12064	-0.281365	6.94624	5.34321	2.20119	-1.76799	6.21298	4.04224	0.208247	2.31049	0.850171	1.57481	1.73232	-4.68159	4.13901	1.48632	2.11462	4.13901	1.48632	3.72536	2.36392	-1.1415
73	1.79403	3.04217	1.658	-1.68945	-2.13756	-0.31011	6.96126	5.46583	2.22197	-1.78223	6.16456	4.08583	0.302866	2.33884	0.98335	1.7757	1.81616	-4.57076	4.14642	1.74923	2.3128	4.14642	1.74923	3.94982	2.59097	-0.872464
74	1.89319	3.0334	1.68564	-1.67525	-2.13439	-0.327569	6.97038	5.59502	2.24136	-1.82034	6.10731	4.14065	0.415232	2.36393	1.12846	2.04435	1.89059	-4.44724	4.1238	2.0308	2.51731	4.1238	2.0308	4.18451	2.8277	-0.580267
75	1.9975	3.02372	1.72017	-1.65903	-2.11295	-0.333749	6.97556	5.73101	2.26373	-1.86578	6.0446	4.20666	0.54346	2.3897	1.28133	2.37341	1.95006	-4.30822	4.06309	2.32829	2.72477	4.06309	2.32829	4.42694	3.07217	-0.26664
76	2.10549	3.01372	1.76161	-1.64061	-2.07598	-0.328637	6.979	5.87427	2.29251	-1.90616	5.97931	4.28354	0.684231	2.42162	1.43633	2.74272	1.99274	-4.1494	3.95722	2.63838	2.93151	3.95722	2.63838	4.67431	3.32181	0.065836
77	2.21486	3.00424	1.80968	-1.61987	-2.02671	-0.312947	6.98283	6.02509	2.32977	-1.93391	5.91388	4.37014	0.833207	2.46552	1.58647	3.12141	2.02102	-3.96727	3.80068	2.95651	3.13351	3.80068	2.95651	4.92336	3.5735	0.413512
78	2.32258	2.99609	1.86353	-1.59659	-1.96856	-0.288951	6.98844	6.1833	2.37618	-1.94569	5.85001	4.46365	0.986235	2.52672	1.72424	3.47481	2.04022	-3.76055	3.59008	3.27665	3.32637	3.59008	3.27665	5.16997	3.8237	0.771434
79	2.42545	2.98989	1.92155	-1.57049	-1.90504	-0.260564	6.99613	6.34773	2.43112	-1.94129	5.78787	4.55921	1.14044	2.60938	1.84375	3.7751	2.05713	-3.52963	3.32446	3.59168	3.50539	3.32446	3.59168	5.40885	4.06858	1.13338
80	2.52057	2.9862	1.98151	-1.54146	-1.83985	-0.231955	7.00502	6.51579	2.49269	-1.92265	5.72561	4.64993	1.29446	2.71611	1.94225	4.00808	2.07946	-3.27584	3.00542	3.89414	3.66582	3.00542	3.89414	5.6337	4.30384	1.49201
81	2.60562	2.98549	2.04061	-1.51012	-1.77667	-0.206032	7.0128	6.68305	2.55818	-1.89277	5.65906	4.72797	1.44799	2.84863	2.0206	4.17389	2.11566	-3.00078	2.6369	4.17731	3.80309	2.6369	4.17731	5.83756	4.52465	1.83904
82	2.67887	2.98808	2.09561	-1.47815	-1.71878	-0.183687	7.0154	6.84328	2.62426	-1.85474	5.58227	4.78562	1.60039	3.00775	2.08264	4.28466	2.17449	-2.7063	2.22495	4.43541	3.91299	2.22495	4.43541	6.0135	4.72553	2.16554
83	2.73916	2.99407	2.14314	-1.44824	-1.66848	-0.163815	7.00722	6.98903	2.68717	-1.81129	5.48854	4.81644	1.74959	3.19259	2.13438	4.36143	2.26401	-2.39489	1.77759	4.66375	3.99193	1.77759	4.66375	6.1553	4.90063	2.46236
84	2.78592	3.00308	2.18013	-1.42344	-1.62629	-0.143562	6.98151	7.11243	2.74322	-1.76427	5.37183	4.81595	1.89233	3.40023	2.18293	4.4299	2.38997	-2.06913	1.30486	4.85904	4.03739	1.30486	4.85904	6.25809	5.0441	2.72085
85	2.81954	3.01408	2.20445	-1.40613	-1.59057	-0.118374	6.93147	7.20587	2.78953	-1.71436	5.22813	4.7813	2.02633	3.62626	2.23575	4.5161	2.55476	-1.73072	0.818454	5.02015	4.04842	0.818454	5.02015	6.31882	5.15044	2.93425
86	2.84173	3.02542	2.21556	-1.3965	-1.55725	-0.081999	6.85114	7.26239	2.82495	-1.66083	5.05649	4.71079	2.15235	3.86597	2.30022	4.64319	2.75817	-1.38002	0.331392	5.14837	4.0262	0.331392	5.14837	6.33662	5.21549	3.09913
87	2.85582	3.03501	2.21484	-1.39108	-1.5196	-0.02667	6.73585	7.27571	2.85028	-1.60116	4.85932	4.60364	2.27444	4.11517	2.38375	4.82978	2.99977	-1.01588	-0.142172	5.24724	3.97441	-0.142172	5.24724	6.31336	5.23749	3.21612
88	2.86696	3.04055	2.20585	-1.38198	-1.46797	0.056516	6.58212	7.24054	2.86851	-1.5309	4.64314	4.46047	2.39892	4.3709	2.494	5.08892	3.28047	-0.634165	-0.58723	5.32199	3.8995	-0.58723	5.32199	6.25432	5.21795	3.29046
89	2.88219	3.03989	2.19442	-1.35704	-1.3901	0.177313	6.3883	7.15361	2.88544	-1.44355	4.41991	4.28386	2.53424	4.63274	2.63847	5.42637	3.60149	-0.225975	-0.988215	5.37868	3.81043	-0.988215	5.37868	6.16794	5.16248	3.33125
90	2.91013	3.03137	2.1887	-1.30061	-1.27228	0.345964	6.15552	7.01489	2.91039	-1.33082	4.20811	4.07875	2.69178	4.90411	2.82334	5.83862	3.96144	0.221815	-1.3294	5.42424	3.71811	-1.3294	5.42424	6.06513	5.08049	3.35011
91	2.96053	3.01406	2.19875	-1.19473	-1.10106	0.572261	5.88849	6.82878	2.95595	-1.1831	4.03255	3.85243	2.88597	5.19191	3.05262	6.31328	4.35502	0.723505	-1.59537	5.46665	3.63479	-1.59537	5.46665	5.95812	4.98429	3.36027
92	3.04355	2.98804	2.23582	-1.02031	-0.865027	0.863496	5.59593	6.60501	3.03665	-0.990212	3.92245	3.61464	3.13222	5.50413	3.32835	6.83239	4.7757	1.29022	-1.77178	5.51521	3.57339	-1.77178	5.51521	5.85925	4.8881	3.37616
93	3.16906	2.95443	2.31084	-0.758994	-0.556565	1.22091	5.29033	6.35851	3.16707	-0.742551	3.90855	3.37794	3.44424	5.84715	3.65139	7.37603	5.21949	1.92617	-1.84544	5.58071	3.54693	-1.84544	5.58071	5.77996	4.80639	3.41301
94	3.34563	2.91505	2.4324	-0.395671	-0.173582	1.63606	4.9872	6.10798	3.35987	-0.433014	4.01925	3.15768	3.83115	6.22431	4.02176	7.92408	5.68568	2.62668	-1.80356	5.67593	3.56848	-1.80356	5.67593	5.73041	4.75354	3.48607
95	3.57985	2.87153	2.60557	0.079115	0.278627	2.09207	4.70428	5.87374	3.62378	-0.058654	4.27641	2.97107	4.29425	6.63582	4.43868	8.4566	6.17489	3.3782	-1.63246	5.81619	3.65137	-1.63246	5.81619	5.71973	4.74382	3.60958
96	3.87584	2.82424	2.83167	0.66745	0.785957	2.56867	4.4606	5.67568	3.9619	0.37845	4.69137	2.8354	4.82437	7.07991	4.90059	8.95435	6.68666	4.16051	-1.31707	6.01851	3.80919	-1.31707	6.01851	5.7573	4.79202	3.79516
97	4.23549	2.772	3.10886	1.36325	1.32511	3.04716	4.27641	5.53235	4.37107	0.870763	5.26161	2.76645	5.40234	7.55422	5.40605	9.40179	7.21852	4.95116	-0.840554	6.29932	4.056	-0.840554	6.29932	5.85532	4.91463	4.05129
98	4.65795	2.71315	3.43308	2.15176	1.86638	3.51159	4.17329	5.46239	4.84152	1.40511	5.96751	2.77835	6.00073	8.0559	5.95362	9.79197	7.7656	5.72856	-0.188641	6.67059	4.40357	-0.188641	6.67059	6.02785	5.12603	4.38201
99	5.13841	2.64716	3.79823	3.0115	2.38524	3.9511	4.16525	5.47809	5.35821	1.96546	6.77602	2.87798	6.59032	8.58126	6.54026	10.1297	8.32022	6.47364	0.642681	7.13505	4.85693	0.642681	7.13505	6.28589	5.43601	4.78503
100	5.67216	2.57395	4.19872	3.91196	2.85881	4.34495	4.27697	5.60091	5.8997	2.52691	7.6335	3.07702	7.13738	9.1237	7.16407	10.4294	8.86991	7.16564	1.66132	7.69412	5.42616	1.66132	7.69412	6.65568	5.86678	5.2529
101	6.23894	2.5007	4.62396	4.82376	3.28637	4.68956	4.49778	5.82232	6.44319	3.07287	8.49016	3.36453	7.61874	9.66965	7.80591	10.709	9.39757	7.78497	2.81715	8.32088	6.08269	2.81715	8.32088	7.12051	6.39249	5.76244

## Sheet: PAAX
Prosthetic side			TF1	C:\Users\xb00012\Documents\Data\27_15_150415 SP\27_15_150415_0101.c3d	C:\Users\xb00012\Documents\Data\27_15_150415 SP\27_15_150415_0102.c3d	C:\Users\xb00012\Documents\Data\27_15_150415 SP\27_15_150415_0103.c3d	C:\Users\xb00012\Documents\Data\27_15_150415 SP\27_15_150415_0104.c3d	C:\Users\xb00012\Documents\Data\27_15_150415 SP\27_15_150415_0106.c3d	TF2	C:\Users\xb00012\Documents\Data\37_26_130515 SP\37_26_130515_0096.c3d	C:\Users\xb00012\Documents\Data\37_26_130515 SP\37_26_130515_0098.c3d	C:\Users\xb00012\Documents\Data\37_26_130515 SP\37_26_130515_0102.c3d	C:\Users\xb00012\Documents\Data\37_26_130515 SP\37_26_130515_0103.c3d	C:\Users\xb00012\Documents\Data\37_26_130515 SP\37_26_130515_0104.c3d	TF3	C:\Users\xb00012\Documents\Data\39_28_200515 SP\39_28_200515_0092.c3d	C:\Users\xb00012\Documents\Data\39_28_200515 SP\39_28_200515_0093.c3d	C:\Users\xb00012\Documents\Data\39_28_200515 SP\39_28_200515_0095.c3d	C:\Users\xb00012\Documents\Data\39_28_200515 SP\39_28_200515_0096.c3d	C:\Users\xb00012\Documents\Data\39_28_200515 SP\39_28_200515_0098.c3d	TF5	C:\Users\xb00012\Documents\Data\45_34_230615 SP\45_34_230615_0085.c3d	C:\Users\xb00012\Documents\Data\45_34_230615 SP\45_34_230615_0086.c3d	C:\Users\xb00012\Documents\Data\45_34_230615 SP\45_34_230615_0087.c3d	C:\Users\xb00012\Documents\Data\45_34_230615 SP\45_34_230615_0088.c3d	C:\Users\xb00012\Documents\Data\45_34_230615 SP\45_34_230615_0089.c3d
Frontal plane			Echelon	RANKLE_ANGLES_N	RANKLE_ANGLES_N	RANKLE_ANGLES_N	RANKLE_ANGLES_N	RANKLE_ANGLES_N	Echelon	LANKLE_ANGLES_N	LANKLE_ANGLES_N	LANKLE_ANGLES_N	LANKLE_ANGLES_N	LANKLE_ANGLES_N	Echelon	RANKLE_ANGLES_N	RANKLE_ANGLES_N	RANKLE_ANGLES_N	RANKLE_ANGLES_N	RANKLE_ANGLES_N	Echelon	LANKLE_ANGLES_N	LANKLE_ANGLES_N	LANKLE_ANGLES_N	LANKLE_ANGLES_N	LANKLE_ANGLES_N
Ankle Angle				LINK_MODEL_BASED	LINK_MODEL_BASED	LINK_MODEL_BASED	LINK_MODEL_BASED	LINK_MODEL_BASED		LINK_MODEL_BASED	LINK_MODEL_BASED	LINK_MODEL_BASED	LINK_MODEL_BASED	LINK_MODEL_BASED		LINK_MODEL_BASED	LINK_MODEL_BASED	LINK_MODEL_BASED	LINK_MODEL_BASED	LINK_MODEL_BASED		LINK_MODEL_BASED	LINK_MODEL_BASED	LINK_MODEL_BASED	LINK_MODEL_BASED	LINK_MODEL_BASED
101 points over stance phase				Original	Original	Original	Original	Original		Original	Original	Original	Original	Original		Original	Original	Original	Original	Original		Original	Original	Original	Original	Original
ITEM	Mean	SD	A2_R	0	0	0	0	0	A2_L	0	0	0	0	0	A2_R	0	0	0	0	0	A2_L	0	0	0	0	0
1	-0.123707	2.31594	-2.35903	-2.90503	-2.99644	-2.24113	-1.95714	-1.69542	-1.41545	-2.39152	-1.62787	-1.21037	-0.798428	-1.04906	0.481016	-1.32926	-0.911615	-1.22197	2.8027	3.06522	2.79864	2.75839	3.66742	2.48028	2.59335	2.49377
2	-0.0555709	2.27136	-2.26791	-2.64726	-2.90628	-2.06999	-1.9608	-1.75523	-1.30413	-2.14381	-1.64589	-1.19834	-0.682446	-0.850169	0.554998	-1.18143	-0.852649	-1.15995	2.90835	3.06066	2.79476	2.74965	3.72648	2.42398	2.56407	2.50964
3	0.0284892	2.23034	-2.17308	-2.38956	-2.79765	-1.88765	-1.97273	-1.8178	-1.17775	-1.88325	-1.64918	-1.18684	-0.54854	-0.620925	0.657612	-0.990876	-0.751328	-1.0507	3.02437	3.0566	2.80717	2.74923	3.81161	2.37483	2.55212	2.54807
4	0.130491	2.1972	-2.07511	-2.13761	-2.66603	-1.69472	-1.99456	-1.88262	-1.03764	-1.61523	-1.62943	-1.17508	-0.402333	-0.366148	0.789961	-0.760412	-0.607771	-0.890358	3.15361	3.05473	2.84476	2.76175	3.93367	2.34134	2.56565	2.62136
5	0.246009	2.17527	-1.97766	-1.89912	-2.51746	-1.50183	-2.02217	-1.9477	-0.89108	-1.35464	-1.58681	-1.16098	-0.251506	-0.101467	0.944549	-0.505035	-0.433179	-0.688644	3.29177	3.05783	2.90822	2.78799	4.08876	2.3322	2.60186	2.73031
6	0.371541	2.1657	-1.88248	-1.67748	-2.35556	-1.31669	-2.0502	-2.01246	-0.741681	-1.10972	-1.52096	-1.14215	-0.098321	0.162747	1.11386	-0.238745	-0.237958	-0.458101	3.43665	3.06746	2.99646	2.82726	4.27283	2.35229	2.65609	2.87385
7	0.503171	2.1676	-1.79103	-1.47521	-2.18553	-1.14647	-2.07217	-2.07577	-0.591775	-0.886619	-1.43198	-1.11629	0.057596	0.418413	1.29047	0.02532	-0.029468	-0.213008	3.58575	3.08375	3.10502	2.87613	4.47854	2.40169	2.72206	3.0467
8	0.636873	2.17807	-1.70474	-1.29425	-2.01374	-0.997524	-2.08262	-2.13554	-0.442411	-0.689123	-1.32259	-1.08177	0.218642	0.662789	1.46863	0.279627	0.187379	0.035615	3.73539	3.10515	3.22601	2.92891	4.6953	2.47607	2.79162	3.23814
9	0.768767	2.19361	-1.62478	-1.13602	-1.84647	-0.873503	-2.07874	-2.18917	-0.294227	-0.518579	-1.19724	-1.03839	0.386681	0.896385	1.64371	0.520979	0.407842	0.279642	3.88208	3.12801	3.35036	2.97912	4.91248	2.56761	2.85728	3.43533
10	0.895114	2.21106	-1.5524	-1.00188	-1.68946	-0.775677	-2.06055	-2.23443	-0.148347	-0.374448	-1.06168	-0.987554	0.562047	1.1199	1.81166	0.747875	0.627379	0.512718	4.02285	3.14748	3.46954	3.02119	5.12099	2.66745	2.9125	3.62556
11	1.01235	2.22786	-1.48862	-0.893091	-1.54751	-0.703423	-2.02953	-2.26952	-0.0065528	-0.254421	-0.922438	-0.931552	0.744064	1.33158	1.96835	0.958018	0.841001	0.729272	4.15534	3.15813	3.57623	3.05095	5.31374	2.7667	2.95195	3.7978
12	1.11715	2.24206	-1.43405	-0.810773	-1.42423	-0.654694	-1.98784	-2.29273	0.128713	-0.155164	-0.785846	-0.87289	0.931481	1.52598	2.10907	1.14762	1.04154	0.923646	4.2774	3.15513	3.66487	3.06582	5.48588	2.8573	2.97154	3.94381
13	1.20615	2.25196	-1.38898	-0.755854	-1.32182	-0.626729	-1.93803	-2.30246	0.25445	-0.07328	-0.657495	-0.813692	1.12251	1.69421	2.22809	1.31161	1.21943	1.08876	4.38617	3.1345	3.73104	3.06359	5.6338	2.93209	2.9681	4.05763
14	1.2758	2.25607	-1.35369	-0.728837	-1.24118	-0.61654	-1.88376	-2.29813	0.367049	-0.006654	-0.54203	-0.755754	1.31448	1.8252	2.3187	1.44343	1.36424	1.21515	4.4775	3.09318	3.77114	3.04205	5.75475	2.98458	2.93904	4.13527
15	1.32216	2.25308	-1.32882	-0.729244	-1.18193	-0.621379	-1.83011	-2.28145	0.462484	0.044921	-0.443342	-0.700573	1.50359	1.90782	2.37315	1.53446	1.4658	1.2914	4.54555	3.02852	3.78182	2.9987	5.84666	3.0087	2.8816	4.17345
16	1.34112	2.24205	-1.31544	-0.755304	-1.14248	-0.639284	-1.78356	-2.25655	0.536773	0.079961	-0.364572	-0.649304	1.68476	1.93302	2.38325	1.57438	1.51404	1.30597	4.58365	2.93819	3.75991	2.93121	5.90797	2.99843	2.79277	4.16918
17	1.32892	2.22251	-1.31486	-0.803932	-1.12065	-0.669055	-1.7511	-2.22955	0.586362	0.095884	-0.308403	-0.602748	1.85157	1.89551	2.34169	1.55341	1.50016	1.24954	4.58492	2.82044	3.70248	2.83768	5.93755	2.94789	2.66978	4.11949
18	1.28278	2.19469	-1.32852	-0.871734	-1.11439	-0.710224	-1.73911	-2.20714	0.608437	0.090069	-0.277076	-0.561595	1.99627	1.79452	2.24395	1.46545	1.41935	1.11644	4.54337	2.67514	3.60724	2.71697	5.93433	2.85166	2.51147	4.02178
19	1.20134	2.15956	-1.35787	-0.955893	-1.12244	-0.762797	-1.75269	-2.19554	0.601086	0.060774	-0.27217	-0.526682	2.10978	1.63373	2.089	1.3096	1.27167	0.905252	4.45432	2.50416	3.47313	2.56921	5.89721	2.70566	2.31928	3.87431
20	1.08486	2.11881	-1.40443	-1.05478	-1.14475	-0.827368	-1.7951	-2.20015	0.563439	0.007636	-0.294442	-0.499162	2.18253	1.42063	1.87946	1.09005	1.0611	0.619441	4.31479	2.31193	3.30096	2.39615	5.82503	2.50807	2.09846	3.6771
21	0.935164	2.07472	-1.46982	-1.16794	-1.18208	-0.905275	-1.86827	-2.22554	0.495815	-0.0681	-0.343422	-0.480637	2.2059	1.16533	1.62096	0.815374	0.79361	0.267081	4.12415	2.10457	3.0937	2.20164	5.71661	2.26027	1.85701	3.43299
22	0.755471	2.02999	-1.55576	-1.2956	-1.23557	-0.998625	-1.97325	-2.27577	0.399596	-0.164005	-0.417133	-0.473308	2.17336	0.87907	1.3212	0.497281	0.475386	-0.140375	3.88434	1.88935	2.85685	1.99199	5.571	1.9681	1.60513	3.14805
23	0.550032	1.98746	-1.66375	-1.43849	-1.30629	-1.1098	-2.1101	-2.35405	0.276707	-0.276886	-0.512262	-0.480185	2.0807	0.57217	0.98922	0.148728	0.112095	-0.589128	3.60062	1.67379	2.59795	1.77533	5.38757	1.64128	1.35313	2.83243
24	0.323939	1.94959	-1.79446	-1.59764	-1.39516	-1.2411	-2.27648	-2.46194	0.129197	-0.403065	-0.624044	-0.504551	1.92567	0.251975	0.63508	-0.217701	-0.290662	-1.06305	3.28184	1.46497	2.32594	1.56111	5.16632	1.29295	1.11064	2.49869
25	0.0830151	1.91805	-1.94714	-1.77404	-1.50288	-1.39441	-2.46646	-2.59791	-0.0408354	-0.538622	-0.746712	-0.549172	1.70811	-0.077785	0.269748	-0.59002	-0.725825	-1.54403	2.93938	1.26924	2.05029	1.35893	4.90841	0.937912	0.885508	2.16068
26	-0.166257	1.89352	-2.1193	-1.96858	-1.62974	-1.57098	-2.67049	-2.75672	-0.230479	-0.679831	-0.873617	-0.614981	1.43141	-0.415376	-0.0951064	-0.956062	-1.18323	-2.01425	2.58638	1.09163	1.77986	1.17712	4.61662	0.590757	0.683684	1.8311
27	-0.416948	1.87607	-2.30687	-2.18177	-1.77494	-1.77102	-2.87688	-2.92976	-0.43518	-0.823624	-0.997755	-0.69972	1.10369	-0.758492	-0.448211	-1.30474	-1.64871	-2.45947	2.23598	0.935885	1.52247	1.02198	4.29605	0.264793	0.50921	1.52032
28	-0.662133	1.86553	-2.50455	-2.41323	-1.93656	-1.99282	-3.07427	-3.10589	-0.648467	-0.967964	-1.11235	-0.797993	0.738543	-1.10257	-0.779821	-1.62815	-2.10537	-2.87013	1.90023	0.804321	1.28431	0.896887	3.95394	-0.029043	0.364143	1.23562
29	-0.89527	1.8617	-2.70628	-2.66113	-2.1118	-2.23245	-3.25285	-3.27317	-0.862256	-1.11197	-1.21152	-0.901654	0.354416	-1.44056	-1.08249	-1.92234	-2.53645	-3.24053	1.58906	0.697815	1.06994	0.802814	3.59916	-0.282416	0.249018	0.981143
30	-1.11074	1.86443	-2.90595	-2.92191	-2.29771	-2.48411	-3.40514	-3.42085	-1.068	-1.25572	-1.29094	-1.00154	-0.027896	-1.7639	-1.35149	-2.18635	-2.92866	-3.56795	1.3093	0.616193	0.882472	0.738847	3.24148	-0.489811	0.16294	0.758899
31	-1.30439	1.87354	-3.0979	-3.19043	-2.4912	-2.74091	-3.52622	-3.54074	-1.25817	-1.40018	-1.34788	-1.0891	-0.38923	-2.06446	-1.58496	-2.42114	-3.27459	-3.85236	1.06497	0.558308	0.723452	0.702868	2.89046	-0.649016	0.103825	0.569123
32	-1.47391	1.8889	-3.27744	-3.46053	-2.68881	-2.99627	-3.61347	-3.62814	-1.42764	-1.54713	-1.38147	-1.15748	-0.715501	-2.33662	-1.78377	-2.62926	-3.57303	-4.09599	0.857222	0.522211	0.593194	0.692091	2.55484	-0.760816	0.068915	0.410944
33	-1.61877	1.91045	-3.441	-3.72587	-2.88638	-3.24469	-3.66633	-3.68171	-1.57411	-1.69884	-1.39216	-1.20256	-0.998712	-2.5783	-1.95083	-2.81436	-3.82761	-4.30285	0.685269	0.505394	0.490882	0.703228	2.24198	-0.82836	0.055001	0.282565
34	-1.73988	1.93813	-3.58635	-3.98064	-3.07993	-3.48259	-3.68592	-3.70268	-1.69769	-1.85748	-1.38161	-1.22271	-1.23593	-2.79072	-2.09026	-2.9803	-4.04467	-4.47824	0.546997	0.504926	0.414792	0.732518	1.95765	-0.856271	0.058855	0.181203
35	-1.83919	1.97189	-3.71267	-4.22028	-3.26627	-3.70832	-3.6743	-3.69418	-1.80016	-2.02456	-1.35248	-1.21838	-1.42803	-2.97734	-2.20656	-3.13048	-4.23132	-4.62822	0.439398	0.517818	0.36262	0.775944	1.70604	-0.849613	0.077336	0.103392
36	-1.9193	2.01158	-3.82033	-4.44175	-3.44373	-3.92162	-3.63415	-3.66042	-1.88429	-2.20045	-1.30797	-1.1914	-1.57882	-3.14279	-2.30417	-3.26756	-4.39432	-4.75925	0.359075	0.541232	0.331591	0.82949	1.48942	-0.81381	0.107515	0.045338
37	-1.98302	2.0569	-3.91054	-4.64346	-3.612	-4.12294	-3.56853	-3.60577	-1.95322	-2.38414	-1.25172	-1.14415	-1.694	-3.29211	-2.38694	-3.39341	-4.53943	-4.87723	0.302611	0.57276	0.318605	0.889489	1.30827	-0.754865	0.146833	0.003297
38	-2.03312	2.10738	-3.98496	-4.82526	-3.77183	-4.31268	-3.48087	-3.53418	-2.01004	-2.57302	-1.18721	-1.07916	-1.78057	-3.43024	-2.45794	-3.50911	-4.67112	-4.987	0.266987	0.610566	0.320466	0.952938	1.16161	-0.679299	0.193133	-0.026052
39	-2.07208	2.16246	-4.04555	-4.98815	-3.92462	-4.49111	-3.37493	-3.44891	-2.05744	-2.76285	-1.11767	-0.998961	-1.84624	-3.56149	-2.51946	-3.61541	-4.79261	-5.09215	0.249556	0.653336	0.334122	1.01756	1.04729	-0.593536	0.244791	-0.045501
40	-2.10209	2.22151	-4.09442	-5.13414	-4.07197	-4.65839	-3.25477	-3.35284	-2.09753	-2.94804	-1.0456	-0.906034	-1.89881	-3.68916	-2.57332	-3.71336	-4.9064	-5.19505	0.24799	0.700231	0.356925	1.0819	0.962387	-0.503122	0.300576	-0.057112
41	-2.12497	2.2839	-4.13376	-5.26602	-4.21497	-4.81449	-3.12452	-3.24883	-2.13188	-3.12296	-0.972818	-0.802958	-1.94544	-3.81521	-2.62103	-3.80444	-5.01447	-5.29704	0.26026	0.750524	0.386788	1.14522	0.903508	-0.412112	0.3596	-0.062278
42	-2.14219	2.34898	-4.16554	-5.38707	-4.35387	-4.9589	-2.98805	-3.13982	-2.16159	-3.28297	-0.900267	-0.692484	-1.99171	-3.94049	-2.66383	-3.88978	-5.11853	-5.39883	0.284556	0.803463	0.422194	1.20743	0.867125	-0.323048	0.421251	-0.061785
43	-2.15479	2.41609	-4.19125	-5.50069	-4.48774	-5.09042	-2.84881	-3.0286	-2.18757	-3.42518	-0.828118	-0.577593	-2.04158	-4.06538	-2.70261	-3.96962	-5.22008	-5.50072	0.319253	0.858104	0.46226	1.26893	0.850131	-0.236893	0.485005	-0.055875
44	-2.16349	2.48456	-4.21177	-5.60987	-4.61472	-5.20719	-2.70978	-2.9173	-2.21062	-3.54832	-0.755988	-0.461205	-2.09752	-4.1901	-2.7381	-4.04343	-5.32031	-5.60307	0.362909	0.91338	0.506526	1.33033	0.849876	-0.153473	0.55034	-0.044449
45	-2.16873	2.55367	-4.22742	-5.71664	-4.73232	-5.30729	-2.57352	-2.80732	-2.23134	-3.65218	-0.683102	-0.345841	-2.16067	-4.31489	-2.77091	-4.11044	-5.41973	-5.70665	0.414098	0.968168	0.554735	1.39191	0.864127	-0.071878	0.616705	-0.027188
46	-2.1707	2.62261	-4.23797	-5.82153	-4.83772	-5.38912	-2.44223	-2.69924	-2.24997	-3.73731	-0.608739	-0.233165	-2.23079	-4.43987	-2.8014	-4.16977	-5.51775	-5.81239	0.471414	1.02152	0.606535	1.45319	0.890525	0.009258	0.683534	-0.003829
47	-2.16937	2.69033	-4.24274	-5.9235	-4.92801	-5.45175	-2.31757	-2.59287	-2.26649	-3.80471	-0.532363	-0.124034	-2.30614	-4.56521	-2.82946	-4.22046	-5.61245	-5.92068	0.533566	1.07274	0.661221	1.51266	0.926432	0.091226	0.750254	0.025528
48	-2.16448	2.75555	-4.24064	-6.02013	-5.0004	-5.49495	-2.20026	-2.48744	-2.28062	-3.85582	-0.453743	-0.018674	-2.38389	-4.691	-2.85432	-4.26133	-5.70034	-6.03064	0.599214	1.12153	0.717664	1.56825	0.968846	0.174876	0.816177	0.060172
49	-2.15556	2.81672	-4.23031	-6.10824	-5.05235	-5.51921	-2.08994	-2.38181	-2.29174	-3.89219	-0.372801	0.083192	-2.46043	-4.81648	-2.8745	-4.29106	-5.77653	-6.13976	0.666802	1.16804	0.774317	1.61773	1.01472	0.260259	0.880521	0.098354
50	-2.14207	2.87225	-4.21058	-6.18518	-5.08199	-5.52589	-1.98527	-2.27459	-2.29867	-3.91537	-0.289551	0.182358	-2.53167	-4.93912	-2.88839	-4.30877	-5.83603	-6.24413	0.73419	1.2128	0.829347	1.6596	1.06109	0.346003	0.942435	0.137608
51	-2.12363	2.92079	-4.18068	-6.24932	-5.08844	-5.51715	-1.88428	-2.16419	-2.29982	-3.92687	-0.204147	0.280138	-2.59371	-5.05449	-2.89487	-4.31455	-5.87562	-6.33944	0.798741	1.25652	0.880846	1.69324	1.10518	0.429567	1.00125	0.174994
52	-2.10018	2.96159	-4.14043	-6.30028	-5.07214	-5.49578	-1.78483	-2.04912	-2.29354	-3.9284	-0.11687	0.378323	-2.64355	-5.15721	-2.89395	-4.30937	-5.89517	-6.42264	0.857574	1.29987	0.927193	1.71894	1.14487	0.507532	1.05659	0.208035
53	-2.07206	2.99471	-4.09046	-6.33877	-5.03522	-5.46517	-1.68479	-1.92835	-2.27856	-3.92174	-0.028093	0.478968	-2.67923	-5.24269	-2.8866	-4.29465	-5.89732	-6.49266	0.908236	1.34337	0.967374	1.73804	1.179	0.576252	1.10848	0.235088
54	-2.03985	3.02097	-4.03212	-6.36633	-4.98146	-5.42902	-1.58222	-1.80156	-2.25409	-3.90847	0.061801	0.58407	-2.69997	-5.30786	-2.87444	-4.27214	-5.88646	-6.55007	0.949168	1.3873	1.00124	1.75259	1.20782	0.632685	1.1573	0.255796
55	-2.00435	3.04183	-3.96747	-6.38498	-4.91616	-5.39122	-1.47576	-1.66921	-2.21989	-3.88946	0.152472	0.695402	-2.70633	-5.35151	-2.85947	-4.24437	-5.86823	-6.59641	0.979956	1.43171	1.02944	1.76503	1.2327	0.674938	1.20368	0.270848
56	-1.9665	3.05923	-3.89908	-6.39697	-4.84593	-5.35548	-1.3648	-1.5322	-2.17629	-3.86462	0.243729	0.814336	-2.70032	-5.37456	-2.84384	-4.21496	-5.8486	-6.63373	1.00165	1.47645	1.05321	1.77772	1.25549	0.703032	1.24826	0.28154
57	-1.92734	3.07517	-3.82956	-6.4042	-4.77772	-5.32463	-1.24967	-1.39157	-2.12426	-3.83296	0.335454	0.941626	-2.68511	-5.38029	-2.82953	-4.18814	-5.83242	-6.66428	1.01609	1.52111	1.074	1.79254	1.27787	0.718605	1.29167	0.289319
58	-1.88778	3.09131	-3.76122	-6.40801	-4.71796	-5.30036	-1.13164	-1.24815	-2.06526	-3.79288	0.427534	1.07736	-2.66417	-5.37413	-2.81774	-4.16706	-5.82199	-6.68999	1.02539	1.56496	1.0931	1.8108	1.30079	0.724292	1.33438	0.295217
59	-1.84852	3.10861	-3.69573	-6.40923	-4.67167	-5.28272	-1.01277	-1.10225	-2.00109	-3.74291	0.519805	1.22093	-2.64086	-5.36244	-2.80864	-4.15258	-5.8167	-6.71193	1.03098	1.60704	1.11139	1.83325	1.3244	0.722751	1.37676	0.299784
60	-1.80995	3.12732	-3.63399	-6.40844	-4.64161	-5.27058	-0.895494	-0.95385	-1.93351	-3.68253	0.612064	1.37141	-2.61782	-5.35067	-2.80157	-4.1437	-5.81352	-6.73029	1.03342	1.64623	1.12929	1.86033	1.34802	0.715985	1.41908	0.303053
61	-1.77217	3.14713	-3.57633	-6.40656	-4.62796	-5.26197	-0.782324	-0.802817	-1.86387	-3.61273	0.704153	1.52783	-2.59631	-5.34231	-2.7954	-4.1386	-5.80784	-6.74452	1.03245	1.68153	1.14691	1.89223	1.37046	0.705385	1.46152	0.304961
62	-1.73499	3.16743	-3.52244	-6.40486	-4.62816	-5.25456	-0.675397	-0.649234	-1.79301	-3.536	0.796092	1.68937	-2.57583	-5.33867	-2.7887	-4.13521	-5.79465	-6.75355	1.0278	1.71213	1.16421	1.9289	1.39041	0.691931	1.50429	0.305507
63	-1.6979	3.18749	-3.47164	-6.40476	-4.63744	-5.24625	-0.576244	-0.49353	-1.72123	-3.45558	0.888169	1.85535	-2.55462	-5.33946	-2.77993	-4.13163	-5.76961	-6.75581	1.01961	1.73781	1.18119	1.97005	1.40678	0.676524	1.54763	0.304958
64	-1.66026	3.20666	-3.42303	-6.40734	-4.65034	-5.23539	-0.485659	-0.336443	-1.64847	-3.37469	0.980836	2.02505	-2.53018	-5.34339	-2.76757	-4.12617	-5.72933	-6.7497	1.0085	1.75884	1.19805	2.01525	1.41892	0.660191	1.59197	0.303924
65	-1.62131	3.22445	-3.37569	-6.41313	-4.66172	-5.22091	-0.403701	-0.178998	-1.5745	-3.29601	1.07464	2.19746	-2.4999	-5.3487	-2.75027	-4.11715	-5.67167	-6.73416	0.99545	1.77616	1.21523	2.06401	1.42666	0.644269	1.63786	0.30337
66	-1.58038	3.24057	-3.32883	-6.422	-4.6676	-5.20223	-0.329756	-0.022575	-1.49904	-3.22145	1.17014	2.37115	-2.46163	-5.35339	-2.727	-4.10261	-5.59628	-6.70901	0.981455	1.79144	1.23336	2.11585	1.43031	0.630219	1.68596	0.304479
67	-1.53682	3.25495	-3.2818	-6.43306	-4.66522	-5.17907	-0.262625	0.130963	-1.42177	-3.15213	1.26792	2.5443	-2.41388	-5.35509	-2.69702	-4.08021	-5.50462	-6.67479	0.96742	1.80706	1.25332	2.17034	1.43101	0.619551	1.73704	0.308659
68	-1.48993	3.26757	-3.23404	-6.44483	-4.65281	-5.15129	-0.200598	0.279358	-1.34227	-3.0884	1.3685	2.71506	-2.35557	-5.35096	-2.65965	-4.04733	-5.39956	-6.6318	0.954372	1.82608	1.27626	2.22728	1.43067	0.613787	1.79197	0.317571
69	-1.43884	3.27851	-3.18499	-6.45549	-4.62943	-5.11878	-0.141452	0.420215	-1.25984	-3.02975	1.47229	2.88182	-2.28578	-5.3378	-2.61417	-4.00169	-5.28481	-6.57998	0.943624	1.85203	1.30365	2.28687	1.43202	0.614432	1.85176	0.333148
70	-1.38258	3.28797	-3.13407	-6.46317	-4.59477	-5.08147	-0.082435	0.551507	-1.17358	-2.97492	1.57968	3.04359	-2.20383	-5.31242	-2.5599	-3.94191	-5.16442	-6.51866	0.936928	1.88854	1.33724	2.34993	1.43829	0.623089	1.91742	0.357463
71	-1.3201	3.29632	-3.08061	-6.46604	-4.54902	-5.03951	-0.020323	0.671859	-1.08258	-2.92204	1.69099	3.20011	-2.10982	-5.27214	-2.49624	-3.86759	-5.04246	-6.44673	0.936506	1.93907	1.37902	2.41801	1.45301	0.641514	1.98996	0.392619
72	-1.25039	3.30413	-3.0239	-6.46225	-4.49273	-4.99352	0.048257	0.780748	-0.986142	-2.86886	1.8064	3.35177	-2.00483	-5.21519	-2.42261	-3.7788	-4.92231	-6.36351	0.945062	2.00651	1.4311	2.49339	1.47994	0.671456	2.07032	0.440397
73	-1.17242	3.31208	-2.96315	-6.44977	-4.42659	-4.94445	0.126392	0.878669	-0.883747	-2.81308	1.92597	3.49947	-1.89025	-5.14086	-2.33837	-3.67524	-4.80619	-6.26924	0.965837	2.09297	1.49559	2.57868	1.52312	0.714489	2.15946	0.502207
74	-1.08519	3.32078	-2.8974	-6.4262	-4.35103	-4.89347	0.216658	0.967054	-0.775091	-2.75263	2.04956	3.64419	-1.76723	-5.04934	-2.24272	-3.55599	-4.69485	-6.16469	1.00248	2.19945	1.57446	2.67655	1.58643	0.771949	2.25836	0.579
75	-0.987699	3.3306	-2.82545	-6.38864	-4.26609	-4.84163	0.320943	1.04815	-0.660015	-2.68586	2.17688	3.78669	-1.63612	-4.94167	-2.1347	-3.41992	-4.5878	-6.05013	1.05863	2.32573	1.66937	2.78918	1.67313	0.844988	2.36818	0.671381
76	-0.879103	3.34156	-2.74583	-6.33374	-4.17137	-4.78933	0.440408	1.12489	-0.538571	-2.61159	2.30756	3.92734	-1.4967	-4.81947	-2.01344	-3.26651	-4.48383	-5.92498	1.13755	2.47055	1.78143	2.918	1.78493	0.934493	2.49003	0.779705
77	-0.758896	3.35344	-2.65684	-6.25798	-4.06624	-4.73604	0.575361	1.20071	-0.411103	-2.52923	2.44116	4.06605	-1.34881	-4.68469	-1.87868	-3.09621	-4.38166	-5.78864	1.24136	2.63175	1.91103	3.06348	1.92178	1.04097	2.62482	0.904131
78	-0.627072	3.36573	-2.5568	-6.15826	-3.95017	-4.67982	0.725074	1.2792	-0.278278	-2.43862	2.57711	4.20229	-1.19302	-4.53916	-1.73079	-2.91021	-4.27998	-5.64119	1.3709	2.80653	2.05758	3.22468	2.08167	1.16424	2.77274	1.04456
79	-0.484274	3.37763	-2.44444	-6.03256	-3.82304	-4.61775	0.887563	1.3636	-0.141045	-2.33985	2.71459	4.33491	-1.03074	-4.38413	-1.57096	-2.71054	-4.17754	-5.48363	1.5253	2.99162	2.21934	3.39907	2.26071	1.30328	2.93307	1.20056
80	-0.331833	3.38805	-2.31915	-5.88018	-3.68527	-4.5463	1.05971	1.45628	-0.000457	-2.23297	2.85253	4.46192	-0.863929	-4.21984	-1.40122	-2.50049	-4.07305	-5.31803	1.70207	3.18341	2.39349	3.58257	2.45371	1.45618	3.10398	1.37103
81	-0.171875	3.39576	-2.18134	-5.70209	-3.53774	-4.46207	1.23727	1.55793	0.142401	-2.1178	2.98962	4.58048	-0.694677	-4.04561	-1.22475	-2.28462	-3.96589	-5.1482	1.89708	3.3779	2.57619	3.76978	2.6545	1.62024	3.28236	1.55405
82	-0.0072463	3.39947	-2.03252	-5.50065	-3.38166	-4.36224	1.41473	1.66724	0.286252	-1.99393	3.12434	4.68696	-0.525541	-3.86058	-1.04566	-2.0678	-3.8567	-4.97905	2.1044	3.57083	2.76294	3.9547	2.85662	1.79236	3.46416	1.74687
83	0.158694	3.3978	-1.87522	-5.27902	-3.21828	-4.24479	1.58518	1.78079	0.429471	-1.86087	3.25513	4.77738	-0.359835	-3.66445	-0.868384	-1.85439	-3.74698	-4.81519	2.31681	3.75783	2.94891	4.13124	3.05391	1.96908	3.6444	1.94592
84	0.322378	3.38929	-1.71287	-5.04061	-3.04867	-4.10884	1.74073	1.89305	0.570037	-1.7184	3.38041	4.8476	-0.201311	-3.45811	-0.696858	-1.64795	-3.63735	-4.66017	2.52642	3.93476	3.1292	4.29369	3.241	2.14663	3.81768	2.14702
85	0.480404	3.37234	-1.54926	-4.78845	-2.87362	-3.95431	1.8729	1.99719	0.705646	-1.56695	3.49889	4.89341	-0.053395	-3.24373	-0.533944	-1.45139	-3.52602	-4.51564	2.72551	4.09781	3.29917	4.43688	3.41389	2.32115	3.97844	2.3455
86	0.629774	3.34528	-1.38821	-4.52512	-2.6935	-3.78189	1.97344	2.08602	0.833849	-1.4078	3.60952	4.91065	0.081686	-3.02481	-0.381077	-1.26682	-3.40931	-4.38062	2.90764	4.24373	3.45453	4.55629	3.56993	2.4889	4.12135	2.5362
87	0.767913	3.3067	-1.23336	-4.25299	-2.50858	-3.59292	2.03505	2.15262	0.952175	-1.24324	3.71153	4.89565	0.203428	-2.80649	-0.238627	-1.09541	-3.28371	-4.25158	3.06787	4.3697	3.59147	4.64821	3.70768	2.64644	4.24135	2.71365
88	0.892496	3.25576	-1.08811	-3.97449	-2.31925	-3.38955	2.05207	2.19069	1.05806	-1.07646	3.80416	4.84562	0.312399	-2.59544	-0.106551	-0.937163	-3.14768	-4.1244	3.2033	4.47319	3.70658	4.71011	3.82628	2.79061	4.3337	2.87222
89	1.00127	3.19241	-0.955335	-3.69234	-2.12639	-3.17455	2.02129	2.19531	1.14882	-0.911275	3.88649	4.75885	0.408959	-2.39893	0.0147402	-0.791668	-3.0028	-3.99633	3.31276	4.55174	3.79685	4.74066	3.92457	2.91823	4.39417	3.00661
90	1.09196	3.11747	-0.837304	-3.40933	-1.93173	-2.95126	1.94214	2.16366	1.2217	-0.75189	3.95689	4.63457	0.492266	-2.22336	0.12387	-0.659533	-2.85358	-3.86675	3.39626	4.60296	3.85959	4.73988	4.00068	3.0258	4.41946	3.11212
91	1.16241	3.03227	-0.735549	-3.1284	-1.7382	-2.72329	1.81664	2.09551	1.27411	-0.602694	4.0133	4.47284	0.55983	-2.07272	0.218733	-0.542743	-2.70613	-3.73653	3.45437	4.6247	3.89234	4.70848	4.05131	3.10947	4.40739	3.18503
92	1.21084	2.9383	-0.651	-2.85296	-1.55005	-2.49453	1.64941	1.99312	1.30393	-0.467862	4.05319	4.27464	0.607573	-1.94791	0.297425	-0.443801	-2.56519	-3.60652	3.48716	4.61548	3.89301	4.6473	4.07215	3.1655	4.35738	3.2227
93	1.23595	2.83691	-0.584586	-2.58761	-1.37297	-2.26919	1.4472	1.85965	1.30967	-0.351145	4.07416	4.0423	0.63043	-1.84741	0.35886	-0.364764	-2.4327	-3.47652	3.49382	4.57445	3.85987	4.55688	4.05829	3.19076	4.27006	3.22336
94	1.23678	2.72937	-0.537846	-2.33872	-1.21344	-2.05249	1.21769	1.69772	1.29057	-0.255968	4.07428	3.77952	0.623712	-1.76869	0.402649	-0.306965	-2.30878	-3.34484	3.47244	4.50139	3.79173	4.43726	4.00541	3.18275	4.14712	3.18608
95	1.21255	2.61699	-0.513212	-2.11446	-1.078	-1.85053	0.968549	1.50838	1.24674	-0.185726	4.05282	3.49066	0.584972	-1.70901	0.428699	-0.271123	-2.19264	-3.20962	3.42079	4.39608	3.68796	4.28819	3.91082	3.13938	3.99071	3.11073
96	1.16268	2.50102	-0.513683	-1.92363	-0.97232	-1.67024	0.70608	1.2917	1.17902	-0.144084	4.00974	3.17961	0.515303	-1.66549	0.43683	-0.256569	-2.08316	-3.07077	3.33661	4.25804	3.54855	4.10916	3.77391	3.05886	3.80301	2.99779
97	1.08679	2.38262	-0.542165	-1.77395	-0.900634	-1.51879	0.434954	1.0476	1.08865	-0.134788	3.94562	2.84843	0.418701	-1.63471	0.426566	-0.261002	-1.97944	-2.9306	3.21759	4.08629	3.37413	3.89956	3.59659	2.94001	3.58613	2.84835
98	0.985388	2.26285	-0.600291	-1.67009	-0.864852	-1.40128	0.158174	0.776597	0.977471	-0.160629	3.86197	2.49804	0.300581	-1.61261	0.397822	-0.281288	-1.88154	-2.79169	3.06276	3.88087	3.16655	3.6595	3.38259	2.78322	3.34258	2.66487
99	0.859855	2.1423	-0.687751	-1.61194	-0.863982	-1.32049	-0.122615	0.480277	0.847258	-0.221875	3.75803	2.12908	0.166393	-1.59534	0.350951	-0.314066	-1.79012	-2.65461	2.87139	3.64216	2.92896	3.39019	3.1376	2.59081	3.07517	2.45103
100	0.711635	2.02139	-0.803945	-1.59952	-0.895932	-1.28059	-0.404893	0.16121	0.699035	-0.319627	3.62846	1.74229	0.023001	-1.57895	0.285619	-0.35702	-1.70658	-2.51805	2.64001	3.36974	2.66583	3.09379	2.87047	2.36606	2.78728	2.21155
101	0.548511	1.90251	-0.939746	-1.61934	-0.9496	-1.27001	-0.687047	-0.172728	0.5395	-0.443965	3.48097	1.34352	-0.122068	-1.56096	0.207038	-0.407681	-1.6319	-2.38098	2.38075	3.075	2.38725	2.77991	2.59179	2.12068	2.48709	1.95678

## Sheet: SAAY
Sound side			TF1	C:\Users\xb00012\Documents\Data\27_15_150415 SP\27_15_150415_0102.c3d	C:\Users\xb00012\Documents\Data\27_15_150415 SP\27_15_150415_0106.c3d	C:\Users\xb00012\Documents\Data\27_15_150415 SP\27_15_150415_0107.c3d	C:\Users\xb00012\Documents\Data\27_15_150415 SP\27_15_150415_0110.c3d	C:\Users\xb00012\Documents\Data\27_15_150415 SP\27_15_150415_0112.c3d	TF2	C:\Users\xb00012\Documents\Data\37_26_130515 SP\37_26_130515_0096.c3d	C:\Users\xb00012\Documents\Data\37_26_130515 SP\37_26_130515_0098.c3d	C:\Users\xb00012\Documents\Data\37_26_130515 SP\37_26_130515_0102.c3d	C:\Users\xb00012\Documents\Data\37_26_130515 SP\37_26_130515_0103.c3d	C:\Users\xb00012\Documents\Data\37_26_130515 SP\37_26_130515_0104.c3d	TF3	C:\Users\xb00012\Documents\Data\39_28_200515 SP\39_28_200515_0092.c3d	C:\Users\xb00012\Documents\Data\39_28_200515 SP\39_28_200515_0093.c3d	C:\Users\xb00012\Documents\Data\39_28_200515 SP\39_28_200515_0095.c3d	C:\Users\xb00012\Documents\Data\39_28_200515 SP\39_28_200515_0096.c3d	C:\Users\xb00012\Documents\Data\39_28_200515 SP\39_28_200515_0098.c3d	TF5	C:\Users\xb00012\Documents\Data\45_34_230615 SP\45_34_230615_0087.c3d	C:\Users\xb00012\Documents\Data\45_34_230615 SP\45_34_230615_0088.c3d	C:\Users\xb00012\Documents\Data\45_34_230615 SP\45_34_230615_0089.c3d	C:\Users\xb00012\Documents\Data\45_34_230615 SP\45_34_230615_0090.c3d	C:\Users\xb00012\Documents\Data\45_34_230615 SP\45_34_230615_0091.c3d
Sagittal plane			Echelon	LANKLE_ANGLES_N	LANKLE_ANGLES_N	LANKLE_ANGLES_N	LANKLE_ANGLES_N	LANKLE_ANGLES_N	Echelon	RANKLE_ANGLES_N	RANKLE_ANGLES_N	RANKLE_ANGLES_N	RANKLE_ANGLES_N	RANKLE_ANGLES_N	Echelon	LANKLE_ANGLES_N	LANKLE_ANGLES_N	LANKLE_ANGLES_N	LANKLE_ANGLES_N	LANKLE_ANGLES_N	Echelon	RANKLE_ANGLES_N	RANKLE_ANGLES_N	RANKLE_ANGLES_N	RANKLE_ANGLES_N	RANKLE_ANGLES_N
Ankle Angle				LINK_MODEL_BASED	LINK_MODEL_BASED	LINK_MODEL_BASED	LINK_MODEL_BASED	LINK_MODEL_BASED		LINK_MODEL_BASED	LINK_MODEL_BASED	LINK_MODEL_BASED	LINK_MODEL_BASED	LINK_MODEL_BASED		LINK_MODEL_BASED	LINK_MODEL_BASED	LINK_MODEL_BASED	LINK_MODEL_BASED	LINK_MODEL_BASED		LINK_MODEL_BASED	LINK_MODEL_BASED	LINK_MODEL_BASED	LINK_MODEL_BASED	LINK_MODEL_BASED
101 points over stance phase				Original	Original	Original	Original	Original		Original	Original	Original	Original	Original		Original	Original	Original	Original	Original		Original	Original	Original	Original	Original
ITEM	Mean	SD	A2_L	1	1	1	1	1	A2_R	1	1	1	1	1	A2_L	1	1	1	1	1	A2_R	1	1	1	1	1
1	4.63094	4.64498	9.93037	13.5651	10.2236	12.4439	8.11261	5.30653	5.71433	9.81716	7.57829	6.91193	5.90772	-1.64343	2.51218	4.33979	5.41547	3.17311	-0.692652	0.325205	0.366891	-0.692652	0.325205	0.035953	0.5527	1.61325
2	4.00628	4.53101	9.19912	13.1371	9.77222	12.1609	6.79048	4.13499	4.79408	9.04396	6.53197	5.8156	5.02242	-2.44356	1.88868	3.31351	4.5724	2.34982	-1.08943	0.29711	0.143233	-1.08943	0.29711	-0.459001	0.582769	1.38472
3	3.17471	4.44909	8.27898	12.5118	9.13205	11.7035	5.24772	2.79974	3.63906	8.09782	5.2581	4.51727	3.84387	-3.52176	0.99706	1.94732	3.37921	1.16876	-1.653	0.14301	-0.216263	-1.653	0.14301	-1.09099	0.490353	1.02932
4	2.13135	4.41458	7.15402	11.658	8.28075	11.0467	3.4836	1.30106	2.25965	6.9834	3.75182	3.01465	2.4088	-4.86042	-0.143082	0.301486	1.90242	-0.323766	-2.41952	-0.176032	-0.745187	-2.41952	-0.176032	-1.88046	0.238149	0.511926
5	0.935387	4.43176	5.87421	10.6045	7.26274	10.2248	1.57876	-0.299773	0.728448	5.77579	2.07393	1.36666	0.814288	-6.38843	-1.44858	-1.4999	0.25947	-2.01385	-3.34371	-0.644914	-1.41253	-3.34371	-0.644914	-2.7793	-0.152438	-0.142281
6	-0.35506	4.48689	4.4847	9.38724	6.12	9.2621	-0.40216	-1.94369	-0.875846	4.54142	0.277707	-0.370296	-0.834559	-7.9935	-2.82866	-3.30993	-1.41899	-3.76008	-4.39595	-1.25836	-2.20043	-4.39595	-1.25836	-3.75136	-0.675737	-0.92074
7	-1.66127	4.55692	3.0628	8.08268	4.92828	8.20994	-2.36364	-3.54328	-2.44695	3.36811	-1.5497	-2.10716	-2.41884	-9.52717	-4.1884	-4.98628	-3.01629	-5.42286	-5.52528	-1.99127	-3.07252	-5.52528	-1.99127	-4.74195	-1.31248	-1.79159
8	-2.90088	4.61869	1.69948	6.78966	3.77774	7.13599	-4.20029	-5.0057	-3.87557	2.33949	-3.30337	-3.74347	-3.83305	-10.8375	-5.44722	-6.42314	-4.44509	-6.89688	-6.66833	-2.80268	-3.98022	-6.66833	-2.80268	-5.69249	-2.03039	-2.70719
9	-3.9984	4.65691	0.484935	5.61152	2.75717	6.1162	-5.81036	-6.24985	-5.06537	1.52099	-4.87142	-5.18357	-4.99582	-11.797	-6.54245	-7.5561	-5.6412	-8.11429	-7.75848	-3.64219	-4.87073	-7.75848	-3.64219	-6.55201	-2.78896	-3.612
10	-4.89471	4.66537	-0.509013	4.63139	1.93676	5.22134	-7.11317	-7.2214	-5.94926	0.95073	-6.15801	-6.35666	-5.85749	-12.3249	-7.42632	-8.35297	-6.55492	-9.03372	-8.73297	-4.457	-5.69424	-8.73297	-4.457	-7.28456	-3.54404	-4.45261
11	-5.55467	4.64558	-1.24094	3.89625	1.35692	4.50288	-8.06234	-7.89843	-6.49726	0.637653	-7.10171	-7.22646	-6.39912	-12.3967	-8.06624	-8.80252	-7.15096	-9.62941	-9.54369	-5.20464	-6.41424	-9.54369	-5.20464	-7.87377	-4.25743	-5.19167
12	-5.96872	4.60489	-1.70199	3.4143	1.02733	3.98432	-8.64901	-8.28689	-6.71496	0.567187	-7.68223	-7.78901	-6.6276	-12.0432	-8.44731	-8.90971	-7.4157	-9.89187	-10.1608	-5.85851	-7.01061	-10.1608	-5.85851	-8.31855	-4.90275	-5.81251
13	-6.1495	4.55519	-1.90817	3.16435	0.935327	3.66316	-8.89435	-8.4093	-6.6346	0.710617	-7.91541	-8.06234	-6.56934	-11.3366	-8.57543	-8.6979	-7.36151	-9.83573	-10.5731	-6.40896	-7.47978	-10.5731	-6.40896	-8.62747	-5.46976	-6.31965
14	-6.12443	4.51151	-1.88827	3.11133	1.05733	3.52029	-8.83602	-8.29428	-6.30303	1.03403	-7.84047	-8.07424	-6.26545	-10.369	-8.47678	-8.21319	-7.02347	-9.50303	-10.7855	-6.85873	-7.82962	-10.7855	-6.85873	-8.81246	-5.96109	-6.73031
15	-5.92758	4.48911	-1.67484	3.22036	1.36623	3.52995	-8.51853	-7.9722	-5.77153	1.50391	-7.5069	-7.8548	-5.76813	-9.23176	-8.19147	-7.52252	-6.45155	-8.95533	-10.8138	-7.21409	-8.07247	-10.8138	-7.21409	-8.88401	-6.38629	-7.06414
16	-5.59365	4.50039	-1.2991	3.46502	1.83504	3.66767	-7.98857	-7.47463	-5.09013	2.08963	-6.96598	-7.4353	-5.13613	-8.00288	-7.76477	-6.70216	-5.70319	-8.25849	-10.6807	-7.47933	-8.2206	-10.6807	-7.47933	-8.85035	-6.75616	-7.33646
17	-5.15419	4.55202	-0.789411	3.82944	2.43742	3.91449	-7.2936	-6.8348	-4.30519	2.7634	-6.26674	-6.84897	-4.42771	-6.74594	-7.23943	-5.82323	-4.83741	-7.47089	-10.4123	-7.65327	-8.28272	-10.4123	-7.65327	-8.71838	-7.0766	-7.55302
18	-4.63655	4.64316	-0.172059	4.30462	3.14669	4.25636	-6.4803	-6.08767	-3.45863	3.49896	-5.45396	-6.13097	-3.69301	-5.51415	-6.65186	-4.9426	-3.91034	-6.64126	-10.0353	-7.72981	-8.26366	-10.0353	-7.72981	-8.49611	-7.34657	-7.71054
19	-4.06453	4.76559	0.527137	4.88088	3.93469	4.68118	-5.59124	-5.26983	-2.58733	4.27083	-4.56711	-5.31776	-2.96968	-4.35292	-6.03211	-4.10051	-2.97187	-5.81174	-9.5743	-7.70212	-8.16583	-9.5743	-7.70212	-8.19445	-7.55829	-7.79997
20	-3.45925	4.90569	1.28134	5.54055	4.772	5.17557	-4.66228	-4.41911	-1.72273	5.05418	-3.64014	-4.44685	-2.28337	-3.29745	-5.40464	-3.32257	-2.06368	-5.01876	-9.05187	-7.56628	-7.99098	-9.05187	-7.56628	-7.82701	-7.69947	-7.81027
21	-2.84012	5.04812	2.0625	6.25594	5.62956	5.72235	-3.72224	-3.57313	-0.890999	5.82521	-2.70275	-3.55739	-1.65118	-2.36888	-4.78914	-2.62367	-1.21813	-4.29048	-8.48861	-7.32483	-7.74284	-8.48861	-7.32483	-7.40906	-7.75847	-7.73321
22	-2.22507	5.17911	2.84249	6.99287	6.48085	6.29947	-2.79443	-2.76629	-0.11349	6.5618	-1.78247	-2.68888	-1.08421	-1.57369	-4.20087	-2.01118	-0.457247	-3.644	-7.90392	-6.988	-7.42842	-7.90392	-6.988	-6.95605	-7.72791	-7.56624
23	-1.62981	5.28845	3.5955	7.71654	7.30333	6.88181	-1.89836	-2.02583	0.59371	7.24451	-0.90534	-1.87692	-0.587634	-0.906063	-3.65026	-1.48615	0.207387	-3.08479	-7.3159	-6.57184	-7.05818	-7.3159	-6.57184	-6.48213	-7.60753	-7.31349
24	-1.06675	5.3703	4.30051	8.39728	8.0785	7.445	-1.04982	-1.36842	1.22079	7.85772	-0.094511	-1.14851	-0.159764	-0.350958	-3.14287	-1.04329	0.774121	-2.60828	-6.74106	-6.09585	-6.64542	-6.74106	-6.09585	-5.9996	-7.40491	-6.98567
25	-0.544227	5.42256	4.94289	9.01379	8.79104	7.96939	-0.26013	-0.799652	1.76476	8.39019	0.632696	-0.518844	0.206922	0.112808	-2.67986	-0.671727	1.24944	-2.2033	-6.1939	-5.57984	-6.20468	-6.1939	-5.57984	-5.51893	-7.13312	-6.59764
26	-0.0667583	5.44603	5.51444	9.55364	9.42771	8.4426	0.464051	-0.315819	2.22848	8.83516	1.2671	0.00916	0.522772	0.508235	-2.25943	-0.357191	1.64502	-1.85654	-5.68673	-5.04168	-5.75053	-5.68673	-5.04168	-5.04936	-6.80876	-6.1661
27	0.36389	5.44331	6.01222	10.0124	9.97692	8.85876	1.11998	0.093018	2.61867	9.18976	1.80706	0.44243	0.798307	0.85579	-1.87864	-0.084838	1.97428	-1.55619	-5.22955	-4.49689	-5.2967	-5.22955	-4.49689	-4.59986	-6.44938	-5.70781
28	0.747583	5.41793	6.43703	10.3922	10.4299	9.21629	1.70725	0.439507	2.94346	9.45375	2.25585	0.794248	1.04293	1.17051	-1.53467	0.158244	2.24976	-1.29304	-4.82968	-3.95861	-4.8555	-4.82968	-3.95861	-4.1793	-6.07178	-5.23811
29	1.08498	5.37394	6.79212	10.6993	10.7829	9.51627	2.22626	0.735857	3.21072	9.62865	2.61892	1.08053	1.26438	1.46111	-1.22538	0.381998	2.48115	-1.06045	-4.49146	-3.43814	-4.43753	-4.49146	-3.43814	-3.79612	-5.69137	-4.77058
30	1.37706	5.3157	7.08218	10.9415	11.0387	9.76119	2.67762	0.991865	3.42705	9.71841	2.90213	1.3165	1.46815	1.73003	-0.949497	0.593975	2.67449	-0.854428	-4.21611	-2.94541	-4.05148	-4.21611	-2.94541	-3.45744	-5.32166	-4.31675
31	1.62495	5.24752	7.31253	11.1261	11.206	9.95376	3.06226	1.21457	3.5974	9.73001	3.11103	1.51435	1.65715	1.97445	-0.706281	0.799878	2.83287	-0.673188	-4.00192	-2.48904	-3.70384	-4.00192	-2.48904	-3.16802	-4.97429	-3.88593
32	1.82994	5.17325	7.4883	11.2584	11.2968	10.0957	3.38201	1.40864	3.72527	9.673	3.25074	1.68229	1.83225	2.18807	-0.49493	1.00355	2.95795	-0.515473	-3.84449	-2.07619	-3.39888	-3.84449	-2.07619	-2.92977	-4.659	-3.48496
33	1.99348	5.0955	7.61356	11.3414	11.3221	10.1872	3.64016	1.57695	3.8131	9.55737	3.3259	1.82487	1.99339	2.36398	-0.314119	1.20665	3.05119	-0.37881	-3.73763	-1.712	-3.13861	-3.73763	-1.712	-2.74159	-4.38355	-3.11828
34	2.1171	5.01519	7.69058	11.3763	11.2874	10.2268	3.84141	1.72103	3.86271	9.39103	3.34082	1.9438	2.14013	2.49776	-0.161938	1.40868	3.11463	-0.25917	-3.67447	-1.39935	-2.92295	-3.67447	-1.39935	-2.59977	-4.15315	-2.78799
35	2.20236	4.93161	7.7199	11.3621	11.1921	10.2121	3.99168	1.84156	3.8756	9.17789	3.30007	2.03909	2.27151	2.58947	-0.035979	1.6076	3.15163	-0.151998	-3.64839	-1.13874	-2.75009	-3.64839	-1.13874	-2.49873	-3.9704	-2.49416
36	2.25098	4.84284	7.70103	11.2958	11.0322	10.1403	4.09781	1.9391	3.8532	8.91718	3.2088	2.10999	2.3859	2.64414	0.0665608	1.8007	3.16707	-0.052989	-3.65366	-0.928318	-2.61688	-3.65366	-0.928318	-2.43169	-3.83528	-2.23544
37	2.26492	4.74644	7.63324	11.1735	10.8022	10.0087	4.16709	2.01468	3.79706	8.60451	3.07281	2.15573	2.48182	2.67044	0.148672	1.98514	3.16665	0.041816	-3.68578	-0.764476	-2.51928	-3.68578	-0.764476	-2.39125	-3.74525	-2.00963
38	2.2465	4.64017	7.5162	10.9911	10.4983	9.81526	4.2063	2.07001	3.70922	8.23436	2.89836	2.1762	2.5594	2.6778	0.213451	2.15855	3.15626	0.13625	-3.74125	-0.642552	-2.45287	-3.74125	-0.642552	-2.37047	-3.69584	-1.81423
39	2.1983	4.52268	7.35037	10.7465	10.1191	9.55856	4.22059	2.10713	3.59218	7.80235	2.69202	2.17181	2.62158	2.67314	0.264089	2.31975	3.14173	0.233823	-3.81737	-0.557483	-2.41346	-3.81737	-0.557483	-2.36406	-3.68155	-1.64683
40	2.12312	4.39407	7.13748	10.4403	9.66744	9.23876	4.21267	2.12818	3.44872	7.30652	2.46074	2.14326	2.67388	2.6592	0.303709	2.46919	3.12863	0.337085	-3.91186	-0.504496	-2.39744	-3.91186	-0.504496	-2.36897	-3.69653	-1.50533
41	2.02385	4.25617	6.88073	10.0772	9.15012	8.85839	4.18278	2.13519	3.28173	6.74815	2.21135	2.09134	2.72285	2.63495	0.33508	2.60904	3.12189	0.446958	-4.02282	-0.479667	-2.40213	-4.02282	-0.479667	-2.38466	-3.73554	-1.38798
42	1.78843	3.94971	6.12525	9.66452	8.57684	6.12525	4.12938	2.13027	3.09399	6.13255	1.94949	2.01697	2.77411	2.59684	0.360299	2.74306	3.12501	0.562564	-4.1489	-0.480252	-2.42583	-4.1489	-0.480252	-2.41217	-3.79446	-1.29335
43	1.65888	3.82083	5.83421	9.21186	7.95901	5.83421	4.05044	2.11553	2.88833	5.47006	1.67861	1.92154	2.83107	2.54039	0.380611	2.87602	3.13964	0.681796	-4.28951	-0.504897	-2.46762	-4.28951	-0.504897	-2.45307	-3.87035	-1.22026
44	1.51404	3.69826	5.51908	8.72914	7.30978	5.51908	3.94449	2.09292	2.66795	4.77521	1.4001	1.80759	2.89496	2.4619	0.396292	3.01257	3.16511	0.802012	-4.44468	-0.553553	-2.52718	-4.44468	-0.553553	-2.5086	-3.96134	-1.16775
45	1.35641	3.5874	5.1862	8.22569	6.64338	5.1862	3.81154	2.0642	2.43693	4.06429	1.1144	1.67936	2.96564	2.36096	0.406844	3.15611	3.19891	0.920551	-4.61434	-0.627013	-2.60432	-4.61434	-0.627013	-2.57899	-4.06617	-1.13507
46	1.18877	3.49291	4.84195	7.70967	5.97376	4.84195	3.65345	2.03092	2.20038	3.35285	0.822125	1.54235	3.04202	2.24257	0.411408	3.30799	3.23799	1.03518	-4.79784	-0.726278	-2.69868	-4.79784	-0.726278	-2.6637	-4.18382	-1.12173
47	1.0141	3.41809	4.49232	7.18794	5.31316	4.49232	3.47377	1.99441	1.96409	2.65439	0.524312	1.40236	3.12248	2.11692	0.409386	3.46723	3.28034	1.14442	-4.99341	-0.851649	-2.80941	-4.99341	-0.851649	-2.76139	-4.31319	-1.12742
48	0.835581	3.36467	4.14272	6.66647	4.67156	4.14272	3.27724	1.95563	1.73376	1.98018	0.222163	1.26422	3.20546	1.99679	0.400805	3.63037	3.32585	1.24781	-5.19815	-1.00185	-2.93496	-5.19815	-1.00185	-2.86993	-4.45302	-1.15188
49	0.656393	3.33289	3.79801	6.15107	4.05673	3.79801	3.06917	1.91506	1.51428	1.33985	-0.083085	1.13071	3.28956	1.89435	0.386356	3.79231	3.37617	1.34572	-5.40864	-1.17378	-3.07307	-5.40864	-1.17378	-2.98637	-4.60198	-1.19458
50	0.479671	3.32177	3.46252	5.64769	3.47471	3.46252	2.85483	1.87286	1.30968	0.74213	-0.38969	1.00289	3.37381	1.81925	0.367308	3.94732	3.4343	1.43895	-5.62149	-1.36255	-3.22082	-5.62149	-1.36255	-3.10708	-4.75863	-1.25438
51	0.308511	3.32935	3.14014	5.16262	2.93023	3.14014	2.63879	1.82893	1.12341	0.195364	-0.694328	0.880599	3.45759	1.77781	0.345371	4.09044	3.50358	1.52853	-5.83364	-1.56206	-3.37488	-5.83364	-1.56206	-3.22809	-4.92116	-1.32944
52	0.145984	3.35299	2.83428	4.70272	2.42713	2.83428	2.42435	1.78291	0.958539	-0.29221	-0.991812	0.763019	3.54049	1.7732	0.322735	4.21841	3.587	1.6163	-6.0422	-1.76584	-3.53162	-6.0422	-1.76584	-3.34557	-5.08718	-1.41731
53	-0.00490365	3.3897	2.5479	4.27535	1.96852	2.5479	2.21344	1.73429	0.817751	-0.712276	-1.27602	0.6491	3.62206	1.80589	0.302127	4.33044	3.6869	1.70501	-6.24436	-1.96737	-3.68739	-6.24436	-1.96737	-3.45616	-5.25377	-1.5153
54	-0.141302	3.43645	2.28358	3.888	1.55674	2.28358	2.00693	1.68266	0.703097	-1.05694	-1.54132	0.538158	3.70127	1.87432	0.286707	4.42875	3.80499	1.79743	-6.43741	-2.16024	-3.83859	-6.43741	-2.16024	-3.55709	-5.41754	-1.62068
55	-0.260641	3.49041	2.04364	3.54778	1.19357	2.04364	1.80512	1.62808	0.615801	-1.32023	-1.78343	0.430743	3.77625	1.97567	0.27971	4.51823	3.942	1.89533	-6.61883	-2.33819	-3.98172	-6.61883	-2.33819	-3.64635	-5.57472	-1.73049
56	-0.360684	3.54909	1.83028	3.26094	0.880622	1.83028	1.60793	1.57162	0.556307	-1.49951	-1.99897	0.329204	3.84473	2.10607	0.284104	4.6056	4.09677	1.99989	-6.78646	-2.49528	-4.11342	-6.78646	-2.49528	-3.72281	-5.72126	-1.84129
57	-0.504397	3.5825	1.38589	3.03228	0.619876	0.346734	1.41514	1.51544	0.524487	-1.59567	-2.18499	0.237399	3.90487	2.26082	0.302547	4.69816	4.26648	2.11275	-6.93839	-2.62628	-4.23051	-6.93839	-2.62628	-3.78596	-5.85301	-1.94893
58	-0.565126	3.64607	1.21199	2.86441	0.413411	0.092451	1.22693	1.46277	0.519954	-1.6113	-2.33967	0.159684	3.95575	2.43531	0.337465	4.80224	4.4481	2.2367	-7.07257	-2.72714	-4.32992	-7.07257	-2.72714	-3.83535	-5.96602	-2.04851
59	-0.600315	3.70961	1.07416	2.75697	0.262645	-0.110546	1.04425	1.41745	0.541999	-1.54929	-2.46344	0.099785	3.99681	2.62613	0.391239	4.92201	4.64028	2.37574	-7.1864	-2.79544	-4.40865	-7.1864	-2.79544	-3.87022	-6.05666	-2.13454
60	-0.608766	3.77183	0.973168	2.7067	0.167916	-0.260807	0.868751	1.38328	0.589379	-1.41293	-2.55939	0.060068	4.0277	2.83144	0.466138	5.05856	4.84413	2.53452	-7.27654	-2.82998	-4.46375	-7.27654	-2.82998	-3.88924	-6.12169	-2.2013
61	-0.589846	3.83165	0.908708	2.70785	0.128537	-0.358294	0.702257	1.36319	0.660256	-1.20685	-2.63235	0.041491	4.04846	3.05052	0.564001	5.20967	5.06264	2.71725	-7.33913	-2.83042	-4.49235	-7.33913	-2.83042	-3.8906	-6.15813	-2.24346
62	-0.543737	3.88794	0.878905	2.75258	0.143103	-0.405841	0.546129	1.35855	0.752181	-0.93829	-2.68737	0.043987	4.05977	3.28281	0.685826	5.37042	5.29927	2.92679	-7.37022	-2.79712	-4.49186	-7.37022	-2.79712	-3.8723	-6.16328	-2.25638
63	-0.471531	3.93966	0.880662	2.83126	0.209503	-0.407264	0.400854	1.36896	0.862088	-0.617848	-2.7287	0.067152	4.06283	3.52702	0.831497	5.53461	5.55692	3.16399	-7.36664	-2.73139	-4.46037	-7.36664	-2.73139	-3.83244	-6.13495	-2.23644
64	-0.37544	3.98582	0.909455	2.93302	0.324295	-0.36832	0.265718	1.39256	0.985962	-0.259126	-2.76019	0.110225	4.05894	3.77996	0.999796	5.69644	5.83736	3.42739	-7.32636	-2.63585	-4.39697	-7.32636	-2.63585	-3.7695	-6.07188	-2.18127
65	-0.258826	4.02561	0.959683	3.04688	0.48207	-0.296285	0.138866	1.42689	1.1187	0.122489	-2.78593	0.171946	4.04927	4.03571	1.18839	5.85183	6.14044	3.71311	-7.24888	-2.51457	-4.30207	-7.24888	-2.51457	-3.68274	-5.97418	-2.09
66	-0.125986	4.05849	1.0251	3.16284	0.675164	-0.199917	0.017681	1.46972	1.25452	0.511427	-2.81014	0.250517	4.03471	4.28608	1.3939	5.99949	6.46362	4.0147	-7.13553	-2.37279	-4.17746	-7.13553	-2.37279	-3.57252	-5.84324	-1.96322
67	0.0182117	4.08423	1.09927	3.27262	0.893855	-0.089001	-0.100661	1.51955	1.38771	0.89348	-2.83669	0.343553	4.01567	4.52252	1.61207	6.1412	6.8016	4.3233	-6.9895	-2.21627	-4.0262	-6.9895	-2.21627	-3.4406	-5.68154	-1.80309
68	0.168608	4.1028	1.17599	3.36969	1.12702	0.026439	-0.218631	1.57546	1.5131	1.2568	-2.86928	0.448161	3.99145	4.73836	1.83771	6.28063	7.14621	4.62816	-6.81547	-2.05096	-3.85237	-6.81547	-2.05096	-3.29035	-5.49239	-1.6127
69	0.31991	4.1142	1.24957	3.44913	1.36301	0.137052	-0.338096	1.63676	1.62607	1.59185	-2.91201	0.560554	3.9604	4.92956	2.06469	6.4209	7.48688	4.91755	-6.61909	-1.88279	-3.6607	-6.61909	-1.88279	-3.12646	-5.2795	-1.39564
70	0.466921	4.11828	1.31502	3.50767	1.59052	0.23471	-0.460437	1.70263	1.7227	1.89107	-2.96872	0.676293	3.92106	5.09382	2.28611	6.56182	7.81211	5.1803	-6.40635	-1.71734	-3.45615	-6.40635	-1.71734	-2.95456	-5.04665	-1.15583
71	0.604784	4.11489	1.36814	3.54364	1.79929	0.312545	-0.586833	1.77204	1.79992	2.14873	-3.04197	0.790512	3.87344	5.22888	2.49498	6.69867	8.11206	5.40747	-6.18349	-1.55978	-3.2439	-6.18349	-1.55978	-2.78091	-4.79764	-0.897685
72	0.729202	4.10421	1.40555	3.55677	1.98083	0.364855	-0.718473	1.84377	1.85533	2.36109	-3.13281	0.8981	3.81911	5.33117	2.6852	6.82386	8.38068	5.59339	-5.95704	-1.41491	-3.02927	-5.95704	-1.41491	-2.61197	-4.53628	-0.626168
73	0.836493	4.08709	1.42474	3.54768	2.12882	0.387075	-0.856482	1.91663	1.88689	2.52631	-3.24178	0.994258	3.76019	5.39546	2.85208	6.92994	8.61598	5.73565	-5.73381	-1.28736	-2.81774	-5.73381	-1.28736	-2.45395	-4.2668	-0.346769
74	0.923467	4.06491	1.42402	3.51748	2.23927	0.375832	-1.00177	1.98927	1.89271	2.64439	-3.36962	1.07498	3.69889	5.4149	2.99211	7.01086	8.8185	5.83395	-5.5206	-1.18217	-2.61497	-5.5206	-1.18217	-2.31262	-3.99403	-0.065426
75	0.987258	4.03933	1.40229	3.46731	2.31017	0.328759	-1.15482	2.06005	1.87123	2.71649	-3.51743	1.13714	3.63774	5.38221	3.10235	7.06233	8.98908	5.88895	-5.32385	-1.10477	-2.42684	-5.32385	-1.10477	-2.19335	-3.72375	0.211513
76	1.0251	4.01212	1.35883	3.39806	2.34084	0.244202	-1.31583	2.12689	1.82125	2.74404	-3.68706	1.17824	3.57954	5.29149	3.17982	7.08157	9.12702	5.90113	-5.14959	-1.061	-2.2595	-5.14959	-1.061	-2.10142	-3.46262	0.477146
77	1.0341	3.98503	1.29285	3.31	2.33075	0.121064	-1.48496	2.1874	1.7417	2.72795	-3.88159	1.19607	3.52684	5.13925	3.2212	7.06697	9.22916	5.87028	-5.00343	-1.05699	-2.11937	-5.00343	-1.05699	-2.04223	-3.21812	0.723905
78	1.01084	3.95964	1.20308	3.20219	2.27814	-0.041403	-1.66236	2.23886	1.63118	2.66815	-4.10558	1.18837	3.48102	4.92395	3.22241	7.0164	9.29079	5.79517	-4.89095	-1.09936	-2.01333	-4.89095	-1.09936	-2.02146	-2.99846	0.94359
79	0.951132	3.93735	1.0872	3.07164	2.17933	-0.244225	-1.84879	2.27802	1.48765	2.56387	-4.36471	1.15278	3.44176	4.64455	3.1785	6.92511	9.30718	5.67377	-4.81799	-1.19555	-1.94882	-4.81799	-1.19555	-2.04522	-2.81272	1.12736
80	0.849624	3.9195	0.941261	2.91248	2.02878	-0.489787	-2.04617	2.30101	1.30795	2.4135	-4.66555	1.08655	3.40621	4.29907	3.08357	6.78545	9.27424	5.50338	-4.79085	-1.35437	-1.93429	-4.79085	-1.35437	-2.12059	-2.671	1.26538
81	0.69944	3.90724	0.759444	2.71523	1.81902	-0.782547	-2.25786	2.30338	1.08727	2.21414	-5.01524	0.986328	3.368	3.88312	2.9305	6.58766	9.18794	5.27978	-4.81635	-1.58653	-1.97945	-4.81635	-1.58653	-2.25609	-2.58444	1.34615
82	0.492017	3.90157	0.533896	2.46675	1.54053	-1.12929	-2.48878	2.28028	0.818807	1.96084	-5.42154	0.848246	3.31661	3.38987	2.71086	6.3209	9.04314	4.99667	-4.90174	-1.90468	-2.09549	-4.90174	-1.90468	-2.46176	-2.56528	1.35599
83	0.217109	3.90337	0.25476	2.15043	1.18144	-1.53898	-2.74516	2.22606	0.493854	1.64591	-5.8932	0.66797	3.23752	2.81107	2.41488	5.97404	8.83266	4.64586	-5.05499	-2.32318	-2.29506	-5.05499	-2.32318	-2.74912	-2.62704	1.27904
84	-0.137052	3.91363	-0.0896356	1.74683	0.727718	-2.02258	-3.03425	2.13411	0.102113	1.25913	-6.44036	0.440836	3.11289	2.13807	2.03145	5.53628	8.5465	4.2174	-5.2851	-2.85785	-2.59213	-5.2851	-2.85785	-3.13071	-2.78432	1.09733
85	-0.583467	3.93351	-0.512297	1.23473	0.163676	-2.59278	-3.36406	1.99695	-0.367784	0.788076	-7.07431	0.16212	2.92234	1.36285	1.5481	4.99735	8.17114	3.70015	-5.60283	-3.5253	-3.00189	-5.60283	-3.5253	-3.61966	-3.05268	0.791022
86	-1.1358	3.96459	-1.0268	0.592713	-0.527318	-3.26335	-3.74295	1.80692	-0.927498	0.218538	-7.80659	-0.172692	2.64419	0.479061	0.951493	4.34725	7.6902	3.08306	-6.02086	-4.34218	-3.54038	-6.02086	-4.34218	-4.22948	-3.44828	0.338908
87	-1.80748	4.00904	-1.64627	-0.199022	-1.36176	-4.0482	-4.17918	1.55683	-1.5879	-0.46472	-8.6471	-0.567627	2.25685	-0.516909	0.228191	3.57569	7.0866	2.35665	-6.55381	-5.32418	-4.22396	-6.55381	-5.32418	-4.9739	-3.98717	-0.280713
88	-2.61091	4.06957	-2.38235	-1.15724	-2.35449	-4.96007	-4.68014	1.24021	-2.35837	-1.27683	-9.60229	-1.02636	1.73969	-1.62605	-0.634583	2.67123	6.34501	1.51315	-7.21781	-6.4845	-5.06835	-7.21781	-6.4845	-5.86625	-4.68456	-1.08866
89	-3.5566	4.14883	-3.24431	-2.29456	-3.51698	-6.00902	-5.25201	0.851005	-3.24658	-2.23134	-10.6741	-1.55291	1.07347	-2.84804	-1.64853	1.62059	5.45279	0.545042	-8.02929	-7.83177	-6.08699	-8.02929	-7.83177	-6.91818	-5.55362	-2.1021
90	-4.65252	4.24861	-4.23833	-3.61851	-4.85547	-7.20087	-5.89989	0.383068	-4.25858	-3.33837	-11.859	-2.15267	0.240493	-4.18331	-2.82397	0.409241	4.39917	-0.556409	-9.00342	-9.36845	-7.28922	-9.00342	-9.36845	-8.13814	-6.60397	-3.33212
91	-5.90311	4.36871	-5.36674	-5.13039	-6.36926	-8.53549	-6.62802	-0.170541	-5.39822	-4.6027	-13.1472	-2.83304	-0.774228	-5.63399	-4.16908	-0.976435	3.17352	-1.80189	-10.1517	-11.0889	-8.67838	-10.1517	-11.0889	-9.5294	-7.84041	-4.78148
92	-7.30773	4.50579	-6.62719	-6.82379	-8.04906	-10.0052	-7.43961	-0.818295	-6.66609	-6.022	-14.5208	-3.60333	-1.9811	-7.2032	-5.68821	-2.54663	1.7645	-3.20281	-11.479	-12.9771	-10.2495	-11.479	-12.9771	-11.088	-9.2614	-6.44181
93	-8.85925	4.65293	-8.01182	-8.68364	-9.87569	-11.5928	-8.3364	-1.57061	-8.05801	-7.58538	-15.954	-4.47432	-3.38348	-8.89292	-7.37978	-4.3055	0.1615	-4.76827	-12.9804	-15.0063	-11.9874	-12.9804	-15.0063	-12.8016	-10.857	-8.29166
94	-10.5427	4.79974	-9.50672	-10.686	-11.8197	-13.2708	-9.31811	-2.43903	-9.56398	-9.27302	-17.4128	-5.45768	-4.97504	-10.7013	-9.2341	-6.24771	-1.64234	-6.50199	-14.6398	-17.1386	-13.866	-14.6398	-17.1386	-14.6484	-12.6076	-10.2957
95	-12.3345	4.93329	-11.0916	-12.7985	-13.8411	-15.0024	-10.3816	-3.43436	-11.167	-11.0558	-18.8572	-6.56452	-6.73689	-12.6205	-11.2314	-8.35464	-3.64677	-8.40018	-16.4284	-19.3269	-15.8481	-16.4284	-19.3269	-16.597	-14.4831	-12.4052
96	-14.2028	5.0401	-12.7408	-14.9821	-15.8914	-16.7456	-11.5204	-4.56447	-12.8424	-12.897	-20.2433	-7.80295	-8.6355	-14.6335	-13.3408	-10.59	-5.84134	-10.4492	-18.3059	-21.5177	-17.8873	-18.3059	-21.5177	-18.6084	-16.4434	-14.561
97	-16.1074	5.10683	-14.4241	-17.1933	-17.9153	-18.4548	-12.7251	-5.83225	-14.5587	-14.7537	-21.5277	-9.17494	-10.6236	-16.7135	-15.5192	-12.898	-8.20405	-12.6228	-20.22	-23.6511	-19.9277	-20.22	-23.6511	-20.6361	-18.4372	-16.694
98	-18.002	5.12335	-16.107	-19.3829	-19.8529	-20.083	-13.9827	-7.23358	-16.2764	-16.5786	-22.6693	-10.6735	-12.6389	-18.8215	-17.7127	-15.204	-10.7	-14.8789	-22.113	-25.6676	-21.9119	-22.113	-25.6676	-22.631	-20.4114	-18.7365
99	-19.8423	5.08675	-17.7595	-21.5097	-21.6602	-21.5951	-15.2783	-8.75439	-17.9565	-18.3337	-23.6441	-12.2815	-14.6147	-20.9085	-19.8631	-17.4228	-13.2815	-17.1597	-23.9321	-27.5194	-23.7899	-23.9321	-27.5194	-24.5513	-22.3152	-20.6315
100	-21.5551	4.98095	-19.3305	-23.5051	-23.2622	-22.9257	-16.5886	-10.3707	-19.544	-19.9583	-24.4192	-13.9704	-16.464	-22.9079	-21.8816	-19.4555	-15.8844	-19.3862	-25.5783	-29.1035	-25.4643	-25.5783	-29.1035	-26.3141	-24.0543	-22.2715
101	-23.1186	4.83104	-20.8024	-25.3458	-24.6546	-24.0734	-17.8943	-12.0439	-21.0055	-21.4416	-25.0108	-15.7021	-18.1204	-24.7525	-23.7216	-21.2134	-18.4286	-21.4725	-27.0508	-30.4425	-26.945	-27.0508	-30.4425	-27.9181	-25.6344	-23.6789

## Sheet: PAAY
Prosthetic side			TF1	C:\Users\xb00012\Documents\Data\27_15_150415 SP\27_15_150415_0101.c3d	C:\Users\xb00012\Documents\Data\27_15_150415 SP\27_15_150415_0102.c3d	C:\Users\xb00012\Documents\Data\27_15_150415 SP\27_15_150415_0103.c3d	C:\Users\xb00012\Documents\Data\27_15_150415 SP\27_15_150415_0104.c3d	C:\Users\xb00012\Documents\Data\27_15_150415 SP\27_15_150415_0106.c3d	TF2	C:\Users\xb00012\Documents\Data\37_26_130515 SP\37_26_130515_0096.c3d	C:\Users\xb00012\Documents\Data\37_26_130515 SP\37_26_130515_0098.c3d	C:\Users\xb00012\Documents\Data\37_26_130515 SP\37_26_130515_0102.c3d	C:\Users\xb00012\Documents\Data\37_26_130515 SP\37_26_130515_0103.c3d	C:\Users\xb00012\Documents\Data\37_26_130515 SP\37_26_130515_0104.c3d	TF3	C:\Users\xb00012\Documents\Data\39_28_200515 SP\39_28_200515_0092.c3d	C:\Users\xb00012\Documents\Data\39_28_200515 SP\39_28_200515_0093.c3d	C:\Users\xb00012\Documents\Data\39_28_200515 SP\39_28_200515_0095.c3d	C:\Users\xb00012\Documents\Data\39_28_200515 SP\39_28_200515_0096.c3d	C:\Users\xb00012\Documents\Data\39_28_200515 SP\39_28_200515_0098.c3d	TF5	C:\Users\xb00012\Documents\Data\45_34_230615 SP\45_34_230615_0085.c3d	C:\Users\xb00012\Documents\Data\45_34_230615 SP\45_34_230615_0086.c3d	C:\Users\xb00012\Documents\Data\45_34_230615 SP\45_34_230615_0087.c3d	C:\Users\xb00012\Documents\Data\45_34_230615 SP\45_34_230615_0088.c3d	C:\Users\xb00012\Documents\Data\45_34_230615 SP\45_34_230615_0089.c3d
Sagittal plane			Echelon	RANKLE_ANGLES_N	RANKLE_ANGLES_N	RANKLE_ANGLES_N	RANKLE_ANGLES_N	RANKLE_ANGLES_N	Echelon	LANKLE_ANGLES_N	LANKLE_ANGLES_N	LANKLE_ANGLES_N	LANKLE_ANGLES_N	LANKLE_ANGLES_N	Echelon	RANKLE_ANGLES_N	RANKLE_ANGLES_N	RANKLE_ANGLES_N	RANKLE_ANGLES_N	RANKLE_ANGLES_N	Echelon	LANKLE_ANGLES_N	LANKLE_ANGLES_N	LANKLE_ANGLES_N	LANKLE_ANGLES_N	LANKLE_ANGLES_N
Ankle Angle				LINK_MODEL_BASED	LINK_MODEL_BASED	LINK_MODEL_BASED	LINK_MODEL_BASED	LINK_MODEL_BASED		LINK_MODEL_BASED	LINK_MODEL_BASED	LINK_MODEL_BASED	LINK_MODEL_BASED	LINK_MODEL_BASED		LINK_MODEL_BASED	LINK_MODEL_BASED	LINK_MODEL_BASED	LINK_MODEL_BASED	LINK_MODEL_BASED		LINK_MODEL_BASED	LINK_MODEL_BASED	LINK_MODEL_BASED	LINK_MODEL_BASED	LINK_MODEL_BASED
101 points over stance phase				Original	Original	Original	Original	Original		Original	Original	Original	Original	Original		Original	Original	Original	Original	Original		Original	Original	Original	Original	Original
ITEM	Mean	SD	A2_R	1	1	1	1	1	A2_L	1	1	1	1	1	A2_R	1	1	1	1	1	A2_L	1	1	1	1	1
1	1.21337	3.05675	3.41268	5.13996	5.467	4.89971	0.5521	1.00464	1.97322	4.49739	-2.85306	0.37926	4.10882	3.73368	1.3138	3.79092	3.45248	3.59394	-2.45382	-1.8145	-1.84623	-1.96168	-2.08839	-1.50629	-2.19977	-1.47504
2	0.728833	3.07129	2.87295	4.51925	5.05104	4.39166	-0.029189	0.431984	1.51279	3.92854	-3.41088	-0.15468	3.97152	3.22943	0.858508	3.3597	2.96684	3.13009	-2.90817	-2.25592	-2.32891	-2.45429	-2.60523	-1.95079	-2.73817	-1.89607
3	0.189053	3.08114	2.28047	3.84346	4.59239	3.82561	-0.66336	-0.195775	1.00929	3.28928	-3.95668	-0.717589	3.77256	2.65887	0.338844	2.86593	2.40244	2.58274	-3.41363	-2.74325	-2.87239	-3.00506	-3.19634	-2.45674	-3.32044	-2.38335
4	-0.41058	3.09064	1.62918	3.10926	4.07786	3.18839	-1.35272	-0.876903	0.463803	2.57307	-4.48246	-1.30739	3.50746	2.02834	-0.242466	2.31851	1.7808	1.96157	-3.98274	-3.29047	-3.49283	-3.62641	-3.88319	-3.04044	-3.95705	-2.95707
5	-1.04661	3.0995	0.944489	2.3446	3.51662	2.5046	-2.06661	-1.57677	-0.10589	1.81069	-4.98589	-1.90125	3.18379	1.36321	-0.861002	1.73852	1.1318	1.29305	-4.59055	-3.87783	-4.16403	-4.2918	-4.63857	-3.67951	-4.62116	-3.58912
6	-1.7049	3.10711	0.240439	1.5634	2.91343	1.78832	-2.78913	-2.27382	-0.69029	1.01921	-5.46636	-2.48881	2.80765	0.676851	-1.50044	1.13929	0.474945	0.597101	-5.22177	-4.49178	-4.86932	-4.98409	-5.44461	-4.36007	-5.29548	-4.26237
7	-2.37153	3.11343	-0.467939	0.78064	2.27699	1.05448	-3.50551	-2.9463	-1.27949	0.217979	-5.92437	-3.06239	2.38915	-0.017841	-2.14669	0.532677	-0.177071	-0.10765	-5.86244	-5.11894	-5.592	-5.68517	-6.28189	-5.0661	-5.96603	-4.96083
8	-3.03331	3.11668	-1.16596	0.010401	1.61923	0.319803	-4.20282	-3.5764	-1.86584	-0.575315	-6.36164	-3.61634	1.93782	-0.713738	-2.78856	-0.074328	-0.818686	-0.809402	-6.49733	-5.74304	-6.31288	-6.37551	-7.12777	-5.77897	-6.61757	-5.66457
9	-3.67995	3.11491	-1.84205	-0.736404	0.952938	-0.401818	-4.87219	-4.15276	-2.44416	-1.34713	-6.77961	-4.14816	1.46163	-1.40753	-3.41812	-0.677316	-1.44801	-1.50123	-7.11459	-6.34946	-7.01545	-7.03925	-7.96289	-6.48242	-7.23747	-6.35524
10	-4.30346	3.1059	-2.48749	-1.45131	0.29079	-1.0994	-5.50741	-4.67011	-3.01094	-2.08748	-7.17916	-4.65665	0.966532	-2.09794	-4.02976	-1.27359	-2.06559	-2.17985	-7.7048	-6.92497	-7.68564	-7.66368	-8.77068	-7.16238	-7.81523	-7.01625
11	-4.89776	3.08736	-3.09649	-2.12843	-0.355646	-1.76499	-6.10454	-5.12884	-3.56371	-2.78996	-7.5602	-5.14149	0.456935	-2.78383	-4.6192	-1.86117	-2.67288	-2.84384	-8.26051	-7.45763	-8.31166	-8.23889	-9.53734	-7.80678	-8.34205	-7.63321
12	-5.45844	3.05735	-3.666	-2.76418	-0.976702	-2.39413	-6.66136	-5.53362	-4.10054	-3.45103	-7.9219	-5.60319	-0.063816	-3.46276	-5.1828	-2.43824	-3.27083	-3.49167	-8.77583	-7.93742	-8.88441	-8.75786	-10.2524	-8.40566	-8.81072	-8.19543
13	-5.9822	3.01425	-4.19521	-3.35707	-1.56529	-2.98498	-7.17681	-5.89188	-4.61972	-4.06916	-8.26263	-6.04298	-0.593296	-4.13053	-5.71689	-3.00292	-3.85901	-4.12087	-9.24539	-8.35628	-9.39697	-9.2154	-10.9078	-8.95064	-9.21536	-8.6956
14	-6.46659	2.95683	-4.68482	-3.90735	-2.11702	-3.53748	-7.65028	-6.21197	-5.1195	-4.64399	-8.58026	-6.46232	-1.1297	-4.7812	-6.21772	-3.55296	-4.43542	-4.72791	-9.66389	-8.70841	-9.84433	-9.60766	-11.4981	-9.43471	-9.55123	-9.12994
15	-6.90961	2.8843	-5.13636	-4.41644	-2.63008	-4.05279	-8.08102	-6.50145	-5.59792	-5.17582	-8.87222	-6.8625	-1.6713	-5.40777	-6.68116	-4.08518	-4.99658	-5.30818	-10.0263	-8.98957	-10.223	-9.9318	-12.0196	-9.85235	-9.81447	-9.49684
16	-7.30939	2.79643	-5.55154	-4.88643	-3.10486	-4.53258	-8.46768	-6.76616	-6.05273	-5.66553	-9.13542	-7.24411	-2.21586	-6.00273	-7.10258	-4.59486	-5.53764	-5.8556	-10.3284	-9.19647	-10.5307	-10.1854	-12.4705	-10.1997	-10.0021	-9.79579
17	-7.66398	2.69365	-5.93186	-5.31952	-3.54318	-4.97872	-8.80817	-7.00969	-6.48122	-6.11458	-9.36643	-7.60672	-2.76004	-6.55833	-7.47683	-5.07569	-6.05254	-6.36242	-10.5673	-9.32621	-10.766	-10.3664	-12.8508	-10.4741	-10.1123	-10.0264
18	-7.97141	2.57714	-6.27835	-5.7175	-3.94772	-5.39306	-9.09991	-7.23355	-6.88025	-6.52506	-9.56154	-7.94878	-3.29909	-7.06681	-7.79877	-5.52077	-6.53494	-6.8194	-10.7418	-9.37693	-10.9283	-10.4725	-13.1621	-10.6738	-10.145	-10.188
19	-8.22973	2.44871	-6.59162	-6.08157	-4.32157	-5.77705	-9.34027	-7.43762	-7.24635	-6.89949	-9.71692	-8.2676	-3.82717	-7.52056	-8.06364	-5.92387	-6.97824	-7.2163	-10.8516	-9.34818	-11.0173	-10.5017	-13.4065	-10.7972	-10.1016	-10.2796
20	-8.43719	2.31085	-6.87178	-6.41232	-4.66758	-6.13154	-9.52699	-7.62047	-7.57598	-7.24062	-9.82897	-8.5595	-4.338	-7.9128	-8.26718	-6.27972	-7.37444	-7.54298	-10.8967	-9.24201	-11.0338	-10.4534	-13.5863	-10.8431	-9.98589	-10.3003
21	-8.5922	2.1669	-7.11841	-6.70988	-4.98797	-6.45651	-9.65823	-7.77948	-7.86563	-7.5509	-9.89462	-8.82005	-4.82458	-8.23801	-8.40549	-6.58371	-7.71316	-7.79047	-10.8773	-9.06282	-10.9793	-10.329	-13.7031	-10.8112	-9.80314	-10.2499
22	-8.69341	2.02131	-7.3305	-6.97396	-5.284	-6.75089	-9.73252	-7.91112	-8.11143	-7.83165	-9.9115	-9.04425	-5.27798	-8.4918	-8.47497	-6.83093	-7.98166	-7.95174	-10.7935	-8.817	-10.8567	-10.1329	-13.7581	-10.7036	-9.56011	-10.129
23	-8.7396	1.87962	-7.50646	-7.20362	-5.55579	-7.01262	-9.74892	-8.01135	-8.30897	-8.08293	-9.8781	-9.22668	-5.68664	-8.67048	-8.47247	-7.01521	-8.16644	-8.02217	-10.6461	-8.51249	-10.6705	-9.87214	-13.7518	-10.5244	-9.26417	-9.93996
24	-8.72993	1.74822	-7.64434	-7.39678	-5.80236	-7.23867	-9.70764	-8.07624	-8.45351	-8.30349	-9.79431	-9.36178	-6.03697	-8.77097	-8.39583	-7.12892	-8.25558	-8.00042	-10.4364	-8.15784	-10.426	-9.55604	-13.6845	-10.2806	-8.92294	-9.68608
25	-8.66422	1.63364	-7.74196	-7.54976	-6.02156	-7.42535	-9.6103	-8.10281	-8.54051	-8.49091	-9.66113	-9.44414	-6.31485	-8.79151	-8.24479	-7.16417	-8.24152	-7.8893	-10.1672	-7.76179	-10.1296	-9.19497	-13.5566	-9.98045	-8.54391	-9.37218
26	-8.54338	1.54166	-7.7971	-7.65734	-6.21004	-7.56866	-9.45996	-8.08948	-8.56648	-8.64181	-9.48065	-9.46896	-6.50763	-8.73335	-8.02203	-7.11504	-8.12361	-7.69588	-9.8427	-7.33295	-9.7879	-8.79927	-13.369	-9.63273	-8.13426	-9.00425
27	-8.36956	1.47624	-7.80764	-7.71301	-6.36362	-7.66471	-9.26097	-8.03587	-8.52959	-8.75207	-9.25597	-9.43295	-6.60525	-8.60172	-7.73342	-6.97923	-7.90867	-7.43051	-9.4691	-6.87958	-9.40761	-8.37862	-13.1234	-9.24625	-7.70076	-8.58905
28	-8.14609	1.43852	-7.77172	-7.7099	-6.47758	-7.71012	-9.01855	-7.94246	-8.42989	-8.81705	-8.99087	-9.33466	-6.60177	-8.40511	-7.38731	-6.75916	-7.60916	-7.10489	-9.05389	-6.40947	-8.99545	-7.94141	-12.823	-8.82941	-7.24962	-8.13382
29	-7.87719	1.42638	-7.68797	-7.64199	-6.54677	-7.70219	-8.7385	-7.8104	-8.26939	-8.83195	-8.68975	-9.17484	-6.4968	-8.15359	-6.99346	-6.46165	-7.24004	-6.73065	-8.60552	-5.92945	-8.55792	-7.49463	-12.4723	-8.39025	-6.78639	-7.64602
30	-7.56769	1.43495	-7.55565	-7.50506	-6.56577	-7.63911	-8.4269	-7.64142	-8.05184	-8.79259	-8.35725	-8.9562	-6.296	-7.85714	-6.56194	-6.09673	-6.81654	-6.31869	-8.13231	-5.44542	-8.10132	-7.04376	-12.0773	-7.93644	-6.31591	-7.13326
31	-7.22276	1.45783	-7.37487	-7.29753	-6.5292	-7.5202	-8.08956	-7.43789	-7.78242	-8.69616	-7.99809	-8.68291	-6.01015	-7.52479	-6.10232	-5.67588	-6.35302	-5.87847	-7.64203	-4.96221	-7.63143	-6.59284	-11.6442	-7.47475	-5.84203	-6.60331
32	-6.84763	1.48853	-7.14673	-7.02072	-6.43231	-7.34605	-7.7318	-7.20279	-7.46733	-8.54191	-7.6168	-8.36037	-5.65326	-7.16433	-5.6231	-5.2104	-5.86243	-5.41762	-7.14155	-4.48348	-7.15334	-6.14469	-11.1796	-7.0107	-5.36787	-6.06382
33	-6.44734	1.52144	-6.87332	-6.67855	-6.27186	-7.11853	-7.35824	-6.93939	-7.11337	-8.33133	-7.2176	-7.99489	-5.24076	-6.7823	-5.13132	-4.7106	-5.3556	-4.94163	-6.63671	-4.01207	-6.67134	-5.70113	-10.6895	-6.54841	-4.89572	-5.52192
34	-6.02667	1.55235	-6.55769	-6.27717	-6.0467	-6.84082	-6.97281	-6.65097	-6.72745	-8.06765	-6.80436	-7.59324	-4.78801	-6.38401	-4.6327	-4.18594	-4.84103	-4.45414	-6.13237	-3.55005	-6.18883	-5.26315	-10.1793	-6.09077	-4.42735	-4.9836
35	-5.59002	1.5785	-6.20369	-5.82421	-5.75783	-6.51694	-6.57892	-6.34053	-6.31606	-7.7553	-6.38038	-7.16226	-4.30882	-5.97351	-4.13178	-3.64482	-4.32517	-3.95766	-5.63227	-3.09898	-5.70854	-4.83108	-9.65396	-5.63996	-3.96422	-4.45348
36	-5.14132	1.59836	-5.81565	-5.32796	-5.40858	-6.15151	-6.17953	-6.01069	-5.88485	-7.39922	-5.94857	-6.70845	-3.81445	-5.55354	-3.63216	-3.09466	-3.81268	-3.45421	-5.13919	-2.66003	-5.23264	-4.40482	-9.11836	-5.19741	-3.50761	-3.93502
37	-4.68405	1.6114	-5.39826	-4.79687	-5.00415	-5.74944	-5.77703	-5.66381	-5.43847	-7.00445	-5.51139	-6.2377	-3.31336	-5.12547	-3.13666	-2.54171	-3.30671	-2.94577	-4.65518	-2.23393	-4.76281	-3.98397	-8.57688	-4.76365	-3.05897	-3.4306
38	-4.22116	1.61779	-4.95624	-4.23903	-4.55107	-5.31567	-5.37313	-5.3023	-4.98061	-6.57585	-5.07091	-5.75525	-2.81142	-4.68964	-2.64743	-1.991	-2.80914	-2.43435	-4.18175	-1.82093	-4.30036	-3.56817	-8.0336	-4.33819	-2.61984	-2.94201
39	-3.75516	1.6182	-4.49422	-3.6619	-4.05662	-4.85502	-4.96889	-4.92869	-4.51411	-6.11808	-4.62886	-5.26556	-2.3122	-4.24587	-2.16596	-1.44646	-2.32069	-1.92185	-3.71999	-1.42082	-3.84634	-3.15723	-7.49207	-3.91984	-2.19188	-2.47069
40	-3.28812	1.61364	-4.01654	-3.07201	-3.52833	-4.37206	-4.56476	-4.54555	-4.04121	-5.63552	-4.18681	-4.77238	-1.81733	-3.79398	-1.69307	-0.910839	-1.84077	-1.41016	-3.27059	-1.03299	-3.40168	-2.75121	-6.95545	-3.50707	-1.77663	-2.01802
41	-2.82174	1.60539	-3.52707	-2.47489	-2.97354	-3.87109	-4.16073	-4.15508	-3.56366	-5.13222	-3.74618	-4.27881	-1.32677	-3.33433	-1.22898	-0.385794	-1.36761	-0.901213	-2.83375	-0.656526	-2.96724	-2.35052	-6.42663	-3.0984	-1.37543	-1.58521
42	-2.35735	1.59491	-3.02923	-1.87509	-2.39921	-3.35608	-3.75664	-3.75911	-3.08291	-4.61183	-3.3081	-3.78726	-0.839361	-2.86798	-0.773455	0.127688	-0.89849	-0.396886	-2.40921	-0.290378	-2.54383	-1.95578	-5.90838	-2.69265	-0.989222	-1.17312
43	-1.89602	1.58373	-2.52606	-1.2765	-1.81165	-2.83076	-3.35229	-3.35909	-2.59997	-4.07765	-2.87362	-3.29928	-0.35301	-2.39629	-0.325912	0.629236	-0.430303	0.101309	-1.99631	0.066504	-2.13213	-1.5676	-5.40353	-2.28911	-0.618552	-0.781865
44	-1.43849	1.57353	-2.02032	-0.682502	-1.21656	-2.29864	-2.9476	-2.95629	-2.11555	-3.53269	-2.44368	-2.81565	0.134884	-1.92059	0.114587	1.11925	0.04008	0.592768	-1.59417	0.415016	-1.73267	-1.18631	-4.91487	-1.88785	-0.26357	-0.410766
45	-0.985276	1.56599	-1.51451	-0.096092	-0.619079	-1.76302	-2.54257	-2.5518	-1.63009	-2.97984	-2.01909	-2.33652	0.626961	-1.44198	0.549208	1.59895	0.515267	1.07803	-1.202	0.755795	-1.34571	-0.811647	-4.44495	-1.48958	0.076038	-0.058401
46	-0.536717	1.56271	-1.01089	0.479993	-0.023836	-1.22694	-2.13713	-2.14655	-1.14401	-2.42188	-1.60045	-1.86176	1.1253	-0.961248	0.979145	2.0701	0.996981	1.5588	-0.819173	1.08901	-0.971112	-0.442579	-3.99572	-1.09546	0.401037	0.27716
47	-0.0930202	1.56495	-0.511439	1.04313	0.56503	-0.693111	-1.73106	-1.74119	-0.657784	-1.86159	-1.18815	-1.39123	1.63091	-0.478865	1.40549	2.53453	1.48619	2.03766	-0.44539	1.41449	-0.608352	-0.077519	-3.56835	-0.706571	0.712745	0.597934
48	0.345692	1.57363	-0.0178332	1.59077	1.14395	-0.163921	-1.32389	-1.33607	-0.172024	-1.30154	-0.782362	-0.924842	2.14369	0.004936	1.82921	2.994	1.98339	2.51745	-0.080506	1.73174	-0.25659	0.285128	-3.16309	-0.323894	1.01309	0.905812
49	0.779368	1.58923	0.468551	2.1205	1.71004	0.358523	-0.915065	-0.931245	0.312592	-0.744212	-0.383037	-0.462594	2.66278	0.490027	2.25118	3.45064	2.48867	3.0008	0.275663	2.04012	0.0851492	0.64659	-2.77943	0.051696	1.30449	1.2024
50	1.2081	1.612	0.946729	2.6305	2.26112	0.872445	-0.50395	-0.526467	0.795449	-0.191982	0.010229	-0.004479	3.18711	0.976372	2.67231	3.90734	3.00168	3.4898	0.623672	2.33906	0.417927	1.00733	-2.41616	0.419446	1.58978	1.48924
51	1.63216	1.64187	1.41609	3.11972	2.79552	1.37639	-0.08981	-0.121382	1.27605	0.352752	0.398152	0.44951	3.71573	1.4641	3.09356	4.36752	3.52171	3.98578	0.964463	2.6283	0.742944	1.36732	-2.07122	0.778864	1.87179	1.76797
52	2.05197	1.67852	1.87632	3.588	3.31203	1.86927	0.328059	0.284243	1.75399	0.887561	0.781675	0.899379	4.24773	1.9536	3.51589	4.83437	4.04807	4.48956	1.29932	2.90814	1.06169	1.72616	-1.74151	1.12986	2.15312	2.0408
53	2.46816	1.72134	2.3274	4.03601	3.80985	2.35045	0.750163	0.690515	2.22897	1.41011	1.16187	1.34506	4.78211	2.44571	3.94032	5.31009	4.58101	5.00131	1.62974	3.17947	1.37596	2.08347	-1.42297	1.47297	2.4359	2.31045
54	2.88154	1.76953	2.76955	4.46518	4.28869	2.81975	1.17663	1.0975	2.70082	1.91836	1.53981	1.78645	5.31791	2.94155	4.36786	5.79564	5.12206	5.52042	1.95727	3.44392	1.68792	2.4389	-1.11065	1.80949	2.72168	2.58017
55	3.29298	1.82207	3.20333	4.87785	4.74888	3.27747	1.60716	1.50529	3.1695	2.4108	1.91649	2.22342	5.85441	3.44239	4.79923	6.2908	5.67307	6.04527	2.28341	3.70362	1.99986	2.79233	-0.799127	2.1414	3.01144	2.85325
56	3.70342	1.87786	3.62972	5.27739	5.19159	3.72438	2.04119	1.91403	3.63514	2.88668	2.29283	2.65582	6.39095	3.94943	5.23469	6.79464	6.23492	6.57346	2.60943	3.96101	2.31413	3.1439	-0.48307	2.47137	3.30566	3.13281
57	4.11372	1.93565	4.05012	5.66802	5.61893	4.16184	2.47799	2.32384	4.09795	3.34617	2.66957	3.08377	6.92648	4.46377	5.67387	7.30572	6.80678	7.10192	2.93627	4.21867	2.63294	3.494	-0.157644	2.80239	3.60448	3.42145
58	4.52457	1.99401	4.46628	6.05441	6.03391	4.59174	2.91662	2.73473	4.5582	3.79065	3.0472	3.5076	7.45919	4.98638	6.11567	7.82191	7.3857	7.62701	3.26459	4.47912	2.95813	3.84303	0.181141	3.13741	3.90768	3.72139
59	4.93639	2.05131	4.88016	6.4413	6.44039	5.01657	3.35596	3.14657	5.01617	4.22281	3.42607	3.92783	7.98634	5.51779	6.55811	8.33969	7.96665	8.14464	3.59488	4.74469	3.29113	4.19126	0.536467	3.47885	4.21476	4.03435
60	5.3492	2.10568	5.29373	6.83298	6.84277	5.43904	3.79473	3.55911	5.47192	4.64639	3.80629	4.34472	8.50447	6.05776	6.99843	8.854	8.54305	8.65043	3.92737	5.01729	3.63273	4.53844	0.910625	3.82813	4.52501	4.36144
61	5.76254	2.15519	5.70877	7.23328	7.24535	5.86184	4.23154	3.97184	5.92518	5.06585	4.18759	4.75796	9.00954	6.60497	7.43321	9.35875	9.10736	9.13994	4.26189	5.29812	3.98299	4.88379	1.30494	4.18565	4.83757	4.70302
62	6.17544	2.1981	6.12669	7.64541	7.65193	6.28734	4.66488	4.3839	6.37518	5.4858	4.56935	5.16657	9.49718	7.157	7.85864	9.8477	9.6518	9.60878	4.5974	5.58753	4.34124	5.22589	1.71968	4.55058	5.15146	5.05858
63	6.58641	2.23301	6.54829	8.07182	8.06531	6.7173	5.0931	4.79391	6.82062	5.91025	4.95057	5.56898	9.96293	7.71038	8.27072	10.3152	10.1689	10.0529	4.93199	5.88467	4.70599	5.5629	2.15383	4.92107	5.46556	5.42662
64	6.99353	2.25913	6.97366	8.51393	8.48725	7.15282	5.5143	5.2	7.25976	6.34224	5.32982	5.96328	10.4028	8.2607	8.66564	10.7566	10.6519	10.4691	5.26292	6.18779	5.07507	5.89278	2.60508	5.29435	5.77861	5.8045
65	7.39461	2.2764	7.40219	8.97209	8.91865	7.59417	5.92626	5.59979	7.69056	6.78369	5.70532	6.34744	10.8139	8.80249	9.04008	11.1682	11.0953	10.8555	5.587	6.49433	5.44559	6.21342	3.07012	5.66668	6.08925	6.18848
66	7.78724	2.28551	7.83252	9.4455	9.35954	8.04073	6.32638	5.99046	8.11092	7.2355	6.07488	6.71942	11.1955	9.32935	9.39136	11.5475	11.4954	11.2116	5.90109	6.80123	5.81417	6.52288	3.54467	6.03352	6.39594	6.57384
67	8.16902	2.28779	8.2627	9.93222	9.80924	8.49115	6.71175	6.36914	8.51867	7.69771	6.43608	7.07713	11.5482	9.83424	9.71758	11.8925	11.8504	11.5373	6.2024	7.1053	6.17711	6.81942	4.02385	6.38992	6.69703	6.95533
68	8.53749	2.28499	8.69028	10.4292	10.2664	8.94341	7.07931	6.73306	8.91151	8.16954	6.78633	7.41841	11.8733	10.31	10.0176	12.2026	12.1605	11.8325	6.48888	7.40342	6.53057	7.10136	4.5024	6.73103	6.99066	7.32738
69	8.89029	2.27914	9.1124	10.9324	10.729	9.39501	7.42597	7.07961	9.28704	8.64947	7.12303	7.74096	12.1719	10.7499	10.291	12.4783	12.4276	12.0971	6.75916	7.69261	6.87075	7.36675	4.97495	7.05269	7.27477	7.68458
70	9.22518	2.27234	9.52594	11.4368	11.1943	9.84323	7.74876	7.40656	9.64304	9.13524	7.44375	8.04273	12.4451	11.1484	10.5377	12.7204	12.6547	12.3309	7.01249	7.96999	7.19406	7.61325	5.43627	7.35171	7.54714	8.02191
71	9.54017	2.26665	9.92761	11.9366	11.6589	10.2853	8.04507	7.71218	9.97782	9.62402	7.74634	8.32218	12.6943	11.5023	10.7581	12.9297	12.8452	12.534	7.24859	8.23283	7.49719	7.83819	5.88118	7.62596	7.80548	8.33516
72	9.83349	2.26394	10.3141	12.4254	12.1185	10.7182	8.31311	7.99541	10.2904	10.1124	8.02905	8.57856	12.9214	11.8103	10.9523	13.1062	13.0024	12.707	7.46724	8.47845	7.77722	8.03909	6.3042	7.87423	8.04751	8.6211
73	10.1035	2.26565	10.6821	12.8963	12.5677	11.1388	8.55218	8.25572	10.58	10.5965	8.29055	8.8122	13.1271	12.0735	11.1205	13.2492	13.1303	12.8507	7.66794	8.70427	8.03146	8.21399	6.69888	8.09614	8.271	8.87727
74	10.3486	2.27259	11.0281	13.3417	13.0002	11.5433	8.76268	8.49276	10.8461	11.0718	8.53013	9.02428	13.3103	12.2939	11.2626	13.3577	13.2324	12.9655	7.84948	8.90785	8.25754	8.36175	7.05826	8.29215	8.47375	9.10177
75	10.567	2.28469	11.3485	13.7542	13.4088	11.9275	8.94604	8.70605	11.0881	11.5332	8.74773	9.21651	13.4681	12.4748	11.3781	13.431	13.3106	13.0519	8.00999	9.08703	8.45341	8.48207	7.37544	8.46326	8.65348	9.2928
76	10.7571	2.30107	11.6397	14.1265	13.7859	12.2869	9.10435	8.8948	11.3052	11.9752	8.94393	9.39081	13.5967	12.6192	11.4662	13.4691	13.3645	13.1103	8.14715	9.24003	8.61748	8.57522	7.64527	8.61061	8.80778	9.44854
77	10.9175	2.32033	11.8982	14.452	14.1241	12.6167	9.24018	9.05816	11.4967	12.3917	9.11995	9.54892	13.693	12.7301	11.5263	13.473	13.3923	13.1416	8.25876	9.36568	8.74863	8.64183	7.8649	8.7351	8.93421	9.56712
78	11.0469	2.34078	12.1215	14.726	14.417	12.9127	9.35642	9.19543	11.662	12.7761	9.27745	9.69218	13.7548	12.8093	11.5579	13.4446	13.3917	13.1468	8.34297	9.4633	8.84626	8.6828	8.03429	8.83698	9.03057	9.64668
79	11.1448	2.36061	12.3077	14.9453	14.6595	13.1711	9.45602	9.3064	11.8002	13.1221	9.41833	9.8215	13.7814	12.8579	11.561	13.3859	13.3612	13.1265	8.39865	9.53255	8.91036	8.69933	8.15588	8.91583	9.09531	9.68547
80	11.211	2.37818	12.4558	15.1091	14.8476	13.3889	9.54172	9.39151	11.9107	13.4236	9.54456	9.93739	13.7721	12.876	11.5361	13.2986	13.3009	13.0823	8.42546	9.5731	8.94136	8.6929	8.23352	8.97059	9.12765	9.68215
81	11.2457	2.39226	12.5659	15.2184	14.9791	13.5641	9.61577	9.45199	11.9926	13.676	9.65801	10.0399	13.7264	12.8628	11.4845	13.1846	13.2125	13.0171	8.42385	9.58462	8.93994	8.66485	8.27181	8.9996	9.12746	9.63599
82	11.2497	2.40207	12.6387	15.2753	15.0532	13.6952	9.67974	9.49	12.0452	13.8759	9.76015	10.1288	13.6437	12.8173	11.4083	13.0456	13.0989	12.9349	8.39514	9.56673	8.90663	8.61573	8.27487	9.00078	9.0948	9.54697
83	11.2235	2.40746	12.6756	15.2822	15.0706	13.7821	9.73448	9.50854	12.068	14.0214	9.85215	10.2029	13.5244	12.7391	11.3091	12.883	12.9631	12.8396	8.34085	9.51879	8.84152	8.54508	8.24554	8.97176	9.0296	9.41562
84	11.1679	2.40896	12.678	15.2412	15.0326	13.8251	9.78001	9.51084	12.0613	14.1121	9.93474	10.2607	13.3705	12.6281	11.1883	12.6983	12.8072	12.7345	8.26217	9.43954	8.7439	8.45125	8.18471	8.90988	8.93101	9.24266
85	11.0827	2.40794	12.647	15.1542	14.9411	13.8253	9.81539	9.49897	12.0255	14.1489	10.0081	10.3	13.1853	12.4852	11.0465	12.4939	12.6318	12.621	8.15912	9.32694	8.61197	8.33126	8.09075	8.81173	8.79727	9.02883
86	10.9676	2.4065	12.5833	15.0226	14.7983	13.7838	9.83843	9.47329	11.9613	14.1331	10.0717	10.3178	12.9722	12.3115	10.8831	12.2731	12.436	12.4988	8.03001	9.17789	8.44284	8.18081	7.95997	8.67305	8.62544	8.77491
87	10.8212	2.40738	12.4869	14.848	14.6067	13.7021	9.84534	9.43235	11.8688	14.0665	10.1247	10.3102	12.7338	12.1087	10.6966	12.0389	12.2179	12.3658	7.87152	8.98871	8.23269	7.99421	7.78709	8.4886	8.41182	8.48172
88	10.6417	2.41367	12.3573	14.6318	14.3691	13.5815	9.83064	9.37342	11.7477	13.9513	10.1655	10.2725	12.4716	11.8777	10.4845	11.7929	11.9757	12.2195	7.67881	8.75537	7.97737	7.76498	7.56639	8.25302	8.1524	8.15007
89	10.4269	2.42846	12.1936	14.3758	14.0883	13.4235	9.78728	9.29292	11.5972	13.7903	10.1923	10.1999	12.1849	11.6187	10.2441	11.5347	11.7073	12.0577	7.44639	8.47417	7.67297	7.48657	7.29295	7.96168	7.84342	7.78022
90	10.1748	2.45438	11.9944	14.0815	13.7669	13.2293	9.70749	9.18653	11.4159	13.5866	10.2026	10.0876	11.8716	11.331	9.97237	11.2623	11.4102	11.8785	7.16882	8.14196	7.31644	7.15331	6.96334	7.61164	7.48207	7.37183
91	9.88313	2.49321	11.7582	13.7499	13.4082	12.9999	9.58363	9.04936	11.2019	13.3435	10.1937	9.93225	11.5279	11.012	9.66622	10.9732	11.0809	11.6791	6.84142	7.75642	6.90622	6.76154	6.57667	7.20225	7.06676	6.92391
92	9.55043	2.54553	11.4838	13.3812	13.0157	12.7365	9.4091	8.87665	10.953	13.0637	10.1623	9.73115	11.1495	10.6583	9.32228	10.6639	10.7145	11.4554	6.46117	7.31647	6.44261	6.31004	6.1345	6.73482	6.59782	6.43589
93	9.17581	2.61055	11.1709	12.9759	12.594	12.4403	9.17944	8.66503	10.6669	12.7493	10.1048	9.48304	10.7317	10.2658	8.93733	10.33	10.3059	11.2011	6.02699	6.82262	5.92805	5.80056	5.64093	6.21269	6.0777	5.90835
94	8.75985	2.68623	10.8208	12.5359	12.1479	12.1131	8.89334	8.41362	10.3421	12.4025	10.017	9.18802	10.2709	9.83194	8.50911	9.96698	9.85159	10.9087	5.54058	6.27771	5.36744	5.23805	5.10241	5.64139	5.51132	5.34404
95	8.30509	2.76957	10.4367	12.065	11.683	11.7574	8.55324	8.12485	9.97833	12.0254	9.89511	8.84806	9.76648	9.35657	8.03721	9.57115	9.35098	10.5701	5.00636	5.68747	4.76813	4.63034	4.52699	5.02878	4.90623	4.74833
96	7.81659	2.85702	10.0245	11.5699	11.2057	11.3768	8.1659	7.80425	9.5779	11.6215	9.73556	8.46787	9.22148	8.84305	7.52393	9.14074	8.8071	10.1796	4.43167	5.06053	4.13999	3.98841	3.92424	4.38538	4.27252	4.12941
97	7.3025	2.94471	9.59306	11.0611	10.7244	10.9774	7.74207	7.46027	9.14585	11.1963	9.53562	8.0557	8.64324	8.2984	6.97505	8.67643	8.22739	9.73518	3.82743	4.4088	3.49604	3.32685	3.3061	3.72513	3.62318	3.49895
98	6.7728	3.02973	9.15264	10.5508	10.2478	10.5666	7.29469	7.1033	8.6904	10.7568	9.2954	7.62197	8.04401	7.73385	6.39898	8.18218	7.62434	9.23848	3.2055	3.74441	2.84916	2.66054	2.68432	3.06209	2.97049	2.86838
99	6.23922	3.10902	8.71452	10.0516	9.78571	10.1532	6.83765	6.74442	8.22118	10.3117	9.01558	7.17851	7.43815	7.16199	5.80713	7.66483	7.01364	8.69487	2.5805	3.08183	2.21404	2.00549	2.07231	2.41112	2.32955	2.25175
100	5.72073	3.17898	8.29806	9.58688	9.35832	9.7532	6.39144	6.40049	7.75381	9.87821	8.69664	6.74241	6.84789	6.60391	5.21697	7.13657	6.41745	8.113	1.97549	2.44236	1.61407	1.3875	1.49237	1.79561	1.72316	1.67171
101	5.22227	3.24345	7.90556	9.1578	8.96411	9.36861	5.9619	6.0754	7.29922	9.46212	8.35291	6.31863	6.29022	6.07223	4.63826	6.61048	5.85665	7.50709	1.3919	1.82518	1.04603	0.804728	0.942301	1.21325	1.14647	1.12337

## Sheet: SAMY
Sound side			TF1	C:\Users\xb00012\Documents\Data\27_15_150415 SP\27_15_150415_0102.c3d	C:\Users\xb00012\Documents\Data\27_15_150415 SP\27_15_150415_0106.c3d	C:\Users\xb00012\Documents\Data\27_15_150415 SP\27_15_150415_0107.c3d	C:\Users\xb00012\Documents\Data\27_15_150415 SP\27_15_150415_0110.c3d	C:\Users\xb00012\Documents\Data\27_15_150415 SP\27_15_150415_0112.c3d	TF2						TF3	C:\Users\xb00012\Documents\Data\39_28_200515 SP\39_28_200515_0092.c3d	C:\Users\xb00012\Documents\Data\39_28_200515 SP\39_28_200515_0093.c3d	C:\Users\xb00012\Documents\Data\39_28_200515 SP\39_28_200515_0095.c3d	C:\Users\xb00012\Documents\Data\39_28_200515 SP\39_28_200515_0096.c3d	C:\Users\xb00012\Documents\Data\39_28_200515 SP\39_28_200515_0098.c3d	TF5	C:\Users\xb00012\Documents\Data\45_34_230615 SP\45_34_230615_0079.c3d	C:\Users\xb00012\Documents\Data\45_34_230615 SP\45_34_230615_0081.c3d	C:\Users\xb00012\Documents\Data\45_34_230615 SP\45_34_230615_0082.c3d	C:\Users\xb00012\Documents\Data\45_34_230615 SP\45_34_230615_0083.c3d	C:\Users\xb00012\Documents\Data\45_34_230615 SP\45_34_230615_0084.c3d
Sagittal plane			Echelon	LANKLE_MOMENTS	LANKLE_MOMENTS	LANKLE_MOMENTS	LANKLE_MOMENTS	LANKLE_MOMENTS	Echelon						Echelon	LANKLE_MOMENTS	LANKLE_MOMENTS	LANKLE_MOMENTS	LANKLE_MOMENTS	LANKLE_MOMENTS	Echelon	RANKLE_MOMENTS	RANKLE_MOMENTS	RANKLE_MOMENTS	RANKLE_MOMENTS	RANKLE_MOMENTS
Ankle Moment				LINK_MODEL_BASED	LINK_MODEL_BASED	LINK_MODEL_BASED	LINK_MODEL_BASED	LINK_MODEL_BASED								LINK_MODEL_BASED	LINK_MODEL_BASED	LINK_MODEL_BASED	LINK_MODEL_BASED	LINK_MODEL_BASED		LINK_MODEL_BASED	LINK_MODEL_BASED	LINK_MODEL_BASED	LINK_MODEL_BASED	LINK_MODEL_BASED
101 points over stance phase				Original	Original	Original	Original	Original								Original	Original	Original	Original	Original		Original	Original	Original	Original	Original
ITEM	Mean	SD	A2_L	1	1	1	1	1	A2_R						A2_L	1	1	1	1	1	A2_R	1	1	1	1	1
1	0.0460572	0.0541651	0.0199336	0.013126	0.036103	-0.004063	0.02243	0.032072							0.095395	0.110738	0.12485	0.193211	0.01441	0.033766	0.022843	0.010838	0.008631	0.022765	0.031543	0.040438
2	0.052724	0.0421782	0.035498	0.038858	0.044684	0.019139	0.017771	0.057038							0.0768708	0.084165	0.071403	0.174725	-0.005861	0.059922	0.0458032	0.032804	0.015363	0.052956	0.047659	0.080234
3	0.0118469	0.0664698	0.0196936	0.042466	0.041409	0.015728	0.032577	-0.033712							-0.0414956	-0.104583	-0.134824	-0.053449	0.001348	0.08403	0.0573428	0.055017	0.050365	0.078257	0.020211	0.082864
4	-0.0363091	0.114302	-0.0190092	0.017703	0.009721	0.003644	0.031687	-0.157801							-0.114674	-0.24975	-0.202969	-0.234101	0.028366	0.085084	0.024756	0.025167	0.053861	0.060322	-0.044158	0.028588
5	-0.0746906	0.103934	-0.0650346	-0.052539	-0.061419	-0.025244	0.025705	-0.211676							-0.127777	-0.258111	-0.193108	-0.25922	0.026968	0.044585	-0.03126	-0.021021	-0.01667	-0.001186	-0.079175	-0.038248
6	-0.121007	0.0869009	-0.123229	-0.14396	-0.147378	-0.095427	-0.001508	-0.227871							-0.165419	-0.280103	-0.224878	-0.245454	-0.053918	-0.02274	-0.0743748	-0.056012	-0.072659	-0.060815	-0.106035	-0.076353
7	-0.161675	0.0893092	-0.170836	-0.173832	-0.184312	-0.151329	-0.088476	-0.256231							-0.222187	-0.353662	-0.263559	-0.290007	-0.121412	-0.082295	-0.0920018	-0.075441	-0.09073	-0.087884	-0.112019	-0.093935
8	-0.165742	0.0939514	-0.170591	-0.14653	-0.167478	-0.150309	-0.105754	-0.282882							-0.237453	-0.363437	-0.274273	-0.310397	-0.125674	-0.113485	-0.0891818	-0.079137	-0.086641	-0.093139	-0.088289	-0.098703
9	-0.157868	0.0990694	-0.154042	-0.135159	-0.145535	-0.132405	-0.067363	-0.28975							-0.234702	-0.358514	-0.291316	-0.30268	-0.101592	-0.119407	-0.084859	-0.086744	-0.073688	-0.089079	-0.084971	-0.089813
10	-0.146612	0.101129	-0.142626	-0.133027	-0.137267	-0.131921	-0.02617	-0.284747							-0.218953	-0.359659	-0.280118	-0.270577	-0.069969	-0.114443	-0.0782572	-0.083624	-0.06908	-0.07008	-0.084918	-0.083584
11	-0.121144	0.101539	-0.115691	-0.122366	-0.127299	-0.125839	0.06368	-0.266631							-0.181959	-0.322909	-0.249098	-0.206659	-0.028234	-0.102893	-0.0657836	-0.075375	-0.055248	-0.059665	-0.067752	-0.070878
12	-0.0888707	0.109426	-0.078934	-0.120287	-0.118416	-0.120391	0.184589	-0.220165							-0.137955	-0.277265	-0.193074	-0.159587	0.026053	-0.085902	-0.0497232	-0.062484	-0.037088	-0.038236	-0.05817	-0.052638
13	-0.0605026	0.107766	-0.051275	-0.112324	-0.07644	-0.113717	0.212099	-0.165993							-0.100337	-0.242131	-0.142249	-0.130774	0.080826	-0.067355	-0.0298962	-0.051646	-0.010002	-0.002133	-0.049546	-0.036154
14	-0.0302394	0.105749	-0.02112	-0.106798	-0.008629	-0.102173	0.236479	-0.124479							-0.0606824	-0.201676	-0.086131	-0.086103	0.119852	-0.049354	-0.0089158	-0.049331	0.01807	0.028122	-0.031321	-0.010119
15	0.00241707	0.100907	0.0144702	-0.075212	0.050438	-0.075599	0.255162	-0.082438							-0.0177454	-0.153746	-0.025246	-0.036996	0.156062	-0.028801	0.0105264	-0.042886	0.04568	0.043569	-0.005417	0.011686
16	0.0416155	0.0999863	0.0661378	-0.018877	0.101843	-0.021491	0.296243	-0.027029							0.0290434	-0.106359	0.029904	0.007325	0.20957	0.004777	0.0296654	-0.02163	0.073993	0.058231	0.016567	0.021166
17	0.0869486	0.110342	0.133477	0.036782	0.19121	0.040489	0.364562	0.034342							0.078115	-0.062452	0.06982	0.047174	0.276893	0.05914	0.0492538	-0.001366	0.100836	0.082552	0.030957	0.03329
18	0.130734	0.123328	0.202041	0.091152	0.277807	0.108916	0.432218	0.100112							0.119597	-0.020845	0.101392	0.08198	0.339094	0.096365	0.0705632	0.013538	0.127183	0.107732	0.053834	0.050529
19	0.174431	0.140175	0.275635	0.150197	0.365895	0.194072	0.502297	0.165713							0.155588	0.014582	0.128496	0.117791	0.399601	0.117472	0.0920686	0.0275	0.155074	0.137199	0.07372	0.06685
20	0.222032	0.161536	0.357096	0.218709	0.465111	0.295496	0.574028	0.232134							0.192219	0.048044	0.145866	0.143607	0.470506	0.153074	0.116782	0.051259	0.184373	0.166674	0.092887	0.088716
21	0.270063	0.184323	0.440293	0.292664	0.564161	0.399034	0.643142	0.302462							0.227083	0.077995	0.152169	0.172973	0.535187	0.197091	0.142815	0.072444	0.215799	0.197604	0.119234	0.108992
22	0.31793	0.209987	0.525035	0.369191	0.667536	0.512004	0.713499	0.362947							0.259709	0.10028	0.165514	0.202065	0.594908	0.235777	0.169046	0.088784	0.245193	0.232036	0.144043	0.135174
23	0.366608	0.236995	0.612201	0.453131	0.7692	0.626008	0.784108	0.428556							0.290642	0.116239	0.185352	0.230994	0.654362	0.266265	0.196981	0.105195	0.273245	0.267185	0.171229	0.168053
24	0.414721	0.262998	0.697916	0.546011	0.865209	0.734737	0.847336	0.496285							0.324104	0.138549	0.207769	0.265883	0.710752	0.297569	0.222142	0.121577	0.300083	0.300585	0.191727	0.196739
25	0.459826	0.286934	0.776457	0.63165	0.953614	0.840757	0.903755	0.552508							0.356562	0.158017	0.23314	0.298677	0.75972	0.333255	0.246459	0.139233	0.323125	0.332882	0.212113	0.224944
26	0.502544	0.309477	0.850509	0.710971	1.03244	0.937448	0.962006	0.609681							0.388195	0.179877	0.257402	0.330731	0.802926	0.370041	0.268927	0.153013	0.346689	0.363857	0.226364	0.25471
27	0.542436	0.329398	0.918166	0.788661	1.10158	1.02563	1.01816	0.656805							0.418123	0.207505	0.280785	0.356776	0.841127	0.404424	0.291019	0.168307	0.367185	0.393021	0.24484	0.281741
28	0.577386	0.346132	0.977153	0.858061	1.16202	1.10497	1.06263	0.698087							0.442422	0.228603	0.304083	0.371705	0.870237	0.437482	0.312585	0.190397	0.380118	0.421247	0.263015	0.308147
29	0.607354	0.358567	1.02395	0.910934	1.21079	1.17089	1.09731	0.729823							0.4656	0.248908	0.324353	0.39043	0.894128	0.470183	0.332514	0.205311	0.398559	0.446715	0.276823	0.33516
30	0.634463	0.366206	1.06191	0.956857	1.24819	1.22044	1.12867	0.755369							0.486732	0.270566	0.345332	0.403208	0.914203	0.500352	0.35475	0.227324	0.419119	0.472663	0.296144	0.358501
31	0.65765	0.371765	1.0929	0.998128	1.27717	1.2593	1.15253	0.777369							0.506107	0.287185	0.363052	0.421899	0.930893	0.527506	0.373942	0.243977	0.43605	0.497489	0.308973	0.383223
32	0.677409	0.374123	1.11478	1.03237	1.2957	1.28591	1.17169	0.78825							0.525216	0.305955	0.373034	0.441297	0.948392	0.557402	0.392226	0.257872	0.452936	0.520754	0.321281	0.408286
33	0.695556	0.372538	1.13054	1.05905	1.30412	1.30323	1.18683	0.799466							0.543111	0.320672	0.385332	0.463249	0.961093	0.585207	0.413019	0.276422	0.474574	0.544894	0.334229	0.434975
34	0.709981	0.369419	1.14046	1.07727	1.307	1.31638	1.19552	0.806102							0.5599	0.330303	0.403686	0.487377	0.969015	0.609118	0.429589	0.290352	0.490016	0.566221	0.349347	0.452007
35	0.723899	0.363387	1.14534	1.08543	1.30629	1.32414	1.20017	0.81069							0.578777	0.340382	0.426748	0.516608	0.977314	0.632833	0.447576	0.30501	0.505103	0.587308	0.361642	0.478815
36	0.73515	0.35619	1.14715	1.0936	1.29915	1.32159	1.20218	0.819233							0.593976	0.350797	0.439802	0.545236	0.979526	0.65452	0.464324	0.313655	0.516913	0.607919	0.372907	0.510228
37	0.744261	0.344938	1.14226	1.09808	1.28329	1.30803	1.1954	0.826482							0.608212	0.362528	0.459319	0.571076	0.976753	0.671385	0.482315	0.321907	0.536741	0.628371	0.385769	0.538786
38	0.751365	0.332304	1.13327	1.09202	1.2612	1.2885	1.1902	0.834414							0.62078	0.373956	0.472236	0.59867	0.973653	0.685385	0.500049	0.329208	0.553883	0.649557	0.400709	0.566886
39	0.756991	0.318068	1.12078	1.07811	1.23262	1.26687	1.18254	0.843785							0.634627	0.389692	0.484939	0.625824	0.971013	0.701667	0.515561	0.3411	0.5645	0.668139	0.414028	0.590037
40	0.749418	0.28464	1.06999	1.06264	1.19533	1.06999	1.16717	0.854824							0.647611	0.407704	0.501049	0.652456	0.962896	0.71395	0.530652	0.350772	0.577401	0.682911	0.428772	0.613405
41	0.752711	0.266585	1.05125	1.04117	1.15045	1.05125	1.1486	0.864782							0.660085	0.42521	0.518349	0.683623	0.950844	0.7224	0.546797	0.364127	0.58885	0.697939	0.446786	0.636282
42	0.754626	0.249914	1.03104	1.01458	1.10282	1.03104	1.13241	0.874369							0.672542	0.443864	0.531695	0.715502	0.941748	0.729902	0.560294	0.369764	0.600616	0.713459	0.462694	0.654936
43	0.756261	0.232494	1.00905	0.984827	1.04943	1.00905	1.115	0.886955							0.684434	0.463155	0.541958	0.744665	0.938439	0.733953	0.575296	0.384742	0.608283	0.725058	0.480144	0.678252
44	0.757254	0.214923	0.984924	0.946983	0.996684	0.984924	1.09734	0.898689							0.697556	0.488733	0.55351	0.775809	0.931398	0.738328	0.589283	0.396032	0.619566	0.737214	0.497078	0.696523
45	0.756595	0.198388	0.95903	0.901079	0.944444	0.959031	1.07867	0.911925							0.707703	0.511864	0.56193	0.806665	0.918756	0.7393	0.603052	0.408276	0.628901	0.75125	0.512291	0.714544
46	0.755232	0.185139	0.93388	0.857487	0.887775	0.93388	1.06094	0.92932							0.716496	0.536201	0.571418	0.834653	0.907423	0.732786	0.615318	0.409846	0.634884	0.765961	0.531377	0.734523
47	0.755874	0.172037	0.908464	0.809626	0.833675	0.908464	1.0456	0.944949							0.728781	0.568055	0.583187	0.860441	0.899131	0.733093	0.630378	0.42212	0.645977	0.77951	0.552605	0.751676
48	0.758027	0.162571	0.884911	0.766384	0.779183	0.884911	1.0308	0.96328							0.744458	0.603251	0.598484	0.893241	0.891923	0.735391	0.644711	0.435427	0.654796	0.793973	0.571956	0.767403
49	0.760988	0.157902	0.864394	0.726867	0.730054	0.864394	1.0176	0.983053							0.759341	0.642007	0.610596	0.925973	0.883887	0.734243	0.659229	0.442795	0.667871	0.809278	0.592192	0.784009
50	0.764634	0.156548	0.846226	0.686621	0.686718	0.846226	1.01059	1.00097							0.773403	0.677074	0.624191	0.956163	0.875279	0.734309	0.674273	0.454469	0.67867	0.823292	0.614922	0.800014
51	0.769492	0.159548	0.830677	0.650291	0.643952	0.830677	1.00254	1.02593							0.789087	0.708369	0.646975	0.986822	0.867884	0.735385	0.688712	0.46252	0.689021	0.838796	0.635549	0.817676
52	0.776037	0.164101	0.819108	0.620722	0.607419	0.819108	0.997964	1.05033							0.805601	0.745266	0.66784	1.01539	0.861448	0.73806	0.703402	0.476468	0.699917	0.850796	0.65444	0.835389
53	0.784288	0.169768	0.812178	0.593936	0.580839	0.812178	1.00239	1.07155							0.822245	0.772946	0.700365	1.04064	0.855852	0.741427	0.718439	0.489183	0.715468	0.864901	0.672479	0.850165
54	0.793722	0.178161	0.809321	0.574594	0.556331	0.809321	1.00941	1.09695							0.839166	0.806612	0.725573	1.06799	0.852815	0.74284	0.732679	0.498625	0.728276	0.881196	0.689203	0.866093
55	0.806099	0.184918	0.809787	0.563726	0.536006	0.809787	1.02034	1.11908							0.859288	0.840608	0.759622	1.09407	0.850803	0.751341	0.749222	0.513781	0.742492	0.895963	0.712814	0.881058
56	0.821071	0.192141	0.816052	0.559028	0.526101	0.816052	1.03127	1.14781							0.881651	0.876421	0.793471	1.12172	0.850115	0.766531	0.765511	0.527954	0.758165	0.912985	0.731265	0.897184
57	0.838228	0.198819	0.825165	0.561085	0.516459	0.825165	1.04859	1.17452							0.904098	0.911767	0.824386	1.15048	0.851943	0.781916	0.785421	0.551134	0.780707	0.935073	0.746904	0.913289
58	0.856965	0.204063	0.836352	0.565139	0.516817	0.836352	1.06631	1.19714							0.927605	0.948478	0.853301	1.18053	0.855223	0.800495	0.806939	0.573056	0.802789	0.95819	0.772854	0.927805
59	0.877248	0.207454	0.851066	0.581744	0.524369	0.851066	1.08086	1.21729							0.953142	0.983542	0.882831	1.21285	0.86461	0.821881	0.827536	0.594089	0.823334	0.981304	0.793032	0.945923
60	0.880912	0.226718	0.812338	0.601055	0.533715	0.583727	1.10311	1.24008							0.981488	1.02436	0.91143	1.24513	0.879025	0.847494	0.84891	0.614579	0.844165	1.00495	0.816529	0.964322
61	0.903303	0.229821	0.829703	0.620482	0.547753	0.593277	1.12465	1.26235							1.0078	1.05511	0.935185	1.27625	0.89251	0.879966	0.872402	0.639936	0.878576	1.02798	0.838304	0.977213
62	0.928175	0.23103	0.853145	0.653655	0.570448	0.609168	1.14957	1.28289							1.03669	1.09268	0.961681	1.30444	0.910549	0.914096	0.894691	0.663726	0.891642	1.05671	0.862684	0.998688
63	0.956919	0.229204	0.881979	0.695053	0.599871	0.63493	1.17711	1.30293							1.06754	1.13174	0.990463	1.33229	0.932517	0.950671	0.921243	0.69744	0.915212	1.08453	0.887623	1.02141
64	0.985648	0.225401	0.913218	0.738138	0.632689	0.66923	1.20522	1.32081							1.09744	1.16035	1.01587	1.36086	0.957199	0.992931	0.946283	0.729406	0.939603	1.11137	0.912677	1.03836
65	1.01784	0.22048	0.947909	0.78241	0.672806	0.710942	1.23471	1.33868							1.13141	1.19108	1.04712	1.38975	0.987753	1.04137	0.974193	0.762243	0.964213	1.13983	0.940233	1.06444
66	1.05372	0.214467	0.987871	0.831348	0.725065	0.75656	1.26667	1.35971							1.1696	1.22273	1.08359	1.42507	1.02142	1.0952	1.00369	0.803658	0.989173	1.16769	0.965087	1.09284
67	1.09075	0.207871	1.03175	0.887935	0.783939	0.806687	1.30258	1.37759							1.20877	1.25119	1.11768	1.46688	1.05759	1.1505	1.03175	0.842212	1.01161	1.19474	0.99248	1.11768
68	1.12993	0.198542	1.07965	0.950432	0.849828	0.865566	1.33996	1.39249							1.24856	1.27696	1.15777	1.50624	1.09717	1.20466	1.06157	0.88798	1.03539	1.21991	1.02113	1.14346
69	1.17042	0.188925	1.13202	1.01276	0.925573	0.930867	1.37903	1.41184							1.28779	1.3038	1.19289	1.54235	1.13831	1.26159	1.09146	0.931053	1.05943	1.24726	1.05122	1.16835
70	1.21266	0.178299	1.18733	1.07774	1.00913	1.00078	1.42215	1.42682							1.3284	1.32836	1.23374	1.57753	1.17842	1.32395	1.12224	0.981627	1.08427	1.26882	1.08262	1.19387
71	1.25543	0.168428	1.24491	1.14767	1.09657	1.07422	1.46798	1.43813							1.36893	1.35611	1.27432	1.60854	1.21707	1.38858	1.15244	1.02889	1.11122	1.28826	1.11372	1.22009
72	1.29896	0.159844	1.30508	1.21986	1.18862	1.1513	1.513	1.45262							1.40813	1.38108	1.31559	1.63952	1.25473	1.44973	1.18367	1.08079	1.1385	1.30716	1.14249	1.24944
73	1.34125	0.154158	1.36651	1.29232	1.28021	1.23285	1.56143	1.46576							1.4436	1.40364	1.34872	1.66894	1.28907	1.50765	1.21362	1.13108	1.16505	1.32866	1.17097	1.27236
74	1.38396	0.150242	1.42919	1.36931	1.3702	1.31674	1.6091	1.48061							1.47835	1.43001	1.38403	1.69202	1.32378	1.56189	1.24433	1.1815	1.19387	1.34806	1.20453	1.29369
75	1.42466	0.149294	1.49151	1.45079	1.46115	1.39646	1.64931	1.49985							1.51157	1.45686	1.42319	1.70542	1.35993	1.61244	1.2709	1.22867	1.22049	1.35829	1.23103	1.31602
76	1.46276	0.151686	1.54918	1.52033	1.55065	1.47527	1.68296	1.51668							1.5426	1.48403	1.45903	1.718	1.39242	1.6595	1.29651	1.27375	1.2436	1.37158	1.25742	1.33619
77	1.49825	0.155073	1.60259	1.58508	1.62888	1.55209	1.71318	1.53372							1.57039	1.50734	1.50154	1.72331	1.42115	1.69863	1.32177	1.32544	1.26719	1.38039	1.28124	1.3546
78	1.52928	0.162482	1.65125	1.65177	1.69923	1.61445	1.7359	1.55491							1.59635	1.5281	1.54223	1.73219	1.44813	1.73112	1.34023	1.36418	1.28263	1.38364	1.30429	1.36644
79	1.55542	0.170985	1.69499	1.70769	1.76146	1.67956	1.75055	1.57569							1.6165	1.54089	1.57742	1.73346	1.47273	1.75801	1.35478	1.4023	1.29654	1.38536	1.3182	1.37148
80	1.57894	0.179118	1.73321	1.76165	1.81363	1.73464	1.75777	1.59834							1.63429	1.55503	1.61006	1.74277	1.49016	1.77343	1.36934	1.43952	1.30853	1.38602	1.33284	1.37977
81	1.59555	0.187857	1.76313	1.80296	1.85905	1.77269	1.75533	1.62562							1.64764	1.56158	1.64389	1.75138	1.50217	1.7792	1.37588	1.46097	1.3156	1.38248	1.33901	1.38136
82	1.60528	0.196373	1.78461	1.82915	1.90054	1.80241	1.7425	1.64846							1.6549	1.56372	1.67328	1.75226	1.50954	1.77571	1.37631	1.47418	1.31742	1.37434	1.33566	1.37996
83	1.60822	0.202965	1.79399	1.84371	1.91853	1.81929	1.71901	1.66943							1.65979	1.57025	1.70177	1.75768	1.50927	1.75999	1.37087	1.4804	1.31313	1.36037	1.32697	1.37347
84	1.60033	0.208586	1.78782	1.84233	1.91465	1.81644	1.68134	1.68436							1.65856	1.57249	1.73275	1.75937	1.49797	1.73022	1.3546	1.4701	1.29988	1.33515	1.31168	1.3562
85	1.57984	0.212502	1.76623	1.81678	1.89878	1.79752	1.63142	1.68663							1.64498	1.56511	1.73981	1.75092	1.48225	1.68682	1.3283	1.45088	1.28026	1.30091	1.2794	1.33006
86	1.54647	0.21295	1.72765	1.77242	1.86458	1.76224	1.56564	1.67335							1.61772	1.54673	1.72851	1.72186	1.46219	1.62932	1.29406	1.42362	1.25025	1.25923	1.23737	1.29981
87	1.49468	0.21112	1.66351	1.69681	1.79411	1.70108	1.48087	1.64467							1.57708	1.51633	1.70768	1.67756	1.4283	1.55555	1.24343	1.3757	1.20508	1.20423	1.17624	1.25591
88	1.42605	0.210237	1.57724	1.59448	1.69828	1.61123	1.37814	1.60409							1.52433	1.47133	1.67683	1.62742	1.38149	1.46455	1.17658	1.31236	1.14824	1.13123	1.09719	1.19388
89	1.34022	0.211643	1.47139	1.4716	1.57805	1.50094	1.25937	1.547							1.45633	1.4119	1.63787	1.55801	1.31937	1.35452	1.09292	1.23203	1.07042	1.04344	1.00465	1.11404
90	1.23418	0.21332	1.34339	1.32162	1.43184	1.37043	1.12485	1.46823							1.36698	1.33605	1.56669	1.47088	1.23812	1.22318	0.992162	1.14139	0.980838	0.938608	0.89398	1.006
91	1.10895	0.217519	1.19746	1.1523	1.26459	1.21819	0.978408	1.37383							1.25627	1.23001	1.47671	1.36781	1.13674	1.0701	0.873107	1.03099	0.875286	0.813389	0.766678	0.879197
92	0.96678	0.220781	1.03596	0.9651	1.08185	1.05204	0.826062	1.25476							1.1243	1.09944	1.36631	1.24048	1.01355	0.901702	0.740082	0.906065	0.749239	0.678546	0.629508	0.73705
93	0.817009	0.218368	0.870363	0.773801	0.893871	0.883739	0.684031	1.11637							0.97594	0.953143	1.23596	1.09308	0.869562	0.727957	0.604724	0.769245	0.614703	0.546432	0.49941	0.593831
94	0.665584	0.203253	0.70768	0.593688	0.715979	0.720923	0.555381	0.952431							0.812881	0.788466	1.07315	0.929462	0.711496	0.561832	0.476191	0.616538	0.482007	0.425818	0.388006	0.468584
95	0.522867	0.178847	0.552535	0.434662	0.555006	0.567532	0.431933	0.773544							0.652556	0.627115	0.89854	0.765291	0.553411	0.418425	0.36351	0.467075	0.364112	0.330838	0.296459	0.359068
96	0.394668	0.1493	0.412904	0.304049	0.40979	0.426445	0.326007	0.59823							0.50355	0.472728	0.7242	0.606063	0.411142	0.303616	0.267549	0.334761	0.27244	0.246845	0.215005	0.268693
97	0.283555	0.117109	0.292826	0.20138	0.286889	0.304629	0.235021	0.436213							0.370246	0.336336	0.5513	0.457098	0.294351	0.212147	0.187591	0.225129	0.198526	0.173221	0.14854	0.19254
98	0.192751	0.0875431	0.19883	0.12814	0.200133	0.215781	0.158095	0.292002							0.257771	0.223973	0.39816	0.328123	0.203287	0.13531	0.121651	0.139482	0.132758	0.114682	0.093768	0.127566
99	0.120469	0.0602275	0.123714	0.074643	0.132048	0.142982	0.098087	0.170808							0.165271	0.134456	0.262547	0.22224	0.131314	0.0758	0.0724232	0.07849	0.085037	0.067722	0.053242	0.077625
100	0.0628861	0.0384724	0.0635088	0.031647	0.071458	0.079525	0.05382	0.081094							0.091324	0.066869	0.156612	0.128767	0.075238	0.029134	0.0338256	0.03725	0.044646	0.03198	0.019955	0.035297
101	0.0184208	0.0205268	0.0169824	-0.002882	0.022633	0.030933	0.017725	0.016503							0.0301492	0.012765	0.063827	0.056426	0.030112	-0.012384	0.0081308	0.009066	0.016677	0.004669	0.002946	0.007296

## Sheet: PAMY
Prosthetic side			TF1	C:\Users\xb00012\Documents\Data\27_15_150415 SP\27_15_150415_0101.c3d	C:\Users\xb00012\Documents\Data\27_15_150415 SP\27_15_150415_0102.c3d	C:\Users\xb00012\Documents\Data\27_15_150415 SP\27_15_150415_0103.c3d	C:\Users\xb00012\Documents\Data\27_15_150415 SP\27_15_150415_0104.c3d	C:\Users\xb00012\Documents\Data\27_15_150415 SP\27_15_150415_0106.c3d	TF2	C:\Users\xb00012\Documents\Data\37_26_130515 SP\37_26_130515_0096.c3d	C:\Users\xb00012\Documents\Data\37_26_130515 SP\37_26_130515_0098.c3d	C:\Users\xb00012\Documents\Data\37_26_130515 SP\37_26_130515_0102.c3d	C:\Users\xb00012\Documents\Data\37_26_130515 SP\37_26_130515_0104.c3d	C:\Users\xb00012\Documents\Data\37_26_130515 SP\37_26_130515_0100.c3d	TF3	C:\Users\xb00012\Documents\Data\39_28_200515 SP\39_28_200515_0092.c3d	C:\Users\xb00012\Documents\Data\39_28_200515 SP\39_28_200515_0093.c3d	C:\Users\xb00012\Documents\Data\39_28_200515 SP\39_28_200515_0095.c3d	C:\Users\xb00012\Documents\Data\39_28_200515 SP\39_28_200515_0096.c3d	C:\Users\xb00012\Documents\Data\39_28_200515 SP\39_28_200515_0098.c3d	TF5	C:\Users\xb00012\Documents\Data\45_34_230615 SP\45_34_230615_0079.c3d	C:\Users\xb00012\Documents\Data\45_34_230615 SP\45_34_230615_0081.c3d	C:\Users\xb00012\Documents\Data\45_34_230615 SP\45_34_230615_0082.c3d	C:\Users\xb00012\Documents\Data\45_34_230615 SP\45_34_230615_0083.c3d	C:\Users\xb00012\Documents\Data\45_34_230615 SP\45_34_230615_0084.c3d
Sagittal plane			Echelon	RANKLE_MOMENTS	RANKLE_MOMENTS	RANKLE_MOMENTS	RANKLE_MOMENTS	RANKLE_MOMENTS	Echelon	LANKLE_MOMENTS	LANKLE_MOMENTS	LANKLE_MOMENTS	LANKLE_MOMENTS	LANKLE_MOMENTS	Echelon	RANKLE_MOMENTS	RANKLE_MOMENTS	RANKLE_MOMENTS	RANKLE_MOMENTS	RANKLE_MOMENTS	Echelon	LANKLE_MOMENTS	LANKLE_MOMENTS	LANKLE_MOMENTS	LANKLE_MOMENTS	LANKLE_MOMENTS
Ankle Moment				LINK_MODEL_BASED	LINK_MODEL_BASED	LINK_MODEL_BASED	LINK_MODEL_BASED	LINK_MODEL_BASED		LINK_MODEL_BASED	LINK_MODEL_BASED	LINK_MODEL_BASED	LINK_MODEL_BASED	LINK_MODEL_BASED		LINK_MODEL_BASED	LINK_MODEL_BASED	LINK_MODEL_BASED	LINK_MODEL_BASED	LINK_MODEL_BASED		LINK_MODEL_BASED	LINK_MODEL_BASED	LINK_MODEL_BASED	LINK_MODEL_BASED	LINK_MODEL_BASED
101 points over stance phase				Original	Original	Original	Original	Original		Original	Original	Original	Original	Original		Original	Original	Original	Original	Original		Original	Original	Original	Original	Original
ITEM	Mean	SD	A2_R	1	1	1	1	1	A2_L	1	1	1	1	1	A2_R	1	1	1	1	1	A2_L	1	1	1	1	1
1	0.00603844	0.032977	-0.0135484	-0.035293	-0.016455	-0.035915	0.03031	-0.010389	-0.015925	-0.046587	-0.003672	-0.035456	0.01156	-0.00547	0.0458904	0.013168	0.072459	0.035683	0.072459	0.035683	0.0029982	0.012269	0.008433	0.010777	-0.009162	-0.007326
2	-0.00233916	0.0340805	-0.0149864	-0.020097	-0.031136	-0.065441	0.046143	-0.004401	-0.0328974	-0.072043	-0.023418	-0.066792	0.01393	-0.016164	0.0259204	0.020577	0.016794	0.037719	0.016794	0.037718	0.0023686	0.000566	0.010101	0.007899	-0.00921	0.002487
3	-0.061991	0.0469065	-0.0387524	-0.037083	-0.049973	-0.07394	-0.013561	-0.019205	-0.0694062	-0.10651	-0.081468	-0.117908	-0.022556	-0.018589	-0.124001	-0.086776	-0.154835	-0.111781	-0.154835	-0.11178	-0.034806	-0.048439	-0.018571	-0.042989	-0.056567	-0.007464
4	-0.133996	0.0595718	-0.0949862	-0.10262	-0.080808	-0.091093	-0.126285	-0.074125	-0.129134	-0.172369	-0.159693	-0.166883	-0.104429	-0.042295	-0.219981	-0.179322	-0.241833	-0.218459	-0.241833	-0.218459	-0.109141	-0.13855	-0.103657	-0.116738	-0.124084	-0.062677
5	-0.194148	0.0527105	-0.171367	-0.193923	-0.123952	-0.162717	-0.215586	-0.160659	-0.19551	-0.266442	-0.21333	-0.171095	-0.199615	-0.127067	-0.269587	-0.231734	-0.284968	-0.273133	-0.284968	-0.273133	-0.166779	-0.190797	-0.165294	-0.167496	-0.171637	-0.138669
6	-0.224029	0.0452272	-0.225065	-0.244744	-0.154259	-0.236278	-0.261522	-0.228522	-0.248132	-0.33384	-0.248679	-0.183414	-0.260761	-0.213964	-0.270231	-0.253191	-0.263287	-0.285696	-0.263287	-0.285696	-0.188959	-0.193466	-0.185575	-0.18776	-0.197617	-0.180377
7	-0.245439	0.0484561	-0.257407	-0.276091	-0.164522	-0.289843	-0.284072	-0.272508	-0.289286	-0.392725	-0.274719	-0.230426	-0.279301	-0.269261	-0.266919	-0.250123	-0.268561	-0.273676	-0.268561	-0.273676	-0.20726	-0.20978	-0.202195	-0.206323	-0.221996	-0.196008
8	-0.276866	0.0567712	-0.287732	-0.314509	-0.177287	-0.337945	-0.306645	-0.302274	-0.327292	-0.455321	-0.295217	-0.281916	-0.299333	-0.304673	-0.302069	-0.275542	-0.310094	-0.307307	-0.310094	-0.307307	-0.23495	-0.245032	-0.2295	-0.232287	-0.25199	-0.215941
9	-0.303139	0.0584632	-0.323931	-0.349943	-0.232453	-0.381881	-0.332842	-0.322537	-0.358931	-0.503976	-0.310437	-0.321193	-0.33104	-0.328007	-0.314681	-0.298594	-0.311465	-0.32594	-0.311465	-0.325939	-0.260944	-0.26815	-0.258095	-0.257209	-0.278592	-0.242674
10	-0.32108	0.0598761	-0.355219	-0.377254	-0.294207	-0.418631	-0.353485	-0.33252	-0.380308	-0.529311	-0.319294	-0.346797	-0.364489	-0.341648	-0.315933	-0.302176	-0.310553	-0.328191	-0.310553	-0.328191	-0.279331	-0.285332	-0.278269	-0.27461	-0.294317	-0.264126
11	-0.336129	0.0609057	-0.376075	-0.396872	-0.335357	-0.445845	-0.366603	-0.335699	-0.393062	-0.544084	-0.323911	-0.368205	-0.383751	-0.345358	-0.325065	-0.312274	-0.316347	-0.340178	-0.316347	-0.340178	-0.297043	-0.301857	-0.298002	-0.289399	-0.316274	-0.279683
12	-0.350677	0.0605508	-0.392003	-0.410039	-0.369897	-0.465319	-0.378475	-0.336286	-0.401483	-0.554607	-0.329442	-0.387055	-0.393545	-0.342768	-0.336644	-0.329746	-0.322398	-0.354339	-0.322398	-0.354339	-0.316727	-0.322762	-0.318921	-0.306527	-0.338276	-0.297149
13	-0.362266	0.0580985	-0.402358	-0.415908	-0.391974	-0.475471	-0.392287	-0.33615	-0.406366	-0.552404	-0.335923	-0.40238	-0.403551	-0.337571	-0.34959	-0.346191	-0.333313	-0.367566	-0.333313	-0.367566	-0.332179	-0.337256	-0.331386	-0.32084	-0.353772	-0.317639
14	-0.369589	0.0556267	-0.408501	-0.419927	-0.40368	-0.476734	-0.405705	-0.336457	-0.409559	-0.547687	-0.342414	-0.412835	-0.412114	-0.332745	-0.357854	-0.359178	-0.340474	-0.374572	-0.340475	-0.374572	-0.34416	-0.351101	-0.343465	-0.32787	-0.3641	-0.334265
15	-0.373202	0.0528275	-0.413209	-0.422334	-0.412328	-0.477156	-0.416456	-0.337772	-0.409177	-0.537201	-0.348993	-0.413455	-0.415257	-0.330981	-0.363526	-0.368232	-0.348882	-0.375816	-0.348882	-0.375816	-0.349672	-0.357076	-0.349514	-0.330428	-0.36779	-0.34355
16	-0.373981	0.0484858	-0.414101	-0.418828	-0.410568	-0.475694	-0.425792	-0.339623	-0.404064	-0.518669	-0.357184	-0.405334	-0.40891	-0.330222	-0.365787	-0.376326	-0.352782	-0.373522	-0.352781	-0.373522	-0.352277	-0.356931	-0.355122	-0.333675	-0.365067	-0.350591
17	-0.371679	0.0454298	-0.411221	-0.413098	-0.402041	-0.469251	-0.430768	-0.340947	-0.397341	-0.506066	-0.36483	-0.398308	-0.39031	-0.327189	-0.363088	-0.385485	-0.352969	-0.362009	-0.352969	-0.362009	-0.353414	-0.362094	-0.354837	-0.333333	-0.362841	-0.353965
18	-0.36778	0.0426003	-0.406632	-0.404536	-0.393895	-0.459772	-0.43137	-0.343589	-0.387715	-0.491349	-0.370513	-0.391263	-0.358414	-0.327037	-0.356655	-0.384489	-0.349733	-0.349661	-0.349732	-0.349661	-0.35354	-0.364412	-0.350909	-0.334356	-0.362389	-0.355633
19	-0.36154	0.0411615	-0.401115	-0.393417	-0.385559	-0.449202	-0.430709	-0.346687	-0.375168	-0.47006	-0.377139	-0.381278	-0.31565	-0.331713	-0.344927	-0.374685	-0.339277	-0.335699	-0.339277	-0.335699	-0.351813	-0.35854	-0.349206	-0.334678	-0.359444	-0.357198
20	-0.352413	0.0430687	-0.39403	-0.383629	-0.374036	-0.43658	-0.428517	-0.347387	-0.361678	-0.447428	-0.382203	-0.36922	-0.271142	-0.338397	-0.329356	-0.361074	-0.325599	-0.317254	-0.325599	-0.317254	-0.349089	-0.357376	-0.348936	-0.32791	-0.353561	-0.357664
21	-0.34029	0.0485627	-0.383633	-0.366889	-0.361146	-0.41845	-0.425951	-0.345727	-0.345167	-0.428459	-0.381495	-0.352468	-0.221175	-0.34224	-0.311513	-0.344953	-0.311937	-0.29437	-0.311937	-0.29437	-0.344939	-0.360066	-0.34716	-0.316199	-0.347214	-0.354055
22	-0.322322	0.0582885	-0.372128	-0.346233	-0.351979	-0.399517	-0.418514	-0.344399	-0.322401	-0.411808	-0.373854	-0.327209	-0.155836	-0.343297	-0.290892	-0.323313	-0.293673	-0.271901	-0.293673	-0.2719	-0.333681	-0.355471	-0.340628	-0.292507	-0.340638	-0.339162
23	-0.298844	0.0706518	-0.357855	-0.330701	-0.339165	-0.383526	-0.394833	-0.34105	-0.297662	-0.394473	-0.367061	-0.29141	-0.0911	-0.344265	-0.260465	-0.294621	-0.270187	-0.233666	-0.270187	-0.233665	-0.317806	-0.351657	-0.334907	-0.260431	-0.328076	-0.31396
24	-0.269194	0.084515	-0.341808	-0.313521	-0.32271	-0.368937	-0.373603	-0.330268	-0.273036	-0.376236	-0.361778	-0.250824	-0.032846	-0.343495	-0.224269	-0.256387	-0.250558	-0.181922	-0.250559	-0.181921	-0.291826	-0.345437	-0.313676	-0.215033	-0.305155	-0.279831
25	-0.233434	0.0996415	-0.326028	-0.297563	-0.308704	-0.352899	-0.353527	-0.317445	-0.246264	-0.361131	-0.351998	-0.208686	0.028522	-0.338028	-0.186609	-0.192989	-0.231313	-0.138716	-0.231313	-0.138716	-0.25641	-0.334079	-0.284075	-0.151861	-0.277639	-0.234395
26	-0.191391	0.116114	-0.306089	-0.283031	-0.296194	-0.337163	-0.311994	-0.302061	-0.215868	-0.346679	-0.335087	-0.158398	0.087885	-0.32706	-0.129931	-0.108171	-0.18728	-0.083463	-0.18728	-0.083463	-0.211694	-0.309411	-0.244001	-0.093371	-0.233406	-0.178283
27	-0.145193	0.133417	-0.284382	-0.263564	-0.28423	-0.325005	-0.268022	-0.281087	-0.184358	-0.330389	-0.313272	-0.103449	0.141408	-0.316088	-0.0693664	-0.030951	-0.138168	-0.019773	-0.138168	-0.019772	-0.160574	-0.275976	-0.196504	-0.027284	-0.186067	-0.117037
28	-0.0960575	0.150179	-0.260074	-0.249962	-0.27073	-0.305505	-0.22043	-0.253743	-0.151477	-0.314905	-0.286521	-0.047818	0.192687	-0.300826	-0.0031374	0.038145	-0.074233	0.047317	-0.074234	0.047318	-0.104562	-0.228377	-0.141502	0.038963	-0.136129	-0.055767
29	-0.0454066	0.163535	-0.227993	-0.231298	-0.252657	-0.279909	-0.160782	-0.215321	-0.113372	-0.297935	-0.2475	0.013515	0.239299	-0.274238	0.0632362	0.106516	-0.004166	0.108999	-0.004166	0.108998	-0.0467548	-0.179926	-0.079403	0.097851	-0.077919	0.005623
30	0.00737384	0.175015	-0.191552	-0.190814	-0.240074	-0.257303	-0.103225	-0.166343	-0.07258	-0.279429	-0.194591	0.074587	0.278656	-0.242123	0.129567	0.172888	0.065565	0.171907	0.065566	0.171907	0.0135124	-0.127139	-0.016086	0.157922	-0.015895	0.06876
31	0.0593712	0.183141	-0.149731	-0.140172	-0.22817	-0.224972	-0.044349	-0.110994	-0.0307846	-0.2608	-0.132148	0.128677	0.312039	-0.201691	0.194673	0.237209	0.133721	0.234358	0.133721	0.234358	0.0728198	-0.06223	0.04552	0.209879	0.043298	0.127632
32	0.11028	0.186512	-0.10073	-0.088891	-0.196988	-0.180808	0.01474	-0.051702	0.0130056	-0.2396	-0.067573	0.181109	0.339534	-0.148442	0.255643	0.295906	0.200128	0.291026	0.200128	0.291027	0.128889	-0.000246	0.108629	0.254592	0.099504	0.181967
33	0.159292	0.186832	-0.0524958	-0.036416	-0.16062	-0.13312	0.062616	0.005061	0.0580416	-0.207699	-0.003713	0.23159	0.362047	-0.092017	0.311575	0.345029	0.264359	0.342065	0.264359	0.342065	0.182919	0.061619	0.1689	0.296418	0.158602	0.229056
34	0.203759	0.18319	-0.0028654	0.022599	-0.11922	-0.08487	0.108283	0.058881	0.10198	-0.171916	0.05885	0.275875	0.383357	-0.036265	0.357835	0.378453	0.32341	0.381952	0.32341	0.381952	0.229677	0.121044	0.217464	0.33217	0.208497	0.269211
35	0.243533	0.176945	0.0503592	0.080662	-0.063188	-0.033791	0.155485	0.112628	0.141594	-0.144298	0.118885	0.311043	0.403545	0.018794	0.396676	0.411746	0.369772	0.416045	0.369772	0.416045	0.272616	0.175848	0.267194	0.356421	0.256477	0.307139
36	0.280465	0.16835	0.102304	0.137776	-0.005697	0.021709	0.199344	0.158386	0.179371	-0.106478	0.171849	0.339865	0.421837	0.069783	0.429901	0.444054	0.403673	0.449053	0.403674	0.449053	0.307878	0.2226	0.304606	0.382873	0.295044	0.334268
37	0.315467	0.158806	0.151398	0.194806	0.05064	0.075177	0.234479	0.201887	0.217347	-0.05969	0.219663	0.367385	0.441151	0.118224	0.461184	0.471027	0.438607	0.478839	0.438607	0.478839	0.340129	0.273109	0.335877	0.407279	0.326079	0.3583
38	0.347996	0.149622	0.196979	0.244223	0.107807	0.124008	0.26351	0.245345	0.254629	-0.012338	0.263636	0.395236	0.459841	0.166769	0.490805	0.498113	0.473464	0.504491	0.473465	0.504491	0.368819	0.308812	0.365218	0.42875	0.359035	0.382279
39	0.37809	0.141	0.238284	0.289597	0.161831	0.169743	0.291402	0.278845	0.288814	0.034751	0.298657	0.423352	0.474676	0.212634	0.517432	0.523234	0.501702	0.530261	0.501702	0.530261	0.394807	0.335967	0.396441	0.451113	0.387531	0.402982
40	0.406234	0.133226	0.27701	0.332039	0.211189	0.215765	0.320255	0.305801	0.320686	0.080448	0.329625	0.450495	0.489362	0.253501	0.54313	0.543075	0.531764	0.554522	0.531765	0.554522	0.420177	0.36438	0.423151	0.470166	0.41868	0.424508
41	0.433495	0.124942	0.314013	0.368639	0.259029	0.260741	0.348243	0.333414	0.351848	0.128309	0.36184	0.474684	0.505671	0.288735	0.565398	0.565469	0.554195	0.576564	0.554195	0.576565	0.445544	0.395389	0.447493	0.490673	0.447035	0.447129
42	0.460311	0.117326	0.350463	0.403707	0.308396	0.300856	0.374809	0.364545	0.382458	0.177994	0.395014	0.497709	0.521705	0.319869	0.589057	0.587312	0.579613	0.599374	0.579613	0.599374	0.46932	0.422212	0.472091	0.510255	0.474499	0.467543
43	0.483986	0.111047	0.38287	0.438311	0.346562	0.33364	0.401285	0.394551	0.409989	0.219937	0.424776	0.522313	0.533188	0.349731	0.609843	0.607129	0.605177	0.615865	0.605177	0.615865	0.489741	0.444068	0.492843	0.527487	0.498791	0.485514
44	0.50784	0.10553	0.413755	0.472298	0.379485	0.365878	0.428629	0.422485	0.4368	0.264017	0.451787	0.545261	0.542654	0.380279	0.632137	0.623916	0.629437	0.638946	0.629437	0.638947	0.511378	0.471124	0.515311	0.545129	0.521056	0.50427
45	0.531266	0.0990149	0.446681	0.506533	0.421237	0.4003	0.45572	0.449617	0.464212	0.307563	0.479941	0.565212	0.55796	0.410386	0.652051	0.641541	0.649017	0.660339	0.649017	0.660339	0.530892	0.490004	0.534332	0.562494	0.543427	0.524204
46	0.553599	0.0942999	0.477039	0.537202	0.459074	0.430202	0.481724	0.476992	0.489016	0.340856	0.508476	0.583354	0.572856	0.439536	0.671837	0.661915	0.669069	0.679567	0.669069	0.679567	0.550803	0.513178	0.551862	0.579302	0.567481	0.542191
47	0.575669	0.0898149	0.505517	0.565287	0.490286	0.46095	0.507411	0.50365	0.512769	0.377923	0.53551	0.600888	0.581679	0.467845	0.691552	0.679061	0.690031	0.699319	0.690031	0.699319	0.570983	0.531724	0.571809	0.597525	0.594152	0.559707
48	0.596262	0.0845576	0.533784	0.593814	0.520003	0.494132	0.5316	0.529371	0.534955	0.414758	0.560838	0.617189	0.586351	0.49564	0.708808	0.698798	0.706937	0.715684	0.706937	0.715684	0.588973	0.552891	0.588406	0.614789	0.612885	0.575896
49	0.615462	0.0803601	0.560799	0.618957	0.551595	0.5229	0.556461	0.554084	0.55662	0.448428	0.586913	0.630666	0.592793	0.524301	0.726915	0.716307	0.728582	0.730551	0.728582	0.730551	0.605223	0.574295	0.606104	0.627752	0.630635	0.587331
50	0.635908	0.0766891	0.588512	0.646569	0.582564	0.550183	0.585333	0.577911	0.579244	0.485073	0.612452	0.642083	0.602734	0.553877	0.746056	0.734569	0.747662	0.750193	0.747662	0.750193	0.621512	0.591496	0.622229	0.644214	0.648494	0.601127
51	0.656317	0.074537	0.616047	0.675149	0.610032	0.578333	0.614131	0.602588	0.59947	0.51718	0.63705	0.652471	0.609685	0.580965	0.766601	0.753718	0.770453	0.76919	0.770454	0.76919	0.639729	0.607506	0.63986	0.659737	0.666047	0.625494
52	0.67618	0.0732776	0.639516	0.692392	0.634851	0.605835	0.638573	0.625928	0.61865	0.548409	0.662353	0.662649	0.615051	0.604788	0.7871	0.770408	0.795542	0.787003	0.795542	0.787003	0.658746	0.624354	0.658064	0.676889	0.683314	0.651108
53	0.695342	0.0718478	0.662291	0.708565	0.663277	0.631776	0.660714	0.647121	0.638283	0.581874	0.686611	0.673597	0.622443	0.62689	0.805999	0.789954	0.816095	0.803924	0.816096	0.803924	0.675587	0.641057	0.673625	0.694551	0.700686	0.668017
54	0.713487	0.0724802	0.686717	0.726458	0.689852	0.657733	0.689275	0.670265	0.656687	0.608989	0.708616	0.684729	0.631237	0.649862	0.828415	0.814517	0.840043	0.823735	0.840043	0.823735	0.691235	0.659167	0.690688	0.70438	0.718696	0.683243
55	0.733024	0.073488	0.708008	0.740148	0.706091	0.684614	0.71695	0.692235	0.674901	0.636627	0.729447	0.694656	0.640362	0.673413	0.850602	0.832535	0.86751	0.842728	0.86751	0.842728	0.709416	0.677714	0.708823	0.722191	0.735082	0.70327
56	0.750836	0.0745986	0.725489	0.747773	0.722673	0.704851	0.741119	0.711031	0.693747	0.665556	0.752428	0.705691	0.649015	0.696046	0.871275	0.85337	0.889555	0.861948	0.889555	0.861948	0.725578	0.692926	0.726235	0.738088	0.748824	0.721817
57	0.768127	0.0761322	0.742898	0.755401	0.74014	0.722702	0.76728	0.728968	0.711522	0.689863	0.775229	0.718364	0.657167	0.716989	0.891461	0.872667	0.910963	0.881356	0.910964	0.881357	0.74253	0.711826	0.74164	0.752224	0.767482	0.73948
58	0.787064	0.0785309	0.76219	0.767652	0.754747	0.746952	0.791362	0.750236	0.728031	0.709348	0.795443	0.730735	0.667783	0.736848	0.913747	0.898324	0.936296	0.89891	0.936296	0.89891	0.760275	0.730307	0.757421	0.771074	0.782803	0.759771
59	0.805551	0.0813667	0.780833	0.784197	0.768093	0.769174	0.812346	0.770355	0.745297	0.72643	0.815853	0.744141	0.68352	0.756542	0.937829	0.926196	0.960496	0.920978	0.960496	0.920978	0.777668	0.750126	0.775929	0.786128	0.79829	0.777867
60	0.825542	0.0842654	0.79797	0.805202	0.778997	0.785962	0.832399	0.787289	0.762294	0.741182	0.835077	0.758942	0.699873	0.776398	0.961772	0.950027	0.985294	0.944122	0.985295	0.944122	0.797728	0.770417	0.792914	0.807947	0.817317	0.800044
61	0.846836	0.0873897	0.815035	0.826913	0.789735	0.800652	0.853182	0.804692	0.780048	0.754678	0.852246	0.774388	0.722497	0.796433	0.987201	0.977171	1.01139	0.96803	1.01139	0.96803	0.818293	0.79106	0.808824	0.833603	0.834364	0.823615
62	0.875941	0.0954511	0.834165	0.847495	0.805944	0.818885	0.875268	0.823234	0.804418	0.778387	0.869175	0.796568	0.761878	0.816081	1.0308	1.02534	1.04943	1.01489	1.04943	1.01489	0.841426	0.812066	0.82913	0.868899	0.850814	0.84622
63	0.915781	0.116528	0.855557	0.872202	0.82416	0.840716	0.897737	0.842971	0.830416	0.800393	0.88713	0.823891	0.806342	0.834322	1.10452	1.10327	1.12913	1.08054	1.12913	1.08054	0.869551	0.833472	0.850898	0.918857	0.871882	0.872645
64	0.952799	0.134975	0.877718	0.900525	0.843193	0.863874	0.918097	0.862903	0.85405	0.814143	0.905548	0.845796	0.852153	0.85261	1.17113	1.17083	1.20121	1.14119	1.20121	1.14119	0.901286	0.854433	0.884191	0.959813	0.898371	0.909624
65	0.989398	0.147505	0.90012	0.932603	0.865189	0.888062	0.933252	0.881496	0.882604	0.836102	0.922576	0.87535	0.907245	0.871745	1.22734	1.22689	1.262	1.1929	1.262	1.1929	0.94	0.873925	0.930625	0.996931	0.937691	0.960827
66	1.02583	0.158065	0.923831	0.969807	0.890735	0.910543	0.94692	0.901148	0.914631	0.861742	0.937201	0.921166	0.963072	0.889972	1.27979	1.2798	1.31489	1.24469	1.31489	1.24469	0.97743	0.895375	0.967999	1.03349	0.97962	1.01067
67	1.0619	0.167523	0.94916	1.00887	0.918525	0.932024	0.964511	0.921864	0.94766	0.888611	0.954629	0.973232	1.014	0.907823	1.33014	1.32844	1.36732	1.29382	1.36732	1.29382	1.01366	0.928408	1.00592	1.06886	1.01498	1.0501
68	1.09829	0.174027	0.977929	1.04866	0.948564	0.959523	0.985463	0.947439	0.982094	0.918973	0.978446	1.02286	1.06513	0.925065	1.37632	1.3743	1.41488	1.33877	1.41488	1.33877	1.05172	0.978781	1.04217	1.1034	1.04693	1.08732
69	1.13423	0.177945	1.01388	1.0898	0.984002	0.987458	1.01843	0.989723	1.01674	0.952099	1.00524	1.06766	1.11807	0.940626	1.41862	1.41654	1.45866	1.37961	1.45866	1.37961	1.08739	1.02514	1.07546	1.13453	1.07789	1.12393
70	1.17082	0.179573	1.05336	1.13256	1.0233	1.01172	1.06264	1.03659	1.05575	0.985007	1.04298	1.11254	1.17168	0.966551	1.45798	1.44994	1.49783	1.42214	1.49783	1.42214	1.1203	1.06157	1.10733	1.16672	1.10553	1.16033
71	1.20625	0.177928	1.09099	1.17467	1.06306	1.03723	1.10245	1.07753	1.09942	1.01963	1.09124	1.1568	1.22328	1.00615	1.49136	1.48532	1.52757	1.45818	1.52757	1.45818	1.15168	1.09815	1.13762	1.19778	1.13298	1.19186
72	1.23804	0.173927	1.12529	1.2143	1.1015	1.0613	1.1364	1.11295	1.14192	1.05886	1.13616	1.1985	1.27264	1.04342	1.51671	1.50961	1.55018	1.48678	1.55018	1.48678	1.18023	1.13447	1.16688	1.22607	1.15629	1.21744
73	1.26681	0.169407	1.15654	1.25018	1.14238	1.08091	1.1651	1.14416	1.17993	1.09475	1.17316	1.23788	1.3195	1.07434	1.53634	1.52784	1.56754	1.5094	1.56754	1.50939	1.20703	1.1634	1.19168	1.25422	1.18359	1.24229
74	1.29004	0.1643	1.18301	1.28026	1.17965	1.09612	1.18769	1.17135	1.21302	1.12723	1.20327	1.27423	1.36116	1.0992	1.54989	1.54188	1.57703	1.52675	1.57703	1.52675	1.23058	1.19057	1.21443	1.27368	1.21134	1.26287
75	1.30915	0.159736	1.20289	1.3053	1.20657	1.10594	1.20374	1.19292	1.24135	1.15744	1.2287	1.30728	1.39644	1.11689	1.55893	1.54946	1.58059	1.54199	1.58059	1.54199	1.25098	1.21568	1.2352	1.29157	1.23394	1.27852
76	1.32445	0.15547	1.22085	1.33407	1.23779	1.11263	1.21369	1.20608	1.26392	1.18173	1.24808	1.3379	1.42524	1.12662	1.56258	1.55286	1.57899	1.55102	1.57899	1.55102	1.26644	1.23337	1.24848	1.30847	1.25267	1.2892
77	1.3351	0.151137	1.24033	1.37624	1.27891	1.11924	1.21748	1.20975	1.2794	1.19708	1.26127	1.36151	1.44724	1.12987	1.56022	1.55243	1.57314	1.5512	1.57314	1.5512	1.27789	1.2499	1.25701	1.31768	1.26943	1.29542
78	1.33924	0.14683	1.25375	1.41127	1.32051	1.11675	1.21533	1.20488	1.288	1.20572	1.26878	1.37477	1.46086	1.12987	1.5499	1.54262	1.55775	1.5457	1.55775	1.5457	1.28519	1.2634	1.2629	1.31937	1.28347	1.29682
79	1.33575	0.141868	1.25748	1.42801	1.34326	1.1083	1.21441	1.1934	1.29013	1.21057	1.27016	1.38189	1.46479	1.12324	1.53036	1.52408	1.53148	1.53239	1.53148	1.53239	1.28541	1.27305	1.26212	1.31539	1.29157	1.28494
80	1.32481	0.135813	1.25424	1.4288	1.35094	1.10676	1.20817	1.17654	1.28528	1.21257	1.26252	1.38219	1.46128	1.10783	1.50243	1.49866	1.49416	1.51259	1.49416	1.51259	1.27781	1.27188	1.25267	1.30428	1.29346	1.26676
81	1.30594	0.129124	1.24259	1.417	1.34758	1.10976	1.1859	1.15268	1.2758	1.22477	1.2453	1.37322	1.449	1.08671	1.46703	1.46275	1.44987	1.48633	1.44987	1.48633	1.26045	1.25865	1.23321	1.28383	1.28409	1.24246
82	1.27932	0.123087	1.22308	1.39366	1.32899	1.10803	1.16273	1.12197	1.26089	1.23919	1.22026	1.35558	1.42483	1.06459	1.4277	1.42029	1.40405	1.45507	1.40405	1.45507	1.2315	1.23316	1.20169	1.25342	1.26363	1.20562
83	1.24499	0.118556	1.19606	1.36162	1.30147	1.09487	1.13591	1.0864	1.23703	1.23619	1.18386	1.33109	1.39409	1.03992	1.38293	1.37231	1.35313	1.41803	1.35313	1.41803	1.19343	1.19308	1.16439	1.21553	1.22957	1.16455
84	1.20601	0.114936	1.16335	1.32517	1.26601	1.07805	1.10068	1.04685	1.20702	1.22061	1.14171	1.30395	1.36307	1.00576	1.33068	1.31191	1.29781	1.37295	1.29781	1.37295	1.15037	1.14479	1.11916	1.17864	1.18206	1.1272
85	1.16614	0.112912	1.12609	1.2827	1.22036	1.05604	1.06713	1.0042	1.17749	1.19728	1.10145	1.28194	1.33518	0.971615	1.27741	1.24192	1.23907	1.33349	1.23907	1.33349	1.10701	1.09229	1.07326	1.1427	1.13186	1.09495
86	1.1242	0.110899	1.08425	1.23581	1.17077	1.02469	1.03152	0.958484	1.1454	1.16507	1.05461	1.263	1.30573	0.938576	1.21765	1.17503	1.16947	1.28715	1.16947	1.28716	1.0664	1.03713	1.03808	1.10732	1.08691	1.06256
87	1.08052	0.109369	1.03883	1.18516	1.11853	0.991543	0.990549	0.90836	1.10527	1.12079	1.00324	1.24036	1.26728	0.894655	1.15401	1.1038	1.09685	1.23628	1.09685	1.23628	1.03035	0.988532	1.01159	1.07417	1.05219	1.02525
88	1.03467	0.106466	0.987925	1.12563	1.06258	0.951965	0.947089	0.852363	1.05929	1.07036	0.951578	1.21203	1.21437	0.848093	1.09257	1.04112	1.03483	1.17604	1.03483	1.17604	0.995866	0.952839	0.985229	1.03769	1.0178	0.985771
89	0.986728	0.103288	0.932387	1.05839	1.00306	0.900541	0.904339	0.795608	1.00808	1.01335	0.895085	1.17353	1.156	0.80243	1.03522	0.981609	0.98454	1.1127	0.984541	1.1127	0.957816	0.918782	0.950239	1.00014	0.980223	0.939695
90	0.93406	0.101851	0.872252	0.987368	0.933777	0.845674	0.85426	0.74018	0.94915	0.947763	0.832638	1.1197	1.09618	0.74947	0.983782	0.930426	0.936924	1.05732	0.936924	1.05732	0.911256	0.872787	0.907934	0.953861	0.936993	0.884707
91	0.874141	0.101571	0.80549	0.91388	0.855992	0.787811	0.790667	0.679099	0.880438	0.877018	0.762279	1.05037	1.02309	0.68944	0.935793	0.879765	0.892265	1.00734	0.892265	1.00734	0.855684	0.825183	0.857416	0.893303	0.882611	0.819905
92	0.807153	0.103369	0.73403	0.83206	0.778335	0.724347	0.722282	0.613128	0.804027	0.80494	0.681527	0.970881	0.938565	0.62422	0.884274	0.817843	0.838554	0.963208	0.838555	0.963208	0.789379	0.765911	0.794449	0.824055	0.81735	0.745131
93	0.735226	0.10925	0.656864	0.746354	0.691987	0.656323	0.648475	0.541179	0.723249	0.729472	0.59739	0.88734	0.847751	0.554294	0.834302	0.758746	0.776569	0.929812	0.776569	0.929813	0.716326	0.699263	0.725592	0.745387	0.744435	0.666953
94	0.65681	0.112636	0.576014	0.660773	0.598617	0.589092	0.568778	0.46281	0.637175	0.648402	0.512513	0.797584	0.747793	0.479581	0.771382	0.695174	0.706972	0.873896	0.706972	0.873895	0.635753	0.626363	0.646408	0.663725	0.659568	0.582701
95	0.573235	0.113715	0.494373	0.570051	0.508839	0.522997	0.485246	0.384731	0.54706	0.567576	0.424928	0.699481	0.641582	0.401732	0.69964	0.630572	0.63085	0.802965	0.63085	0.802965	0.548229	0.543265	0.560243	0.576871	0.57203	0.488736
96	0.482474	0.113984	0.409417	0.475535	0.423388	0.450632	0.392222	0.305309	0.453305	0.484615	0.335515	0.591761	0.531275	0.323361	0.619684	0.560771	0.543935	0.724889	0.543935	0.724889	0.451672	0.458474	0.464069	0.478293	0.471374	0.386151
97	0.384524	0.111525	0.322175	0.379492	0.336711	0.376057	0.294702	0.223913	0.353822	0.398882	0.246794	0.472234	0.408535	0.242665	0.52889	0.48595	0.44794	0.63131	0.44794	0.631311	0.346133	0.361468	0.356164	0.371602	0.358977	0.282452
98	0.28568	0.102352	0.237171	0.284568	0.246197	0.302511	0.205385	0.147193	0.256322	0.314155	0.16436	0.350113	0.287621	0.165359	0.423356	0.400176	0.342498	0.515805	0.342497	0.515805	0.243787	0.256246	0.250995	0.267765	0.252137	0.19179
99	0.193611	0.0851041	0.160533	0.19611	0.158859	0.227668	0.133159	0.086869	0.172556	0.230595	0.096876	0.240991	0.191125	0.103191	0.306024	0.301744	0.226338	0.38785	0.226339	0.387849	0.154535	0.169976	0.158372	0.174409	0.159006	0.110912
100	0.112053	0.0644674	0.0925768	0.112176	0.080646	0.153486	0.075989	0.040587	0.101263	0.149181	0.045804	0.145914	0.111096	0.054321	0.195725	0.199199	0.130088	0.259624	0.130088	0.259625	0.0760962	0.090234	0.077076	0.094605	0.0768	0.041766
101	0.0379034	0.0411667	0.02948	0.029126	0.010682	0.080937	0.026729	-7.4e-05	0.036972	0.070024	0.005502	0.059385	0.037466	0.012483	0.0869936	0.09461	0.040121	0.130058	0.040121	0.130058	0.0107862	0.028786	0.005967	0.025285	0.005434	-0.011541

## Sheet: T&D
	TF1	TF2	TF3	TF4	TF5
Speed (m/s)	1.637	1.4	1.342		1.523
Stride Length (m)	1.713	1.482	1.668		1.462
Prosthetic side step length (m)	0.909	0.812	0.845		0.749
Sound side step length (m)	0.804	0.669	0.823		0.713
Cycle time (s)	1.047	1.058	1.243		0.96
Prosthetic side stance time (s)	0.59	0.572	0.727		0.557
Sound side stance time (s)	0.657	0.692	0.793		0.62
