# Supplementary material for: Kinematic and biomimetic assessment of a hydraulic ankle/foot in level ground and camber walking
Source: PLoS One. 2017 Jul 13;12(7):e0180836. doi: 10.1371/journal.pone.0180836 (PMC5509258; doi:10.1371/journal.pone.0180836)
Supplement: S1 Dataset — A set of five trails from each subject in four walking conditions (level ground normal speed walking/level ground fast speed walking/camber walking with prosthetic side higher/camber walking with intact side higher) with two types of prosthetic ankle/foot (Echelon/Esprit). All data have been time-normalised to 101 points over stance phase and exported to excel files. (ZIP) [file pone.0180836.s001.zip › Level normal speed_Esprit.xlsx]

## Sheet: SAAX
Sound side			TF1	C:\Users\xb00012\Documents\Data\27_15_150415 SP\27_15_150415_0003.c3d	C:\Users\xb00012\Documents\Data\27_15_150415 SP\27_15_150415_0006.c3d	C:\Users\xb00012\Documents\Data\27_15_150415 SP\27_15_150415_0007.c3d	C:\Users\xb00012\Documents\Data\27_15_150415 SP\27_15_150415_0009.c3d	C:\Users\xb00012\Documents\Data\27_15_150415 SP\27_15_150415_0010.c3d	TF2	C:\Users\xb00012\Documents\Data\37_26_130515 SP\37_26_130515_0005.c3d	C:\Users\xb00012\Documents\Data\37_26_130515 SP\37_26_130515_0006.c3d	C:\Users\xb00012\Documents\Data\37_26_130515 SP\37_26_130515_0010.c3d	C:\Users\xb00012\Documents\Data\37_26_130515 SP\37_26_130515_0011.c3d	C:\Users\xb00012\Documents\Data\37_26_130515 SP\37_26_130515_0012.c3d	TF3	C:\Users\xb00012\Documents\Data\39_28_200515 SP\39_28_200515_0005.c3d	C:\Users\xb00012\Documents\Data\39_28_200515 SP\39_28_200515_0006.c3d	C:\Users\xb00012\Documents\Data\39_28_200515 SP\39_28_200515_0007.c3d	C:\Users\xb00012\Documents\Data\39_28_200515 SP\39_28_200515_0008.c3d	C:\Users\xb00012\Documents\Data\39_28_200515 SP\39_28_200515_0009.c3d	TF4	C:\Users\xb00012\Documents\Data\44_33_190615 SP\44_33_190615_0008.c3d	C:\Users\xb00012\Documents\Data\44_33_190615 SP\44_33_190615_0012.c3d	C:\Users\xb00012\Documents\Data\44_33_190615 SP\44_33_190615_0013.c3d	C:\Users\xb00012\Documents\Data\44_33_190615 SP\44_33_190615_0015.c3d	C:\Users\xb00012\Documents\Data\44_33_190615 SP\44_33_190615_0016.c3d	TF5	C:\Users\xb00012\Documents\Data\45_34_230615 SP\45_34_230615_0003.c3d	C:\Users\xb00012\Documents\Data\45_34_230615 SP\45_34_230615_0004.c3d	C:\Users\xb00012\Documents\Data\45_34_230615 SP\45_34_230615_0006.c3d	C:\Users\xb00012\Documents\Data\45_34_230615 SP\45_34_230615_0008.c3d	C:\Users\xb00012\Documents\Data\45_34_230615 SP\45_34_230615_0009.c3d
Frontal plane			Esprit	LANKLE_ANGLES_N	LANKLE_ANGLES_N	LANKLE_ANGLES_N	LANKLE_ANGLES_N	LANKLE_ANGLES_N	Esprit	RANKLE_ANGLES_N	RANKLE_ANGLES_N	RANKLE_ANGLES_N	RANKLE_ANGLES_N	RANKLE_ANGLES_N	Esprit	LANKLE_ANGLES_N	LANKLE_ANGLES_N	LANKLE_ANGLES_N	LANKLE_ANGLES_N	LANKLE_ANGLES_N	Esprit	LANKLE_ANGLES_N	LANKLE_ANGLES_N	LANKLE_ANGLES_N	LANKLE_ANGLES_N	LANKLE_ANGLES_N	Esprit	RANKLE_ANGLES_N	RANKLE_ANGLES_N	RANKLE_ANGLES_N	RANKLE_ANGLES_N	RANKLE_ANGLES_N
Ankle Angle				LINK_MODEL_BASED	LINK_MODEL_BASED	LINK_MODEL_BASED	LINK_MODEL_BASED	LINK_MODEL_BASED		LINK_MODEL_BASED	LINK_MODEL_BASED	LINK_MODEL_BASED	LINK_MODEL_BASED	LINK_MODEL_BASED		LINK_MODEL_BASED	LINK_MODEL_BASED	LINK_MODEL_BASED	LINK_MODEL_BASED	LINK_MODEL_BASED		LINK_MODEL_BASED	LINK_MODEL_BASED	LINK_MODEL_BASED	LINK_MODEL_BASED	LINK_MODEL_BASED		LINK_MODEL_BASED	LINK_MODEL_BASED	LINK_MODEL_BASED	LINK_MODEL_BASED	LINK_MODEL_BASED
101 points over stance phase				Original	Original	Original	Original	Original		Original	Original	Original	Original	Original		Original	Original	Original	Original	Original		Original	Original	Original	Original	Original		Original	Original	Original	Original	Original
ITEM	Mean	SD	A1_L	0	0	0	0	0	A1_R	0	0	0	0	0	A1_L	0	0	0	0	0	A1_L	0	0	0	0	0	A1_R	0	0	0	0	0
1	4.08107	5.16965	-0.93893	-3.86233	-1.59623	-1.15589	0.471446	1.44836	12.1766	11.7013	11.8014	13.5517	12.4213	11.4071	0.491089	-1.11936	1.37107	1.66803	1.38867	-0.852967	7.02962	6.8056	7.21742	8.18755	5.02206	7.91549	1.64701	-0.451091	2.2446	2.56709	-0.427486	4.30196
2	3.77883	5.38992	-1.19844	-4.10759	-2.00784	-1.36922	0.2874	1.20505	12.3735	12.2352	12.0014	13.475	13.0618	11.094	0.155913	-1.47276	0.806321	1.38432	1.08912	-1.02744	6.74409	6.32298	6.93879	8.04283	4.94949	7.46636	0.819101	-0.865519	1.14414	1.60342	-1.51974	3.73321
3	3.4571	5.53624	-1.43703	-4.3109	-2.37113	-1.60171	0.098946	0.999627	12.3937	12.578	11.9979	13.231	13.5597	10.6019	-0.130767	-1.68591	0.20459	1.10269	0.796452	-1.07166	6.37851	5.75331	6.52253	7.85337	4.79628	6.96707	0.081108	-1.00354	0.068696	0.678093	-2.55771	3.22
4	3.14845	5.59113	-1.61351	-4.44034	-2.64213	-1.79802	-0.066644	0.879579	12.2412	12.699	11.8057	12.8377	13.8836	9.98007	-0.312878	-1.7271	-0.337262	0.908233	0.563572	-0.971831	5.95701	5.15258	5.99817	7.61684	4.56254	6.45493	-0.529586	-0.891515	-0.910357	-0.150577	-3.4677	2.77222
5	2.88464	5.55029	-1.68651	-4.46858	-2.7838	-1.893	-0.170603	0.883411	11.9461	12.5939	11.4769	12.3293	14.035	9.29526	-0.353243	-1.58954	-0.73115	0.862282	0.426761	-0.734567	5.50953	4.57964	5.409	7.33183	4.26105	5.96613	-0.992635	-0.596256	-1.74108	-0.830097	-4.18298	2.38724
6	2.68791	5.42187	-1.62604	-4.37434	-2.77149	-1.84363	-0.172628	1.03188	11.5539	12.2804	11.0907	11.7324	14.0492	8.6168	-0.246323	-1.29418	-0.929311	0.983637	0.39842	-0.390178	5.06279	4.07617	4.79878	6.9956	3.91248	5.53093	-1.30476	-0.20674	-2.39043	-1.32555	-4.6581	2.05702
7	2.56631	5.22017	-1.41954	-4.14651	-2.59758	-1.6321	-0.043341	1.32184	11.1066	11.7931	10.7234	11.0516	13.9737	7.99111	-0.0138058	-0.867973	-0.940834	1.24049	0.47228	0.027004	4.63375	3.65779	4.20328	6.60423	3.53736	5.1661	-1.47542	0.200371	-2.84471	-1.62555	-4.87794	1.77072
8	2.51397	4.96098	-1.07604	-3.78637	-2.27255	-1.26921	0.22579	1.72216	10.6291	11.1772	10.4323	10.2645	13.8424	7.42907	0.311861	-0.326909	-0.813317	1.56967	0.635642	0.494215	4.22782	3.3162	3.64521	6.15569	3.15247	4.86952	-1.52291	0.57476	-3.10627	-1.74169	-4.85762	1.51629
9	2.51487	4.65986	-0.624592	-3.30926	-1.82214	-0.790491	0.621876	2.17706	10.1276	10.4777	10.2465	9.33874	13.6625	6.91246	0.700497	0.322024	-0.601037	1.90805	0.875213	0.998236	3.8412	3.02978	3.13174	5.65499	2.76806	4.62141	-1.47035	0.887462	-3.18693	-1.7024	-4.63256	1.2827
10	2.54665	4.33331	-0.10845	-2.74287	-1.28131	-0.250223	1.11425	2.6179	9.59604	9.72577	10.163	8.2591	13.4201	6.41224	1.12347	1.06476	-0.352288	2.21003	1.17483	1.52004	3.46554	2.77409	2.65552	5.11541	2.38843	4.39426	-1.34337	1.11102	-3.09943	-1.54357	-4.24875	1.06389
11	2.58323	4.00016	0.423209	-2.12147	-0.688297	0.288761	1.65898	2.97808	9.02581	8.93535	10.151	7.04844	13.0911	5.90307	1.54532	1.86584	-0.114263	2.44481	1.50859	2.02162	3.09278	2.52649	2.20162	4.55339	2.01783	4.16457	-1.17096	1.20463	-2.858	-1.30041	-3.75907	0.858029
12	2.59678	3.68106	0.922778	-1.47953	-0.081917	0.766808	2.20402	3.20452	8.41282	8.11343	10.1597	5.76858	12.6517	5.37073	1.91918	2.66628	0.063021	2.58868	1.83449	2.44344	2.71702	2.26531	1.75702	3.9838	1.66351	3.91546	-0.987909	1.12318	-2.4916	-1.00711	-3.22288	0.658876
13	2.56029	3.3958	1.34922	-0.848954	0.499222	1.13604	2.6949	3.26492	7.7618	7.27481	10.1279	4.5016	12.0886	4.81611	2.1905	3.39445	0.128456	2.62287	2.09513	2.71161	2.3336	1.9694	1.3145	3.41877	1.33302	3.63229	-0.83367	0.845087	-2.05251	-0.702992	-2.70437	0.446438
14	2.45221	3.15922	1.67113	-0.259304	1.01796	1.36466	3.07976	3.15255	7.08742	6.44944	9.9986	3.32497	11.4098	4.25428	2.31011	3.98448	0.041947	2.53698	2.22973	2.75742	1.93851	1.62346	0.870623	2.86628	1.02976	3.30242	-0.746105	0.392638	-1.60806	-0.435721	-2.26829	0.188912
15	2.2609	2.97696	1.86857	0.261321	1.44165	1.43886	3.3146	2.88641	6.41119	5.67577	9.73447	2.29435	10.6426	3.70877	2.2489	4.38888	-0.208619	2.3312	2.19247	2.54056	1.52981	1.22644	0.426125	2.3282	0.749158	2.91912	-0.753972	-0.174813	-1.22564	-0.256349	-1.97106	-0.142002
16	1.98657	2.844	1.9336	0.686154	1.7454	1.3635	3.36984	2.5031	5.75629	4.98708	9.32801	1.43961	9.82152	3.20525	2.00501	4.58013	-0.596657	2.0129	1.96687	2.06181	1.10964	0.793117	-0.011517	1.8029	0.479838	2.48387	-0.871683	-0.786374	-0.961591	-0.207948	-1.84803	-0.554469
17	1.64108	2.74837	1.86972	0.991133	1.91581	1.16038	3.23712	2.04417	5.1444	4.40277	8.80399	0.769852	8.97926	2.76616	1.60299	4.55102	-1.06616	1.59363	1.57236	1.36409	0.685036	0.348243	-0.431511	1.29124	0.209751	2.00745	-1.09677	-1.38007	-0.852304	-0.31574	-1.90425	-1.03148
18	1.24512	2.67789	1.69044	1.1583	1.95385	0.862275	2.93149	1.54627	4.59434	3.92781	8.20822	0.280196	8.14841	2.40707	1.08471	4.31526	-1.56123	1.09256	1.05731	0.519643	0.266772	-0.081459	-0.826994	0.800124	-0.068221	1.51041	-1.41064	-1.91072	-0.905574	-0.584211	-2.11417	-1.5385
19	0.823544	2.62482	1.41644	1.18037	1.87348	0.504297	2.48643	1.0376	4.12094	3.55671	7.58985	-0.043285	7.36582	2.13561	0.497086	3.90328	-2.04308	0.539276	0.477454	-0.391504	-0.132727	-0.473398	-1.19631	0.341145	-0.354467	1.0194	-1.78401	-2.35326	-1.10239	-0.998406	-2.42929	-2.03673
20	0.400944	2.58666	1.07252	1.06436	1.69638	0.117008	1.94539	0.539436	3.73389	3.27791	6.98984	-0.220614	6.6701	1.95223	-0.115674	3.35777	-2.48604	-0.031537	-0.120456	-1.29811	-0.501179	-0.812218	-1.5374	-0.072735	-0.643247	0.559701	-2.18484	-2.70339	-1.40943	-1.52617	-2.79042	-2.49477
21	-0.00153032	2.56451	0.685357	0.831722	1.44737	-0.276117	1.35509	0.068726	3.43615	3.07602	6.43693	-0.276315	6.09304	1.85105	-0.716435	2.72846	-2.87575	-0.586979	-0.702695	-2.14522	-0.827873	-1.08985	-1.84393	-0.430322	-0.924338	0.149079	-2.58485	-2.97415	-1.79003	-2.12394	-3.14177	-2.89434
22	-0.368368	2.56012	0.281477	0.5138	1.1528	-0.658454	0.760338	-0.361093	3.22257	2.93322	5.94565	-0.238008	5.65154	1.82043	-1.2777	2.06356	-3.211	-1.09871	-1.24793	-2.89439	-1.10495	-1.30427	-2.10681	-0.725111	-1.18498	-0.203596	-2.96324	-3.18917	-2.20935	-2.74575	-3.44241	-3.22951
23	-0.690295	2.57289	-0.115728	0.144601	0.839034	-1.0196	0.198633	-0.741309	3.08046	2.83251	5.51597	-0.13412	5.34401	1.84394	-1.78078	1.40345	-3.49914	-1.54413	-1.74228	-3.5218	-1.32813	-1.45812	-2.31743	-0.95695	-1.41238	-0.495749	-3.30731	-3.37529	-2.63632	-3.35046	-3.67132	-3.50314
24	-0.963691	2.59893	-0.488805	-0.244812	0.529772	-1.35516	-0.304968	-1.06886	2.99255	2.76127	5.1368	0.008991	5.15306	1.90262	-2.21432	0.778484	-3.74876	-1.90866	-2.17385	-4.0188	-1.49724	-1.55849	-2.4706	-1.13143	-1.59734	-0.728358	-3.61064	-3.55573	-3.04399	-3.9057	-3.82533	-3.72243
25	-1.1897	2.6324	-0.827277	-0.628562	0.243451	-1.66599	-0.740037	-1.34525	2.94073	2.71173	4.79272	0.169355	5.05173	1.97814	-2.57446	0.208153	-3.9686	-2.18716	-2.53303	-4.39166	-1.61649	-1.61682	-2.56638	-1.25776	-1.73677	-0.904731	-3.87101	-3.74622	-3.40997	-4.39009	-3.91301	-3.89576
26	-1.37317	2.6677	-1.12685	-0.986481	-0.00842	-1.95589	-1.10895	-1.57453	2.90926	2.67917	4.47053	0.331028	5.00976	2.05584	-2.86538	-0.299077	-4.17008	-2.38245	-2.81666	-4.65865	-1.69392	-1.64758	-2.61051	-1.34682	-1.83376	-1.03093	-4.08895	-3.95346	-3.71808	-4.79357	-3.948	-4.03163
27	-1.52132	2.70123	-1.38787	-1.30476	-0.221591	-2.22917	-1.42207	-1.76177	2.88688	2.66035	4.16393	0.485106	4.99904	2.12598	-3.09777	-0.745128	-4.36475	-2.50298	-3.03019	-4.84578	-1.74019	-1.66544	-2.61304	-1.41008	-1.8959	-1.11649	-4.26763	-4.17615	-3.96226	-5.11613	-3.94435	-4.13927
28	-1.64217	2.7319	-1.61352	-1.57624	-0.397832	-2.48941	-1.69202	-1.91208	2.86766	2.65333	3.87495	0.629549	4.99709	2.1834	-3.28563	-1.13979	-4.55948	-2.56189	-3.18637	-4.98061	-1.76678	-1.68259	-2.58651	-1.45802	-1.93307	-1.17373	-4.4126	-4.40852	-4.1459	-5.36537	-3.91443	-4.22879
29	-1.74306	2.76038	-1.80768	-1.79934	-0.542507	-2.73835	-1.92866	-2.02955	2.85006	2.65777	3.61125	0.767008	4.98847	2.22581	-3.44333	-1.4962	-4.75608	-2.57753	-3.30111	-5.08573	-1.78397	-1.70669	-2.54414	-1.49859	-1.955	-1.21546	-4.5304	-4.6438	-4.27657	-5.55327	-3.86811	-4.31027
30	-1.82943	2.78782	-1.97273	-1.97606	-0.662003	-2.9737	-2.13524	-2.11665	2.83489	2.67514	3.38118	0.901566	4.96441	2.25216	-3.58258	-1.82631	-4.94989	-2.57096	-3.38906	-5.17669	-1.79961	-1.74052	-2.49818	-1.53683	-1.96956	-1.25298	-4.62713	-4.87632	-4.36196	-5.69318	-3.81206	-4.39214
31	-1.90437	2.81481	-2.10822	-2.10985	-0.761997	-3.18723	-2.30745	-2.17456	2.82357	2.70806	3.1899	1.03624	4.9215	2.26218	-3.7109	-2.13857	-5.13008	-2.56016	-3.46212	-5.26355	-1.81873	-1.7832	-2.45795	-1.57531	-1.98254	-1.29468	-4.70757	-5.10213	-4.4095	-5.79767	-3.74909	-4.47947
32	-1.96898	2.84134	-2.21206	-2.20413	-0.846752	-3.36666	-2.4388	-2.20395	2.81738	2.75894	3.03825	1.17207	4.86093	2.25669	-3.83167	-2.43701	-5.28498	-2.55639	-3.52774	-5.35222	-1.84384	-1.8326	-2.42881	-1.61452	-1.99805	-1.34523	-4.77469	-5.31835	-4.42599	-5.87746	-3.67871	-4.57295
33	-2.02325	2.86688	-2.28355	-2.26198	-0.919201	-3.50117	-2.52918	-2.20621	2.81689	2.82805	2.92382	1.30749	4.78727	2.23781	-3.94464	-2.72074	-5.40645	-2.56366	-3.58816	-5.44418	-1.87547	-1.88675	-2.41264	-1.65389	-2.01867	-1.40542	-4.82948	-5.52203	-4.41618	-5.94094	-3.59905	-4.66916
34	-2.06676	2.89048	-2.32432	-2.28662	-0.981094	-3.58526	-2.58414	-2.18449	2.82145	2.91155	2.84337	1.43812	4.70575	2.20843	-4.04712	-2.98545	-5.49162	-2.57989	-3.64171	-5.5369	-1.91257	-1.94299	-2.40849	-1.69251	-2.04538	-1.47348	-4.87126	-5.70938	-4.38214	-5.99402	-3.50857	-4.7622
35	-2.09892	2.91084	-2.33597	-2.28181	-1.03307	-3.61703	-2.60381	-2.14415	2.82903	3.00116	2.79397	1.55789	4.62063	2.17151	-4.1362	-3.2273	-5.54279	-2.59888	-3.68562	-5.62639	-1.95265	-1.99687	-2.41323	-1.72905	-2.07732	-1.54676	-4.89881	-5.87563	-4.32521	-6.04054	-3.40666	-4.84599
36	-2.11918	2.9268	-2.31831	-2.25162	-1.07472	-3.59574	-2.57735	-2.09215	2.83693	3.08685	2.77246	1.66114	4.53455	2.12965	-4.2106	-3.44528	-5.56598	-2.61329	-3.71935	-5.70911	-1.99228	-2.04279	-2.42205	-1.76192	-2.11205	-1.6226	-4.91161	-6.01631	-4.24854	-6.0831	-3.29352	-4.91658
37	-2.12758	2.93799	-2.27091	-2.19996	-1.1048	-3.52381	-2.49052	-2.03545	2.84282	3.1607	2.77453	1.74495	4.44869	2.08523	-4.27136	-3.64058	-5.57045	-2.61765	-3.74538	-5.78273	-2.02795	-2.07579	-2.42998	-1.78967	-2.14662	-1.6977	-4.9105	-6.12876	-4.15679	-6.12363	-3.17005	-4.97328
38	-2.12486	2.94521	-2.195	-2.13042	-1.122	-3.40636	-2.33691	-1.97931	2.84577	3.21891	2.79511	1.81029	4.36365	2.04087	-4.32111	-3.81602	-5.56696	-2.60889	-3.76696	-5.84671	-2.05667	-2.09259	-2.4332	-1.81125	-2.17859	-1.76769	-4.89731	-6.21263	-4.05422	-6.16346	-3.03751	-5.01872
39	-2.11222	2.95023	-2.09377	-2.04598	-1.12609	-3.24736	-2.12276	-1.92663	2.84645	3.26099	2.83027	1.86108	4.28046	1.99945	-4.36318	-3.97619	-5.56477	-2.58454	-3.78752	-5.90285	-2.07622	-2.09144	-2.42944	-1.82623	-2.20605	-1.82792	-4.8744	-6.26986	-3.94378	-6.20291	-2.89742	-5.05805
40	-2.09113	2.95533	-1.97206	-1.94864	-1.11838	-3.05028	-1.86463	-1.87836	2.84659	3.28815	2.87758	1.90235	4.20104	1.96384	-4.40096	-4.12635	-5.56986	-2.54295	-3.81013	-5.95552	-2.08516	-2.07226	-2.41726	-1.83465	-2.22705	-1.87457	-4.84404	-6.30368	-3.82724	-6.24109	-2.75146	-5.09674
41	-2.06318	2.96229	-1.8365	-1.83928	-1.10111	-2.82337	-1.58406	-1.83468	2.84788	3.30226	2.93453	1.93818	4.12751	1.93694	-4.43689	-4.27021	-5.58343	-2.48515	-3.83578	-6.00987	-2.08264	-2.03686	-2.39536	-1.83634	-2.23921	-1.90541	-4.80777	-6.31691	-3.70614	-6.27629	-2.60148	-5.13806
42	-2.02991	2.97174	-1.69511	-1.71812	-1.0764	-2.58212	-1.30338	-1.79552	2.85131	3.30612	2.99776	1.97039	4.06122	1.92105	-4.47127	-4.40858	-5.60234	-2.41363	-3.86277	-6.06902	-2.06834	-1.98859	-2.3628	-1.83088	-2.23986	-1.91956	-4.76616	-6.31117	-3.58152	-6.30643	-2.44908	-5.18259
43	-1.99252	2.9832	-1.55547	-1.58523	-1.04538	-2.34459	-1.04214	-1.76004	2.85719	3.30405	3.06448	1.99857	4.0021	1.91674	-4.50234	-4.53916	-5.6217	-2.32972	-3.88865	-6.13247	-2.04261	-1.93141	-2.3201	-1.81824	-2.22677	-1.91654	-4.71936	-6.28705	-3.45475	-6.32941	-2.29557	-5.23003
44	-1.95171	2.99574	-1.42246	-1.4407	-1.0078	-2.12486	-0.812881	-1.72605	2.86586	3.30193	3.13412	2.02174	3.94863	1.92286	-4.52727	-4.658	-5.63661	-2.23361	-3.91087	-6.19727	-2.00645	-1.86919	-2.26954	-1.79967	-2.19882	-1.89504	-4.66823	-6.24473	-3.32997	-6.34325	-2.14215	-5.28106
45	-1.90764	3.00853	-1.29776	-1.2851	-0.962652	-1.9308	-0.620179	-1.69006	2.87809	3.30612	3.20781	2.03952	3.89849	1.9385	-4.54328	-4.76097	-5.64288	-2.12583	-3.92628	-6.26042	-1.96113	-1.80528	-2.21427	-1.77712	-2.15627	-1.85269	-4.61411	-6.18435	-3.2133	-6.34578	-1.99003	-5.33706
46	-1.86009	3.02082	-1.18145	-1.1202	-0.909277	-1.76577	-0.463975	-1.64804	2.89488	3.32259	3.28607	2.0523	3.84914	1.9643	-4.54817	-4.84438	-5.63731	-2.00812	-3.93133	-6.31973	-1.90777	-1.74218	-2.15687	-1.75206	-2.10054	-1.78721	-4.55795	-6.10619	-3.10957	-6.33456	-1.84083	-5.39858
47	-1.80899	3.03192	-1.07366	-0.94975	-0.848269	-1.63061	-0.342673	-1.597	2.91699	3.35648	3.36725	2.06137	3.79781	2.00203	-4.54131	-4.90678	-5.61766	-1.88402	-3.92334	-6.37472	-1.8471	-1.68121	-2.0981	-1.72444	-2.03335	-1.69838	-4.49987	-6.01031	-3.02106	-6.3072	-1.69702	-5.46374
48	-1.75487	3.04142	-0.975856	-0.779975	-0.781817	-1.52487	-0.255353	-1.53727	2.94479	3.41159	3.44833	2.06904	3.74149	2.05349	-4.52482	-4.95057	-5.58424	-1.7591	-3.90167	-6.4285	-1.77921	-1.62192	-2.0366	-1.69241	-1.9558	-1.58933	-4.43925	-5.89611	-2.94819	-6.26168	-1.56202	-5.52824
49	-1.69914	3.04922	-0.891324	-0.619458	-0.713657	-1.44693	-0.203389	-1.47318	2.97811	3.48959	3.52638	2.07781	3.67732	2.11945	-4.50313	-4.98202	-5.54034	-1.63966	-3.86774	-6.48591	-1.70406	-1.56189	-1.96952	-1.65343	-1.86873	-1.46673	-4.37528	-5.76284	-2.89038	-6.19721	-1.43931	-5.58666
50	-1.6438	3.05523	-0.824446	-0.477978	-0.648728	-1.39405	-0.189687	-1.41179	3.01569	3.58919	3.59889	2.08854	3.6033	2.19855	-4.48049	-5.00975	-5.48961	-1.53013	-3.82327	-6.54967	-1.62193	-1.4975	-1.89327	-1.60568	-1.77331	-1.33987	-4.30783	-5.61151	-2.8468	-6.11542	-1.33133	-5.63406
51	-1.59108	3.05923	-0.779265	-0.364556	-0.592597	-1.36276	-0.215538	-1.36087	3.05482	3.70512	3.66332	2.10013	3.51877	2.28678	-4.4595	-5.04146	-5.43574	-1.43252	-3.76833	-6.61947	-1.53332	-1.425	-1.80483	-1.54827	-1.67064	-1.21788	-4.23812	-5.4468	-2.81657	-6.02102	-1.23964	-5.6666
52	-1.5431	3.06123	-0.758125	-0.28603	-0.550695	-1.3494	-0.277071	-1.32742	3.09202	3.82833	3.71771	2.11137	3.4245	2.3782	-4.44189	-5.08104	-5.38459	-1.34752	-3.70257	-6.69372	-1.43863	-1.34112	-1.70322	-1.48104	-1.56086	-1.10689	-4.16888	-5.27701	-2.79888	-5.92108	-1.16608	-5.68133
53	-1.50145	3.06178	-0.760806	-0.246488	-0.527336	-1.34998	-0.364121	-1.3161	3.12459	3.94774	3.76216	2.12324	3.3229	2.46688	-4.42935	-5.12875	-5.34459	-1.27559	-3.62725	-6.77059	-1.33804	-1.24329	-1.58928	-1.40466	-1.44372	-1.00927	-4.10362	-5.11187	-2.79242	-5.82306	-1.11379	-5.67694
54	-1.46682	3.06201	-0.784606	-0.246867	-0.525255	-1.36	-0.46255	-1.32836	3.15166	4.05335	3.79921	2.1391	3.21836	2.54827	-4.42361	-5.18249	-5.32429	-1.21738	-3.54522	-6.84866	-1.23158	-1.12946	-1.46432	-1.3207	-1.31964	-0.923781	-4.04594	-4.96016	-2.79515	-5.73278	-1.08727	-5.65437
55	-1.43883	3.06349	-0.825262	-0.284819	-0.545642	-1.37489	-0.557947	-1.36302	3.17463	4.13966	3.83328	2.16297	3.1167	2.62053	-4.42551	-5.2386	-5.32812	-1.17238	-3.45945	-6.92898	-1.11906	-0.998433	-1.3297	-1.23135	-1.18951	-0.846293	-3.99897	-4.82783	-2.80586	-5.65299	-1.09217	-5.61601
56	-1.41609	3.06789	-0.878064	-0.354761	-0.588155	-1.39097	-0.638608	-1.41783	3.19689	4.20737	3.87032	2.19774	3.02378	2.68526	-4.434	-5.29179	-5.35475	-1.13638	-3.37268	-7.01441	-1.00034	-0.850407	-1.18746	-1.1381	-1.05416	-0.771599	-3.96493	-4.71683	-2.82581	-5.58313	-1.13511	-5.56379
57	-1.39637	3.07645	-0.93874	-0.448586	-0.650886	-1.40635	-0.697599	-1.49028	3.22274	4.26136	3.91634	2.24426	2.9443	2.74743	-4.44573	-5.33605	-5.39734	-1.10148	-3.28789	-7.1059	-0.875484	-0.687596	-1.04038	-1.04043	-0.914215	-0.694802	-3.94465	-4.62571	-2.85642	-5.52048	-1.2225	-5.49815
58	-1.3773	3.08977	-1.00398	-0.557553	-0.730678	-1.42096	-0.733792	-1.57692	3.2557	4.30757	3.9743	2.30152	2.88177	2.81332	-4.45603	-5.36648	-5.44566	-1.05889	-3.20707	-7.20205	-0.744603	-0.514455	-0.891384	-0.936088	-0.769926	-0.611161	-3.93759	-4.55193	-2.89651	-5.46176	-1.35827	-5.41945
59	-1.35691	3.10751	-1.07171	-0.674554	-0.823747	-1.4359	-0.751913	-1.67241	3.29727	4.35136	4.04249	2.36731	2.83821	2.88699	-4.45953	-5.37958	-5.48825	-1.00143	-3.13006	-7.29835	-0.608163	-0.336708	-0.743363	-0.822797	-0.621494	-0.516453	-3.94243	-4.49271	-2.9434	-5.40401	-1.54205	-5.32996
60	-1.33392	3.12831	-1.14102	-0.795114	-0.926013	-1.45295	-0.761224	-1.7698	3.3467	4.39683	4.11572	2.43866	2.81423	2.96807	-4.45064	-5.37278	-5.51348	-0.925542	-3.05483	-7.38658	-0.467163	-0.159463	-0.59907	-0.699796	-0.469498	-0.407988	-3.95747	-4.44493	-2.99485	-5.34495	-1.76839	-5.23421
61	-1.30759	3.15038	-1.21173	-0.916996	-1.03276	-1.47412	-0.772321	-1.86246	3.40177	4.44642	4.18892	2.51213	2.80937	3.05204	-4.42481	-5.34393	-5.51055	-0.832209	-2.97911	-7.45826	-0.322542	0.01422	-0.460057	-0.567214	-0.314811	-0.284846	-3.98067	-4.4054	-3.04935	-5.28344	-2.02687	-5.13826
62	-1.2773	3.17218	-1.28358	-1.03961	-1.13833	-1.50106	-0.792943	-1.94599	3.4603	4.501	4.25975	2.58485	2.82213	3.13375	-4.37938	-5.29134	-5.47151	-0.726557	-2.90053	-7.50694	-0.174344	0.183626	-0.325227	-0.424793	-0.157886	-0.14744	-4.00948	-4.3712	-3.10583	-5.21869	-2.30342	-5.04827
63	-1.24209	3.19256	-1.35576	-1.16316	-1.23675	-1.53457	-0.825782	-2.01852	3.52086	4.56021	4.32735	2.65578	2.85005	3.21089	-4.31354	-5.21436	-5.39316	-0.616162	-2.81618	-7.52785	-0.0215854	0.350051	-0.190998	-0.271823	0.001549	0.003294	-4.0404	-4.33921	-3.16234	-5.14814	-2.5827	-4.96963
64	-1.20055	3.2107	-1.4267	-1.28723	-1.32294	-1.57434	-0.869216	-2.07976	3.58294	4.6224	4.38998	2.72643	2.89027	3.2856	-4.22797	-5.11358	-5.27677	-0.508457	-2.72313	-7.51793	0.137437	0.516092	-0.052371	-0.107561	0.16444	0.166584	-4.06848	-4.30624	-3.21431	-5.06633	-2.84993	-4.90557
65	-1.15081	3.22605	-1.49445	-1.40986	-1.3935	-1.61938	-0.919661	-2.12986	3.64712	4.68611	4.44538	2.8006	2.93967	3.36383	-4.12423	-4.98933	-5.12772	-0.408474	-2.61948	-7.47616	0.304822	0.685104	0.096334	0.068837	0.332057	0.341777	-4.08732	-4.26976	-3.25373	-4.96624	-3.09175	-4.8551
66	-1.09077	3.23861	-1.55732	-1.52785	-1.44717	-1.66876	-0.973704	-2.1691	3.71514	4.75176	4.49269	2.88349	2.99492	3.45287	-4.00446	-4.84065	-4.95503	-0.317647	-2.50454	-7.40446	0.482606	0.860713	0.260589	0.258346	0.505572	0.52781	-4.08984	-4.22879	-3.26944	-4.84155	-3.29712	-4.8123
67	-1.01874	3.24886	-1.61424	-1.63783	-1.48461	-1.72157	-1.02906	-2.19812	3.78918	4.82201	4.53214	2.98089	3.05347	3.5574	-3.87128	-4.66555	-4.76981	-0.234287	-2.37847	-7.30828	0.672079	1.04637	0.443561	0.461383	0.685922	0.723157	-4.06944	-4.18373	-3.24931	-4.68786	-3.45854	-4.76776
68	-0.93358	3.25734	-1.66448	-1.73645	-1.50772	-1.77601	-1.08429	-2.21794	3.871	4.90093	4.56401	3.09824	3.11475	3.67707	-3.72692	-4.46218	-4.58151	-0.15499	-2.24108	-7.19484	0.873544	1.24543	0.644916	0.67786	0.873285	0.926228	-4.02104	-4.13595	-3.18369	-4.50265	-3.57247	-4.71045
69	-0.834441	3.26416	-1.70707	-1.81975	-1.51904	-1.82876	-1.13803	-2.22976	3.9615	4.99317	4.5882	3.23925	3.17972	3.80716	-3.5716	-4.2287	-4.39265	-0.075884	-2.09127	-7.06947	1.08657	1.46047	0.862411	0.907676	1.06608	1.13621	-3.94161	-4.08727	-3.06835	-4.28532	-3.63819	-4.62892
70	-0.72053	3.26854	-1.74062	-1.88275	-1.52136	-1.87565	-1.18859	-2.23476	4.06047	5.10216	4.60484	3.4044	3.24887	3.94208	-3.40272	-3.96251	-4.19634	0.006695	-1.92877	-6.93267	1.31006	1.69182	1.09394	1.15055	1.26059	1.35338	-3.82984	-4.03891	-2.9041	-4.03772	-3.65636	-4.51208
71	-0.591221	3.26886	-1.7638	-1.92065	-1.51755	-1.91308	-1.23388	-2.23383	4.16656	5.22759	4.61498	3.59036	3.32101	4.07885	-3.21568	-3.66093	-3.97873	0.096819	-1.75646	-6.77909	1.54224	1.93737	1.33809	1.40544	1.45219	1.57811	-3.68543	-3.99033	-2.6938	-3.76408	-3.62821	-4.35071
72	-0.446101	3.26321	-1.77579	-1.93022	-1.51052	-1.93909	-1.27171	-2.2274	4.27744	5.36453	4.62183	3.79105	3.39278	4.217	-3.00523	-3.32186	-3.72609	0.200524	-1.57944	-6.59929	1.78151	2.19518	1.5937	1.67054	1.63714	1.81099	-3.50843	-3.93871	-2.43941	-3.46896	-3.55521	-4.13986
73	-0.285038	3.25012	-1.77653	-1.91053	-1.50318	-1.9536	-1.30012	-2.21521	4.38998	5.50573	4.63124	3.99853	3.45966	4.35474	-2.76726	-2.94525	-3.43092	0.325149	-1.40221	-6.38309	2.02716	2.46603	1.85896	1.94412	1.81345	2.05325	-3.29854	-3.87866	-2.13961	-3.1545	-3.4389	-3.88103
74	-0.108264	3.22892	-1.76663	-1.86309	-1.49827	-1.95805	-1.31775	-2.19597	4.50054	5.64466	4.65058	4.20375	3.51692	4.48677	-2.50025	-2.53586	-3.09249	0.476711	-1.22569	-6.1239	2.27957	2.75348	2.1316	2.22535	1.98039	2.30703	-3.05455	-3.80291	-1.78926	-2.81853	-3.28098	-3.58109
75	0.0835356	3.19998	-1.7473	-1.79122	-1.49808	-1.95507	-1.3239	-2.16824	4.60578	5.7761	4.68654	4.3979	3.56094	4.60739	-2.206	-2.1056	-2.71462	0.657975	-1.04659	-5.82119	2.53958	3.06151	2.40927	2.51465	2.13773	2.57475	-2.77437	-3.70322	-1.38267	-2.45447	-3.08344	-3.24808
76	0.289008	3.16463	-1.72045	-1.69953	-1.50351	-1.94804	-1.3188	-2.13235	4.70346	5.89517	4.74281	4.57455	3.59004	4.71471	-1.89006	-1.67079	-2.30566	0.866769	-0.860453	-5.48014	2.80755	3.39119	2.68939	2.81322	2.28522	2.85873	-2.45547	-3.56956	-0.918696	-2.0537	-2.84801	-2.88736
77	0.505863	3.12467	-1.68856	-1.59386	-1.51292	-1.94051	-1.30415	-2.09135	4.79212	5.99684	4.81862	4.73068	3.60479	4.80969	-1.56147	-1.24546	-1.88124	1.09531	-0.665705	-5.11027	3.08247	3.7385	2.96901	3.12188	2.4223	3.16068	-2.09525	-3.38919	-0.402013	-1.60915	-2.57564	-2.50027
78	0.730907	3.08177	-1.6544	-1.48141	-1.52139	-1.93549	-1.28342	-2.05028	4.87012	6.07698	4.90963	4.86518	3.6077	4.89109	-1.2315	-0.837514	-1.46309	1.33238	-0.46573	-4.72356	3.36151	4.09384	3.24516	3.43932	2.54833	3.48088	-1.69118	-3.1484	0.160043	-1.11671	-2.26606	-2.08478
79	0.960633	3.03724	-1.62057	-1.36998	-1.52176	-1.93552	-1.26147	-2.01411	4.93589	6.13376	5.0103	4.97774	3.60373	4.95391	-0.910399	-0.448115	-1.07132	1.56694	-0.268124	-4.33138	3.63968	4.44279	3.51536	3.76125	2.66213	3.81687	-1.24144	-2.83657	0.759691	-0.575744	-1.91743	-1.63713
80	1.19191	2.99217	-1.58946	-1.26696	-1.50785	-1.94289	-1.24387	-1.98575	4.98895	6.16812	5.11501	5.06938	3.59916	4.99307	-0.603555	-0.071463	-0.71425	1.79021	-0.081672	-3.94061	3.90988	4.76794	3.77736	4.08067	2.76066	4.16276	-0.746246	-2.45011	1.38936	0.010328	-1.52616	-1.15465
81	1.42208	2.94786	-1.56347	-1.17847	-1.47756	-1.95951	-1.23609	-1.96573	5.03012	6.18316	5.21792	5.14297	3.59978	5.00679	-0.310628	0.302281	-0.388736	1.9967	0.087622	-3.55101	4.16307	5.05085	4.0279	4.38839	2.83825	4.50995	-0.208698	-1.99436	2.04291	0.633405	-1.08789	-0.637553
82	1.64852	2.90614	-1.54472	-1.10892	-1.4334	-1.98626	-1.24175	-1.95328	5.06164	6.18363	5.31424	5.20232	3.61099	4.997	-0.027949	0.681259	-0.089142	2.18463	0.238909	-3.1554	4.38888	5.27389	4.2618	4.67394	2.88698	4.84779	0.364744	-1.48271	2.71577	1.28043	-0.599674	-0.090092
83	1.86873	2.86965	-1.53419	-1.06046	-1.38043	-2.02226	-1.26041	-1.94737	5.08762	6.17539	5.40201	5.2521	3.63937	4.96922	0.249137	1.06942	0.187544	2.35684	0.376888	-2.745	4.5771	5.42306	4.47169	4.92787	2.89894	5.16395	0.963952	-0.933817	3.40343	1.93407	-0.062819	0.478892
84	2.08108	2.84156	-1.53075	-1.03265	-1.32365	-2.0646	-1.286	-1.94687	5.1145	6.16435	5.48296	5.29889	3.69392	4.93236	0.525419	1.46712	0.442756	2.52111	0.51061	-2.3145	4.72012	5.49308	4.6485	5.14419	2.8699	5.44493	1.57612	-0.367921	4.10196	2.57406	0.515637	1.05687
85	2.28589	2.8246	-1.53064	-1.02224	-1.2662	-2.10843	-1.30658	-1.94974	5.15075	6.15669	5.56293	5.35111	3.78538	4.89765	0.806589	1.87235	0.682348	2.68851	0.649734	-1.86	4.81509	5.49241	4.78287	5.32136	2.80169	5.6771	2.18768	0.197519	4.80947	3.17829	1.12326	1.62983
86	2.48579	2.81973	-1.52732	-1.02366	-1.20863	-2.14715	-1.30574	-1.95141	5.20647	6.1608	5.65172	5.41765	3.92464	4.87753	1.1005	2.28181	0.919923	2.87149	0.802431	-1.37317	4.86393	5.44249	4.86616	5.46113	2.70194	5.84791	2.78536	0.748865	5.52507	3.72552	1.74331	2.18401
87	2.68521	2.82561	-1.51207	-1.02984	-1.14917	-2.17269	-1.26522	-1.94341	5.29277	6.18898	5.76193	5.50671	4.12178	4.88444	1.41721	2.69287	1.17159	3.08485	0.976163	-0.83941	4.87185	5.37113	4.89192	5.56577	2.58185	5.9486	3.35629	1.27564	6.24257	4.1997	2.35662	2.7069
88	2.88955	2.83896	-1.4749	-1.03262	-1.08446	-2.17559	-1.16838	-1.91342	5.42149	6.25763	5.9076	5.62556	4.38639	4.93025	1.76717	3.10459	1.44986	3.34624	1.17835	-0.243175	4.84612	5.30501	4.85833	5.63599	2.45419	5.97708	3.88785	1.77157	6.94277	4.59432	2.94346	3.18712
89	3.10432	2.85568	-1.40566	-1.02278	-1.01023	-2.14527	-1.00306	-1.84695	5.60498	6.38554	6.10286	5.78067	4.72919	5.02662	2.15839	3.51448	1.76286	3.6731	1.41477	0.426741	4.79537	5.26539	4.769	5.67128	2.33256	5.93862	4.3685	2.23634	7.59303	4.91341	3.48502	3.61472
90	3.33456	2.87205	-1.29504	-0.990396	-0.921476	-2.07093	-0.763163	-1.72923	5.85509	6.59148	6.35933	5.97734	5.16289	5.18439	2.59433	3.91718	2.11398	4.07796	1.68826	1.17428	4.72957	5.26816	4.63171	5.67232	2.23216	5.84352	4.78885	2.67561	8.15374	5.16704	3.96553	3.98231
91	3.58459	2.88609	-1.13527	-0.925716	-0.811536	-1.94268	-0.449596	-1.54683	6.18222	6.89197	6.68508	6.21879	5.70149	5.41374	3.07354	4.30822	2.50143	4.56259	1.9997	1.99575	4.6608	5.32601	4.45986	5.64419	2.16882	5.70511	5.14166	3.09725	8.58568	5.36483	4.37477	4.2858
92	3.85836	2.89902	-0.920687	-0.820183	-0.670849	-1.75235	-0.070571	-1.28948	6.59508	7.29967	7.08787	6.50598	6.35848	5.7234	3.5902	4.68595	2.92311	5.1143	2.34679	2.88086	4.605	5.44914	4.27625	5.59927	2.15771	5.54263	5.42223	3.50667	8.85841	5.51428	4.70842	4.52336
93	4.16021	2.91621	-0.648342	-0.667295	-0.486751	-1.49371	0.358577	-0.95253	7.10051	7.82238	7.57784	6.839	7.14463	6.11871	4.13526	5.04953	3.3786	5.70906	2.72292	3.81617	4.58419	5.64578	4.11384	5.559	2.21407	5.38824	5.62944	3.90338	8.96099	5.62365	4.96596	4.69324
94	4.49505	2.94624	-0.318309	-0.462879	-0.2442	-1.16258	0.816589	-0.538476	7.70277	8.46223	8.16553	7.21856	8.06639	6.60115	4.69686	5.39527	3.86019	6.31798	3.12242	4.78843	4.62725	5.92568	4.01153	5.55334	2.35568	5.29001	5.76666	4.2809	8.90523	5.70437	5.15026	4.79256
95	4.86789	2.99813	0.0664638	-0.203711	0.07236	-0.7574	1.27814	-0.057073	8.40266	9.2137	8.85625	7.64767	9.12409	7.17157	5.26006	5.71628	4.34572	6.91071	3.54615	5.78146	4.76834	6.30119	4.00908	5.6198	2.60534	5.30631	5.84193	4.6297	8.71901	5.77218	5.26982	4.81893
96	5.28303	3.07865	0.500626	0.114137	0.475961	-0.280168	1.71754	0.475666	9.19609	10.0615	9.64649	8.13165	10.3076	7.83314	5.80623	6.00476	4.80182	7.45704	3.9959	6.77164	5.04264	6.78203	4.14382	5.80119	2.99047	5.49569	5.86955	4.94208	8.44096	5.84967	5.34011	4.77491
97	5.74311	3.19111	0.977142	0.49485	0.974095	0.262803	2.11471	1.03926	10.0728	10.9812	10.5225	8.6758	11.5925	8.5918	6.31538	6.25602	5.19255	7.93194	4.46504	7.73135	5.47851	7.36758	4.44534	6.13733	3.53563	5.9067	5.87174	5.218	8.11959	5.96668	5.38242	4.67202
98	6.24832	3.33559	1.48753	0.94055	1.56683	0.859612	2.46047	1.61018	11.0143	11.9389	11.4601	9.28017	12.9399	9.45246	6.77395	6.47658	5.49255	8.32358	4.94059	8.63644	6.08821	8.04575	4.92531	6.65203	4.25075	6.56719	5.8776	5.47024	7.80994	6.15283	5.42322	4.53179
99	6.79522	3.50781	2.02189	1.44791	2.24533	1.49385	2.75704	2.16532	11.9918	12.8911	12.4228	9.93539	14.2967	10.4131	7.18237	6.69126	5.70176	8.6378	5.4124	9.46865	6.86168	8.79699	5.5722	7.3431	5.1236	7.47251	5.91836	5.72464	7.56785	6.42525	5.49221	4.38183
100	7.37488	3.69766	2.5678	2.00711	2.99245	2.14218	3.01632	2.68095	12.967	13.7867	13.3659	10.6202	15.6019	11.4601	7.55578	6.93741	5.85214	8.89401	5.87829	10.2171	7.76381	9.593	6.35228	8.17836	6.11817	8.57724	6.02	6.0095	7.43615	6.77747	5.62244	4.25445
101	7.96998	3.88763	3.11288	2.59954	3.78189	2.78284	3.258	3.14215	13.895	14.5765	14.2371	11.304	16.7913	12.5658	7.91572	7.25622	6.0027	9.11387	6.33911	10.8667	8.734	10.3924	7.20973	9.09714	7.17253	9.79816	6.19231	6.33758	7.43538	7.17465	5.83653	4.17743

## Sheet: PAAX
Prosthetic side			TF1	C:\Users\xb00012\Documents\Data\27_15_150415 SP\27_15_150415_0003.c3d	C:\Users\xb00012\Documents\Data\27_15_150415 SP\27_15_150415_0006.c3d	C:\Users\xb00012\Documents\Data\27_15_150415 SP\27_15_150415_0007.c3d	C:\Users\xb00012\Documents\Data\27_15_150415 SP\27_15_150415_0009.c3d	C:\Users\xb00012\Documents\Data\27_15_150415 SP\27_15_150415_0010.c3d	TF2	C:\Users\xb00012\Documents\Data\37_26_130515 SP\37_26_130515_0005.c3d	C:\Users\xb00012\Documents\Data\37_26_130515 SP\37_26_130515_0006.c3d	C:\Users\xb00012\Documents\Data\37_26_130515 SP\37_26_130515_0010.c3d	C:\Users\xb00012\Documents\Data\37_26_130515 SP\37_26_130515_0011.c3d	C:\Users\xb00012\Documents\Data\37_26_130515 SP\37_26_130515_0012.c3d	TF3	C:\Users\xb00012\Documents\Data\39_28_200515 SP\39_28_200515_0005.c3d	C:\Users\xb00012\Documents\Data\39_28_200515 SP\39_28_200515_0006.c3d	C:\Users\xb00012\Documents\Data\39_28_200515 SP\39_28_200515_0007.c3d	C:\Users\xb00012\Documents\Data\39_28_200515 SP\39_28_200515_0008.c3d	C:\Users\xb00012\Documents\Data\39_28_200515 SP\39_28_200515_0009.c3d	TF4	C:\Users\xb00012\Documents\Data\44_33_190615 SP\44_33_190615_0008.c3d	C:\Users\xb00012\Documents\Data\44_33_190615 SP\44_33_190615_0012.c3d	C:\Users\xb00012\Documents\Data\44_33_190615 SP\44_33_190615_0013.c3d	C:\Users\xb00012\Documents\Data\44_33_190615 SP\44_33_190615_0015.c3d	C:\Users\xb00012\Documents\Data\44_33_190615 SP\44_33_190615_0016.c3d	TF5	C:\Users\xb00012\Documents\Data\45_34_230615 SP\45_34_230615_0003.c3d	C:\Users\xb00012\Documents\Data\45_34_230615 SP\45_34_230615_0004.c3d	C:\Users\xb00012\Documents\Data\45_34_230615 SP\45_34_230615_0006.c3d	C:\Users\xb00012\Documents\Data\45_34_230615 SP\45_34_230615_0008.c3d	C:\Users\xb00012\Documents\Data\45_34_230615 SP\45_34_230615_0009.c3d
Frontal plane			Esprit	RANKLE_ANGLES_N	RANKLE_ANGLES_N	RANKLE_ANGLES_N	RANKLE_ANGLES_N	RANKLE_ANGLES_N	Esprit	LANKLE_ANGLES_N	LANKLE_ANGLES_N	LANKLE_ANGLES_N	LANKLE_ANGLES_N	LANKLE_ANGLES_N	Esprit	RANKLE_ANGLES_N	RANKLE_ANGLES_N	RANKLE_ANGLES_N	RANKLE_ANGLES_N	RANKLE_ANGLES_N	Esprit	RANKLE_ANGLES_N	RANKLE_ANGLES_N	RANKLE_ANGLES_N	RANKLE_ANGLES_N	RANKLE_ANGLES_N	Esprit	LANKLE_ANGLES_N	LANKLE_ANGLES_N	LANKLE_ANGLES_N	LANKLE_ANGLES_N	LANKLE_ANGLES_N
Ankle Angle				LINK_MODEL_BASED	LINK_MODEL_BASED	LINK_MODEL_BASED	LINK_MODEL_BASED	LINK_MODEL_BASED		LINK_MODEL_BASED	LINK_MODEL_BASED	LINK_MODEL_BASED	LINK_MODEL_BASED	LINK_MODEL_BASED		LINK_MODEL_BASED	LINK_MODEL_BASED	LINK_MODEL_BASED	LINK_MODEL_BASED	LINK_MODEL_BASED		LINK_MODEL_BASED	LINK_MODEL_BASED	LINK_MODEL_BASED	LINK_MODEL_BASED	LINK_MODEL_BASED		LINK_MODEL_BASED	LINK_MODEL_BASED	LINK_MODEL_BASED	LINK_MODEL_BASED	LINK_MODEL_BASED
101 points over stance phase				Original	Original	Original	Original	Original		Original	Original	Original	Original	Original		Original	Original	Original	Original	Original		Original	Original	Original	Original	Original		Original	Original	Original	Original	Original
ITEM	Mean	SD	A1_R	0	0	0	0	0	A1_L	0	0	0	0	0	A1_R	0	0	0	0	0	A1_R	0	0	0	0	0	A1_L	0	0	0	0	0
1	0.622154	1.70571	-0.837409	-0.65055	-0.853452	-1.04849	-0.90706	-0.727491	-1.85	-2.3377	-1.76478	-1.81386	-1.64339	-1.69025	2.30765	2.54858	1.93793	2.53755	2.18464	2.32954	1.5179	1.30479	1.27822	1.79498	1.71807	1.49345	1.97263	2.21313	2.00696	2.33037	1.65399	1.65868
2	0.710553	1.7428	-0.722854	-0.494832	-0.833134	-0.944901	-0.758061	-0.583342	-1.85444	-2.32906	-1.78003	-1.84595	-1.60577	-1.71142	2.43053	2.67816	2.02478	2.63159	2.34201	2.4761	1.64793	1.44886	1.33071	1.98232	1.80281	1.67495	2.05161	2.27902	2.11139	2.50832	1.61316	1.74614
3	0.81823	1.78818	-0.601934	-0.328802	-0.801197	-0.838955	-0.601135	-0.439582	-1.84555	-2.30682	-1.79357	-1.86354	-1.54777	-1.71604	2.57395	2.81601	2.14607	2.75642	2.51866	2.63258	1.80193	1.62559	1.41933	2.18332	1.90309	1.8783	2.16276	2.36226	2.24332	2.71934	1.59472	1.89416
4	0.941832	1.83732	-0.479004	-0.157348	-0.755898	-0.732793	-0.44517	-0.303813	-1.81911	-2.26835	-1.80369	-1.86157	-1.46703	-1.69491	2.72151	2.95032	2.28849	2.89349	2.69831	2.77693	1.97421	1.82988	1.54862	2.38958	2.02064	2.08234	2.31155	2.46493	2.40344	2.96358	1.61459	2.11123
5	1.07361	1.8864	-0.36023	0.009029	-0.699559	-0.629562	-0.298596	-0.18246	-1.77723	-2.2179	-1.81068	-1.8422	-1.36953	-1.64585	2.85732	3.07083	2.42949	3.02329	2.86465	2.89833	2.15097	2.04402	1.70838	2.58517	2.15544	2.26184	2.49721	2.58835	2.58849	3.235	1.68288	2.39132
6	1.20599	1.93375	-0.248925	0.164434	-0.634593	-0.531087	-0.164537	-0.078843	-1.72581	-2.16194	-1.81608	-1.81327	-1.26346	-1.57431	2.97323	3.17482	2.5532	3.13394	3.00564	2.99857	2.31721	2.2484	1.87694	2.7565	2.30557	2.39864	2.71425	2.73291	2.79136	3.52702	1.80194	2.71803
7	1.33186	1.97963	-0.147507	0.304615	-0.563984	-0.43902	-0.044248	0.005101	-1.67314	-2.10853	-1.82056	-1.78558	-1.15899	-1.49204	3.0705	3.26736	2.66033	3.22338	3.11719	3.08427	2.45795	2.4245	2.02752	2.89216	2.46584	2.47972	2.95148	2.89285	3.0013	3.83044	1.96502	3.06781
8	1.44502	2.02419	-0.0573226	0.427661	-0.490918	-0.354584	0.062101	0.069127	-1.62646	-2.06417	-1.82306	-1.7683	-1.06417	-1.41262	3.15331	3.35435	2.75808	3.2933	3.2008	3.16002	2.56174	2.56018	2.13842	2.98536	2.62577	2.49899	3.19382	3.05513	3.20821	4.13346	2.15799	3.41432
9	1.5403	2.06663	0.0209154	0.533516	-0.419145	-0.278683	0.153949	0.11494	-1.59076	-2.0327	-1.82112	-1.76714	-0.984898	-1.34796	3.22489	3.43722	2.84969	3.34586	3.26174	3.22991	2.62126	2.64921	2.19672	3.03314	2.77004	2.4572	3.42518	3.20274	3.40536	4.42269	2.36294	3.73217
10	1.61437	2.10582	0.0870096	0.623419	-0.352293	-0.211877	0.229824	0.145975	-1.56879	-2.01519	-1.81262	-1.78473	-0.925715	-1.30572	3.28749	3.51359	2.93453	3.38376	3.30735	3.2982	2.63373	2.69	2.19763	3.03623	2.8837	2.36107	3.6324	3.32163	3.58833	4.68593	2.56396	4.00214
11	1.66597	2.14096	0.141258	0.699508	-0.293131	-0.154248	0.287759	0.166403	-1.56178	-2.01071	-1.79818	-1.82212	-0.889432	-1.28844	3.34239	3.5804	3.01216	3.40919	3.34428	3.3659	2.60071	2.68433	2.143	2.99853	2.95624	2.22145	3.80727	3.4053	3.75216	4.91371	2.75118	4.21399
12	1.69541	2.17167	0.184519	0.764196	-0.24314	-0.105263	0.326629	0.180174	-1.57008	-2.01783	-1.78159	-1.87933	-0.876495	-1.29515	3.3893	3.63463	3.08186	3.4228	3.37653	3.4307	2.52717	2.63624	2.04078	2.92612	2.98109	2.05164	3.94615	3.45429	3.88992	5.09978	2.92078	4.36596
13	1.70421	2.19797	0.218241	0.819533	-0.202326	-0.063754	0.347197	0.190556	-1.59332	-2.03587	-1.76756	-1.95479	-0.884974	-1.32343	3.42704	3.67287	3.14077	3.42572	3.40542	3.49043	2.42006	2.55122	1.90351	2.82613	2.95391	1.86553	4.04904	3.47212	3.99486	5.24281	3.07199	4.46343
14	1.69494	2.22038	0.244145	0.866656	-0.16922	-0.028426	0.351753	0.199961	-1.63028	-2.06511	-1.7602	-2.0449	-0.911433	-1.36973	3.45487	3.69271	3.18423	3.42158	3.43143	3.54441	2.28707	2.43709	1.74447	2.70579	2.87337	1.67464	4.1189	3.46238	4.06441	5.34679	3.20471	4.51623
15	1.67079	2.23982	0.263605	0.905373	-0.141439	0.001258	0.342777	0.210055	-1.67891	-2.10615	-1.76309	-2.14467	-0.951779	-1.42889	3.47304	3.69467	3.20727	3.41542	3.45649	3.59138	2.1356	2.30362	1.57348	2.57179	2.74256	1.48652	4.16063	3.42918	4.10205	5.41833	3.31861	4.53497
16	1.63492	2.2574	0.276983	0.934045	-0.117101	0.024523	0.32183	0.221616	-1.73677	-2.15938	-1.77933	-2.24872	-1.00152	-1.49491	3.48265	3.68138	3.20861	3.41125	3.4839	3.62813	1.97189	2.15998	1.39608	2.42937	2.56834	1.3057	4.17984	3.37846	4.1151	5.46337	3.41307	4.5292
17	1.59003	2.27411	0.283284	0.950122	-0.096466	0.039582	0.289385	0.233799	-1.80119	-2.22467	-1.81059	-2.35182	-1.05628	-1.56257	3.48539	3.65622	3.19388	3.41082	3.51478	3.65123	1.80098	2.01217	1.21573	2.28186	2.36077	1.13437	4.1817	3.31664	4.11098	5.48529	3.48761	4.50799
18	1.53811	2.29041	0.280619	0.950674	-0.082387	0.044995	0.245586	0.244225	-1.86941	-2.30117	-1.85631	-2.44923	-1.11263	-1.6277	3.48278	3.62306	3.17231	3.41389	3.54551	3.65915	1.62674	1.86303	1.03641	2.13066	2.13236	0.971243	4.1698	3.24822	4.0948	5.48462	3.54307	4.47827
19	1.48037	2.30602	0.267318	0.933116	-0.07929	0.041075	0.191619	0.250071	-1.93889	-2.38749	-1.9139	-2.53747	-1.16892	-1.68668	3.47589	3.58594	3.15074	3.41983	3.57132	3.65161	1.4518	1.71397	0.86308	1.97559	1.89557	0.810786	4.14573	3.17543	4.06874	5.46033	3.58256	4.44158
20	1.4174	2.32046	0.242735	0.896292	-0.091484	0.030074	0.130592	0.248201	-2.00812	-2.48282	-1.98075	-2.61517	-1.22524	-1.73661	3.46551	3.54942	3.13135	3.42878	3.59034	3.62764	1.27717	1.56536	0.699543	1.81577	1.65991	0.645259	4.10972	3.09948	4.03295	5.4114	3.61	4.39477
21	1.34924	2.33354	0.207186	0.84135	-0.121727	0.015311	0.066727	0.234268	-2.07702	-2.58819	-2.05614	-2.68316	-1.28174	-1.77586	3.45175	3.51824	3.11304	3.4405	3.60192	3.58504	1.10241	1.41639	0.545626	1.65032	1.43081	0.468919	4.06185	3.02178	3.98724	5.3369	3.62804	4.33528
22	1.27544	2.34539	0.161585	0.771458	-0.170338	-0.00024	0.003774	0.203273	-2.14677	-2.70673	-2.14145	-2.74417	-1.33688	-1.80463	3.43331	3.49495	3.09294	3.45205	3.60444	3.52217	0.926379	1.2649	0.39726	1.47891	1.20955	0.281271	4.00271	2.94402	3.93169	5.23512	3.63786	4.26485
23	1.1954	2.35621	0.107477	0.691031	-0.234708	-0.014945	-0.056138	0.152147	-2.21913	-2.8419	-2.2389	-2.80228	-1.38745	-1.82513	3.40773	3.47843	3.0663	3.45715	3.59655	3.44021	0.7479	1.10663	0.249653	1.30211	0.993829	0.087272	3.93304	2.86768	3.86568	5.10475	3.63937	4.18772
24	1.10849	2.3663	0.047171	0.604739	-0.309625	-0.028473	-0.112672	0.081886	-2.29613	-2.99554	-2.35094	-2.86199	-1.43019	-1.84201	3.37231	3.46422	3.0263	3.44854	3.57811	3.34437	0.56548	0.934158	0.099988	1.12112	0.77924	-0.107109	3.85364	2.79328	3.78799	4.94909	3.63075	4.10709
25	1.01405	2.3765	-0.016732	0.516599	-0.388889	-0.041429	-0.166361	-0.00358	-2.3804	-3.16713	-2.48082	-2.92788	-1.46357	-1.8626	3.32448	3.4458	2.96601	3.42065	3.54868	3.24126	0.376738	0.737988	-0.051755	0.936767	0.561073	-0.300384	3.76617	2.7199	3.69867	4.77905	3.60857	4.02469
26	0.911386	2.38835	-0.082381	0.429096	-0.468153	-0.054926	-0.216957	-0.100965	-2.47504	-3.35377	-2.63183	-3.00484	-1.48846	-1.89629	3.26255	3.41723	2.88333	3.37052	3.5074	3.13426	0.178455	0.510352	-0.203826	0.748236	0.335258	-0.497746	3.67335	2.64563	3.59981	4.61028	3.56916	3.94186
27	0.799846	2.40354	-0.14947	0.342497	-0.547225	-0.070226	-0.263173	-0.209224	-2.58249	-3.55051	-2.80398	-3.09769	-1.50754	-1.95273	3.18627	3.37545	2.78237	3.29694	3.45376	3.02284	-0.0328164	0.248473	-0.355603	0.552698	0.098718	-0.708368	3.57774	2.5696	3.49343	4.457	3.50991	3.85873
28	0.678657	2.42287	-0.219354	0.25463	-0.629505	-0.088598	-0.304242	-0.329056	-2.70337	-3.75045	-2.99178	-3.21038	-1.52449	-2.03972	3.09606	3.31965	2.66825	3.19984	3.38597	2.90658	-0.260075	-0.044887	-0.510622	0.346496	-0.150841	-0.940521	3.48002	2.49334	3.37767	4.32676	3.42909	3.77324
29	0.546891	2.44582	-0.294589	0.161533	-0.719998	-0.111502	-0.340851	-0.462126	-2.8364	-3.94541	-3.18597	-3.34537	-1.54346	-2.16177	2.99218	3.24898	2.54367	3.0803	3.30091	2.78707	-0.505041	-0.362468	-0.676596	0.127003	-0.415381	-1.19776	3.3783	2.41923	3.24478	4.21939	3.32574	3.68236
30	0.403707	2.47098	-0.378491	0.058555	-0.824178	-0.141181	-0.374753	-0.6109	-2.97942	-4.12717	-3.37781	-3.50325	-1.56903	-2.31986	2.87489	3.16149	2.40993	2.94104	3.19755	2.66445	-0.767249	-0.69409	-0.862424	-0.105886	-0.696362	-1.47748	3.26881	2.34705	3.08318	4.13009	3.19963	3.58409
31	0.248595	2.49673	-0.475112	-0.058932	-0.948422	-0.181327	-0.408429	-0.778449	-3.13051	-4.28868	-3.56218	-3.68283	-1.60657	-2.51232	2.74457	3.05641	2.2659	2.78654	3.07908	2.5349	-1.0432	-1.02796	-1.07462	-0.349168	-0.992457	-1.7718	3.14724	2.27143	2.88339	4.05302	3.05007	3.47826
32	0.081419	2.52141	-0.589272	-0.194891	-1.10052	-0.237457	-0.446024	-0.967467	-3.28844	-4.42505	-3.73733	-3.88163	-1.66258	-2.73557	2.60158	2.93636	2.10558	2.62204	2.95112	2.3928	-1.32622	-1.3518	-1.31515	-0.59702	-1.2975	-2.06965	3.00945	2.18138	2.64234	3.98207	2.87449	3.36695
33	-0.0977566	2.54288	-0.72591	-0.351745	-1.28772	-0.316474	-0.494712	-1.1789	-3.45241	-4.53383	-3.90235	-4.09708	-1.74462	-2.98418	2.44599	2.80464	1.92058	2.45178	2.81847	2.23447	-1.60746	-1.65409	-1.58093	-0.842101	-1.60145	-2.35874	2.85101	2.06264	2.36167	3.90926	2.66836	3.25312
34	-0.288731	2.55804	-0.88856	-0.529172	-1.51313	-0.425102	-0.564562	-1.41083	-3.62143	-4.61437	-4.0548	-4.32716	-1.86032	-3.2505	2.27703	2.65954	1.70626	2.27701	2.68289	2.05944	-1.87745	-1.92537	-1.86439	-1.07724	-1.89331	-2.62696	2.66676	1.90203	2.04423	3.82375	2.42638	3.13741
35	-0.49109	2.56294	-1.07807	-0.723899	-1.7734	-0.568089	-0.666636	-1.65834	-3.7936	-4.66735	-4.19021	-4.56993	-2.01556	-3.52496	2.09261	2.49394	1.46301	2.0956	2.54215	1.86835	-2.12773	-2.15929	-2.15465	-1.29659	-2.16365	-2.86447	2.45135	1.69144	1.69395	3.71224	2.14413	3.01498
36	-0.703869	2.55346	-1.29215	-0.930422	-2.0588	-0.747092	-0.81014	-1.91427	-3.9658	-4.69437	-4.30299	-4.82193	-2.21269	-3.79701	1.88996	2.30187	1.19207	1.90375	2.39099	1.6611	-2.352	-2.35331	-2.43947	-1.49619	-2.40555	-3.06549	2.20065	1.42986	1.31763	3.56123	1.82004	2.87446
37	-0.925019	2.52655	-1.52579	-1.14243	-2.35609	-0.960574	-0.99967	-2.1702	-4.13369	-4.69773	-4.38775	-5.07681	-2.44957	-4.05658	1.66794	2.08404	0.894791	1.69851	2.2227	1.43965	-2.54675	-2.5091	-2.70771	-1.6738	-2.61471	-3.22846	1.9132	1.12281	0.925391	3.3606	1.4568	2.70041
38	-1.15109	2.48118	-1.77252	-1.3544	-2.65249	-1.20453	-1.23375	-2.41743	-4.29236	-4.68053	-4.44055	-5.32552	-2.71955	-4.29565	1.42924	1.8476	0.57801	1.47925	2.03072	1.21063	-2.71122	-2.63189	-2.95132	-1.82831	-2.78968	-3.35489	1.59139	0.78021	0.529858	3.10575	1.06177	2.47936
39	-1.37732	2.41873	-2.0254	-1.5625	-2.93815	-1.4731	-1.505	-2.64825	-4.4371	-4.64658	-4.4598	-5.5578	-3.01241	-4.50892	1.18063	1.60304	0.257331	1.2482	1.81159	0.983	-2.84654	-2.72838	-3.16555	-1.95886	-2.93162	-3.44831	1.24184	0.414385	0.14465	2.7983	0.64664	2.20521
40	-1.5981	2.34263	-2.27786	-1.76461	-3.20635	-1.75894	-1.80152	-2.85788	-4.56386	-4.59999	-4.44652	-5.76396	-3.31543	-4.69341	0.931533	1.36119	-0.047132	1.01054	1.56879	0.764279	-2.95472	-2.80459	-3.34817	-2.06431	-3.04353	-3.51301	0.874411	0.037811	-0.217942	2.44578	0.225867	1.88054
41	-1.80787	2.2576	-2.52426	-1.95982	-3.45278	-2.05381	-2.10869	-3.04622	-4.66948	-4.54472	-4.40364	-5.93665	-3.61485	-4.84756	0.691871	1.13108	-0.318786	0.773757	1.31387	0.559431	-3.03789	-2.86485	-3.49884	-2.14324	-3.12923	-3.55329	0.500396	-0.338609	-0.548889	2.06043	-0.185724	1.51477
42	-2.00185	2.16882	-2.7602	-2.14746	-3.6748	-2.34957	-2.41144	-3.21773	-4.75187	-4.48413	-4.33485	-6.07214	-3.89764	-4.97057	0.469902	0.918982	-0.549891	0.545706	1.0631	0.371614	-3.09806	-2.91207	-3.61851	-2.19448	-3.19242	-3.57283	0.130994	-0.706105	-0.842632	1.65716	-0.575068	1.12162
43	-2.17648	2.0812	-2.98268	-2.32655	-3.87164	-2.63952	-2.69669	-3.37901	-4.81018	-4.42086	-4.24404	-6.17074	-4.15309	-5.06216	0.270704	0.728389	-0.741777	0.332196	0.832868	0.201843	-3.13722	-2.94874	-3.7088	-2.21776	-3.2362	-3.57461	-0.223043	-1.05688	-1.09592	1.25185	-0.932001	0.717735
44	-2.32951	1.99921	-3.19033	-2.49581	-4.04481	-2.91925	-2.95524	-3.53654	-4.8449	-4.35667	-4.13538	-6.23602	-4.37382	-5.1226	0.0963308	0.560845	-0.901114	0.13666	0.635744	0.049519	-3.15747	-2.97745	-3.77138	-2.2141	-3.263	-3.56142	-0.551171	-1.38266	-1.3059	0.860618	-1.24942	0.321501
45	-2.45969	1.9265	-3.38311	-2.65384	-4.19774	-3.18619	-3.18256	-3.69522	-4.85766	-4.2925	-4.01349	-6.27324	-4.55597	-5.15311	-0.0531408	0.416596	-1.03585	-0.038527	0.478036	-0.085961	-3.16108	-3.00093	-3.80788	-2.18577	-3.27453	-3.53631	-0.84345	-1.6746	-1.46889	0.498822	-1.52297	-0.049608
46	-2.56675	1.86562	-3.56169	-2.79925	-4.33463	-3.43861	-3.37842	-3.85751	-4.8509	-4.22854	-3.88321	-6.28789	-4.69885	-5.15602	-0.178558	0.29514	-1.15267	-0.191664	0.360251	-0.203851	-3.15042	-3.0216	-3.81996	-2.13607	-3.27196	-3.50249	-1.09221	-1.9253	-1.58161	0.178867	-1.75114	-0.38186
47	-2.65146	1.81767	-3.72669	-2.93074	-4.45905	-3.67485	-3.54586	-4.02296	-4.82743	-4.16434	-3.74888	-6.28482	-4.80451	-5.13462	-0.281405	0.19532	-1.25555	-0.322423	0.278578	-0.302947	-3.12798	-3.04123	-3.80959	-2.06918	-3.2567	-3.4632	-1.29378	-2.13116	-1.644	-0.091881	-1.93511	-0.666763
48	-2.71555	1.78232	-3.8783	-3.04732	-4.57261	-3.89347	-3.68994	-4.18818	-4.79006	-4.09906	-3.6136	-6.2675	-4.87732	-5.09283	-0.363745	0.115685	-1.34581	-0.43148	0.226186	-0.383309	-3.09665	-3.06084	-3.77995	-1.98991	-3.23099	-3.42154	-1.44898	-2.29306	-1.66095	-0.3112	-2.07836	-0.90134
49	-2.76149	1.75806	-4.01602	-3.14856	-4.6743	-4.09368	-3.81653	-4.34702	-4.74139	-4.03174	-3.47928	-6.23784	-4.92298	-5.0351	-0.427962	0.054785	-1.42314	-0.519332	0.194755	-0.446882	-3.05969	-3.08058	-3.73583	-1.90343	-3.19852	-3.38007	-1.56241	-2.41485	-1.64258	-0.481042	-2.18593	-1.08766
50	-2.79206	1.74268	-4.13887	-3.23487	-4.76095	-4.27548	-3.93125	-4.49177	-4.68375	-3.96167	-3.34681	-6.19665	-4.94715	-4.96648	-0.476035	0.011411	-1.48673	-0.58591	0.176615	-0.495558	-3.02037	-3.09961	-3.68269	-1.81449	-3.16485	-3.3402	-1.64129	-2.50121	-1.60335	-0.606962	-2.26341	-1.23151
51	-2.81002	1.73378	-4.24604	-3.30729	-4.82941	-4.43952	-4.03859	-4.6154	-4.61931	-3.88856	-3.21624	-6.1445	-4.95465	-4.89261	-0.509139	-0.015012	-1.53569	-0.631614	0.165897	-0.52927	-2.98145	-3.11617	-3.62512	-1.72709	-3.13713	-3.30176	-1.69416	-2.55659	-1.55984	-0.697954	-2.31599	-1.34042
52	-2.81787	1.72915	-4.33734	-3.36702	-4.87834	-4.58667	-4.14139	-4.71327	-4.55005	-3.81248	-3.08741	-6.082	-4.94924	-4.81911	-0.52788	-0.024062	-1.56871	-0.658623	0.159196	-0.547202	-2.94467	-3.12782	-3.56598	-1.64449	-3.1223	-3.26275	-1.72942	-2.58497	-1.52664	-0.765286	-2.3486	-1.42161
53	-2.81751	1.72713	-4.41312	-3.41517	-4.90878	-4.71719	-4.24086	-4.78362	-4.47776	-3.73371	-2.96071	-6.0098	-4.93403	-4.75056	-0.532628	-0.014711	-1.58406	-0.670578	0.155875	-0.549667	-2.91005	-3.13175	-3.5063	-1.56885	-3.12385	-3.21952	-1.75397	-2.59053	-1.51254	-0.820034	-2.36608	-1.48066
54	-2.80998	1.72691	-4.47426	-3.4528	-4.92374	-4.83028	-4.33727	-4.8272	-4.40409	-3.65245	-2.83746	-5.9291	-4.91183	-4.68964	-0.523542	0.01365	-1.5809	-0.669644	0.156927	-0.537737	-2.87569	-3.12514	-3.44536	-1.50082	-3.13964	-3.1675	-1.77233	-2.57816	-1.5191	-0.87025	-2.37282	-1.52134
55	-2.79565	1.72844	-4.52209	-3.48143	-4.92736	-4.92448	-4.43028	-4.8469	-4.33057	-3.56925	-2.71952	-5.84198	-4.88507	-4.63704	-0.500773	0.060347	-1.56016	-0.655083	0.163469	-0.512439	-2.83843	-3.10603	-3.38132	-1.43952	-3.16265	-3.10264	-1.78639	-2.55243	-1.54225	-0.919578	-2.37189	-1.54581
56	-2.77454	1.73222	-4.55838	-3.50292	-4.92429	-4.99855	-4.51871	-4.84741	-4.25841	-3.4852	-2.60842	-5.75104	-4.85565	-4.59175	-0.464643	0.123733	-1.5242	-0.624288	0.176875	-0.475332	-2.79531	-3.07434	-3.31233	-1.38272	-3.18408	-3.02308	-1.79597	-2.51625	-1.57566	-0.968444	-2.36469	-1.55481
57	-2.74683	1.73875	-4.58507	-3.519	-4.91881	-5.05201	-4.60075	-4.83479	-4.18837	-3.4019	-2.50498	-5.65879	-4.82454	-4.55165	-0.416146	0.20183	-1.47714	-0.575167	0.199188	-0.429441	-2.74462	-3.03194	-3.23743	-1.32772	-3.19674	-2.92928	-1.79995	-2.471	-1.61371	-1.01615	-2.35078	-1.5481
58	-2.71312	1.74817	-4.60413	-3.5308	-4.91366	-5.08534	-4.67535	-4.8155	-4.12074	-3.32102	-2.40955	-5.56745	-4.79146	-4.51424	-0.357445	0.291935	-1.42411	-0.508115	0.231593	-0.378532	-2.68614	-2.98157	-3.15697	-1.27224	-3.19677	-2.82316	-1.79712	-2.41771	-1.65225	-1.06178	-2.32826	-1.52559
59	-2.67421	1.76024	-4.61727	-3.53879	-4.90938	-5.09993	-4.74331	-4.79497	-4.05563	-3.24377	-2.32262	-5.47941	-4.75492	-4.47744	-0.291215	0.39017	-1.36793	-0.426469	0.273008	-0.324854	-2.62057	-2.92532	-3.07245	-1.21463	-3.1832	-2.70724	-1.78638	-2.35769	-1.68792	-1.10347	-2.29463	-1.48816
60	-2.63083	1.77468	-4.62583	-3.54323	-4.90468	-5.09795	-4.8069	-4.77638	-3.99316	-3.1707	-2.24466	-5.3975	-4.71284	-4.44009	-0.219533	0.492564	-1.30712	-0.335174	0.320931	-0.268867	-2.5488	-2.86386	-2.98563	-1.15346	-3.15681	-2.58423	-1.76682	-2.29243	-1.71857	-1.13828	-2.24724	-1.43756
61	-2.58333	1.79144	-4.63073	-3.54499	-4.89794	-5.08202	-4.86847	-4.76023	-3.93338	-3.10134	-2.17553	-5.32447	-4.66353	-4.40203	-0.143284	0.596858	-1.23801	-0.239717	0.373853	-0.209407	-2.47135	-2.79633	-2.89768	-1.08702	-3.119	-2.4567	-1.7379	-2.22336	-1.74382	-1.16276	-2.18336	-1.37619
62	-2.53168	1.81061	-4.63252	-3.54566	-4.88816	-5.05464	-4.92896	-4.74521	-3.87614	-3.03398	-2.11407	-5.26252	-4.60642	-4.36372	-0.0624078	0.702613	-1.15799	-0.145394	0.432195	-0.143466	-2.38773	-2.72005	-2.8086	-1.01338	-3.07052	-2.3261	-1.69958	-2.15182	-1.76471	-1.17412	-2.10025	-1.30702
63	-2.47538	1.83245	-4.6314	-3.54722	-4.87489	-5.01764	-4.98736	-4.72989	-3.82094	-2.96595	-2.05817	-5.21288	-4.54209	-4.32564	0.0237428	0.810479	-1.06645	-0.055758	0.498	-0.067552	-2.29606	-2.63017	-2.71682	-0.930681	-3.01063	-2.19199	-1.65223	-2.07867	-1.78303	-1.17065	-1.99575	-1.23306
64	-2.4135	1.85733	-4.62743	-3.55132	-4.85784	-4.97213	-5.04183	-4.71402	-3.76709	-2.89416	-2.00547	-5.17567	-4.4722	-4.28793	0.11621	0.921403	-0.964091	0.02884	0.573889	0.021008	-2.19314	-2.52043	-2.61925	-0.83713	-2.9371	-2.05179	-1.59605	-2.00357	-1.80039	-1.15149	-1.86875	-1.15608
65	-2.34494	1.88584	-4.6209	-3.55906	-4.83678	-4.91903	-5.091	-4.69863	-3.7137	-2.81571	-1.9535	-5.14977	-4.39911	-4.25039	0.216002	1.03569	-0.852265	0.11074	0.661524	0.124326	-2.07533	-2.38489	-2.51249	-0.731103	-2.84654	-1.90163	-1.53077	-1.92499	-1.81722	-1.11614	-1.71939	-1.07608
66	-2.26886	1.91852	-4.61242	-3.57119	-4.81174	-4.85956	-5.13418	-4.68541	-3.65979	-2.72822	-1.89989	-5.13289	-4.32544	-4.21249	0.323479	1.15232	-0.732781	0.193757	0.76103	0.243067	-1.9397	-2.21977	-2.39421	-0.611278	-2.73604	-1.73721	-1.45586	-1.8414	-1.83198	-1.06454	-1.54907	-0.99232
67	-2.18488	1.95557	-4.60257	-3.58824	-4.78283	-4.79546	-5.17054	-4.67576	-3.60414	-2.62981	-1.84212	-5.12193	-4.25328	-4.17354	0.437859	1.26975	-0.607958	0.281299	0.871696	0.374502	-1.78465	-2.02433	-2.26357	-0.476753	-2.60387	-1.55472	-1.37092	-1.75179	-1.84089	-0.997554	-1.3603	-0.904053
68	-2.09292	1.99684	-4.59156	-3.61056	-4.74977	-4.7288	-5.19851	-4.67016	-3.54523	-2.51917	-1.77725	-5.11354	-4.18358	-4.13262	0.557775	1.38735	-0.48008	0.374784	0.993068	0.513752	-1.61001	-1.80107	-2.12047	-0.326726	-2.45014	-1.35167	-1.27556	-1.65541	-1.83788	-0.916936	-1.15751	-0.810067
69	-1.99288	2.04195	-4.5789	-3.63797	-4.71142	-4.6613	-5.21594	-4.66785	-3.4813	-2.39549	-1.70222	-5.10451	-4.11566	-4.08864	0.68223	1.50683	-0.350781	0.473394	1.12535	0.656348	-1.41688	-1.55537	-1.96468	-0.160387	-2.27651	-1.12746	-1.16957	-1.55119	-1.81568	-0.824553	-0.947876	-0.708561
70	-1.8846	2.09025	-4.56329	-3.66952	-4.66578	-4.59386	-5.22059	-4.66669	-3.41048	-2.25835	-1.61426	-5.09204	-4.04718	-4.04058	0.811049	1.63193	-0.220463	0.575123	1.26874	0.799915	-1.20716	-1.29409	-1.79556	0.022885	-2.08484	-0.884181	-1.0531	-1.43769	-1.76849	-0.721666	-0.73996	-0.597691
71	-1.76775	2.14082	-4.54282	-3.7032	-4.61039	-4.52648	-5.21068	-4.66335	-3.33098	-2.10767	-1.51118	-5.07359	-3.97489	-3.98758	0.944517	1.76648	-0.088815	0.678482	1.42286	0.943587	-0.98312	-1.02386	-1.61217	0.223287	-1.87572	-0.627147	-0.926367	-1.31353	-1.69335	-0.608341	-0.540634	-0.475989
72	-1.64196	2.19257	-4.51523	-3.73605	-4.54284	-4.45834	-5.18486	-4.65407	-3.24126	-1.9436	-1.39136	-5.04678	-3.89574	-3.92882	1.08278	1.91248	0.043543	0.784138	1.58692	1.08683	-0.74683	-0.749582	-1.4135	0.440537	-1.64781	-0.36379	-0.789245	-1.17785	-1.58994	-0.483383	-0.35275	-0.342303
73	-1.50663	2.24452	-4.47818	-3.76435	-4.46121	-4.38836	-5.14183	-4.63514	-3.1402	-1.76639	-1.25407	-5.00934	-3.80781	-3.86338	1.22602	2.06973	0.175147	0.895123	1.76008	1.23002	-0.499563	-0.47421	-1.19873	0.673988	-1.39849	-0.100381	-0.641238	-1.03089	-1.46077	-0.34462	-0.174356	-0.195558
74	-1.36106	2.2961	-4.4295	-3.78395	-4.36454	-4.31537	-5.08024	-4.60339	-3.02725	-1.57654	-1.09965	-4.95917	-3.71063	-3.79024	1.37503	2.23621	0.305623	1.01531	1.94139	1.37662	-0.241747	-0.199133	-0.967554	0.922764	-1.12541	0.160601	-0.481843	-0.874292	-1.3113	-0.189489	0.000526	-0.034656
75	-1.20453	2.34713	-4.36739	-3.79057	-4.25293	-4.23791	-4.9989	-4.55663	-2.90239	-1.37515	-0.929325	-4.89431	-3.60486	-3.70832	1.53116	2.40866	0.436934	1.14802	2.12992	1.53227	0.0266414	0.075301	-0.720777	1.18586	-0.82788	0.4207	-0.310653	-0.710732	-1.14832	-0.015625	0.180034	0.141376
76	-1.03655	2.39744	-4.29051	-3.78015	-4.12723	-4.15393	-4.89715	-4.49407	-2.76608	-1.16425	-0.745135	-4.81299	-3.4917	-3.6163	1.69539	2.58321	0.572524	1.29545	2.32513	1.70062	0.305626	0.349618	-0.460232	1.46197	-0.5068	0.683577	-0.127195	-0.543642	-0.976638	0.178561	0.37246	0.333286
77	-0.85706	2.44664	-4.19783	-3.74894	-3.98846	-4.06079	-4.77504	-4.41593	-2.61917	-0.946935	-0.54998	-4.7138	-3.37225	-3.51287	1.86753	2.75661	0.716029	1.4581	2.52626	1.88068	0.594825	0.624929	-0.18839	1.74908	-0.163998	0.952505	0.0693398	-0.376508	-0.796972	0.39352	0.584941	0.541718
78	-0.666565	2.49387	-4.08849	-3.69365	-3.83718	-3.95566	-4.63336	-4.32261	-2.46306	-0.727325	-0.348025	-4.59583	-3.24709	-3.39705	2.04597	2.92726	0.87032	1.63334	2.73162	2.06731	0.892892	0.901082	0.092349	2.04421	0.197885	1.22893	0.279874	-0.212118	-0.606159	0.628465	0.822161	0.76702
79	-0.466272	2.53783	-3.96166	-3.61167	-3.67341	-3.83607	-4.47342	-4.21374	-2.29972	-0.510207	-0.144793	-4.45871	-3.11648	-3.26844	2.22789	3.09479	1.03659	1.81529	2.93827	2.25453	1.19746	1.17598	0.380601	2.34311	0.575041	1.51256	0.504672	-0.051566	-0.399183	0.880713	1.08491	1.00849
80	-0.25799	2.57693	-3.81667	-3.50139	-3.49713	-3.70019	-4.29641	-4.08824	-2.1314	-0.300797	0.053734	-4.30246	-2.98042	-3.12708	2.41	3.25931	1.21341	1.99734	3.14132	2.43862	1.50552	1.44606	0.676337	2.64014	0.962799	1.80225	0.742612	0.106248	-0.171437	1.14529	1.36922	1.26374
81	-0.0440373	2.60948	-3.65331	-3.36267	-3.30846	-3.54712	-4.10308	-3.94521	-1.96034	-0.104427	0.242867	-4.12764	-2.839	-2.97352	2.58878	3.42004	1.39671	2.17496	3.33375	2.61845	1.81344	1.70719	0.979875	2.92818	1.35522	2.09674	0.991241	0.264595	0.079365	1.41528	1.66762	1.52934
82	0.173012	2.63387	-3.47191	-3.19684	-3.10773	-3.37692	-3.8939	-3.78416	-1.78845	0.073854	0.420154	-3.93543	-2.69234	-2.80849	2.76091	3.57412	1.58175	2.34616	3.50864	2.7939	2.11673	1.95517	1.29022	3.19929	1.74413	2.39482	1.24778	0.428844	0.353277	1.68342	1.97147	1.80189
83	0.39058	2.64871	-3.27326	-3.00618	-2.8954	-3.19046	-3.6695	-3.60478	-1.6172	0.229691	0.584941	-3.72735	-2.54066	-2.63261	2.92389	3.71657	1.7648	2.51051	3.66275	2.96484	2.40973	2.18658	1.60421	3.44567	2.11771	2.69446	1.50974	0.605281	0.648932	1.94334	2.27273	2.07843
84	0.606162	2.65292	-3.05831	-2.79335	-2.67206	-2.98866	-3.43095	-3.40653	-1.44787	0.359383	0.737195	-3.50518	-2.38443	-2.44632	3.07613	3.84261	1.94156	2.6675	3.79827	3.13074	2.68623	2.39955	1.91622	3.66068	2.46259	2.99209	1.77463	0.799131	0.963139	2.19041	2.5645	2.35597
85	0.817212	2.64567	-2.82792	-2.56097	-2.43821	-2.77208	-3.17962	-3.18872	-1.28195	0.46001	0.876412	-3.27115	-2.22496	-2.25004	3.21638	3.95008	2.10558	2.8158	3.92066	3.28977	2.93991	2.59302	2.21827	3.83934	2.76751	3.28141	2.03964	1.01308	1.28984	2.42288	2.84113	2.63126
86	1.02107	2.6264	-2.58298	-2.31209	-2.19425	-2.54096	-2.91658	-2.95099	-1.12127	0.530149	1.00092	-3.02826	-2.06438	-2.04475	3.3433	4.0396	2.24979	2.95376	4.03459	3.43874	3.16458	2.76568	2.50081	3.97854	3.02518	3.5527	2.30173	1.24672	1.62056	2.64224	3.09824	2.90091
87	1.2148	2.5947	-2.32468	-2.05053	-1.94054	-2.29565	-2.64229	-2.69441	-0.968114	0.57092	1.10734	-2.78045	-1.90548	-1.8329	3.45484	4.11287	2.36895	3.07821	4.14023	3.57396	3.35437	2.91499	2.75456	4.07632	3.23165	3.79434	2.55758	1.49643	1.94579	2.85199	3.33222	3.16148
88	1.395	2.55058	-2.0551	-1.78083	-1.67804	-2.03697	-2.35747	-2.4222	-0.825532	0.586366	1.18995	-2.53293	-1.75138	-1.61967	3.54802	4.17173	2.46002	3.18368	4.2327	3.69198	3.50449	3.0378	2.97187	4.13198	3.38446	3.99633	2.80311	1.75514	2.25628	3.05493	3.53992	3.40928
89	1.55784	2.49494	-1.77759	-1.50785	-1.409	-1.76668	-2.0649	-2.13949	-0.697889	0.58218	1.2405	-2.29287	-1.60589	-1.41337	3.61956	4.21797	2.52153	3.26387	4.30494	3.78948	3.61168	3.13121	3.14627	4.14683	3.48125	4.15285	3.03343	2.01324	2.54435	3.2513	3.71845	3.63981
90	1.69942	2.4299	-1.49692	-1.23619	-1.13745	-1.48812	-1.77067	-1.85218	-0.591013	0.563399	1.24958	-2.06956	-1.47407	-1.22441	3.6675	4.25241	2.55531	3.3149	4.35135	3.86355	3.67439	3.19298	3.27161	4.12432	3.52072	4.26232	3.24317	2.26083	2.80468	3.43853	3.86431	3.84749
91	1.81628	2.35873	-1.21913	-0.970109	-0.86896	-1.20689	-1.48372	-1.56599	-0.51147	0.532075	1.20917	-1.87335	-1.36216	-1.06308	3.69257	4.27424	2.56824	3.33679	4.36873	3.91486	3.69304	3.22146	3.34294	4.06857	3.506	4.32623	3.42641	2.48854	3.03418	3.61101	3.97245	4.02588
92	1.90521	2.28505	-0.951077	-0.713758	-0.609815	-0.931115	-1.21379	-1.2869	-0.465438	0.485832	1.11391	-1.71334	-1.27628	-0.93731	3.69678	4.28061	2.56882	3.33171	4.3556	3.94713	3.66964	3.2156	3.35815	3.98212	3.4453	4.34703	3.57613	2.68762	3.23006	3.75984	4.03566	4.16746
93	1.96266	2.21165	-0.699975	-0.471486	-0.366168	-0.670876	-0.969118	-1.02223	-0.45777	0.418287	0.959994	-1.5952	-1.22067	-0.851252	3.68062	4.26668	2.56185	3.30138	4.31174	3.96145	3.60718	3.17552	3.31872	3.86699	3.34829	4.32636	3.68325	2.8492	3.3867	3.87356	4.04446	4.26234
94	1.98487	2.14004	-0.472995	-0.248237	-0.144093	-0.436508	-0.755409	-0.78073	-0.491428	0.321278	0.743954	-1.52028	-1.19728	-0.804816	3.64266	4.2273	2.54871	3.24635	4.23864	3.9523	3.51024	3.10366	3.2301	3.7271	3.22405	4.26629	3.73589	2.9624	3.49413	3.93842	3.98768	4.29681
95	1.96861	2.07074	-0.27689	-0.049584	0.04977	-0.236915	-0.576305	-0.571416	-0.567458	0.186476	0.464097	-1.48653	-1.20682	-0.794508	3.58163	4.15951	2.53018	3.16833	4.13959	3.91053	3.38651	3.00579	3.1016	3.57006	3.08315	4.17192	3.71926	3.01263	3.53853	3.93816	3.85281	4.25419
96	1.91185	2.00404	-0.117635	0.118722	0.207984	-0.078428	-0.434344	-0.402107	-0.685374	0.006212	0.123168	-1.49055	-1.25008	-0.81562	3.49813	4.06402	2.50631	3.07359	4.01748	3.82926	3.24723	2.89125	2.94595	3.40688	2.94016	4.0519	3.61691	2.98241	3.50302	3.85499	3.62664	4.11751
97	1.81401	1.94064	3.26e-05	0.251257	0.323454	0.035501	-0.331492	-0.278557	-0.843337	-0.225861	-0.270499	-1.52836	-1.32747	-0.864492	3.39476	3.94435	2.47623	2.97269	3.87349	3.70704	3.10591	2.77175	2.7786	3.25023	2.81207	3.91691	3.4127	2.85488	3.36846	3.67172	3.29694	3.87149
98	1.67634	1.88292	0.0733838	0.343923	0.391228	0.104135	-0.268773	-0.203594	-1.03754	-0.513105	-0.701787	-1.59539	-1.43824	-0.939178	3.27598	3.80476	2.43998	2.87594	3.70967	3.54955	2.97659	2.66014	2.61712	3.11314	2.71407	3.77846	3.0933	2.61736	3.11537	3.37304	2.85603	3.5047
99	1.50313	1.83669	0.103742	0.396314	0.411451	0.130581	-0.244354	-0.175284	-1.26158	-0.853191	-1.15162	-1.68612	-1.57913	-1.03784	3.14918	3.65012	2.40077	2.79057	3.5338	3.37064	2.8705	2.567	2.47795	3.00508	2.65527	3.64718	2.65383	2.26588	2.7316	2.95079	2.30604	3.01483
100	1.30223	1.81262	0.0947982	0.407487	0.387858	0.119137	-0.253117	-0.187374	-1.50608	-1.23728	-1.59188	-1.79514	-1.74617	-1.15995	3.02391	3.48767	2.36256	2.72205	3.35903	3.18823	2.79686	2.50142	2.37678	2.93509	2.63707	3.53395	2.10165	1.80498	2.21857	2.40787	1.66283	2.414
101	1.08637	1.82291	0.0581324	0.387455	0.333091	0.081253	-0.284273	-0.226864	-1.75959	-1.64798	-2.00069	-1.91597	-1.93158	-1.30174	2.91186	3.32899	2.32851	2.67691	3.20209	3.02278	2.75617	2.46442	2.31944	2.90036	2.65251	3.4441	1.46528	1.25701	1.60101	1.77183	0.961114	1.73546

## Sheet: SAAY
Sound side			TF1	C:\Users\xb00012\Documents\Data\27_15_150415 SP\27_15_150415_0003.c3d	C:\Users\xb00012\Documents\Data\27_15_150415 SP\27_15_150415_0006.c3d	C:\Users\xb00012\Documents\Data\27_15_150415 SP\27_15_150415_0007.c3d	C:\Users\xb00012\Documents\Data\27_15_150415 SP\27_15_150415_0009.c3d	C:\Users\xb00012\Documents\Data\27_15_150415 SP\27_15_150415_0010.c3d	TF2	C:\Users\xb00012\Documents\Data\37_26_130515 SP\37_26_130515_0005.c3d	C:\Users\xb00012\Documents\Data\37_26_130515 SP\37_26_130515_0006.c3d	C:\Users\xb00012\Documents\Data\37_26_130515 SP\37_26_130515_0010.c3d	C:\Users\xb00012\Documents\Data\37_26_130515 SP\37_26_130515_0011.c3d	C:\Users\xb00012\Documents\Data\37_26_130515 SP\37_26_130515_0012.c3d	TF3	C:\Users\xb00012\Documents\Data\39_28_200515 SP\39_28_200515_0005.c3d	C:\Users\xb00012\Documents\Data\39_28_200515 SP\39_28_200515_0006.c3d	C:\Users\xb00012\Documents\Data\39_28_200515 SP\39_28_200515_0007.c3d	C:\Users\xb00012\Documents\Data\39_28_200515 SP\39_28_200515_0008.c3d	C:\Users\xb00012\Documents\Data\39_28_200515 SP\39_28_200515_0009.c3d	TF4	C:\Users\xb00012\Documents\Data\44_33_190615 SP\44_33_190615_0008.c3d	C:\Users\xb00012\Documents\Data\44_33_190615 SP\44_33_190615_0012.c3d	C:\Users\xb00012\Documents\Data\44_33_190615 SP\44_33_190615_0013.c3d	C:\Users\xb00012\Documents\Data\44_33_190615 SP\44_33_190615_0015.c3d	C:\Users\xb00012\Documents\Data\44_33_190615 SP\44_33_190615_0016.c3d	TF5	C:\Users\xb00012\Documents\Data\45_34_230615 SP\45_34_230615_0003.c3d	C:\Users\xb00012\Documents\Data\45_34_230615 SP\45_34_230615_0004.c3d	C:\Users\xb00012\Documents\Data\45_34_230615 SP\45_34_230615_0006.c3d	C:\Users\xb00012\Documents\Data\45_34_230615 SP\45_34_230615_0008.c3d	C:\Users\xb00012\Documents\Data\45_34_230615 SP\45_34_230615_0009.c3d
Sagittal plane			Esprit	LANKLE_ANGLES_N	LANKLE_ANGLES_N	LANKLE_ANGLES_N	LANKLE_ANGLES_N	LANKLE_ANGLES_N	Esprit	RANKLE_ANGLES_N	RANKLE_ANGLES_N	RANKLE_ANGLES_N	RANKLE_ANGLES_N	RANKLE_ANGLES_N	Esprit	LANKLE_ANGLES_N	LANKLE_ANGLES_N	LANKLE_ANGLES_N	LANKLE_ANGLES_N	LANKLE_ANGLES_N	Esprit	LANKLE_ANGLES_N	LANKLE_ANGLES_N	LANKLE_ANGLES_N	LANKLE_ANGLES_N	LANKLE_ANGLES_N	Esprit	RANKLE_ANGLES_N	RANKLE_ANGLES_N	RANKLE_ANGLES_N	RANKLE_ANGLES_N	RANKLE_ANGLES_N
Ankle Angle				LINK_MODEL_BASED	LINK_MODEL_BASED	LINK_MODEL_BASED	LINK_MODEL_BASED	LINK_MODEL_BASED		LINK_MODEL_BASED	LINK_MODEL_BASED	LINK_MODEL_BASED	LINK_MODEL_BASED	LINK_MODEL_BASED		LINK_MODEL_BASED	LINK_MODEL_BASED	LINK_MODEL_BASED	LINK_MODEL_BASED	LINK_MODEL_BASED		LINK_MODEL_BASED	LINK_MODEL_BASED	LINK_MODEL_BASED	LINK_MODEL_BASED	LINK_MODEL_BASED		LINK_MODEL_BASED	LINK_MODEL_BASED	LINK_MODEL_BASED	LINK_MODEL_BASED	LINK_MODEL_BASED
101 points over stance phase				Original	Original	Original	Original	Original		Original	Original	Original	Original	Original		Original	Original	Original	Original	Original		Original	Original	Original	Original	Original		Original	Original	Original	Original	Original
ITEM	Mean	SD	A1_L	1	1	1	1	1	A1_R	1	1	1	1	1	A1_L	1	1	1	1	1	A1_L	1	1	1	1	1	A1_R	1	1	1	1	1
1	4.52279	5.00211	8.83621	11.8286	7.63881	8.84617	9.30223	6.56527	9.87426	9.20614	8.09865	11.2188	11.3337	9.51399	-0.859952	1.41178	-3.62984	-2.00442	-0.674061	0.596781	-1.1285	-0.397233	-1.4082	-1.69967	-0.832927	-1.30447	5.89193	5.81714	4.75206	6.54685	4.21176	8.13183
2	4.03635	4.99146	8.47666	11.5995	7.32533	8.29096	9.17562	5.99184	8.99564	8.5366	7.14739	10.1711	10.3396	8.78359	-1.31768	0.723742	-3.74865	-2.36018	-1.06195	-0.141341	-1.77298	-1.15438	-1.98381	-2.41062	-1.35411	-1.96195	5.80008	5.30556	4.84373	6.57171	4.07866	8.20075
3	3.29858	5.02681	7.93188	11.199	6.83775	7.55855	8.85193	5.21211	7.86245	7.64313	5.96947	8.8293	9.07981	7.79057	-2.10461	-0.293427	-4.17201	-3.05229	-1.73504	-1.27027	-2.64867	-2.12952	-2.7282	-3.41632	-2.12235	-2.84696	5.45186	4.40047	4.71309	6.38813	3.72263	8.03499
4	2.31102	5.0936	7.18715	10.5992	6.1722	6.63936	8.29772	4.22724	6.48748	6.54101	4.61399	7.18694	7.56693	6.52855	-3.16872	-1.56049	-4.88654	-4.048	-2.64058	-2.70799	-3.75122	-3.31548	-3.64194	-4.70273	-3.14341	-3.95253	4.80038	3.04291	4.31776	5.95179	3.108	7.58143
5	1.10292	5.17437	6.26401	9.80825	5.35948	5.56523	7.50866	3.07845	4.90001	5.24967	3.12951	5.27969	5.82356	5.0176	-4.43236	-2.97149	-5.87201	-5.28509	-3.70139	-4.33183	-5.04788	-4.67054	-4.70921	-6.21586	-4.39974	-5.24405	3.83083	1.22144	3.63153	5.25111	2.23187	6.81821
6	-0.268015	5.24837	5.20103	8.84799	4.44138	4.38225	6.5029	1.83061	3.15483	3.79133	1.58387	3.18687	3.89297	3.31912	-5.79753	-4.4248	-7.0698	-6.66305	-4.822	-6.00798	-6.47391	-6.1163	-5.89238	-7.86516	-5.84033	-6.65538	2.5755	-0.991471	2.67359	4.31269	1.12794	5.75476
7	-1.72086	5.30388	4.06514	7.77053	3.48138	3.16545	5.3334	0.574965	1.33325	2.19897	0.064072	1.02601	1.84764	1.52955	-7.17842	-5.86364	-8.38106	-8.07415	-5.92771	-7.64555	-7.9378	-7.55213	-7.13094	-9.52791	-7.38112	-8.09692	1.11351	-3.45118	1.50927	3.20164	-0.127163	4.43501
8	-3.16532	5.33729	2.93611	6.64634	2.54941	1.99887	4.07879	-0.59286	-0.465227	0.529804	-1.33051	-1.07715	-0.207212	-0.241069	-8.50676	-7.25923	-9.68478	-9.42354	-6.9784	-9.18787	-9.33901	-8.88304	-8.35186	-11.0727	-8.916	-9.47147	-0.45171	-5.97286	0.231354	1.99961	-1.43596	2.91931
9	-4.51686	5.34889	1.89173	5.55306	1.70929	0.960003	2.82875	-1.59246	-2.14115	-1.12814	-2.51701	-3.0122	-2.15268	-1.89572	-9.72665	-8.57715	-10.8754	-10.6414	-7.96131	-10.578	-10.589	-10.0388	-9.48451	-12.388	-10.34	-10.6934	-2.01926	-8.37013	-1.07143	0.782104	-2.70697	1.27012
10	-5.70874	5.33792	0.99168	4.55798	1.00559	0.10394	1.66414	-2.37325	-3.61424	-2.66822	-3.46124	-4.6933	-3.88451	-3.36395	-10.7881	-9.76034	-11.8886	-11.678	-8.87268	-11.7412	-11.6249	-10.9766	-10.4727	-13.4034	-11.5695	-11.7025	-3.50804	-10.481	-2.33483	-0.39552	-3.87509	-0.453751
11	-6.69679	5.30045	0.269631	3.70523	0.458846	-0.542989	0.64322	-2.91615	-4.83382	-3.99331	-4.18817	-6.05819	-5.33155	-4.59788	-11.6461	-10.7376	-12.7018	-12.4929	-9.70051	-12.5975	-12.4128	-11.6737	-11.2807	-14.0918	-12.5501	-12.4676	-4.8609	-12.1843	-3.52024	-1.4997	-4.9069	-2.19343
12	-7.45787	5.23146	-0.26532	3.01229	0.06878	-0.979946	-0.201863	-3.22586	-5.77654	-5.04191	-4.75738	-7.06656	-6.4556	-5.56124	-12.2643	-11.4475	-13.3151	-13.0526	-10.415	-13.0914	-12.9422	-12.1217	-11.8934	-14.4601	-13.2545	-12.9813	-6.04103	-13.4112	-4.60396	-2.51241	-5.79291	-3.88467
13	-7.98576	5.12973	-0.621212	2.47511	-0.178302	-1.22249	-0.859823	-3.32056	-6.43745	-5.79665	-5.22176	-7.70149	-7.24211	-6.22526	-12.6231	-11.8616	-13.7275	-13.3371	-10.9742	-13.215	-13.2206	-12.3249	-12.3103	-14.539	-13.6765	-13.2525	-7.02645	-14.1522	-5.56651	-3.42256	-6.53402	-5.4569
14	-8.28816	5.00165	-0.8147	2.07653	-0.301442	-1.29302	-1.33133	-3.22424	-6.82354	-6.27415	-5.60212	-7.97279	-7.69543	-6.57323	-12.7265	-11.9957	-13.9293	-13.3522	-11.3407	-13.0146	-13.2701	-12.3033	-12.5397	-14.3761	-13.8283	-13.3032	-7.80597	-14.451	-6.38898	-4.22051	-7.13058	-6.83878
15	-8.38461	4.86083	-0.864292	1.79487	-0.319022	-1.21359	-1.62092	-2.9628	-6.95267	-6.50747	-5.88998	-7.91795	-7.84049	-6.60745	-12.6044	-11.9017	-13.913	-13.1329	-11.4961	-12.5783	-13.1247	-12.093	-12.5964	-14.0269	-13.7403	-13.167	-8.37698	-14.3863	-7.05435	-4.89723	-7.57869	-7.96832
16	-8.30392	4.72407	-0.786509	1.61105	-0.245757	-1.00254	-1.73264	-2.56265	-6.85508	-6.53362	-6.06625	-7.59805	-7.72316	-6.35432	-12.3067	-11.6502	-13.6908	-12.7344	-11.4474	-12.0107	-12.8269	-11.7412	-12.5021	-13.547	-13.4594	-12.885	-8.74439	-14.0487	-7.55068	-5.44629	-7.8724	-8.80387
17	-8.08079	4.60659	-0.595249	1.51293	-0.092222	-0.674658	-1.67092	-2.05138	-6.57358	-6.38941	-6.11925	-7.08956	-7.40467	-5.86501	-11.8924	-11.3133	-13.3019	-12.2154	-11.2247	-11.4069	-12.4221	-11.2978	-12.2829	-12.9861	-13.0421	-12.5017	-8.92055	-13.5207	-7.87518	-5.86588	-8.00893	-9.33204
18	-7.7518	4.5184	-0.303598	1.49613	0.134071	-0.244111	-1.44505	-1.45903	-6.16032	-6.11139	-6.05332	-6.47415	-6.95352	-5.20924	-11.417	-10.9518	-12.8019	-11.6253	-10.8705	-10.8357	-11.9527	-10.8079	-11.9655	-12.3862	-12.5443	-12.0595	-8.92538	-12.8668	-8.03753	-6.15961	-7.99373	-9.56923
19	-7.35168	4.46294	0.0738006	1.56125	0.426297	0.271917	-1.0726	-0.817864	-5.67057	-5.7359	-5.88789	-5.82799	-6.43799	-4.46307	-10.9227	-10.6058	-12.2443	-11.0008	-10.4258	-10.3366	-11.4532	-10.3049	-11.5742	-11.7808	-12.0124	-11.5936	-8.78583	-12.1353	-8.06065	-6.33603	-7.84169	-9.55543
20	-6.91061	4.43778	0.519234	1.70911	0.77536	0.851475	-0.579912	-0.159863	-5.15531	-5.29857	-5.65093	-5.21204	-5.91889	-3.6961	-10.4351	-10.2934	-11.6667	-10.3672	-9.9249	-9.92318	-10.9481	-9.80836	-11.1308	-11.1946	-11.4777	-11.1288	-8.53385	-11.3672	-7.97698	-6.4076	-7.57455	-9.3429
21	-6.45245	4.43639	1.01196	1.93677	1.16836	1.46895	-0.000269	0.485973	-4.65473	-4.83249	-5.37033	-4.66621	-5.4424	-2.96222	-9.9651	-10.0135	-11.0875	-9.74078	-9.39596	-9.58778	-10.452	-9.32567	-10.6546	-10.644	-10.9565	-10.6793	-8.2024	-10.6016	-7.82014	-6.38898	-7.21669	-8.98465
22	-5.9938	4.44987	1.52957	2.23529	1.58941	2.0977	0.629773	1.09564	-4.19449	-4.36631	-5.06623	-4.20873	-5.03567	-2.2955	-9.51257	-9.75217	-10.5104	-9.1312	-8.86086	-9.30827	-9.9715	-8.85628	-10.1616	-10.1366	-10.453	-10.2499	-7.82003	-9.87243	-7.61562	-6.29419	-6.79198	-8.52593
23	-5.54442	4.46863	2.04989	2.58905	2.02163	2.71279	1.27464	1.65136	-3.78535	-3.92244	-4.74801	-3.83969	-4.70599	-1.7106	-9.07177	-9.48949	-9.93253	-8.545	-8.3346	-9.05723	-9.50774	-8.39663	-9.66435	-9.67274	-9.96569	-9.83927	-7.40715	-9.20236	-7.37596	-6.13397	-6.32244	-8.00101
24	-5.10883	4.4838	2.55295	2.97683	2.44897	3.29331	1.90354	2.1421	-3.42577	-3.51614	-4.41602	-3.54672	-4.44289	-1.20707	-8.63579	-9.20594	-9.35209	-7.9874	-7.8249	-8.80862	-9.05906	-7.94312	-9.17096	-9.24707	-9.49133	-9.44284	-6.97647	-8.5997	-7.10334	-5.91537	-5.82835	-7.43558
25	-4.68845	4.48837	3.02262	3.37479	2.85754	3.82431	2.49325	2.56322	-3.10658	-3.15572	-4.066	-3.31142	-4.22381	-0.775933	-8.19936	-8.88784	-8.77258	-7.46226	-7.33206	-8.54208	-8.62312	-7.49364	-8.68703	-8.85249	-9.02714	-9.0553	-6.53579	-8.0604	-6.79526	-5.64372	-5.32829	-6.8513
26	-4.28381	4.47811	3.4479	3.76013	3.23632	4.29757	3.03005	2.91543	-2.81643	-2.84357	-3.69472	-3.11559	-4.02226	-0.406008	-7.76109	-8.5328	-8.20345	-6.97126	-6.85055	-8.24741	-8.19863	-7.04889	-8.21685	-8.48304	-8.57176	-8.67262	-6.09079	-7.57353	-6.44909	-5.32514	-4.83829	-6.26788
27	-3.89616	4.45203	3.82344	4.11461	3.57775	4.71109	3.50984	3.20392	-2.54638	-2.57788	-3.30442	-2.94581	-3.81573	-0.088083	-7.32457	-8.15177	-7.6552	-6.51535	-6.37401	-7.92652	-7.78676	-6.61332	-7.76486	-8.13561	-8.12715	-8.29288	-5.64654	-7.12658	-6.06591	-4.96764	-4.37045	-5.70213
28	-3.52802	4.41214	4.14905	4.42684	3.87806	5.06748	3.93576	3.43713	-2.29218	-2.35473	-2.90352	-2.79523	-3.59095	0.183536	-6.89751	-7.76537	-7.13423	-6.09688	-5.9003	-7.59078	-7.39142	-6.19473	-7.33602	-7.80985	-7.69958	-7.9169	-5.20805	-6.70915	-5.65216	-4.58082	-3.93203	-5.1661
29	-3.1826	4.36241	4.42817	4.69327	4.13738	5.37176	4.3137	3.62475	-2.05397	-2.17024	-2.50414	-2.66231	-3.34516	0.411984	-6.4891	-7.39664	-6.6422	-5.71788	-5.43276	-7.25602	-7.01815	-5.80283	-6.93454	-7.50692	-7.2983	-7.54816	-4.77994	-6.31471	-5.21849	-4.17429	-3.52579	-4.66644
30	-2.86293	4.30723	4.66558	4.91727	4.35928	5.62868	4.64721	3.77546	-1.83441	-2.02204	-2.11879	-2.54799	-3.08355	0.600335	-6.10737	-7.06462	-6.17892	-5.37715	-4.97857	-6.93761	-6.67203	-5.44662	-6.56255	-7.22742	-6.93234	-7.19122	-4.36641	-5.94104	-4.77778	-3.75675	-3.15136	-4.2051
31	-2.57091	4.24981	4.86515	5.10631	4.54961	5.84006	4.93471	3.89506	-1.63605	-1.90923	-1.75752	-2.45284	-2.81471	0.754036	-5.75711	-6.78027	-5.74324	-5.06987	-4.54568	-6.64652	-6.3554	-5.1314	-6.21955	-6.96963	-6.60675	-6.84966	-3.97113	-5.58872	-4.34307	-3.33636	-2.80674	-3.78074
32	-2.30644	4.1913	5.02917	5.26857	4.71457	6.00471	5.17218	3.98584	-1.45971	-1.8313	-1.4266	-2.37543	-2.5472	0.881977	-5.43825	-6.54568	-5.33148	-4.78888	-4.13882	-6.38642	-6.06651	-4.85627	-5.90234	-6.72912	-6.32007	-6.52475	-3.59689	-5.2587	-3.92547	-2.92092	-2.48911	-3.39026
33	-2.06699	4.13105	5.15935	5.40999	4.8592	6.12127	5.35947	4.04681	-1.30377	-1.78623	-1.12856	-2.3115	-2.28775	0.995211	-5.14594	-6.35448	-4.93857	-4.52678	-3.75675	-6.15311	-5.79951	-4.61387	-5.60512	-6.4992	-6.06431	-6.21506	-3.24506	-4.9502	-3.53229	-2.51735	-2.19533	-3.03012
34	-1.8483	4.06698	5.25698	5.53277	4.98636	6.19037	5.5002	4.07518	-1.16468	-1.76927	-0.86308	-2.25463	-2.04049	1.10406	-4.8724	-6.19278	-4.56001	-4.27825	-3.39407	-5.93687	-5.54583	-4.39267	-5.32069	-6.27203	-5.82731	-5.91646	-2.91554	-4.66028	-3.16628	-2.13114	-1.92281	-2.69721
35	-1.64587	3.99566	5.32142	5.63569	5.09659	6.21268	5.59404	4.0681	-1.038	-1.77287	-0.627892	-2.19805	-1.8068	1.21561	-4.60891	-6.04121	-4.19254	-4.0409	-3.04495	-5.72495	-5.29628	-4.1805	-5.04218	-6.04028	-5.59603	-5.62242	-2.60758	-4.38542	-2.82647	-1.76621	-1.6704	-2.38939
36	-1.45611	3.91254	5.34937	5.71535	5.18856	6.18603	5.63287	4.02401	-0.919312	-1.78794	-0.419166	-2.13672	-1.58545	1.33271	-4.34705	-5.87899	-3.83384	-3.81387	-2.70434	-5.50422	-5.04294	-3.96739	-4.76459	-5.79827	-5.35921	-5.32524	-2.32061	-4.12311	-2.51042	-1.42515	-1.43889	-2.1055
37	-1.27679	3.81341	5.33653	5.76759	5.25972	6.10661	5.60574	3.94298	-0.805128	-1.80657	-0.231895	-2.06835	-1.37312	1.45431	-4.08034	-5.6893	-3.48082	-3.59713	-2.36928	-5.26517	-4.78051	-3.74718	-4.48558	-5.54272	-5.10903	-5.01807	-2.05447	-3.87261	-2.21512	-1.10931	-1.23036	-1.84498
38	-1.10743	3.69593	5.27954	5.78842	5.3069	5.96963	5.50619	3.82655	-0.693595	-1.82469	-0.060664	-1.99311	-1.166	1.57649	-3.80656	-5.46335	-3.13083	-3.39258	-2.041	-5.00507	-4.50749	-3.51887	-4.20573	-5.27356	-4.84228	-4.697	-1.80904	-3.63481	-1.93692	-0.818761	-1.04705	-1.60766
39	-0.949299	3.56018	5.17684	5.77492	5.32686	5.76899	5.33587	3.67755	-0.584796	-1.84251	0.099151	-1.91172	-0.962338	1.69344	-3.52813	-5.20108	-2.78495	-3.20382	-1.72336	-4.72744	-4.22669	-3.28749	-3.92874	-4.99405	-4.56126	-4.36191	-1.58372	-3.41059	-1.67176	-0.552381	-0.890469	-1.39338
40	-0.804519	3.40849	5.02936	5.72573	5.31706	5.50043	5.10356	3.50002	-0.480359	-1.86298	0.250579	-1.82384	-0.763988	1.79844	-3.24989	-4.90915	-2.44813	-3.03355	-1.42001	-4.43863	-3.94447	-3.06249	-3.66065	-4.71006	-4.27342	-4.01573	-1.37723	-3.19941	-1.41534	-0.308421	-0.761112	-1.20188
41	-0.67505	3.245	4.84128	5.64097	5.27681	5.1674	4.82222	3.299	-0.382611	-1.88966	0.395152	-1.72795	-0.575422	1.88483	-2.97727	-4.59804	-2.12864	-2.88131	-1.13332	-4.14503	-3.66877	-2.85446	-3.40847	-4.42894	-3.98903	-3.66296	-1.18788	-3.00023	-1.16295	-0.085206	-0.658221	-1.0328
42	-0.561863	3.07503	4.62007	5.52204	5.20775	4.78343	4.50715	3.08001	-0.293752	-1.92501	0.533111	-1.62266	-0.401378	1.94718	-2.71486	-4.27853	-1.83596	-2.7443	-0.864021	-3.85147	-3.407	-2.67208	-3.17865	-4.15782	-3.71789	-3.30857	-1.01378	-2.81235	-0.910466	0.118501	-0.579531	-0.88506
43	-0.464529	2.90393	4.37526	5.37175	5.11345	4.36763	4.17504	2.84841	-0.215272	-1.96886	0.663155	-1.50814	-0.24467	1.98216	-2.46547	-3.95916	-1.57691	-2.61944	-0.611151	-3.56069	-3.16436	-2.52061	-2.97539	-3.9021	-3.4665	-2.95721	-0.852799	-2.6353	-0.655671	0.303467	-0.520994	-0.755502
44	-0.381302	2.73609	4.11644	5.19459	4.99884	3.93826	3.84128	2.60924	-0.147945	-2.01822	0.782409	-1.38729	-0.105361	1.98873	-2.22993	-3.64509	-1.35405	-2.50401	-0.37329	-3.27323	-2.94285	-2.40103	-2.79933	-3.66488	-3.2363	-2.61273	-0.702224	-2.46801	-0.398434	0.47019	-0.476817	-0.63805
45	-0.309333	2.57445	3.85223	4.99665	4.86981	3.50931	3.51766	2.36773	-0.0919156	-2.06822	0.887615	-1.26523	0.018287	1.96798	-2.00731	-3.33759	-1.16633	-2.395	-0.149593	-2.98803	-2.74111	-2.3094	-2.64762	-3.44725	-3.0236	-2.27768	-0.558565	-2.30835	-0.139539	0.619359	-0.439682	-0.524609
46	-0.244748	2.42076	3.59025	4.78497	4.73297	3.09086	3.21241	2.13007	-0.0462462	-2.11334	0.977329	-1.14747	0.128624	1.92363	-1.79496	-3.03484	-1.00883	-2.28808	0.0605	-2.70357	-2.5551	-2.23753	-2.51488	-3.24831	-2.82151	-1.95327	-0.417685	-2.15285	0.120576	0.752281	-0.401273	-0.407157
47	-0.183113	2.27605	3.33728	4.5663	4.59516	2.69013	2.93105	1.90374	-0.0085804	-2.14873	1.05335	-1.0379	0.228325	1.86205	-1.58943	-2.73443	-0.873135	-2.17752	0.257092	-2.41917	-2.37956	-2.17473	-2.39461	-3.06564	-2.62311	-1.63971	-0.275267	-1.99683	0.382509	0.871133	-0.353468	-0.279682
48	-0.120202	2.14101	3.09892	4.34609	4.46283	2.31224	2.6766	1.69684	0.0241392	-2.17161	1.11961	-0.938177	0.32064	1.79023	-1.38752	-2.43556	-0.748168	-2.05708	0.439048	-2.13585	-2.20934	-2.11013	-2.27976	-2.89563	-2.42415	-1.33702	-0.127211	-1.8345	0.647316	0.97903	-0.289443	-0.13846
49	-0.0525165	2.01601	2.87955	4.12843	4.34153	1.96058	2.45018	1.51702	0.0547678	-2.18178	1.18007	-0.847983	0.409277	1.71426	-1.1868	-2.13857	-0.622451	-1.92139	0.604697	-1.85631	-2.04008	-2.03467	-2.16277	-2.7335	-2.22379	-1.04565	0.0299828	-1.65949	0.915104	1.08011	-0.204604	0.018792
50	0.0225286	1.90136	2.68268	3.91674	4.2361	1.63726	2.25228	1.37103	0.0858038	-2.18084	1.23769	-0.765174	0.497899	1.63944	-0.986144	-1.84366	-0.487811	-1.76752	0.752273	-1.584	-1.86842	-1.94272	-2.03617	-2.57312	-2.02385	-0.766273	0.198724	-1.46628	1.18342	1.17951	-0.096702	0.193677
51	0.106805	1.79748	2.5117	3.71444	4.15108	1.34393	2.0842	1.26486	0.119737	-2.17065	1.29493	-0.686334	0.589714	1.57102	-0.785174	-1.55052	-0.338594	-1.59583	0.880418	-1.32134	-1.69219	-1.83257	-1.89389	-2.40772	-1.82734	-0.499459	0.379951	-1.25151	1.4466	1.28316	0.034636	0.386862
52	0.201757	1.7049	2.36993	3.52509	4.09048	1.08237	1.94846	1.20325	0.159238	-2.15118	1.35444	-0.608361	0.68685	1.51445	-0.582967	-1.2584	-0.168549	-1.40906	0.989328	-1.06816	-1.51062	-1.70568	-1.73309	-2.23145	-1.63747	-0.245402	0.573201	-1.01432	1.69733	1.39755	0.188183	0.597263
53	0.308522	1.62405	2.26026	3.35271	4.057	0.854395	1.8484	1.18879	0.20707	-2.11914	1.41927	-0.529978	0.789909	1.47529	-0.377392	-0.965821	0.028349	-1.21015	1.08193	-0.821268	-1.32434	-1.56514	-1.55498	-2.04077	-1.45698	-0.003816	0.777012	-0.755841	1.92891	1.52938	0.361018	0.821593
54	0.4279	1.55528	2.18501	3.20203	4.05212	0.661643	1.78774	1.22154	0.266008	-2.06871	1.49281	-0.451359	0.898451	1.45885	-0.165667	-0.670924	0.254606	-1.00144	1.16412	-0.574707	-1.13496	-1.41475	-1.3642	-1.8342	-1.28847	0.226815	0.989105	-0.478395	2.13678	1.68399	0.54876	1.05439
55	0.560362	1.49877	2.14615	3.0786	4.07658	0.506043	1.77026	1.29929	0.338303	-1.99468	1.57803	-0.372408	1.01244	1.46813	0.0550702	-0.371384	0.508487	-0.78457	1.24318	-0.320366	-0.944302	-1.25836	-1.16729	-1.61092	-1.13519	0.450255	1.20658	-0.185798	2.31952	1.86387	0.746834	1.2885
56	0.706141	1.45458	2.14546	2.98846	4.13075	0.390715	1.79939	1.41797	0.424986	-1.89557	1.6769	-0.291605	1.13319	1.50201	0.287215	-0.064124	0.785925	-0.560112	1.32469	-0.050305	-0.753546	-1.09883	-0.971208	-1.37028	-0.999912	0.672496	1.4266	0.116512	2.47989	2.06815	0.951942	1.51648
57	0.86537	1.42267	2.18426	2.93734	4.21445	0.319976	1.87735	1.57219	0.525847	-1.77455	1.79114	-0.205968	1.26293	1.55569	0.532422	0.254534	1.08251	-0.327487	1.41171	0.24085	-0.562922	-0.936961	-0.782084	-1.11297	-0.88244	0.899842	1.64724	0.422571	2.62531	2.29312	1.16242	1.73278
58	1.03798	1.403	2.26278	2.92943	4.32661	0.298137	2.00383	1.7559	0.639923	-1.63853	1.92315	-0.111807	1.40351	1.62329	0.791635	0.58752	1.39482	-0.086577	1.50603	0.556376	-0.372528	-0.772378	-0.604391	-0.842209	-0.779643	1.13598	1.86807	0.728001	2.76652	2.53267	1.37754	1.93563
59	1.22323	1.39572	2.37973	2.96645	4.46532	0.327981	2.17549	1.96343	0.765818	-1.49631	2.07501	-0.005666	1.55551	1.70056	1.06423	0.935256	1.71865	0.160313	1.60883	0.898087	-0.183656	-0.606502	-0.440221	-0.563135	-0.688405	1.37998	2.09001	1.0311	2.9154	2.77949	1.59678	2.1273
60	1.4196	1.40105	2.53248	3.04779	4.62815	0.40995	2.38658	2.18995	0.901879	-1.35634	2.24579	0.115368	1.71818	1.78641	1.34791	1.29697	2.04627	0.408848	1.72151	1.26597	0.0005776	-0.444707	-0.289017	-0.281839	-0.607499	1.62595	2.31513	1.33257	3.08354	3.02692	1.81969	2.3129
61	1.62511	1.41902	2.7176	3.1711	4.81241	0.542331	2.63031	2.43182	1.04636	-1.22436	2.43069	0.253995	1.88936	1.8821	1.63975	1.6729	2.36738	0.655022	1.84596	1.65748	0.175588	-0.294903	-0.148796	-0.005486	-0.537096	1.86422	2.54627	1.63492	3.28135	3.27073	2.04563	2.49874
62	1.83747	1.4493	2.93115	3.33273	5.01496	0.721569	2.90008	2.68643	1.19745	-1.10203	2.62245	0.412659	2.06569	1.98846	1.9364	2.06389	2.67132	0.896834	1.98309	2.06685	0.33603	-0.164722	-0.018457	0.257989	-0.478688	2.08403	2.78635	1.94206	3.51612	3.51024	2.27323	2.69009
63	2.05399	1.49132	3.16886	3.52786	5.23187	0.942614	3.18998	2.952	1.35341	-0.986542	2.81468	0.591984	2.24375	2.10318	2.23392	2.46952	2.94886	1.13396	2.13156	2.48568	0.476671	-0.059875	0.100988	0.501656	-0.435765	2.27635	3.03707	2.25798	3.78939	3.74821	2.50004	2.88975
64	2.27174	1.54444	3.4262	3.75082	5.45879	1.19923	3.49493	3.22725	1.51278	-0.871734	3.00456	0.789089	2.42128	2.22068	2.5285	2.88757	3.19487	1.36723	2.28809	2.90474	0.593324	0.016746	0.206977	0.720523	-0.413488	2.43586	3.29787	2.5846	4.09509	3.98939	2.72268	3.09762
65	2.48783	1.60808	3.69861	3.99557	5.69135	1.4845	3.81084	3.5108	1.67401	-0.750987	3.19249	0.997305	2.59721	2.33403	2.81727	3.31342	3.41137	1.59702	2.44919	3.31534	0.683627	0.065596	0.296561	0.910476	-0.416569	2.56207	3.56564	2.92078	4.42064	4.23804	2.9378	3.31093
66	2.69956	1.68167	3.98165	4.25606	5.92544	1.79139	4.13475	3.80063	1.83489	-0.620644	3.37996	1.20741	2.77037	2.43734	3.09848	3.73968	3.60869	1.82161	2.61271	3.70972	0.747106	0.089472	0.367167	1.06769	-0.447463	2.65866	3.83566	3.26268	4.75067	4.49623	3.14322	3.5255
67	2.9045	1.76452	4.27107	4.52641	6.15722	2.11328	4.46448	4.09398	1.99233	-0.481383	3.56833	1.40875	2.93806	2.52788	3.37137	4.15732	3.80179	2.03838	2.77783	4.08155	0.784474	0.090575	0.417635	1.18978	-0.505889	2.73027	4.10325	3.60491	5.07197	4.76266	3.33928	3.73744
68	3.1005	1.8557	4.56268	4.80063	6.38333	2.44427	4.79795	4.38721	2.14317	-0.336904	3.75823	1.59138	3.09601	2.60713	3.63523	4.55743	4.00237	2.24623	2.94352	4.42658	0.796515	0.068072	0.448558	1.27586	-0.589184	2.77926	4.36491	3.94214	5.37747	5.03219	3.52886	3.9439
69	3.2855	1.95405	4.85214	5.07228	6.60114	2.77901	5.13254	4.67574	2.28499	-0.191606	3.94929	1.74872	3.23902	2.67954	3.88824	4.93153	4.2128	2.44661	3.1077	4.74257	0.783315	0.018724	0.460842	1.32591	-0.693325	2.80443	4.61881	4.27119	5.66676	5.29769	3.71618	4.14223
70	3.45742	2.05817	5.13501	5.33444	6.80888	3.11241	5.46489	4.95446	2.41598	-0.048225	4.13961	1.87826	3.36139	2.74889	4.12735	5.27142	4.42551	2.64264	3.26846	5.02875	0.744501	-0.060264	0.454177	1.34033	-0.813795	2.80206	4.86424	4.59141	5.94304	5.55297	3.90495	4.32886
71	3.61418	2.16649	5.4069	5.58036	7.00557	3.43919	5.79078	5.21859	2.53401	0.093556	4.32535	1.97909	3.45736	2.81471	4.34903	5.57031	4.62716	2.83666	3.42542	5.28562	0.680188	-0.1693	0.427423	1.32017	-0.946408	2.76905	5.10075	4.90271	6.20972	5.79444	4.09725	4.49965
72	3.7537	2.27768	5.66375	5.80442	7.19088	3.75391	6.10501	5.46453	2.63586	0.235637	4.5002	2.04937	3.5223	2.87181	4.55052	5.82407	4.80531	3.02831	3.58016	5.51475	0.59104	-0.307713	0.380187	1.26677	-1.0891	2.70506	5.32731	5.20391	6.46688	6.02008	4.29349	4.65217
73	3.87368	2.39101	5.90201	6.0027	7.36488	4.05107	6.40136	5.69005	2.717	0.377523	4.65502	2.0855	3.55366	2.91328	4.73009	6.03165	4.95256	3.21441	3.73473	5.71708	0.477418	-0.476381	0.314005	1.1813	-1.24337	2.61154	5.54187	5.49287	6.7085	6.22697	4.49271	4.78831
74	3.97134	2.50623	6.11842	6.17302	7.52728	4.32536	6.67276	5.89367	2.7718	0.513443	4.77879	2.08325	3.55044	2.9331	4.88609	6.1954	5.06489	3.39021	3.88836	5.89162	0.338943	-0.677987	0.231945	1.06489	-1.41323	2.48909	5.74146	5.76721	6.92355	6.41014	4.69292	4.91348
75	4.04357	2.62317	6.30962	6.31443	7.6766	4.57161	6.91193	6.07351	2.79436	0.633645	4.86132	2.03964	3.51174	2.92544	5.01633	6.32179	5.13849	3.55044	4.03394	6.03698	0.175162	-0.914604	0.137119	0.919147	-1.60241	2.33655	5.92237	6.02407	7.10094	6.56295	4.89136	5.0325
76	4.0873	2.74137	6.47173	6.42633	7.80953	4.78444	7.11163	6.22671	2.77926	0.7286	4.89632	1.95312	3.43548	2.88278	5.11834	6.41943	5.1702	3.69	4.15851	6.15356	-0.013512	-1.18517	0.031485	0.746312	-1.81268	2.15249	6.08068	6.25896	7.23415	6.67916	5.08474	5.14638
77	4.0997	2.85968	6.59982	6.50751	7.9208	4.95802	7.26424	6.34852	2.7226	0.792488	4.88255	1.82207	3.31857	2.79734	5.18997	6.49481	5.16172	3.803	4.24805	6.24227	-0.225941	-1.4854	-0.083995	0.548753	-2.04492	1.93586	6.21207	6.46454	7.32057	6.75359	5.26907	5.25258
78	4.07793	2.97634	6.68738	6.55551	8.0033	5.08539	7.36075	6.43197	2.62236	0.823355	4.82223	1.64386	3.15761	2.66473	5.23009	6.55106	5.12186	3.88171	4.29268	6.30311	-0.461398	-1.80911	-0.209013	0.328205	-2.30151	1.68444	6.31124	6.63222	7.35677	6.78151	5.439	5.34669
79	4.01868	3.08928	6.72584	6.56567	8.04795	5.15809	7.38998	6.46751	2.47732	0.821078	4.7181	1.41511	2.94796	2.48434	5.23867	6.58858	5.06218	3.91726	4.2889	6.33642	-0.720509	-2.14943	-0.344935	0.084998	-2.58718	1.39401	6.37207	6.7549	7.33727	6.75782	5.58744	5.42291
80	3.91737	3.19636	6.70432	6.5305	8.0434	5.16618	7.33827	6.44326	2.28559	0.786076	4.57114	1.13177	2.68324	2.25572	5.21462	6.603	4.98738	3.90168	4.23815	6.34289	-1.00561	-2.50137	-0.496406	-0.182394	-2.90747	1.05957	6.38793	6.827	7.25702	6.67635	5.70585	5.47345
81	3.76781	3.29529	6.61	6.43967	7.97616	5.09851	7.18987	6.3458	2.04402	0.719406	4.38004	0.789194	2.35542	1.97606	5.15463	6.58368	4.89533	3.82919	4.14347	6.32149	-1.32057	-2.86431	-0.671148	-0.476952	-3.2665	0.676043	6.35097	6.84198	7.11114	6.52906	5.78436	5.48828
82	3.56224	3.38369	6.42872	6.28045	7.83143	4.94305	6.9279	6.16075	1.74779	0.62088	4.14123	0.382561	1.95398	1.64029	5.05395	6.51641	4.78465	3.69611	4.00602	6.26656	-1.67032	-3.24214	-0.878975	-0.802882	-3.66611	0.238483	6.25109	6.79016	6.89277	6.30531	5.81153	5.45568
83	3.29091	3.45939	6.14559	6.03847	7.59382	4.68699	6.53536	5.87331	1.38917	0.485462	3.84863	-0.093524	1.46465	1.24062	4.90525	6.38576	4.65397	3.49815	3.82138	6.16699	-2.06103	-3.64304	-1.13105	-1.16693	-4.10638	-0.25774	6.07556	6.65742	6.59273	5.99095	5.77415	5.36254
84	2.94126	3.52107	5.7456	5.69833	7.24809	4.31691	5.99621	5.46848	0.95695	0.301655	3.4938	-0.645668	0.869832	0.765133	4.69678	6.17476	4.49706	3.22591	3.57874	6.00744	-2.50132	-4.0813	-1.43958	-1.58032	-4.58777	-0.817635	5.8083	6.4241	6.19872	5.56773	5.65688	5.19407
85	2.49766	3.56849	5.21387	5.24377	6.77929	3.81884	5.2959	4.93157	0.43679	0.052034	3.06522	-1.28191	0.150818	0.197791	4.41184	5.86483	4.29916	2.86266	3.26262	5.76995	-3.0037	-4.57863	-1.81767	-2.05934	-5.11478	-1.44806	5.4295	6.06473	5.694	5.01405	5.44181	4.93292
86	1.94191	3.60249	4.53598	4.65802	6.17266	3.17876	4.42115	4.24931	-0.18824	-0.286962	2.5469	-2.01164	-0.710148	-0.479353	4.02958	5.4365	4.03566	2.38679	2.8536	5.43533	-3.58419	-5.16183	-2.2782	-2.6241	-5.69813	-2.15872	4.91643	5.55047	5.05793	4.3066	5.10834	4.55882
87	1.25432	3.62444	3.69831	3.92476	5.41352	2.38317	3.35957	3.4105	-0.937369	-0.74508	1.91718	-2.84575	-1.72972	-1.28347	3.52641	4.86956	3.67601	1.77322	2.32882	4.98442	-4.2608	-5.85799	-2.83276	-3.29588	-6.35415	-2.96322	4.24504	4.8527	4.26802	3.422	4.63305	4.04943
88	0.414925	3.63599	2.68859	3.02919	4.48768	1.41979	2.10023	2.40608	-1.83181	-1.35591	1.14794	-3.79659	-2.92375	-2.23073	2.87779	4.14403	3.18788	0.992671	1.66514	4.39923	-5.05177	-6.69044	-3.49282	-4.09353	-7.103	-3.87903	3.39181	3.94571	3.30143	2.33926	3.99019	3.38248
89	-0.594573	3.63874	1.49703	1.95888	3.38242	0.278696	0.635747	1.2294	-2.89335	-2.15238	0.205564	-4.87686	-4.30625	-3.33684	2.06083	3.24371	2.53922	0.015135	0.843011	3.66309	-5.97348	-7.67578	-4.27041	-5.03101	-7.96613	-4.92407	2.33611	2.80906	2.13628	1.04334	3.15348	2.53838
90	-1.78818	3.63404	0.117536	0.704869	2.08741	-1.04619	-1.03533	-0.12308	-4.14061	-3.16106	-0.944648	-6.09645	-5.88572	-4.61519	1.0569	2.15722	1.70261	-1.18482	-0.151893	2.76138	-7.03838	-8.82223	-5.17785	-6.117	-8.9628	-6.11202	1.06365	1.43056	0.755884	-0.471126	2.10011	1.50281
91	-3.17259	3.62266	-1.45044	-0.736984	0.596158	-2.55529	-2.90594	-1.65014	-5.58308	-4.3961	-2.33035	-7.45746	-7.65806	-6.07343	-0.146873	0.875702	0.659656	-2.62377	-1.32943	1.68348	-8.25334	-10.1291	-6.22723	-7.3546	-10.1068	-7.44902	-0.429229	-0.18934	-0.844322	-2.19723	0.815557	0.269187
92	-4.74423	3.60347	-3.19989	-2.36374	-1.09229	-4.24125	-4.95809	-3.34406	-7.21482	-5.85404	-3.96419	-8.94976	-9.59839	-7.70775	-1.55706	-0.608655	-0.600923	-4.30543	-2.69415	0.423857	-9.61726	-11.5838	-7.42809	-8.74009	-11.4023	-8.93211	-2.13209	-2.03365	-2.65111	-4.11394	-0.702269	-1.15949
93	-6.48676	3.5717	-5.11407	-4.16262	-2.97103	-6.08713	-7.1611	-5.18845	-9.00966	-7.51005	-5.83723	-10.5479	-11.6566	-9.4966	-3.17328	-2.3015	-2.08507	-6.21926	-4.24288	-1.01769	-11.1176	-13.159	-8.78043	-10.2605	-12.84	-10.5483	-4.01914	-4.06815	-4.63256	-6.18515	-2.44054	-2.76932
94	-8.36977	3.51849	-7.16503	-6.1088	-5.02287	-8.06515	-9.47155	-7.15681	-10.9188	-9.31438	-7.91258	-12.2096	-13.7607	-11.3969	-4.98674	-4.20212	-3.78875	-8.34244	-5.96635	-2.63407	-12.7277	-14.8143	-10.2674	-11.8899	-14.3946	-12.2725	-6.05053	-6.244	-6.74163	-8.36136	-4.37112	-4.53455
95	-10.3497	3.43179	-9.31343	-8.16458	-7.21868	-10.1358	-11.8356	-9.2125	-12.8729	-11.1904	-10.122	-13.8782	-15.827	-13.3468	-6.98039	-6.30145	-5.6968	-10.6421	-7.85252	-4.40912	-14.4053	-16.4985	-11.8511	-13.5872	-16.0237	-14.0658	-8.17662	-8.50257	-8.92428	-10.585	-6.45261	-6.41864
96	-12.373	3.29826	-11.5099	-10.2805	-9.51706	-12.248	-14.1938	-11.3099	-14.7885	-13.04	-12.3709	-15.4875	-17.7702	-15.2742	-9.13039	-8.58295	-7.78751	-13.0765	-9.88599	-6.31905	-16.0935	-18.1505	-13.4758	-15.2962	-17.6699	-15.875	-10.3425	-10.779	-11.1274	-12.7948	-8.63449	-8.37714
97	-14.3803	3.10705	-13.6999	-12.3999	-11.8679	-14.3444	-16.4899	-13.3974	-16.5794	-14.7576	-14.5495	-16.9695	-19.5132	-17.1073	-11.4061	-11.0214	-10.0347	-15.5951	-12.0442	-8.33494	-17.7253	-19.7014	-15.0749	-16.9499	-19.2631	-17.6369	-12.4906	-13.0011	-13.2994	-14.9275	-10.8627	-10.3625
98	-16.3097	2.85656	-15.8261	-14.4595	-14.2141	-16.3635	-18.6748	-15.4183	-18.1666	-16.2457	-16.5481	-18.2621	-20.9941	-18.7828	-13.7672	-13.5746	-12.4059	-18.1382	-14.2944	-10.4227	-19.2297	-21.0837	-16.5794	-18.4765	-20.7275	-19.2813	-14.5591	-15.0895	-15.387	-16.9136	-13.0809	-12.3246
99	-18.1003	2.56289	-17.839	-16.4044	-16.5028	-18.256	-20.7131	-17.3187	-19.4853	-17.4271	-18.2653	-19.3179	-22.1671	-20.2491	-16.1567	-16.1677	-14.8564	-20.6301	-16.5912	-12.5381	-20.54	-22.2414	-17.9255	-19.8095	-21.9909	-20.7327	-16.4804	-16.9531	-17.3229	-18.6804	-15.2335	-14.2122
100	-19.6901	2.27104	-19.6783	-18.1636	-18.6702	-19.9609	-22.5635	-19.0332	-20.492	-18.253	-19.6262	-20.1044	-23.0072	-21.4691	-18.5022	-18.693	-17.3284	-22.9845	-18.8796	-14.6255	-21.6004	-23.1329	-19.0595	-20.8925	-22.9983	-21.919	-18.1774	-18.5002	-19.0321	-20.141	-17.2535	-15.9601
101	-21.0202	2.05832	-21.3087	-19.7038	-20.6745	-21.4539	-24.1979	-20.5132	-21.1591	-18.7035	-20.568	-20.6133	-23.4977	-22.4129	-20.6927	-20.9851	-19.7325	-25.0757	-21.0747	-16.5956	-22.3721	-23.7332	-19.945	-21.6912	-23.7102	-22.7808	-19.5685	-19.6285	-20.4076	-21.2232	-19.0779	-17.5053

## Sheet: PAAY
Prosthetic side			TF1	C:\Users\xb00012\Documents\Data\27_15_150415 SP\27_15_150415_0006.c3d	C:\Users\xb00012\Documents\Data\27_15_150415 SP\27_15_150415_0007.c3d	C:\Users\xb00012\Documents\Data\27_15_150415 SP\27_15_150415_0009.c3d	C:\Users\xb00012\Documents\Data\27_15_150415 SP\27_15_150415_0010.c3d	C:\Users\xb00012\Documents\Data\27_15_150415 SP\27_15_150415_0003.c3d	TF2	C:\Users\xb00012\Documents\Data\37_26_130515 SP\37_26_130515_0006.c3d	C:\Users\xb00012\Documents\Data\37_26_130515 SP\37_26_130515_0010.c3d	C:\Users\xb00012\Documents\Data\37_26_130515 SP\37_26_130515_0011.c3d	C:\Users\xb00012\Documents\Data\37_26_130515 SP\37_26_130515_0012.c3d	C:\Users\xb00012\Documents\Data\37_26_130515 SP\37_26_130515_0005.c3d	TF3	C:\Users\xb00012\Documents\Data\39_28_200515 SP\39_28_200515_0006.c3d	C:\Users\xb00012\Documents\Data\39_28_200515 SP\39_28_200515_0007.c3d	C:\Users\xb00012\Documents\Data\39_28_200515 SP\39_28_200515_0008.c3d	C:\Users\xb00012\Documents\Data\39_28_200515 SP\39_28_200515_0009.c3d	C:\Users\xb00012\Documents\Data\39_28_200515 SP\39_28_200515_0005.c3d	TF4	C:\Users\xb00012\Documents\Data\44_33_190615 SP\44_33_190615_0012.c3d	C:\Users\xb00012\Documents\Data\44_33_190615 SP\44_33_190615_0013.c3d	C:\Users\xb00012\Documents\Data\44_33_190615 SP\44_33_190615_0015.c3d	C:\Users\xb00012\Documents\Data\44_33_190615 SP\44_33_190615_0016.c3d	C:\Users\xb00012\Documents\Data\44_33_190615 SP\44_33_190615_0008.c3d	TF5	C:\Users\xb00012\Documents\Data\45_34_230615 SP\45_34_230615_0004.c3d	C:\Users\xb00012\Documents\Data\45_34_230615 SP\45_34_230615_0006.c3d	C:\Users\xb00012\Documents\Data\45_34_230615 SP\45_34_230615_0008.c3d	C:\Users\xb00012\Documents\Data\45_34_230615 SP\45_34_230615_0009.c3d	C:\Users\xb00012\Documents\Data\45_34_230615 SP\45_34_230615_0003.c3d
Sagittal plane			Esprit	RANKLE_ANGLES_N	RANKLE_ANGLES_N	RANKLE_ANGLES_N	RANKLE_ANGLES_N	RANKLE_ANGLES_N	Esprit	LANKLE_ANGLES_N	LANKLE_ANGLES_N	LANKLE_ANGLES_N	LANKLE_ANGLES_N	LANKLE_ANGLES_N	Esprit	RANKLE_ANGLES_N	RANKLE_ANGLES_N	RANKLE_ANGLES_N	RANKLE_ANGLES_N	RANKLE_ANGLES_N	Esprit	RANKLE_ANGLES_N	RANKLE_ANGLES_N	RANKLE_ANGLES_N	RANKLE_ANGLES_N	RANKLE_ANGLES_N	Esprit	LANKLE_ANGLES_N	LANKLE_ANGLES_N	LANKLE_ANGLES_N	LANKLE_ANGLES_N	LANKLE_ANGLES_N
Ankle Angle				LINK_MODEL_BASED	LINK_MODEL_BASED	LINK_MODEL_BASED	LINK_MODEL_BASED	LINK_MODEL_BASED		LINK_MODEL_BASED	LINK_MODEL_BASED	LINK_MODEL_BASED	LINK_MODEL_BASED	LINK_MODEL_BASED		LINK_MODEL_BASED	LINK_MODEL_BASED	LINK_MODEL_BASED	LINK_MODEL_BASED	LINK_MODEL_BASED		LINK_MODEL_BASED	LINK_MODEL_BASED	LINK_MODEL_BASED	LINK_MODEL_BASED	LINK_MODEL_BASED		LINK_MODEL_BASED	LINK_MODEL_BASED	LINK_MODEL_BASED	LINK_MODEL_BASED	LINK_MODEL_BASED
101 points over stance phase				Original	Original	Original	Original	Original		Original	Original	Original	Original	Original		Original	Original	Original	Original	Original		Original	Original	Original	Original	Original		Original	Original	Original	Original	Original
ITEM	Mean	SD	A1_R	1	1	1	1	1	A1_L	1	1	1	1	1	A1_R	1	1	1	1	1	A1_R	1	1	1	1	1	A1_L	1	1	1	1	1
1	-3.34203	0.724098	-2.91285	-3.35045	-2.56352	-2.48838	-3.1472	-3.01472	-2.95005	-3.13869	-2.92592	-2.97427	-2.79661	-2.91476	-2.86714	-2.74946	-2.84296	-2.50412	-3.01629	-3.22287	-4.54034	-4.50407	-4.78158	-3.6736	-5.09296	-4.64947	-3.43979	-3.92809	-3.61277	-3.3574	-2.98747	-3.31323
2	-3.76989	0.709183	-3.36132	-3.81621	-3.01312	-2.89827	-3.63539	-3.44359	-3.54654	-3.75529	-3.54711	-3.51222	-3.40292	-3.51517	-3.25528	-3.1123	-3.20364	-2.91215	-3.41395	-3.63437	-4.89456	-4.86811	-5.23048	-3.79794	-5.53677	-5.03952	-3.79176	-4.35855	-3.9356	-3.68479	-3.33213	-3.64772
3	-4.2501	0.709621	-3.84703	-4.30536	-3.51043	-3.35578	-4.15163	-3.91197	-4.18462	-4.39572	-4.21552	-4.09276	-4.07335	-4.14575	-3.68017	-3.52359	-3.60216	-3.37323	-3.84522	-4.05663	-5.2996	-5.28862	-5.72491	-3.97911	-6.01875	-5.48659	-4.23908	-4.85813	-4.34408	-4.09736	-3.81424	-4.08157
4	-4.76557	0.724417	-4.35803	-4.80388	-4.04857	-3.84615	-4.67882	-4.41274	-4.84104	-5.02755	-4.90551	-4.70065	-4.78477	-4.78672	-4.10656	-3.94977	-4.00778	-3.8514	-4.26608	-4.45778	-5.74587	-5.75811	-6.25046	-4.22816	-6.5149	-5.97771	-4.77633	-5.40497	-4.84217	-4.5948	-4.43049	-4.60922
5	-5.29017	0.75183	-4.87066	-5.29166	-4.60253	-4.34489	-5.19448	-4.91973	-5.48223	-5.61694	-5.5819	-5.30925	-5.49758	-5.40549	-4.50617	-4.3621	-4.39207	-4.31422	-4.64644	-4.81602	-6.2132	-6.25621	-6.77759	-4.55187	-6.99472	-6.48558	-5.37862	-5.9679	-5.41469	-5.15435	-5.15222	-5.20395
6	-5.80383	0.79236	-5.37012	-5.75801	-5.15589	-4.83591	-5.68331	-5.41749	-6.08762	-6.14632	-6.22227	-5.90309	-6.18299	-5.98345	-4.86053	-4.74015	-4.73387	-4.73487	-4.97222	-5.12156	-6.68438	-6.76026	-7.28585	-4.95247	-7.43659	-6.98675	-6.01647	-6.51983	-6.03875	-5.75014	-5.93953	-5.83411
7	-6.28949	0.845757	-5.84352	-6.19529	-5.69105	-5.30638	-6.13269	-5.89218	-6.64066	-6.60681	-6.8083	-6.46726	-6.81479	-6.50615	-5.16385	-5.07544	-5.02414	-5.09838	-5.24578	-5.37554	-7.14174	-7.24515	-7.7565	-5.42257	-7.82556	-7.45894	-6.65765	-7.04034	-6.68432	-6.35078	-6.74818	-6.46462
8	-6.73577	0.909738	-6.28272	-6.60048	-6.19426	-5.74911	-6.53477	-6.33495	-7.13195	-6.99835	-7.32999	-6.99006	-7.37457	-6.96678	-5.41899	-5.36741	-5.26238	-5.40192	-5.47801	-5.58525	-7.5705	-7.68999	-8.17732	-5.94393	-8.15484	-7.88643	-7.27468	-7.51713	-7.32296	-6.92827	-7.53967	-7.06536
9	-7.13559	0.979717	-6.68272	-6.97209	-6.6559	-6.15965	-6.88488	-6.74106	-7.55737	-7.32597	-7.78381	-7.46183	-7.85085	-7.36439	-5.633	-5.62003	-5.45282	-5.65231	-5.67987	-5.75999	-7.95893	-8.08093	-8.54121	-6.4897	-8.42285	-8.25997	-7.84593	-7.94342	-7.93007	-7.4602	-8.283	-7.61297
10	-7.48531	1.04964	-7.0407	-7.3087	-7.07055	-6.53451	-7.18124	-7.10849	-7.91681	-7.59678	-8.17059	-7.87514	-8.23975	-7.70183	-5.81431	-5.83998	-5.60341	-5.86071	-5.85877	-5.90866	-8.29914	-8.41194	-8.84481	-7.03103	-8.63143	-8.57646	-8.35562	-8.31532	-8.48522	-7.93115	-8.954	-8.0924
11	-7.78401	1.11299	-7.35574	-7.60899	-7.43669	-6.8708	-7.42536	-7.43688	-8.21282	-7.81733	-8.49342	-8.22503	-8.54465	-7.98366	-5.97142	-6.03515	-5.72517	-6.03845	-6.02048	-6.03786	-8.58689	-8.6823	-9.08736	-7.54287	-8.78484	-8.83707	-8.79317	-8.62953	-8.97212	-8.33269	-9.53472	-8.49678
12	-8.03284	1.16409	-7.62857	-7.87194	-7.75578	-7.16653	-7.62223	-7.72638	-8.44972	-7.99331	-8.75682	-8.50925	-8.77456	-8.21464	-6.11186	-6.21321	-5.82838	-6.19601	-6.17081	-6.15088	-8.82115	-8.89409	-9.27059	-8.00597	-8.88975	-9.04538	-9.1529	-8.88344	-9.37953	-8.66295	-10.013	-8.82559
13	-8.2345	1.19906	-7.86102	-8.09699	-8.0309	-7.42062	-7.77932	-7.97726	-8.63339	-8.13037	-8.96658	-8.72884	-8.94173	-8.39943	-6.24109	-6.38014	-5.91944	-6.34244	-6.31459	-6.24884	-9.0034	-9.05144	-9.39872	-8.40626	-8.95444	-9.20615	-9.4336	-9.07744	-9.70236	-8.92487	-10.3816	-9.08172
14	-8.39274	1.21629	-8.05533	-8.28402	-8.26558	-7.63267	-7.90452	-8.18986	-8.7711	-8.23467	-9.12953	-8.88869	-9.05975	-8.54288	-6.36198	-6.53724	-6.00153	-6.48341	-6.45518	-6.33252	-9.13716	-9.16104	-9.478	-8.73459	-8.98739	-9.32477	-9.63811	-9.21656	-9.94133	-9.1239	-10.639	-9.26983
15	-8.51205	1.21647	-8.21388	-8.43347	-8.46308	-7.80345	-8.00443	-8.36496	-8.87102	-8.31232	-9.25311	-8.99769	-9.14211	-8.64988	-6.47474	-6.67948	-6.07649	-6.62101	-6.59377	-6.40296	-9.22791	-9.23188	-9.51589	-8.98769	-8.99661	-9.40747	-9.77271	-9.30937	-10.1006	-9.26683	-10.7903	-9.39645
16	-8.59747	1.20232	-8.33923	-8.54631	-8.62625	-7.93579	-8.08378	-8.50403	-8.9413	-8.36848	-9.34468	-9.06756	-9.2008	-8.72498	-6.5775	-6.79971	-6.14528	-6.75472	-6.72743	-6.4604	-9.28291	-9.27427	-9.52032	-9.16912	-8.98949	-9.46132	-9.8464	-9.36539	-10.1861	-9.36174	-10.8484	-9.47033
17	-8.65413	1.17782	-8.43421	-8.62391	-8.75759	-8.03445	-8.14556	-8.60955	-8.98896	-8.40671	-9.41098	-9.11064	-9.24469	-8.77179	-6.66744	-6.89475	-6.20745	-6.88155	-6.84892	-6.50451	-9.31024	-9.29825	-9.49902	-9.28844	-8.97202	-9.49344	-9.86979	-9.39348	-10.2046	-9.41784	-10.8316	-9.50145
18	-8.68678	1.14703	-8.50177	-8.6681	-8.85951	-8.1048	-8.19149	-8.68496	-9.01904	-8.42869	-9.45733	-9.13761	-9.27892	-8.79264	-6.74241	-6.96688	-6.26165	-6.99657	-6.95092	-6.53606	-9.31717	-9.31171	-9.45842	-9.35847	-8.94737	-9.50988	-9.85353	-9.40142	-10.1638	-9.44473	-10.7586	-9.49907
19	-8.69955	1.11288	-8.54507	-8.68152	-8.93476	-8.15188	-8.22293	-8.73424	-9.03437	-8.43477	-9.48725	-9.15596	-9.30565	-8.78822	-6.8025	-7.02117	-6.30754	-7.09591	-7.03009	-6.55779	-9.30884	-9.31875	-9.40272	-9.39248	-8.91555	-9.51468	-9.80699	-9.396	-10.0731	-9.45134	-10.644	-9.47057
20	-8.69575	1.07682	-8.56734	-8.66785	-8.98644	-8.18029	-8.24085	-8.76124	-9.03575	-8.4242	-9.50236	-9.16972	-9.32507	-8.7574	-6.85023	-7.06276	-6.34697	-7.17933	-7.08783	-6.57428	-9.28761	-9.31912	-9.33386	-9.40161	-8.87432	-9.50914	-9.73783	-9.38304	-9.9423	-9.44475	-10.4979	-9.42114
21	-8.6777	1.03943	-8.57157	-8.63186	-9.01783	-8.1942	-8.24472	-8.76923	-9.0225	-8.39542	-9.50287	-9.1804	-9.33637	-8.69744	-6.88906	-7.09517	-6.38315	-7.24889	-7.12772	-6.59038	-9.25335	-9.3091	-9.25208	-9.39343	-8.82071	-9.49145	-9.652	-9.36613	-9.78179	-9.42904	-10.3288	-9.35419
22	-8.64657	1.00125	-8.56022	-8.57918	-9.03187	-8.19724	-8.23217	-8.76065	-8.99325	-8.34703	-9.4883	-9.18812	-9.33817	-8.60461	-6.92127	-7.1204	-6.41873	-7.30614	-7.15251	-6.60858	-9.20426	-9.28341	-9.15676	-9.37175	-8.75215	-9.45725	-9.55385	-9.34516	-9.60022	-9.40503	-10.1463	-9.27257
23	-8.60263	0.962943	-8.53543	-8.51581	-9.03103	-8.19241	-8.20086	-8.73705	-8.94657	-8.27866	-9.45804	-9.19229	-9.32861	-8.47527	-6.94734	-7.14024	-6.45473	-7.3514	-7.16272	-6.62763	-9.13752	-9.23651	-9.04657	-9.33683	-8.667	-9.40066	-9.44626	-9.31621	-9.40433	-9.37108	-9.95958	-9.18012
24	-8.54542	0.925293	-8.49926	-8.44725	-9.01747	-8.18185	-8.1506	-8.69915	-8.88128	-8.19061	-9.4116	-9.19218	-9.30493	-8.30708	-6.96616	-7.15535	-6.49073	-7.38395	-7.15744	-6.64333	-9.04929	-9.1629	-8.91926	-9.28513	-8.56361	-9.31558	-9.33109	-9.27333	-9.20079	-9.32409	-9.77561	-9.08161
25	-8.47393	0.889292	-8.45359	-8.37756	-8.99296	-8.16687	-8.08325	-8.64728	-8.7962	-8.0825	-9.34822	-9.18766	-9.263	-8.09959	-6.97512	-7.16329	-6.5255	-7.4013	-7.1351	-6.65039	-8.93513	-9.05765	-8.77148	-9.21034	-8.43926	-9.19692	-9.20964	-9.21083	-8.99792	-9.26041	-9.59798	-8.98105
26	-8.38692	0.856207	-8.3995	-8.30837	-8.95883	-8.14821	-8.0009	-8.58119	-8.69001	-7.95235	-9.26608	-9.17978	-9.19758	-7.85426	-6.97125	-7.16056	-6.5565	-7.4	-7.09426	-6.64495	-8.7909	-8.91746	-8.59911	-9.10581	-8.29032	-9.04183	-9.08294	-9.12552	-8.80424	-9.17709	-9.42762	-8.88024
27	-8.28337	0.827474	-8.33694	-8.23836	-8.9158	-8.12594	-7.90508	-8.4995	-8.56142	-7.7975	-9.16242	-9.16984	-9.10346	-7.57387	-6.95296	-7.14566	-6.57976	-7.37815	-7.03531	-6.62593	-8.61384	-8.74089	-8.39827	-8.96648	-8.1134	-8.85016	-8.9517	-9.01779	-8.62527	-9.07285	-9.26337	-8.7792
28	-8.1625	0.80468	-8.26451	-8.16381	-8.86392	-8.09893	-7.79663	-8.39925	-8.40936	-7.61583	-9.03431	-9.15793	-8.97668	-7.26204	-6.92028	-7.11885	-6.5914	-7.33549	-6.96155	-6.59408	-8.40278	-8.52763	-8.16639	-8.78941	-7.90658	-8.62388	-8.81556	-8.88973	-8.46133	-8.94737	-9.10254	-8.67684
29	-8.02351	0.789587	-8.17974	-8.07948	-8.8026	-8.06502	-7.67557	-8.27603	-8.23311	-7.40614	-8.87905	-9.14269	-8.81488	-6.9228	-6.87407	-7.08137	-6.58871	-7.27264	-6.87801	-6.54961	-8.15796	-8.27801	-7.90271	-8.57328	-7.66974	-8.36604	-8.67268	-8.74213	-8.30835	-8.80001	-8.94214	-8.57079
30	-7.8655	0.784126	-8.0793	-7.97906	-8.73039	-8.02166	-7.54059	-8.12481	-8.03212	-7.16762	-8.694	-9.12185	-8.61689	-6.56026	-6.81504	-7.03492	-6.56989	-7.19129	-6.78767	-6.49144	-7.88065	-7.9934	-7.60809	-8.31769	-7.40438	-8.07972	-8.52038	-8.57352	-8.16125	-8.62969	-8.78057	-8.45689
31	-7.6875	0.790184	-7.95914	-7.85511	-8.64473	-7.96625	-7.38898	-7.94064	-7.80582	-6.89937	-8.47623	-9.09265	-8.38237	-6.17847	-6.74301	-6.97892	-6.53375	-7.0945	-6.68915	-6.41871	-7.57307	-7.67676	-7.28448	-8.02334	-7.11306	-7.76773	-8.35647	-8.3825	-8.01676	-8.43589	-8.61823	-8.32895
32	-7.48857	0.808983	-7.8146	-7.69928	-8.54178	-7.89553	-7.21717	-7.71926	-7.55367	-6.60052	-8.22319	-9.05137	-8.11207	-5.78122	-6.65683	-6.90863	-6.47966	-6.98606	-6.57775	-6.33204	-7.23814	-7.33244	-6.93455	-7.69237	-6.79838	-7.43295	-8.17961	-8.16936	-7.87338	-8.21931	-8.45693	-8.17909
33	-7.26766	0.84041	-7.64086	-7.50368	-8.41663	-7.80468	-7.02147	-7.45783	-7.2754	-6.27098	-7.93339	-8.99264	-7.80817	-5.37182	-6.55442	-6.81646	-6.40716	-6.86924	-6.44748	-6.23177	-6.8791	-6.9654	-6.56112	-7.3283	-6.46218	-7.07851	-7.98852	-7.93473	-7.72974	-7.98116	-8.29816	-7.9988
34	-7.02345	0.882821	-7.43359	-7.2626	-8.26376	-7.68712	-6.79892	-7.15557	-6.9712	-5.91239	-7.6068	-8.90947	-7.47418	-4.95315	-6.43233	-6.69494	-6.31496	-6.74547	-6.29162	-6.11466	-6.49918	-6.58052	-6.16694	-6.93537	-6.10553	-6.70752	-7.78092	-7.67779	-7.58352	-7.72172	-8.14071	-7.78088
35	-6.75435	0.933328	-7.1895	-6.97364	-8.07774	-7.53507	-6.54721	-6.81386	-6.64191	-5.528	-7.24505	-8.79447	-7.11428	-4.52776	-6.28531	-6.5378	-6.20008	-6.61313	-6.10266	-5.97291	-6.10145	-6.1823	-5.75485	-6.51788	-5.72941	-6.3228	-7.55358	-7.39678	-7.43126	-7.4392	-7.9792	-7.52146
36	-6.45891	0.988216	-6.90661	-6.63795	-7.85423	-7.34053	-6.26447	-6.43589	-6.28906	-5.12183	-6.85132	-8.64178	-6.7324	-4.09798	-6.10704	-6.33862	-6.05843	-6.46734	-5.87349	-5.79733	-5.68893	-5.77488	-5.32776	-6.07998	-5.33507	-5.92694	-7.30292	-7.09061	-7.26877	-7.13024	-7.80377	-7.22121
37	-6.13639	1.0435	-6.58454	-6.2596	-7.59081	-7.09682	-5.94941	-6.02607	-5.91487	-4.69782	-6.43004	-8.44861	-6.33195	-3.66592	-5.89195	-6.09093	-5.88616	-6.30071	-5.60033	-5.58162	-5.26455	-5.36154	-4.88872	-5.62554	-4.92434	-5.52263	-7.02603	-6.75959	-7.0922	-6.79146	-7.60204	-6.88486
38	-5.78718	1.09574	-6.2246	-5.84427	-7.28762	-6.79997	-5.60186	-5.5893	-5.52199	-4.25943	-5.98624	-8.21537	-5.91591	-3.233	-5.63679	-5.79144	-5.68026	-6.1047	-5.28374	-5.32382	-4.83097	-4.94438	-4.44065	-5.15773	-4.49967	-5.1124	-6.72154	-6.40629	-6.8982	-6.42131	-7.36304	-6.51885
39	-5.41287	1.14252	-5.82951	-5.39803	-6.94673	-6.4494	-5.22304	-5.13033	-5.11328	-3.80958	-5.52478	-7.94471	-5.48726	-2.80006	-5.34118	-5.44289	-5.43844	-5.87173	-4.92722	-5.0256	-4.3903	-4.52427	-3.98597	-4.67895	-4.06398	-4.69834	-6.39008	-6.03608	-6.68338	-6.02119	-7.0807	-6.12907
40	-5.01601	1.18251	-5.4029	-4.92652	-6.57114	-6.04801	-4.81536	-4.65345	-4.69156	-3.35083	-5.04983	-7.64062	-5.04915	-2.36737	-5.00751	-5.05345	-5.1594	-5.59752	-4.53615	-4.69104	-3.94429	-4.10144	-3.52662	-4.19134	-3.62048	-4.2816	-6.0338	-5.65592	-6.4439	-5.59505	-6.75407	-5.72004
41	-4.59977	1.21519	-4.94883	-4.43474	-6.16383	-5.60147	-4.38174	-4.16236	-4.25958	-2.88564	-4.56491	-7.30778	-4.60465	-1.9349	-4.64051	-4.63343	-4.84377	-5.28236	-4.1177	-4.32531	-3.49447	-3.67596	-3.06413	-3.69756	-3.17234	-3.86235	-5.65544	-5.27239	-6.17591	-5.14851	-6.38524	-5.29516
42	-4.16748	1.24052	-4.4715	-3.9272	-5.72741	-5.11727	-3.92523	-3.66041	-3.81989	-2.41646	-4.07314	-6.95094	-4.15647	-1.50245	-4.24615	-4.19183	-4.49409	-4.9307	-3.68016	-3.93399	-3.0423	-3.24817	-2.59972	-3.20091	-2.72253	-3.44018	-5.25757	-4.88986	-5.87642	-4.68779	-5.97742	-4.85637
43	-3.72233	1.25881	-3.97509	-3.40806	-5.26423	-4.60356	-3.44888	-3.15069	-3.37471	-1.94558	-3.5774	-6.5743	-3.70667	-1.06959	-3.83017	-3.73454	-4.11419	-4.54927	-3.2304	-3.52243	-2.58935	-2.81901	-2.13447	-2.70479	-2.27372	-3.01476	-4.84236	-4.50983	-5.54458	-4.21868	-5.53457	-4.40414
44	-3.26722	1.27064	-3.4635	-2.88111	-4.77675	-4.06805	-2.95565	-2.63592	-2.92584	-1.47485	-3.08041	-6.1812	-3.25666	-0.63608	-3.39756	-3.26539	-3.70874	-4.14499	-2.77325	-3.09544	-2.13731	-2.39007	-1.66973	-2.21244	-1.82805	-2.58626	-4.4119	-4.13099	-5.18274	-3.74559	-5.06156	-3.93864
45	-2.80487	1.27673	-2.94015	-2.34926	-4.26765	-3.51728	-2.44821	-2.11834	-2.4748	-1.00583	-2.58483	-5.77397	-2.80731	-0.202067	-2.95285	-2.78814	-3.28357	-3.72369	-2.31224	-2.6566	-1.68805	-1.96331	-1.20748	-1.72677	-1.38714	-2.15553	-3.96849	-3.75039	-4.7958	-3.27135	-4.56404	-3.46087
46	-2.33781	1.27774	-2.40801	-1.81458	-3.73985	-2.95645	-1.92923	-1.59994	-2.02288	-0.539813	-2.09293	-5.35413	-2.35934	0.231828	-2.50016	-2.3072	-2.84519	-3.28995	-1.85035	-2.20811	-1.24352	-1.54067	-0.750317	-1.25053	-0.952211	-1.72385	-3.51448	-3.36477	-4.3887	-2.79779	-4.04817	-2.97297
47	-1.86837	1.27415	-1.86985	-1.27867	-3.19646	-2.38967	-1.40156	-1.08287	-1.57118	-0.078108	-1.60632	-4.92263	-1.91324	0.664407	-2.04323	-1.82754	-2.39974	-2.84742	-1.3907	-1.75076	-0.805531	-1.12375	-0.301242	-0.785936	-0.524044	-1.29268	-3.05207	-2.97162	-3.96436	-2.32639	-3.52027	-2.4777
48	-1.39869	1.26627	-1.3284	-0.743303	-2.64069	-1.8204	-0.868063	-0.569568	-1.12073	0.377664	-1.12609	-4.48023	-1.46915	1.09417	-1.58534	-1.3544	-1.9524	-2.3991	-0.935573	-1.28525	-0.375594	-0.713601	0.136569	-0.334671	-0.102905	-0.863361	-2.5834	-2.5697	-3.52441	-1.85835	-2.98647	-1.97808
49	-0.930808	1.25453	-0.786543	-0.210676	-2.07601	-1.25171	-0.331488	-0.062834	-0.672596	0.825346	-0.653075	-4.02778	-1.027	1.51953	-1.12903	-0.89243	-1.50736	-1.94731	-0.484538	-0.813511	0.0451318	-0.310677	0.560116	0.102208	0.311156	-0.437144	-2.111	-2.15948	-3.07094	-1.39418	-2.45273	-1.4777
50	-0.466663	1.23944	-0.247235	0.316596	-1.50615	-0.686393	0.205414	0.434354	-0.227994	1.26215	-0.187906	-3.56651	-0.586769	1.93907	-0.67598	-0.444296	-1.06803	-1.4939	-0.035133	-0.338538	0.45568	0.084914	0.966907	0.524082	0.717914	-0.015418	-1.63779	-1.74338	-2.6069	-0.933549	-1.92445	-0.980645
51	-0.00811036	1.22157	0.286467	0.835726	-0.934918	-0.127158	0.73959	0.919095	0.211814	1.68493	0.268996	-3.09807	-0.148383	2.35159	-0.227101	-0.010146	-0.636301	-1.04037	0.414659	0.136655	0.855071	0.473032	1.35525	0.930429	1.11667	0.399975	-1.1668	-1.3252	-2.1357	-0.475813	-1.40639	-0.490908
52	0.44319	1.20139	0.811463	1.34365	-0.366169	0.423259	1.26768	1.3889	0.645612	2.09077	0.717508	-2.62435	0.288445	2.75569	0.217505	0.411735	-0.211637	-0.588042	0.865392	0.610077	1.24227	0.85334	1.72455	1.3208	1.50601	0.806663	-0.700904	-0.908982	-1.66073	-0.020532	-0.902286	-0.011985
53	0.885795	1.17913	1.32461	1.83694	0.19625	0.962117	1.78587	1.84187	1.07224	2.47735	1.15778	-2.14712	0.723915	3.14927	0.658152	0.823373	0.208825	-0.138538	1.31628	1.08082	1.61637	1.22547	2.07523	1.69513	1.88366	1.20234	-0.242392	-0.497978	-1.18519	0.432213	-0.414332	0.453331
54	1.3184	1.15472	1.82272	2.31183	0.748557	1.48684	2.28965	2.27674	1.4906	2.84301	1.5903	-1.66766	1.15783	3.52953	1.0947	1.22598	0.628225	0.306243	1.76522	1.54782	1.97684	1.5893	2.40848	2.05391	2.24675	1.58574	0.207122	-0.094447	-0.711617	0.881725	0.056845	0.903102
55	1.73973	1.1279	2.30263	2.76432	1.2872	1.99499	2.77385	2.69277	1.89955	3.18621	2.0156	-1.18673	1.58924	3.89344	1.52612	1.61958	1.04812	0.744377	2.20983	2.00867	2.32381	1.94519	2.72614	2.39821	2.59276	1.95677	0.646539	0.30021	-0.241733	1.32655	0.511601	1.33607
56	2.14859	1.09836	2.76126	3.19078	1.80892	2.484	3.23293	3.08966	2.29769	3.50504	2.43369	-0.70477	2.01628	4.23822	1.95091	2.00392	1.46799	1.17443	2.64883	2.4594	2.65822	2.29386	3.03042	2.72976	2.92081	2.31624	1.07486	0.685201	0.223252	1.76421	0.950283	1.75136
57	2.54393	1.06582	3.19587	3.58858	2.31054	2.95129	3.66146	3.46749	2.68349	3.79801	2.84346	-0.222047	2.43642	4.56162	2.36789	2.3803	1.88561	1.59571	3.08193	2.8959	2.98149	2.63622	3.32392	3.05058	3.23169	2.66502	1.49089	1.05996	0.682464	2.19102	1.37246	2.14854
58	2.92497	1.03027	3.60444	3.95636	2.78913	3.39498	4.05504	3.82671	3.05561	4.06562	3.2427	0.260926	2.84678	4.862	2.77657	2.75205	2.29793	2.00899	3.50867	3.31522	3.29517	2.97299	3.60931	3.36299	3.52706	3.00349	1.89308	1.42349	1.13504	2.60221	1.77701	2.52765
59	3.2911	0.991965	3.986	4.29422	3.24237	3.81436	4.41104	4.168	3.41302	4.31074	3.62869	0.742999	3.24431	5.13837	3.17659	3.12208	2.70191	2.41678	3.92669	3.71548	3.60034	3.30418	3.88878	3.66917	3.80852	3.33107	2.27954	1.77373	1.57967	2.99221	2.16275	2.88936
60	3.64162	0.951482	4.34073	4.60379	3.66893	4.20967	4.7291	4.49215	3.75495	4.53764	3.99876	1.22225	3.62584	5.39027	3.56687	3.49079	3.09481	2.8224	4.33124	4.0951	3.89736	3.62893	4.16343	3.97085	4.07734	3.64625	2.64818	2.10787	2.01444	3.35504	2.52902	3.23453
61	3.97569	0.909715	4.66996	4.88813	4.06848	4.58181	5.0115	4.79988	4.08062	4.75091	4.3503	1.69611	3.98814	5.61763	3.94538	3.85662	3.47424	3.22783	4.71583	4.45238	4.18562	3.94578	4.43271	4.26847	4.33445	3.94672	2.99685	2.42347	2.43647	3.68482	2.87608	3.5634
62	4.29238	0.867812	4.97595	5.15105	4.44155	4.93225	5.26321	5.0917	4.38923	4.95489	4.68059	2.16179	4.32815	5.82073	4.30946	4.21724	3.83801	3.63227	5.07359	4.78617	4.46366	4.25284	4.69437	4.56012	4.58072	4.23023	3.3236	2.71967	2.84187	3.97648	3.20492	3.87504
63	4.5907	0.8272	5.26165	5.39668	4.7893	5.26287	5.49169	5.36771	4.67999	5.15316	4.98687	2.61634	4.64328	6.00028	4.6559	4.56977	4.18341	4.03174	5.39836	5.0962	4.7293	4.54785	4.94478	4.84151	4.81705	4.49533	3.62667	2.99786	3.22551	4.22693	3.51596	4.1671
64	4.86953	0.789578	5.5304	5.62907	5.1136	5.57574	5.70594	5.62766	4.95217	5.34801	5.26677	3.05679	4.93174	6.15753	4.98085	4.9101	4.50685	4.41989	5.6849	5.38251	4.98004	4.82815	5.17959	5.10716	5.04386	4.74144	3.90417	3.26097	3.58102	4.43606	3.8069	4.43591
65	5.12764	0.756777	5.78553	5.85199	5.41696	5.87227	5.91496	5.87146	5.20517	5.53969	5.51876	3.48003	5.19296	6.29439	5.28025	5.23222	4.80451	4.78961	5.92984	5.64507	5.21312	5.09067	5.39479	5.3513	5.26063	4.96822	4.15414	3.51239	3.90162	4.60702	4.07255	4.67713
66	5.36404	0.730547	6.02996	6.06852	5.70234	6.15293	6.12626	6.09975	5.43854	5.72653	5.74244	3.88275	5.42765	6.41334	5.55059	5.52896	5.07368	5.1337	6.13302	5.8836	5.42582	5.33186	5.58749	5.56933	5.46536	5.17505	4.37531	3.75468	4.18164	4.74535	4.30727	4.8876
67	5.57817	0.712339	6.26587	6.28055	5.97258	6.41746	6.34459	6.3142	5.65196	5.90526	5.93851	4.26135	5.63754	6.51712	5.78977	5.79362	5.31407	5.44539	6.29834	6.09741	5.61551	5.54778	5.7562	5.75845	5.65452	5.3606	4.56774	3.98823	4.41838	4.85748	4.5079	5.06673
68	5.7699	0.703142	6.49459	6.48879	6.22984	6.66548	6.57135	6.51748	5.84523	6.07191	6.10893	4.61213	5.82494	6.60826	5.99706	6.02082	5.52802	5.71842	6.43264	6.28541	5.7797	5.73452	5.90035	5.91768	5.82326	5.52271	4.73292	4.21008	4.61286	4.95006	4.67525	5.21635
69	5.93946	0.70324	6.7165	6.69272	6.47543	6.89713	6.80465	6.71258	6.01857	6.22286	6.25699	4.93168	5.99239	6.68893	6.17271	6.20732	5.71902	5.94741	6.54331	6.4465	5.91595	5.88872	6.01947	6.04664	5.96617	5.65876	4.87358	4.41416	4.76945	5.03003	4.8145	5.33977
70	6.08736	0.712034	6.93122	6.89096	6.70986	7.11342	7.03988	6.902	6.17273	6.35558	6.38709	5.21737	6.14262	6.761	6.31726	6.35327	5.88957	6.12881	6.63457	6.58008	6.02207	6.00821	6.11281	6.14453	6.07833	5.76646	4.99352	4.59354	4.89487	5.10371	4.93418	5.44131
71	6.21428	0.728392	7.13774	7.08194	6.93286	7.31585	7.27095	7.08708	6.30901	6.4687	6.50359	5.46793	6.27873	6.82613	6.43144	6.46301	6.03937	6.26218	6.70614	6.68652	6.09639	6.09247	6.17946	6.20976	6.15604	5.8442	5.09681	4.74312	4.99626	5.17521	5.04335	5.52611
72	6.32086	0.751241	7.33441	7.2642	7.1436	7.50544	7.49144	7.26739	6.42901	6.56175	6.60977	5.68371	6.40404	6.88578	6.51619	6.54322	6.16472	6.35065	6.75552	6.76681	6.13796	6.14243	6.21877	6.24061	6.19712	5.89087	5.18675	4.86159	5.07915	5.24608	5.14765	5.59926
73	6.40759	0.779879	7.51906	7.43646	7.34068	7.68193	7.6955	7.44076	6.53444	6.63479	6.70766	5.86714	6.52156	6.94106	6.57259	6.59922	6.2612	6.39886	6.78141	6.82226	6.14662	6.15959	6.2309	6.23629	6.20081	5.90552	5.26524	4.95198	5.14641	5.3161	5.2469	5.66481
74	6.47471	0.813923	7.68914	7.59762	7.52203	7.84401	7.87827	7.60375	6.62696	6.68785	6.79861	6.02245	6.63317	6.99273	6.60176	6.63212	6.32696	6.41048	6.7846	6.85464	6.12275	6.14506	6.21662	6.19713	6.16775	5.88718	5.33296	5.02058	5.19828	5.38382	5.33635	5.72575
75	6.52222	0.853199	7.842	7.74657	7.68504	7.98999	8.03618	7.75224	6.70802	6.7211	6.88356	6.15477	6.73938	7.04127	6.60432	6.63938	6.36327	6.38743	6.7658	6.86569	6.06709	6.09935	6.17687	6.12424	6.09999	5.83501	5.38965	5.07415	5.23337	5.44625	5.41006	5.78442
76	6.54971	0.897767	7.97524	7.88194	7.82689	8.11809	8.16722	7.88209	6.77863	6.73519	6.96238	6.26891	6.8398	7.08689	6.57956	6.61708	6.37147	6.33	6.7229	6.85633	5.98099	6.02268	6.11265	6.01958	6.00119	5.74886	5.43413	5.11633	5.24997	5.49836	5.46335	5.84267
77	6.55651	0.94787	8.08661	8.00165	7.94517	8.22614	8.27084	7.98925	6.83949	6.73137	7.03346	6.36886	6.934	7.12974	6.52573	6.56165	6.35022	6.23763	6.65297	6.82616	5.86661	5.91527	6.02495	5.88638	5.87665	5.6298	5.46411	5.14495	5.24722	5.53388	5.49331	5.90119
78	6.54194	1.00354	8.1738	8.10271	8.03815	8.31125	8.34699	8.06987	6.891	6.71113	7.09426	6.45772	7.02185	7.17004	6.44146	6.47017	6.29709	6.10947	6.55703	6.77352	5.72671	5.77717	5.91463	5.72879	5.73185	5.48112	5.47672	5.15259	5.22588	5.5475	5.49855	5.95907
79	6.50566	1.06418	8.2342	8.18172	8.10436	8.36959	8.39482	8.12053	6.9335	6.67563	7.14255	6.53785	7.1032	7.20827	6.32699	6.34153	6.21272	5.94533	6.4391	6.69628	5.56374	5.60816	5.78195	5.55077	5.57012	5.30773	5.46985	5.13081	5.18897	5.53678	5.47944	6.01323
80	6.4479	1.12841	8.26513	8.23559	8.14237	8.39675	8.41215	8.1388	6.96712	6.62523	7.17708	6.61055	7.17782	7.24491	6.18446	6.17863	6.10147	5.74781	6.3016	6.59281	5.37962	5.40894	5.62717	5.35525	5.39181	5.11495	5.44318	5.07559	5.14171	5.50258	5.43795	6.0581
81	6.36939	1.19438	8.26411	8.2616	8.15092	8.38817	8.39617	8.12369	6.99162	6.55892	7.19771	6.67597	7.2455	7.27999	6.01715	5.98781	5.96772	5.52288	6.14456	6.4628	5.17618	5.18242	5.45099	5.14449	5.19581	4.90721	5.39789	4.98979	5.08957	5.44712	5.37622	6.08675
82	6.27088	1.2601	8.22885	8.25673	8.12897	8.33934	8.34397	8.07525	7.00616	6.47427	7.20513	6.73303	7.30591	7.31248	5.82846	5.77526	5.81368	5.27791	5.96821	6.30724	4.95564	4.93369	5.25466	4.92027	4.98172	4.68788	5.33528	4.88064	5.03593	5.37193	5.2951	6.09279
83	6.15289	1.3236	8.15713	8.21742	8.07552	8.2462	8.25274	7.99377	7.00912	6.36807	7.20021	6.77941	7.35775	7.34016	5.62147	5.54527	5.64046	5.01941	5.77385	6.12837	4.72053	4.66866	5.0397	4.68432	4.75057	4.4594	5.25619	4.75558	4.9816	5.27748	5.19455	6.07175
84	6.0157	1.383	8.04686	8.14002	7.98923	8.10549	8.12043	7.87915	6.99808	6.23735	7.18332	6.81152	7.39832	7.35988	5.3989	5.30122	5.44886	4.75213	5.56308	5.92921	4.47316	4.39311	4.80749	4.43788	4.50414	4.2232	5.1615	4.6211	4.92589	5.16405	5.0753	6.02117
85	5.85923	1.43679	7.89646	8.02145	7.86832	7.91528	7.94648	7.73075	6.97001	6.0802	7.15386	6.82459	7.42363	7.36777	5.16297	5.04664	5.23884	4.4794	5.33763	5.71231	4.21505	4.11213	4.5586	4.18091	4.24381	3.97979	5.05168	4.4821	4.86623	5.03156	4.93869	5.93984
86	5.68281	1.4842	7.70513	7.85986	7.7108	7.67518	7.73183	7.54798	6.92158	5.89602	7.1105	6.81339	7.42886	7.35913	4.91569	4.7857	5.01037	4.2043	5.09934	5.47874	3.94624	3.82951	4.29176	3.91196	3.96963	3.72832	4.9254	4.33982	4.79627	4.87884	4.78497	5.82712
87	5.48504	1.52519	7.47296	7.65462	7.51473	7.38628	7.47834	7.33082	6.84923	5.6851	7.05126	6.7727	7.40897	7.32812	4.65936	4.52276	4.76521	3.93067	4.84995	5.22822	3.66493	3.54642	4.00356	3.62815	3.67998	3.46653	4.77873	4.19118	4.70531	4.70314	4.61188	5.68215
88	5.26373	1.56047	7.20087	7.40624	7.27875	7.05137	7.18806	7.07992	6.74911	5.44782	6.97352	6.69764	7.35913	7.26744	4.39618	4.26121	4.50644	3.66276	4.59081	4.95969	3.36703	3.26021	3.68843	3.32493	3.37147	3.19009	4.60545	4.03001	4.5801	4.49951	4.41414	5.50347
89	5.0157	1.59159	6.89059	7.11626	7.00226	6.67534	6.863	6.7961	6.61704	5.1836	6.87397	6.58392	7.27495	7.16873	4.12704	4.00137	4.23641	3.40279	4.32288	4.67176	3.04622	2.96435	3.33896	2.99634	3.03928	2.89214	4.3976	3.84795	4.40731	4.26015	4.18404	5.28857
90	4.73682	1.62105	6.54445	6.78695	6.68566	6.26494	6.50487	6.47984	6.44881	4.89048	6.74875	6.4287	7.15245	7.02369	3.84972	3.73751	3.95469	3.14806	4.04557	4.36277	2.69453	2.64945	2.94695	2.6349	2.67786	2.5635	4.14658	3.63495	4.17645	3.97573	3.91279	5.03297
91	4.42233	1.65204	6.16496	6.42063	6.33031	5.82764	6.11473	6.13148	6.24088	4.56629	6.59331	6.23137	6.98776	6.82568	3.55799	3.45785	3.65681	2.89174	3.7531	4.03043	2.30347	2.30434	2.50536	2.23165	2.28196	2.19403	3.84434	3.38036	3.88217	3.63772	3.5919	4.72954
92	4.06766	1.68767	5.75439	6.01904	5.93827	5.36997	5.69299	5.7517	5.99092	4.21103	6.40211	5.99333	6.77687	6.57128	3.24302	3.14961	3.33488	2.62546	3.43356	3.67157	1.86552	1.91709	2.01012	1.7775	1.8481	1.7748	3.48446	3.07494	3.52418	3.24	3.21429	4.36891
93	3.6694	1.73016	5.31452	5.58273	5.51179	4.89639	5.23989	5.34182	5.69827	3.82918	6.16878	5.71696	6.5157	6.26074	2.89575	2.80364	2.97953	2.34048	3.07354	3.28157	1.37573	1.4767	1.46105	1.26607	1.37475	1.30008	3.06274	2.71212	3.10449	2.77948	2.77579	3.94183
94	3.22617	1.78044	4.84684	5.11158	5.05321	4.40925	4.75643	4.90375	5.36424	3.4303	5.88734	5.40488	6.20112	5.89758	2.5086	2.41438	2.58226	2.02768	2.6639	2.8548	0.832922	0.975367	0.862309	0.695827	0.861965	0.76914	2.57822	2.28838	2.62549	2.25736	2.2769	3.44294
95	2.73954	1.83827	4.35341	4.60669	4.56545	3.90952	4.24531	4.44006	4.99265	3.02719	5.55471	5.06021	5.83253	5.48859	2.07632	1.97865	2.13759	1.6782	2.20086	2.38629	0.240733	0.411333	0.222699	0.071514	0.311137	0.186982	2.0346	1.8042	2.09066	1.6811	1.7232	2.87382
96	2.21497	1.90225	3.838	4.0723	4.05281	3.39838	3.71231	3.9542	4.59014	2.63286	5.17263	4.68776	5.41382	5.04365	1.59717	1.49666	1.64469	1.28581	1.68432	1.87435	-0.391525	-0.208739	-0.444666	-0.594352	-0.273766	-0.436101	1.44108	1.26567	1.50659	1.06522	1.12448	2.24345
97	1.66227	1.97011	3.30722	3.51659	3.52211	2.87933	3.16658	3.45151	4.16621	2.25853	4.74823	4.29451	4.95407	4.57574	1.07475	0.974048	1.10849	0.850146	1.11846	1.3226	-1.04898	-0.869633	-1.12305	-1.28158	-0.884852	-1.08577	0.81212	0.685111	0.88479	0.429375	0.494518	1.56681
98	1.09616	2.0387	2.77174	2.95203	2.98416	2.36108	2.62128	2.94013	3.73315	1.91396	4.29416	3.88967	4.46785	4.1001	0.519105	0.422264	0.540233	0.378192	0.513935	0.7409	-1.71077	-1.54804	-1.79143	-1.96347	-1.5084	-1.74251	0.167591	0.080509	0.243272	-0.202888	-0.147696	0.864758
99	0.533838	2.10413	2.24332	2.39155	2.45045	1.85517	2.09016	2.42927	3.30303	1.60558	3.82558	3.48239	3.97156	3.63006	-0.0523606	-0.140985	-0.04169	-0.116121	-0.109523	0.146516	-2.35453	-2.21755	-2.43052	-2.61198	-2.12734	-2.38524	-0.470278	-0.527189	-0.396642	-0.80949	-0.779372	0.161305
100	-0.00177848	2.16299	1.74253	1.85648	1.94269	1.38149	1.59418	1.93781	2.89241	1.34234	3.3633	3.08565	3.48705	3.1837	-0.616775	-0.693689	-0.613843	-0.614426	-0.724335	-0.437583	-2.95209	-2.84639	-3.01289	-3.19872	-2.7177	-2.98476	-1.07497	-1.114	-1.01022	-1.36338	-1.37356	-0.513684
101	-0.493648	2.21139	1.27987	1.3581	1.47011	0.952458	1.14598	1.4727	2.51	1.12488	2.92229	2.70676	3.02909	2.76696	-1.14449	-1.20747	-1.14625	-1.0922	-1.29321	-0.983301	-3.48655	-3.41282	-3.53055	-3.70468	-3.26156	-3.52314	-1.62708	-1.65938	-1.58078	-1.85093	-1.90762	-1.13667

## Sheet: SAMY
Sound side			TF1	C:\Users\xb00012\Documents\Data\27_15_150415 SP\27_15_150415_0006.c3d	C:\Users\xb00012\Documents\Data\27_15_150415 SP\27_15_150415_0007.c3d	C:\Users\xb00012\Documents\Data\27_15_150415 SP\27_15_150415_0009.c3d	C:\Users\xb00012\Documents\Data\27_15_150415 SP\27_15_150415_0010.c3d	C:\Users\xb00012\Documents\Data\27_15_150415 SP\27_15_150415_0003.c3d	TF2						TF3	C:\Users\xb00012\Documents\Data\39_28_200515 SP\39_28_200515_0006.c3d	C:\Users\xb00012\Documents\Data\39_28_200515 SP\39_28_200515_0007.c3d	C:\Users\xb00012\Documents\Data\39_28_200515 SP\39_28_200515_0008.c3d	C:\Users\xb00012\Documents\Data\39_28_200515 SP\39_28_200515_0009.c3d	C:\Users\xb00012\Documents\Data\39_28_200515 SP\39_28_200515_0005.c3d	TF4	C:\Users\xb00012\Documents\Data\44_33_190615 SP\44_33_190615_0004.c3d	C:\Users\xb00012\Documents\Data\44_33_190615 SP\44_33_190615_0008.c3d	C:\Users\xb00012\Documents\Data\44_33_190615 SP\44_33_190615_0012.c3d	C:\Users\xb00012\Documents\Data\44_33_190615 SP\44_33_190615_0013.c3d	C:\Users\xb00012\Documents\Data\44_33_190615 SP\44_33_190615_0016.c3d	TF5	C:\Users\xb00012\Documents\Data\45_34_230615 SP\45_34_230615_0004.c3d	C:\Users\xb00012\Documents\Data\45_34_230615 SP\45_34_230615_0006.c3d	C:\Users\xb00012\Documents\Data\45_34_230615 SP\45_34_230615_0008.c3d	C:\Users\xb00012\Documents\Data\45_34_230615 SP\45_34_230615_0009.c3d	C:\Users\xb00012\Documents\Data\45_34_230615 SP\45_34_230615_0003.c3d
Sagittal plane			Esprit	LANKLE_MOMENTS	LANKLE_MOMENTS	LANKLE_MOMENTS	LANKLE_MOMENTS	LANKLE_MOMENTS	Esprit						Esprit	LANKLE_MOMENTS	LANKLE_MOMENTS	LANKLE_MOMENTS	LANKLE_MOMENTS	LANKLE_MOMENTS	Esprit	LANKLE_MOMENTS	LANKLE_MOMENTS	LANKLE_MOMENTS	LANKLE_MOMENTS	LANKLE_MOMENTS	Esprit	RANKLE_MOMENTS	RANKLE_MOMENTS	RANKLE_MOMENTS	RANKLE_MOMENTS	RANKLE_MOMENTS
Ankle Moment				LINK_MODEL_BASED	LINK_MODEL_BASED	LINK_MODEL_BASED	LINK_MODEL_BASED	LINK_MODEL_BASED								LINK_MODEL_BASED	LINK_MODEL_BASED	LINK_MODEL_BASED	LINK_MODEL_BASED	LINK_MODEL_BASED		LINK_MODEL_BASED	LINK_MODEL_BASED	LINK_MODEL_BASED	LINK_MODEL_BASED	LINK_MODEL_BASED		LINK_MODEL_BASED	LINK_MODEL_BASED	LINK_MODEL_BASED	LINK_MODEL_BASED	LINK_MODEL_BASED
101 points over stance phase				Original	Original	Original	Original	Original								Original	Original	Original	Original	Original		Original	Original	Original	Original	Original		Original	Original	Original	Original	Original
ITEM	Mean	SD	A1_L	1	1	1	1	1	A1_R						A1_L	1	1	1	1	1	A1_L	1	1	1	1	1	A1_R	1	1	1	1	1
1	0.0227064	0.0267803	0.0071226	0.008153	0.006077	-0.012926	0.014252	0.020057							0.0387026	0.006281	0.010809	0.00022	0.092634	0.083569	0.0093692	0.007366	0.023379	0.002603	-0.001268	0.014766	0.0356312	0.025597	0.041224	0.032839	0.039347	0.039149
2	0.0289955	0.0288804	0.0044726	-0.00238	-0.00266	0.007108	-0.000341	0.020636							0.0349322	-0.020282	0.059362	0.016208	0.080322	0.039051	0.0181522	0.022297	0.026926	0.013698	0.017677	0.010163	0.058425	0.03913	0.076445	0.052345	0.075227	0.048978
3	0.014426	0.0497699	0.0014802	0.000707	-0.002639	-0.004536	-0.009656	0.023525							-0.0343172	-0.020007	0.0395	-0.031334	-0.076915	-0.08283	0.009869	0.020339	-0.000449	0.014086	0.00786	0.007509	0.080672	0.068416	0.09499	0.076049	0.106264	0.057641
4	-0.0256257	0.0537655	-0.0253834	-0.027262	-0.038496	-0.01542	-0.057343	0.011604							-0.0779978	0.010572	-0.044581	-0.101083	-0.129462	-0.125435	-0.0355072	-0.023316	-0.079173	-0.008132	-0.034395	-0.03252	0.0363856	0.058116	0.038488	0.035104	0.046197	0.004023
5	-0.0786368	0.0436289	-0.078579	-0.080763	-0.108176	-0.051974	-0.113273	-0.038709							-0.10719	-0.052217	-0.097777	-0.119038	-0.127465	-0.139452	-0.102106	-0.094186	-0.145651	-0.062166	-0.113472	-0.095057	-0.0266718	0.004493	-0.020364	-0.039038	-0.011503	-0.066947
6	-0.123478	0.0453187	-0.133054	-0.130946	-0.164147	-0.112249	-0.147819	-0.110108							-0.145844	-0.116352	-0.102935	-0.13554	-0.187636	-0.186759	-0.149513	-0.147873	-0.178377	-0.117474	-0.168119	-0.135724	-0.0654986	-0.029164	-0.057565	-0.097517	-0.035592	-0.107655
7	-0.145592	0.0454313	-0.156683	-0.150767	-0.176789	-0.155644	-0.146551	-0.153662							-0.174399	-0.123038	-0.136789	-0.172661	-0.225811	-0.213695	-0.165993	-0.163355	-0.176613	-0.151197	-0.184651	-0.15415	-0.0852948	-0.047347	-0.092246	-0.128075	-0.055091	-0.103715
8	-0.152769	0.0506924	-0.152171	-0.144206	-0.166187	-0.160624	-0.134818	-0.155019							-0.204293	-0.143893	-0.172663	-0.189311	-0.260583	-0.255016	-0.164675	-0.154531	-0.173633	-0.160152	-0.179514	-0.155547	-0.0899346	-0.060051	-0.103173	-0.132535	-0.069295	-0.084619
9	-0.156105	0.059178	-0.145057	-0.141338	-0.163271	-0.152062	-0.12085	-0.147762							-0.22654	-0.1745	-0.190614	-0.205715	-0.281974	-0.279896	-0.167492	-0.152996	-0.176923	-0.162707	-0.176324	-0.16851	-0.0853322	-0.062685	-0.104238	-0.129797	-0.06751	-0.062431
10	-0.151801	0.063614	-0.137848	-0.138687	-0.150956	-0.150754	-0.102838	-0.146007							-0.232655	-0.179532	-0.201269	-0.214897	-0.282991	-0.284587	-0.158571	-0.139019	-0.167238	-0.166278	-0.158212	-0.16211	-0.0781308	-0.063173	-0.105749	-0.120842	-0.051929	-0.048961
11	-0.139451	0.0696737	-0.128191	-0.124719	-0.137929	-0.143709	-0.093099	-0.141499							-0.231686	-0.181437	-0.200501	-0.216477	-0.271219	-0.288795	-0.136698	-0.116862	-0.144946	-0.151442	-0.122899	-0.147342	-0.0612296	-0.056838	-0.097849	-0.105011	-0.045307	-0.001143
12	-0.122041	0.0735905	-0.116914	-0.11719	-0.130344	-0.131384	-0.07009	-0.135564							-0.217591	-0.17392	-0.178185	-0.20931	-0.243794	-0.282744	-0.111281	-0.092955	-0.121477	-0.128572	-0.085591	-0.12781	-0.042378	-0.048749	-0.08653	-0.08851	-0.032485	0.044384
13	-0.101153	0.0713148	-0.101225	-0.108135	-0.125314	-0.123534	-0.026168	-0.122973							-0.191243	-0.152033	-0.137373	-0.199489	-0.209579	-0.257741	-0.0809454	-0.064278	-0.097315	-0.098784	-0.041966	-0.102384	-0.0311986	-0.040119	-0.076709	-0.071237	-0.015447	0.047519
14	-0.076735	0.0699052	-0.0784998	-0.094415	-0.095761	-0.110547	0.01796	-0.109736							-0.160579	-0.121147	-0.100235	-0.18133	-0.167977	-0.232205	-0.0484722	-0.034952	-0.067781	-0.064802	-0.003753	-0.071073	-0.0193892	-0.028161	-0.071558	-0.06034	0.003475	0.059638
15	-0.0476283	0.0721506	-0.0508898	-0.089449	-0.050194	-0.089482	0.076332	-0.101656							-0.124835	-0.076153	-0.05416	-0.159875	-0.132688	-0.201297	-0.0104934	0.000762	-0.03304	-0.013008	0.031167	-0.038348	-0.0042954	-0.017653	-0.066567	-0.04728	0.040244	0.069779
16	-0.014359	0.0749423	-0.0100616	-0.066048	-0.007092	-0.026647	0.141175	-0.091696							-0.0899676	-0.045849	-0.019638	-0.12388	-0.095604	-0.164867	0.029347	0.041995	0.005608	0.028668	0.076889	-0.006425	0.0132464	-0.00068	-0.058152	-0.020186	0.060188	0.085062
17	0.0235814	0.0819111	0.0413132	-0.028718	0.053583	0.041345	0.21693	-0.076574							-0.050307	0.000754	0.025524	-0.087128	-0.059526	-0.131159	0.072552	0.086484	0.043292	0.080456	0.123699	0.028829	0.0307676	0.021309	-0.048104	0.000521	0.077092	0.10302
18	0.0624409	0.0939669	0.0950274	-0.001805	0.121576	0.114619	0.296018	-0.055271							-0.0143464	0.040014	0.06719	-0.046145	-0.02712	-0.105671	0.119468	0.137267	0.091	0.132689	0.171148	0.065236	0.0496146	0.036934	-0.033386	0.020329	0.093492	0.130704
19	0.106263	0.109925	0.163518	0.030985	0.202943	0.212492	0.383806	-0.012638							0.02105	0.079756	0.108449	-0.010738	0.012443	-0.08466	0.166208	0.185167	0.133771	0.187108	0.223906	0.101088	0.0742758	0.057618	-0.021771	0.052361	0.120089	0.163082
20	0.150323	0.126317	0.235645	0.074625	0.283536	0.311157	0.469926	0.038981							0.055076	0.115623	0.148941	0.030069	0.044592	-0.063845	0.210142	0.230233	0.178188	0.235985	0.274969	0.131336	0.100431	0.080387	-0.011563	0.092961	0.147952	0.192416
21	0.194398	0.144379	0.306838	0.117154	0.368172	0.412452	0.551587	0.084823							0.0887318	0.149644	0.190085	0.06589	0.08278	-0.04474	0.253561	0.28108	0.220078	0.28533	0.321187	0.160132	0.128462	0.100247	0.001747	0.136554	0.174955	0.228807
22	0.240363	0.162345	0.383114	0.166877	0.458693	0.511648	0.636191	0.142162							0.122939	0.182002	0.232808	0.103714	0.121172	-0.025003	0.29812	0.329612	0.263502	0.338884	0.36556	0.193042	0.157278	0.129014	0.021269	0.18369	0.205211	0.247206
23	0.286792	0.179164	0.458617	0.217752	0.545797	0.60609	0.715358	0.208087							0.156208	0.210164	0.271696	0.145186	0.157688	-0.003692	0.341893	0.377809	0.30473	0.395528	0.408568	0.222832	0.190451	0.157785	0.045744	0.233862	0.243139	0.271724
24	0.331791	0.195607	0.531681	0.273704	0.62744	0.696886	0.788506	0.271871							0.189937	0.234668	0.315515	0.18895	0.19432	0.016231	0.383625	0.423989	0.342653	0.447443	0.450378	0.25366	0.221922	0.190801	0.060586	0.279565	0.278769	0.29989
25	0.377262	0.210883	0.604129	0.334334	0.706866	0.779724	0.857705	0.342018							0.224764	0.264786	0.360568	0.233854	0.225732	0.038878	0.426824	0.480061	0.384247	0.499488	0.489804	0.280519	0.253331	0.216659	0.082518	0.326913	0.31028	0.330285
26	0.419133	0.224729	0.669955	0.392201	0.779674	0.855895	0.915048	0.406958							0.257405	0.295582	0.402799	0.280302	0.250215	0.058126	0.467302	0.52891	0.423549	0.549186	0.526679	0.308188	0.281871	0.245437	0.098747	0.366845	0.340968	0.35736
27	0.460113	0.235134	0.730266	0.450676	0.846631	0.920996	0.964436	0.468593							0.291331	0.321855	0.442638	0.324631	0.27404	0.093489	0.506931	0.57669	0.458747	0.598751	0.561689	0.338778	0.311922	0.272544	0.115887	0.411098	0.362822	0.397261
28	0.496943	0.245075	0.784735	0.510893	0.901745	0.978441	1.00348	0.529114							0.321346	0.349809	0.482306	0.370745	0.289344	0.114526	0.545104	0.622157	0.497162	0.646117	0.594287	0.365796	0.336587	0.292296	0.130746	0.445315	0.382755	0.431824
29	0.531522	0.252073	0.833215	0.568519	0.949289	1.02272	1.03843	0.587122							0.351562	0.380073	0.520533	0.409451	0.307138	0.140617	0.580097	0.665475	0.530678	0.686714	0.625278	0.392341	0.361214	0.315773	0.146832	0.477417	0.40227	0.46378
30	0.564641	0.257747	0.878757	0.627731	0.993661	1.06266	1.06847	0.641265							0.382414	0.413708	0.552697	0.453363	0.321556	0.170748	0.612074	0.706976	0.561726	0.721137	0.652017	0.418516	0.385316	0.333257	0.162936	0.513707	0.419185	0.497495
31	0.594479	0.263205	0.919573	0.681856	1.02862	1.09606	1.09755	0.693783							0.40842	0.440993	0.584151	0.492496	0.333794	0.190667	0.641952	0.744471	0.593941	0.753707	0.674705	0.442935	0.407972	0.355125	0.177858	0.544442	0.435032	0.527402
32	0.62391	0.267369	0.956753	0.729472	1.05682	1.1263	1.12527	0.745907							0.436927	0.48145	0.615877	0.529221	0.345268	0.212817	0.671489	0.782148	0.626037	0.783281	0.698131	0.467848	0.430473	0.373339	0.191306	0.571691	0.456765	0.559266
33	0.650574	0.271694	0.991138	0.779352	1.08323	1.15168	1.14463	0.796786							0.460483	0.508901	0.643374	0.563645	0.356239	0.230256	0.70077	0.816944	0.658791	0.814586	0.721852	0.491677	0.449903	0.393144	0.200388	0.59931	0.479487	0.577187
34	0.675007	0.273818	1.0191	0.823952	1.09945	1.16915	1.1599	0.843047							0.486195	0.544014	0.671108	0.600266	0.366118	0.249468	0.728118	0.853424	0.688484	0.842027	0.743609	0.513045	0.466618	0.407538	0.215371	0.620868	0.495368	0.593944
35	0.696731	0.274794	1.0407	0.866574	1.11327	1.18187	1.16433	0.877447							0.507331	0.568406	0.696303	0.630129	0.3747	0.267115	0.75548	0.888244	0.718033	0.870436	0.76523	0.535455	0.483414	0.421639	0.228044	0.639618	0.51582	0.611947
36	0.717885	0.273486	1.05653	0.901238	1.11608	1.18615	1.16563	0.913555							0.529208	0.592767	0.722084	0.664377	0.380625	0.286188	0.782623	0.920817	0.747197	0.897894	0.788487	0.558718	0.503176	0.434037	0.242332	0.660569	0.542099	0.636845
37	0.73563	0.271103	1.06665	0.930028	1.11523	1.1871	1.15948	0.941423							0.547835	0.6059	0.745226	0.693477	0.391705	0.302867	0.808924	0.950183	0.774976	0.927195	0.809715	0.582553	0.51911	0.445279	0.259093	0.671451	0.564494	0.655232
38	0.751954	0.268301	1.07318	0.959432	1.11055	1.18406	1.14793	0.963944							0.56719	0.626468	0.769054	0.725098	0.395149	0.320182	0.83431	0.979514	0.801604	0.952411	0.833537	0.604485	0.533133	0.456664	0.275962	0.682834	0.582794	0.667411
39	0.766728	0.263337	1.07362	0.980727	1.09606	1.17128	1.13478	0.985247							0.584762	0.63926	0.787693	0.753167	0.407381	0.336308	0.859551	1.00829	0.825313	0.978436	0.857764	0.627955	0.54898	0.469503	0.293729	0.699075	0.603031	0.67956
40	0.779971	0.256948	1.06925	0.994572	1.07769	1.15594	1.11605	1.00202							0.601827	0.65757	0.803215	0.782866	0.411482	0.354001	0.881718	1.03358	0.846645	0.998312	0.87935	0.650706	0.567083	0.486564	0.311541	0.714219	0.626535	0.696556
41	0.791512	0.250057	1.06396	1.01055	1.05865	1.13964	1.10114	1.00982							0.621057	0.675488	0.819568	0.803858	0.42718	0.379193	0.90199	1.05553	0.867215	1.01476	0.902979	0.669474	0.579043	0.499117	0.329261	0.711576	0.640547	0.714713
42	0.801779	0.241692	1.05152	1.01485	1.03279	1.12022	1.07929	1.01046							0.639527	0.694464	0.834979	0.831239	0.436029	0.400922	0.921569	1.07425	0.886609	1.03115	0.92269	0.693153	0.594497	0.514421	0.347386	0.720011	0.661024	0.729644
43	0.811405	0.232994	1.03869	1.01643	1.009	1.09929	1.05611	1.01258							0.657334	0.705654	0.852381	0.85619	0.450693	0.421754	0.939283	1.09236	0.903524	1.04696	0.940852	0.712719	0.610319	0.535338	0.369742	0.722687	0.680595	0.743231
44	0.820686	0.2229	1.02207	1.01221	0.983729	1.07545	1.03355	1.00543							0.676467	0.722739	0.867342	0.880297	0.46628	0.445676	0.956738	1.10873	0.923166	1.05727	0.958701	0.735827	0.627464	0.552435	0.395564	0.732452	0.699751	0.757116
45	0.829287	0.213289	1.00455	1.00603	0.958742	1.05202	1.0106	0.995336							0.694838	0.734013	0.882695	0.906758	0.480813	0.469913	0.973513	1.12452	0.943448	1.06502	0.9762	0.758372	0.644251	0.576788	0.420801	0.735109	0.717199	0.771357
46	0.837747	0.203267	0.986694	0.997562	0.933814	1.02696	0.992628	0.982504							0.715191	0.752766	0.898913	0.923339	0.503283	0.497653	0.988616	1.13786	0.958789	1.07295	0.993519	0.779958	0.660486	0.597119	0.442815	0.738516	0.741331	0.782647
47	0.846287	0.193633	0.966973	0.985347	0.90756	1.00385	0.971073	0.967031							0.737519	0.773878	0.914911	0.947241	0.526788	0.524777	1.00367	1.14887	0.976041	1.08059	1.00948	0.803377	0.676985	0.615698	0.467132	0.74614	0.759799	0.796155
48	0.855981	0.184463	0.948926	0.970653	0.885427	0.982919	0.953372	0.952259							0.760694	0.788886	0.935254	0.970633	0.558343	0.550356	1.01854	1.16064	0.994223	1.09061	1.02011	0.827108	0.695767	0.641362	0.491555	0.754196	0.780256	0.811464
49	0.865562	0.177468	0.932004	0.957063	0.865495	0.963486	0.936547	0.937431							0.78405	0.808554	0.95538	0.994064	0.583646	0.578604	1.03366	1.17153	1.01227	1.09986	1.03201	0.852638	0.712532	0.660519	0.512858	0.762959	0.802736	0.82359
50	0.875278	0.172165	0.914607	0.948375	0.84153	0.943069	0.91851	0.92155							0.806931	0.830009	0.973389	1.01752	0.611233	0.602507	1.05035	1.1845	1.03473	1.11261	1.04308	0.87684	0.729223	0.686758	0.536197	0.768728	0.822877	0.831557
51	0.885801	0.168073	0.897995	0.935857	0.823455	0.923096	0.897727	0.90984							0.832102	0.854619	0.995532	1.04036	0.638648	0.631348	1.06674	1.1945	1.05405	1.12558	1.05949	0.90005	0.746373	0.708922	0.55955	0.771196	0.847271	0.844928
52	0.89569	0.165677	0.88259	0.919567	0.808428	0.903969	0.879929	0.901057							0.855041	0.879409	1.01618	1.05838	0.667266	0.653975	1.08267	1.20676	1.07032	1.13997	1.07054	0.925731	0.762463	0.727555	0.583435	0.773986	0.870658	0.856682
53	0.90625	0.164128	0.867156	0.900267	0.795028	0.883387	0.866067	0.891032							0.87953	0.90546	1.03269	1.07472	0.703244	0.681541	1.10001	1.21878	1.0894	1.15817	1.08052	0.953194	0.7783	0.749067	0.604839	0.777576	0.890758	0.869262
54	0.917754	0.165011	0.85557	0.890615	0.784691	0.866477	0.852582	0.883486							0.904452	0.931337	1.05091	1.09531	0.735361	0.709342	1.11832	1.23148	1.10892	1.17231	1.09833	0.980535	0.792678	0.761362	0.627631	0.781974	0.910241	0.882181
55	0.93073	0.164908	0.848675	0.883528	0.778405	0.855805	0.847523	0.878113							0.931793	0.960618	1.07037	1.11591	0.772905	0.739154	1.13424	1.23872	1.12595	1.18562	1.11254	1.00838	0.808208	0.777021	0.653294	0.786616	0.929003	0.895106
56	0.943832	0.16491	0.84417	0.880264	0.773014	0.846751	0.850614	0.870208							0.957211	0.988687	1.08547	1.13127	0.807469	0.773167	1.14969	1.24741	1.14325	1.20098	1.12098	1.03583	0.824257	0.791056	0.680628	0.791994	0.951307	0.906301
57	0.958998	0.166317	0.844188	0.883781	0.767713	0.847148	0.860764	0.861534							0.986015	1.02283	1.10565	1.15118	0.842912	0.807498	1.1663	1.25488	1.16395	1.2139	1.13477	1.06399	0.839489	0.802411	0.703739	0.801019	0.970123	0.920152
58	0.975758	0.166273	0.850339	0.895529	0.767754	0.857418	0.876592	0.8544							1.01679	1.06073	1.12398	1.17102	0.884676	0.843525	1.1809	1.2605	1.18377	1.22449	1.14326	1.09251	0.855004	0.811859	0.731447	0.810706	0.990169	0.930839
59	0.993857	0.166378	0.861089	0.914247	0.773866	0.872611	0.898349	0.846374							1.04913	1.09461	1.14697	1.19049	0.930086	0.883484	1.19565	1.26754	1.20204	1.23416	1.1544	1.12009	0.869563	0.819576	0.760406	0.816838	1.01125	0.939745
60	1.01322	0.167013	0.872782	0.930638	0.781698	0.888241	0.917567	0.845766							1.08236	1.13298	1.16465	1.21284	0.977394	0.923963	1.21206	1.27581	1.22157	1.24227	1.17305	1.14761	0.88568	0.830534	0.792691	0.82524	1.03186	0.948073
61	1.03546	0.165896	0.892877	0.953131	0.80399	0.91181	0.945657	0.849797							1.11432	1.16622	1.18689	1.23228	1.02695	0.959268	1.22912	1.28468	1.24062	1.25166	1.19377	1.17485	0.905522	0.843647	0.824766	0.84183	1.05629	0.961076
62	1.05903	0.16372	0.917467	0.977393	0.833894	0.940962	0.978093	0.856991							1.14579	1.20115	1.20468	1.25411	1.07097	0.998015	1.24589	1.29554	1.25784	1.26322	1.21077	1.20207	0.926971	0.858972	0.861042	0.860299	1.08163	0.972914
63	1.08414	0.160226	0.94345	1.0022	0.860405	0.971139	1.00958	0.873926							1.17519	1.2323	1.22582	1.27357	1.11439	1.0299	1.26383	1.30568	1.27474	1.27452	1.23548	1.22872	0.954105	0.883182	0.901424	0.88722	1.10544	0.993258
64	1.11159	0.155644	0.973253	1.03041	0.888655	1.0057	1.03994	0.901547							1.20706	1.26466	1.2448	1.29736	1.16341	1.06507	1.28238	1.31633	1.29149	1.28421	1.26649	1.25339	0.983652	0.911063	0.938298	0.926442	1.1305	1.01195
65	1.14024	0.149549	1.00633	1.05761	0.925724	1.04204	1.07471	0.931569							1.2393	1.298	1.26201	1.32073	1.21423	1.10154	1.29981	1.32613	1.30851	1.29478	1.29029	1.27934	1.01553	0.940112	0.982573	0.964303	1.15379	1.03689
66	1.16946	0.143017	1.04164	1.08626	0.967868	1.0802	1.1089	0.964987							1.27143	1.33096	1.27794	1.34972	1.26477	1.13374	1.3158	1.33651	1.31969	1.30611	1.31476	1.30194	1.04895	0.96629	1.0298	1.00366	1.17916	1.06584
67	1.19969	0.135848	1.07951	1.11881	1.00987	1.1204	1.14078	1.0077							1.30333	1.36437	1.29634	1.37648	1.30757	1.17187	1.33312	1.35058	1.33168	1.31821	1.33755	1.32757	1.0828	1.00367	1.07047	1.04472	1.20738	1.08775
68	1.23081	0.128542	1.1194	1.15334	1.05207	1.16289	1.18061	1.04808							1.33515	1.38836	1.31609	1.40684	1.35233	1.21212	1.35021	1.36335	1.34872	1.32693	1.36207	1.34996	1.11847	1.03785	1.11656	1.0844	1.23833	1.11524
69	1.2611	0.119331	1.16192	1.18966	1.09733	1.20732	1.22221	1.0931							1.36307	1.41392	1.33062	1.43349	1.38669	1.25063	1.36513	1.37678	1.35968	1.34116	1.38048	1.36754	1.15428	1.07474	1.16486	1.12191	1.26598	1.14392
70	1.29254	0.109152	1.20503	1.22727	1.14605	1.24853	1.25991	1.14339							1.39075	1.43574	1.34974	1.4631	1.42279	1.28239	1.37986	1.39072	1.3715	1.35412	1.39711	1.38584	1.19453	1.11617	1.21322	1.16244	1.29697	1.18385
71	1.32318	0.0985072	1.25132	1.26763	1.19526	1.29748	1.30696	1.18925							1.41419	1.44793	1.36829	1.48721	1.45509	1.31245	1.39405	1.40543	1.38252	1.36578	1.41482	1.40173	1.23315	1.1571	1.26235	1.20036	1.32756	1.21838
72	1.35358	0.0875741	1.2996	1.31187	1.24663	1.34963	1.3514	1.23849							1.43422	1.46278	1.39044	1.50981	1.47868	1.32939	1.40932	1.41918	1.39332	1.38493	1.43121	1.41796	1.27116	1.19982	1.30819	1.23969	1.35266	1.25542
73	1.38456	0.0757437	1.34845	1.35304	1.30145	1.40067	1.39628	1.2908							1.45481	1.47221	1.41091	1.53318	1.50039	1.35734	1.42273	1.43319	1.40088	1.40317	1.44458	1.43185	1.31226	1.24158	1.35329	1.28329	1.38097	1.30215
74	1.41308	0.0678121	1.39566	1.39004	1.35588	1.45386	1.44218	1.33632							1.47248	1.47914	1.43802	1.55497	1.51828	1.37199	1.4351	1.44974	1.40539	1.41657	1.46039	1.44342	1.34908	1.27424	1.39525	1.32287	1.4105	1.34253
75	1.4403	0.0619428	1.44181	1.42958	1.40803	1.50744	1.48343	1.38057							1.48953	1.48232	1.46692	1.57641	1.53237	1.38963	1.44703	1.46435	1.41296	1.4316	1.47135	1.45491	1.38284	1.30895	1.42705	1.36007	1.43522	1.38292
76	1.4648	0.0584755	1.48822	1.47202	1.46105	1.55719	1.52295	1.42787							1.50286	1.48368	1.49236	1.5923	1.53613	1.40985	1.45433	1.47206	1.41994	1.4418	1.47728	1.46055	1.41379	1.33699	1.45972	1.39408	1.45762	1.42053
77	1.48618	0.0596276	1.52968	1.50806	1.51196	1.60321	1.55738	1.46781							1.51225	1.47988	1.51194	1.60222	1.54185	1.42536	1.462	1.48724	1.42225	1.45012	1.48642	1.46396	1.4408	1.36078	1.48433	1.42471	1.47763	1.45653
78	1.50234	0.0628747	1.56466	1.53824	1.55489	1.64206	1.58295	1.50514							1.51626	1.46936	1.52561	1.60786	1.53956	1.43893	1.46882	1.49875	1.43132	1.45486	1.49054	1.46865	1.45963	1.38128	1.49821	1.44721	1.48822	1.48321
79	1.513	0.0687158	1.59489	1.56708	1.59919	1.67295	1.60053	1.53469							1.5136	1.4574	1.52583	1.60515	1.5307	1.4489	1.47188	1.50737	1.43081	1.45715	1.49133	1.47273	1.47162	1.39288	1.50524	1.46393	1.48981	1.50625
80	1.5182	0.0742611	1.61591	1.58656	1.63241	1.69386	1.60907	1.55767							1.50722	1.44612	1.52111	1.59686	1.51964	1.45237	1.47156	1.50756	1.43159	1.45801	1.49163	1.46901	1.47809	1.40286	1.50495	1.47303	1.4903	1.51932
81	1.51756	0.0797555	1.62754	1.59683	1.65635	1.70591	1.60719	1.57141							1.49443	1.42969	1.50972	1.58539	1.50032	1.44703	1.46877	1.50762	1.42777	1.45749	1.4887	1.46228	1.4795	1.40566	1.49969	1.47806	1.48507	1.52905
82	1.51006	0.084444	1.62882	1.59705	1.67069	1.70973	1.59308	1.57355							1.47949	1.41581	1.4918	1.57001	1.4802	1.43961	1.46056	1.50178	1.41323	1.45663	1.4826	1.44854	1.47138	1.40032	1.4849	1.4787	1.46652	1.52647
83	1.49437	0.087096	1.61793	1.59048	1.665	1.69927	1.56612	1.56877							1.4605	1.40019	1.47072	1.55231	1.45182	1.42747	1.44505	1.48601	1.39457	1.44281	1.47101	1.43084	1.45401	1.38188	1.46283	1.46829	1.4474	1.50963
84	1.47056	0.0884296	1.59592	1.57428	1.65102	1.67438	1.52601	1.55391							1.43267	1.37376	1.4359	1.52729	1.41771	1.40871	1.42272	1.46242	1.37093	1.42286	1.4491	1.40832	1.43092	1.35767	1.43476	1.45494	1.42335	1.48388
85	1.43556	0.0883939	1.55896	1.54544	1.62263	1.63749	1.46854	1.5207							1.39428	1.34078	1.39625	1.49377	1.36569	1.37491	1.39275	1.42523	1.34007	1.39881	1.41681	1.38282	1.39626	1.3245	1.40177	1.429	1.38515	1.44088
86	1.38965	0.0862344	1.50729	1.50524	1.57466	1.58475	1.40111	1.4707							1.34762	1.30057	1.34658	1.44909	1.31294	1.32891	1.35378	1.38304	1.29962	1.3609	1.38087	1.34447	1.3499	1.28367	1.35064	1.3929	1.34447	1.37782
87	1.33046	0.0836194	1.43989	1.45067	1.50871	1.51053	1.32153	1.40803							1.29016	1.24997	1.28556	1.39411	1.24706	1.2741	1.3057	1.33337	1.24803	1.31125	1.33332	1.30252	1.28609	1.22216	1.28087	1.34362	1.28369	1.30008
88	1.25727	0.0813979	1.35655	1.37726	1.42806	1.42295	1.22616	1.32832							1.22334	1.19334	1.21434	1.32462	1.17083	1.21355	1.24438	1.26906	1.18528	1.24961	1.27246	1.24552	1.20479	1.14258	1.19925	1.27924	1.20478	1.19811
89	1.17042	0.0790804	1.25437	1.28642	1.32811	1.30805	1.11812	1.23113							1.14944	1.13332	1.12882	1.24582	1.08845	1.1508	1.1704	1.19732	1.10624	1.17337	1.19915	1.1759	1.10749	1.0472	1.09605	1.20164	1.11685	1.07571
90	1.06992	0.0800942	1.13675	1.17921	1.20838	1.18053	0.999811	1.11583							1.07028	1.07082	1.03773	1.15327	0.997292	1.09232	1.0812	1.11209	1.01575	1.07959	1.10784	1.09072	0.991446	0.935503	0.967222	1.10613	1.01174	0.936635
91	0.955903	0.0871984	1.00212	1.05283	1.07312	1.03107	0.871886	0.981686							0.986483	1.00614	0.938721	1.05492	0.910729	1.0219	0.97863	1.00541	0.912145	0.980115	1.00867	0.986808	0.856379	0.802898	0.824632	0.993308	0.888702	0.772354
92	0.829308	0.0986813	0.852011	0.908175	0.92344	0.8646	0.733296	0.830542							0.894525	0.938318	0.838465	0.943439	0.809643	0.942761	0.859805	0.883618	0.793325	0.864928	0.890549	0.866605	0.710891	0.659561	0.672	0.863927	0.753368	0.605601
93	0.692687	0.109886	0.692238	0.749261	0.764403	0.691928	0.592174	0.663423							0.792172	0.852796	0.731786	0.821667	0.705814	0.848795	0.725084	0.750456	0.659106	0.73265	0.751338	0.731868	0.561256	0.509573	0.522032	0.719233	0.608212	0.447232
94	0.553881	0.113995	0.532243	0.582014	0.595821	0.524967	0.45217	0.506243							0.680191	0.753464	0.614354	0.701023	0.596828	0.735284	0.57881	0.605878	0.511762	0.594765	0.601867	0.579777	0.424279	0.37926	0.390217	0.568204	0.46899	0.314725
95	0.421669	0.109305	0.387947	0.427854	0.43981	0.378918	0.331018	0.362133							0.560278	0.631395	0.496951	0.570974	0.486179	0.615893	0.43307	0.458908	0.376544	0.447397	0.450715	0.431785	0.30538	0.269887	0.270393	0.423863	0.348069	0.214688
96	0.306197	0.0988298	0.269752	0.289828	0.311211	0.266185	0.237939	0.243595							0.442617	0.510189	0.380514	0.449542	0.379151	0.493688	0.303035	0.327039	0.258519	0.314267	0.312045	0.303305	0.209386	0.182754	0.176886	0.305553	0.243647	0.138088
97	0.20983	0.0832087	0.17953	0.182634	0.21038	0.184972	0.161582	0.158083							0.330135	0.39021	0.276281	0.331558	0.278405	0.374219	0.194197	0.209241	0.164053	0.200454	0.200436	0.1968	0.135457	0.11735	0.102407	0.214663	0.163294	0.079573
98	0.135585	0.0654332	0.114433	0.11544	0.136337	0.117952	0.10393	0.098507							0.232155	0.280225	0.188791	0.233117	0.195206	0.263435	0.117967	0.123991	0.101959	0.11826	0.121663	0.123962	0.0777836	0.063138	0.048783	0.135751	0.102028	0.039218
99	0.0775531	0.0474019	0.064018	0.066698	0.082101	0.066498	0.057204	0.047589							0.147099	0.182368	0.113822	0.153852	0.122173	0.16328	0.0639312	0.069416	0.052411	0.062634	0.065675	0.06952	0.0351644	0.028391	0.009789	0.077393	0.052726	0.007523
100	0.031256	0.0350375	0.025314	0.029359	0.037698	0.037453	0.017729	0.004331							0.0774524	0.106812	0.054246	0.083674	0.064704	0.077826	0.0272066	0.029918	0.019988	0.025033	0.029561	0.031533	-0.0049492	-0.020674	-0.029737	0.036731	0.013662	-0.024728
101	0.0017888	0.0174926	-0.0008572	0.006428	0.004285	-0.001722	-0.002065	-0.011212							0.022697	0.04471	0.007679	0.027777	0.016579	0.01674	-4.16e-05	-2.6e-05	-0.003619	-0.001708	0.001083	0.004062	-0.014643	-0.024237	-0.029174	0.011149	-0.004869	-0.026084

## Sheet: PAMY
Prosthetic side			TF1	C:\Users\xb00012\Documents\Data\27_15_150415 SP\27_15_150415_0006.c3d	C:\Users\xb00012\Documents\Data\27_15_150415 SP\27_15_150415_0007.c3d	C:\Users\xb00012\Documents\Data\27_15_150415 SP\27_15_150415_0009.c3d	C:\Users\xb00012\Documents\Data\27_15_150415 SP\27_15_150415_0010.c3d	C:\Users\xb00012\Documents\Data\27_15_150415 SP\27_15_150415_0003.c3d	TF2	C:\Users\xb00012\Documents\Data\37_26_130515 SP\37_26_130515_0006.c3d	C:\Users\xb00012\Documents\Data\37_26_130515 SP\37_26_130515_0010.c3d	C:\Users\xb00012\Documents\Data\37_26_130515 SP\37_26_130515_0011.c3d	C:\Users\xb00012\Documents\Data\37_26_130515 SP\37_26_130515_0012.c3d	C:\Users\xb00012\Documents\Data\37_26_130515 SP\37_26_130515_0005.c3d	TF3	C:\Users\xb00012\Documents\Data\39_28_200515 SP\39_28_200515_0006.c3d	C:\Users\xb00012\Documents\Data\39_28_200515 SP\39_28_200515_0007.c3d	C:\Users\xb00012\Documents\Data\39_28_200515 SP\39_28_200515_0008.c3d	C:\Users\xb00012\Documents\Data\39_28_200515 SP\39_28_200515_0009.c3d	C:\Users\xb00012\Documents\Data\39_28_200515 SP\39_28_200515_0005.c3d	TF4	C:\Users\xb00012\Documents\Data\44_33_190615 SP\44_33_190615_0004.c3d	C:\Users\xb00012\Documents\Data\44_33_190615 SP\44_33_190615_0008.c3d	C:\Users\xb00012\Documents\Data\44_33_190615 SP\44_33_190615_0012.c3d	C:\Users\xb00012\Documents\Data\44_33_190615 SP\44_33_190615_0013.c3d	C:\Users\xb00012\Documents\Data\44_33_190615 SP\44_33_190615_0016.c3d	TF5	C:\Users\xb00012\Documents\Data\45_34_230615 SP\45_34_230615_0004.c3d	C:\Users\xb00012\Documents\Data\45_34_230615 SP\45_34_230615_0006.c3d	C:\Users\xb00012\Documents\Data\45_34_230615 SP\45_34_230615_0008.c3d	C:\Users\xb00012\Documents\Data\45_34_230615 SP\45_34_230615_0009.c3d	C:\Users\xb00012\Documents\Data\45_34_230615 SP\45_34_230615_0003.c3d
Sagittal plane			Esprit	RANKLE_MOMENTS	RANKLE_MOMENTS	RANKLE_MOMENTS	RANKLE_MOMENTS	RANKLE_MOMENTS	Esprit	LANKLE_MOMENTS	LANKLE_MOMENTS	LANKLE_MOMENTS	LANKLE_MOMENTS	LANKLE_MOMENTS	Esprit	RANKLE_MOMENTS	RANKLE_MOMENTS	RANKLE_MOMENTS	RANKLE_MOMENTS	RANKLE_MOMENTS	Esprit	RANKLE_MOMENTS	RANKLE_MOMENTS	RANKLE_MOMENTS	RANKLE_MOMENTS	RANKLE_MOMENTS	Esprit	LANKLE_MOMENTS	LANKLE_MOMENTS	LANKLE_MOMENTS	LANKLE_MOMENTS	LANKLE_MOMENTS
Ankle Moment				LINK_MODEL_BASED	LINK_MODEL_BASED	LINK_MODEL_BASED	LINK_MODEL_BASED	LINK_MODEL_BASED		LINK_MODEL_BASED	LINK_MODEL_BASED	LINK_MODEL_BASED	LINK_MODEL_BASED	LINK_MODEL_BASED		LINK_MODEL_BASED	LINK_MODEL_BASED	LINK_MODEL_BASED	LINK_MODEL_BASED	LINK_MODEL_BASED		LINK_MODEL_BASED	LINK_MODEL_BASED	LINK_MODEL_BASED	LINK_MODEL_BASED	LINK_MODEL_BASED		LINK_MODEL_BASED	LINK_MODEL_BASED	LINK_MODEL_BASED	LINK_MODEL_BASED	LINK_MODEL_BASED
101 points over stance phase				Original	Original	Original	Original	Original		Original	Original	Original	Original	Original		Original	Original	Original	Original	Original		Original	Original	Original	Original	Original		Original	Original	Original	Original	Original
ITEM	Mean	SD	A1_R	1	1	1	1	1	A1_L	1	1	1	1	1	A1_R	1	1	1	1	1	A1_R	1	1	1	1	1	A1_L	1	1	1	1	1
1	-0.00188546	0.0220319	-0.0279466	-0.026572	-0.042778	-0.025429	-0.051124	0.00617	0.0130585	0.006549	0.019568	0.014164	-0.007127	-0.004421	-0.003508	-0.023387	0.022849	-0.020464	0.023911	-0.020449	-0.0051512	0.002762	0.001802	-0.006301	-0.003604	-0.020415	0.01412	0.010885	0.001418	0.008241	0.047383	0.002673
2	-0.0182049	0.0414574	-0.0640808	-0.08617	-0.069446	-0.034201	-0.089538	-0.041049	0.0394415	0.033632	0.045251	0.009511	0.011406	-0.013054	-0.0616586	-0.049114	-0.064448	-0.043144	-0.052793	-0.098794	-0.0123142	0.006175	-0.002984	-0.000482	-0.005548	-0.058732	0.0075876	-0.020539	-0.00407	0.001302	0.047015	0.01423
3	-0.0891107	0.0616303	-0.146075	-0.177261	-0.133875	-0.111829	-0.174104	-0.133305	-0.0955765	-0.123818	-0.067335	-0.072947	-0.013924	-0.089284	-0.131708	-0.108204	-0.131863	-0.100659	-0.15208	-0.165736	-0.0536426	-0.01808	-0.019855	-0.012764	-0.084694	-0.13282	-0.018551	-0.106512	0.003439	-0.002424	0.016581	-0.003839
4	-0.161466	0.0530063	-0.219745	-0.233138	-0.216183	-0.19514	-0.238155	-0.216108	-0.179548	-0.197942	-0.161155	-0.146733	-0.122916	-0.157923	-0.187528	-0.164514	-0.185554	-0.163144	-0.204996	-0.219431	-0.123044	-0.092064	-0.108274	-0.081272	-0.154435	-0.179174	-0.0974654	-0.154768	-0.059471	-0.064126	-0.109107	-0.099855
5	-0.204397	0.0386733	-0.263031	-0.260337	-0.278961	-0.245873	-0.278784	-0.251199	-0.199554	-0.206281	-0.192828	-0.180243	-0.207782	-0.184721	-0.217445	-0.206136	-0.211788	-0.203434	-0.219356	-0.246511	-0.177291	-0.162437	-0.180612	-0.150452	-0.193491	-0.199463	-0.164662	-0.16707	-0.147352	-0.14497	-0.186847	-0.177072
6	-0.232554	0.0396335	-0.299399	-0.295165	-0.319593	-0.283643	-0.316719	-0.281875	-0.22167	-0.232072	-0.211269	-0.211067	-0.22886	-0.215471	-0.239238	-0.237087	-0.223416	-0.238267	-0.233557	-0.263861	-0.208495	-0.194932	-0.201689	-0.190287	-0.232396	-0.22317	-0.193966	-0.18902	-0.195656	-0.194091	-0.192181	-0.19888
7	-0.253692	0.0423976	-0.330142	-0.314211	-0.366316	-0.313028	-0.344545	-0.312611	-0.23365	-0.239163	-0.228136	-0.235995	-0.25518	-0.23525	-0.254018	-0.253801	-0.237764	-0.251153	-0.255083	-0.272287	-0.231326	-0.221296	-0.225529	-0.214526	-0.249021	-0.24626	-0.219326	-0.220239	-0.215004	-0.22	-0.226351	-0.215036
8	-0.275993	0.0444355	-0.357296	-0.342389	-0.400661	-0.332066	-0.367448	-0.343917	-0.253761	-0.249826	-0.257696	-0.258173	-0.279745	-0.243351	-0.263816	-0.265379	-0.246479	-0.262247	-0.261937	-0.283037	-0.250357	-0.236042	-0.25289	-0.234134	-0.269333	-0.259387	-0.254734	-0.241363	-0.244118	-0.248383	-0.280893	-0.258914
9	-0.294093	0.0491446	-0.3837	-0.365406	-0.425522	-0.365612	-0.390771	-0.371189	-0.260186	-0.249617	-0.270755	-0.271156	-0.289881	-0.248444	-0.275126	-0.278788	-0.256507	-0.277522	-0.27637	-0.286441	-0.261681	-0.248571	-0.264126	-0.251356	-0.275826	-0.268525	-0.289771	-0.258396	-0.285113	-0.287667	-0.318154	-0.299526
10	-0.310454	0.0535417	-0.40366	-0.381581	-0.453906	-0.385349	-0.408295	-0.389168	-0.266833	-0.255447	-0.278218	-0.280911	-0.291212	-0.252396	-0.288445	-0.295703	-0.266848	-0.288264	-0.294476	-0.296936	-0.274542	-0.264879	-0.274388	-0.26651	-0.288046	-0.278886	-0.318789	-0.281228	-0.318145	-0.31257	-0.356634	-0.325367
11	-0.32791	0.0582761	-0.421681	-0.398938	-0.482951	-0.402463	-0.418997	-0.405058	-0.273543	-0.260237	-0.286849	-0.291024	-0.295293	-0.253093	-0.304628	-0.314743	-0.280158	-0.306942	-0.315006	-0.306291	-0.289352	-0.281984	-0.289002	-0.283569	-0.305084	-0.28712	-0.350347	-0.301	-0.352144	-0.341119	-0.392692	-0.364782
12	-0.342376	0.0624327	-0.435877	-0.415095	-0.500235	-0.414255	-0.429069	-0.420729	-0.27796	-0.261998	-0.293923	-0.298516	-0.298323	-0.255473	-0.322861	-0.336594	-0.297127	-0.326302	-0.33487	-0.31941	-0.298824	-0.293962	-0.301216	-0.296844	-0.310716	-0.29138	-0.376358	-0.313702	-0.386096	-0.374427	-0.417353	-0.390213
13	-0.353718	0.0651115	-0.446595	-0.424629	-0.514051	-0.426386	-0.434125	-0.433784	-0.282968	-0.266789	-0.299146	-0.304415	-0.299207	-0.256875	-0.340587	-0.357633	-0.30902	-0.350579	-0.354399	-0.331302	-0.306257	-0.300969	-0.308294	-0.304686	-0.316852	-0.300483	-0.392185	-0.324123	-0.406954	-0.400178	-0.425756	-0.403914
14	-0.363255	0.0670103	-0.455794	-0.436725	-0.526056	-0.436437	-0.436401	-0.443351	-0.28863	-0.271698	-0.305562	-0.310995	-0.301265	-0.258603	-0.357469	-0.378198	-0.316663	-0.37539	-0.371651	-0.345442	-0.31275	-0.308713	-0.315748	-0.313616	-0.32201	-0.303665	-0.401631	-0.331343	-0.418026	-0.412501	-0.425997	-0.420288
15	-0.369577	0.0682405	-0.460827	-0.440409	-0.532738	-0.43939	-0.439366	-0.452234	-0.292214	-0.27295	-0.311478	-0.314277	-0.302429	-0.26001	-0.371522	-0.391992	-0.327227	-0.396556	-0.38618	-0.355655	-0.316782	-0.314743	-0.322871	-0.316559	-0.324659	-0.305076	-0.406542	-0.334345	-0.416963	-0.416673	-0.433645	-0.431084
16	-0.372589	0.0681707	-0.462683	-0.43845	-0.534504	-0.446721	-0.434753	-0.458988	-0.294277	-0.277189	-0.311365	-0.319314	-0.306468	-0.26028	-0.381317	-0.40257	-0.332216	-0.411196	-0.398545	-0.36206	-0.318841	-0.322204	-0.325578	-0.31655	-0.324159	-0.305713	-0.405828	-0.334723	-0.417696	-0.41871	-0.426751	-0.431261
17	-0.374502	0.0671698	-0.462811	-0.43797	-0.535223	-0.44797	-0.430445	-0.462447	-0.298408	-0.284388	-0.312428	-0.326146	-0.30859	-0.264478	-0.389683	-0.411102	-0.336867	-0.421699	-0.410023	-0.368726	-0.319524	-0.325524	-0.327669	-0.316976	-0.321411	-0.306042	-0.402081	-0.334238	-0.416436	-0.417624	-0.412628	-0.429479
18	-0.375013	0.0657868	-0.460749	-0.43542	-0.532781	-0.44542	-0.428641	-0.461485	-0.30468	-0.289507	-0.319853	-0.327798	-0.310803	-0.264824	-0.396042	-0.41595	-0.338444	-0.42858	-0.421384	-0.375852	-0.318762	-0.323766	-0.330263	-0.316014	-0.315253	-0.308515	-0.39483	-0.333429	-0.408204	-0.412709	-0.396621	-0.423189
19	-0.372769	0.0655343	-0.456209	-0.42719	-0.52592	-0.450574	-0.421692	-0.455671	-0.30398	-0.28825	-0.319711	-0.3266	-0.309229	-0.264256	-0.403012	-0.423318	-0.34132	-0.437032	-0.430936	-0.382456	-0.315156	-0.320274	-0.33099	-0.313477	-0.304516	-0.306521	-0.385486	-0.33184	-0.400042	-0.407397	-0.37538	-0.41277
20	-0.368503	0.0656535	-0.450027	-0.423645	-0.517787	-0.448886	-0.41117	-0.448649	-0.300447	-0.286375	-0.314518	-0.333541	-0.305089	-0.263609	-0.407828	-0.423201	-0.346386	-0.445546	-0.438321	-0.385685	-0.308169	-0.311382	-0.32528	-0.308416	-0.297295	-0.298473	-0.376044	-0.329917	-0.394522	-0.399836	-0.356974	-0.398973
21	-0.36314	0.0658509	-0.441556	-0.414335	-0.508679	-0.442321	-0.401704	-0.44074	-0.30026	-0.287123	-0.313396	-0.337008	-0.300232	-0.257325	-0.409269	-0.422909	-0.349094	-0.447866	-0.438515	-0.387962	-0.299218	-0.299514	-0.318628	-0.301355	-0.283971	-0.292622	-0.365398	-0.322	-0.386224	-0.392242	-0.340935	-0.385588
22	-0.356486	0.0667948	-0.431902	-0.404493	-0.492925	-0.437828	-0.392524	-0.431739	-0.297671	-0.287605	-0.307738	-0.334179	-0.29137	-0.246146	-0.40942	-0.419196	-0.350221	-0.446127	-0.439427	-0.392127	-0.287886	-0.285824	-0.309425	-0.294468	-0.268848	-0.280864	-0.355552	-0.317887	-0.374168	-0.383091	-0.324953	-0.377663
23	-0.348554	0.0697574	-0.423643	-0.397457	-0.483334	-0.429494	-0.385962	-0.42197	-0.29179	-0.285751	-0.297829	-0.330979	-0.283801	-0.231918	-0.408764	-0.418276	-0.347781	-0.446109	-0.438628	-0.393027	-0.272745	-0.267463	-0.296037	-0.280261	-0.251863	-0.268102	-0.345829	-0.313506	-0.365941	-0.372616	-0.309396	-0.367686
24	-0.339845	0.0729322	-0.415295	-0.385366	-0.474203	-0.422627	-0.383239	-0.411042	-0.285331	-0.280706	-0.289956	-0.328466	-0.275694	-0.217507	-0.406191	-0.415669	-0.346172	-0.444751	-0.434844	-0.389521	-0.255908	-0.248401	-0.280115	-0.264396	-0.230877	-0.25575	-0.336502	-0.312115	-0.357431	-0.363043	-0.296117	-0.353803
25	-0.330197	0.0759243	-0.404271	-0.370414	-0.463037	-0.417683	-0.368976	-0.401244	-0.277029	-0.27111	-0.282948	-0.322734	-0.269502	-0.201185	-0.402751	-0.413887	-0.340127	-0.447006	-0.427748	-0.384989	-0.24058	-0.229268	-0.262715	-0.252508	-0.216435	-0.241973	-0.326352	-0.305466	-0.345803	-0.353615	-0.281065	-0.345812
26	-0.320321	0.0795644	-0.395611	-0.36405	-0.452617	-0.409375	-0.362558	-0.389454	-0.267429	-0.2609	-0.273957	-0.315216	-0.260434	-0.180358	-0.397208	-0.405932	-0.340454	-0.439305	-0.419351	-0.380998	-0.222494	-0.203021	-0.246179	-0.237605	-0.198347	-0.227316	-0.318863	-0.306429	-0.344032	-0.343834	-0.267707	-0.332313
27	-0.307887	0.0838532	-0.382421	-0.354539	-0.433438	-0.397145	-0.353738	-0.373244	-0.254838	-0.248391	-0.261285	-0.307211	-0.251049	-0.158744	-0.393059	-0.403588	-0.337409	-0.435415	-0.411241	-0.377644	-0.201242	-0.175994	-0.224905	-0.218344	-0.177801	-0.209164	-0.307873	-0.298519	-0.33293	-0.331629	-0.25273	-0.323558
28	-0.294429	0.0880461	-0.370218	-0.343673	-0.421517	-0.386608	-0.341911	-0.35738	-0.238942	-0.232423	-0.245461	-0.298811	-0.241513	-0.133773	-0.385149	-0.39522	-0.335051	-0.425827	-0.39886	-0.370787	-0.180844	-0.150353	-0.209488	-0.200177	-0.156526	-0.187676	-0.296993	-0.288493	-0.321114	-0.322183	-0.239669	-0.313508
29	-0.281358	0.0937475	-0.35978	-0.332284	-0.410985	-0.376048	-0.337164	-0.342417	-0.221838	-0.216298	-0.227378	-0.28951	-0.225671	-0.10576	-0.377893	-0.387876	-0.336283	-0.419362	-0.384049	-0.361896	-0.158745	-0.122837	-0.189297	-0.180487	-0.13476	-0.166345	-0.288534	-0.284576	-0.318863	-0.311525	-0.226611	-0.301093
30	-0.265976	0.0993595	-0.345543	-0.318011	-0.393594	-0.362087	-0.327297	-0.326726	-0.201269	-0.196445	-0.206094	-0.279568	-0.209836	-0.074012	-0.369555	-0.379374	-0.335533	-0.40917	-0.370258	-0.353441	-0.134654	-0.09376	-0.16693	-0.158382	-0.112365	-0.141834	-0.278859	-0.276075	-0.310447	-0.298062	-0.218969	-0.290744
31	-0.247796	0.105508	-0.329834	-0.308618	-0.375312	-0.349944	-0.305364	-0.309934	-0.17569	-0.16657	-0.184811	-0.270736	-0.190645	-0.03762	-0.357862	-0.367565	-0.329151	-0.396977	-0.350303	-0.345313	-0.108878	-0.061576	-0.145096	-0.136564	-0.08701	-0.114145	-0.266716	-0.264878	-0.294521	-0.285809	-0.20809	-0.280284
32	-0.228763	0.112812	-0.315796	-0.288385	-0.361772	-0.340573	-0.297769	-0.290481	-0.147897	-0.132205	-0.163589	-0.264337	-0.174993	-0.000573	-0.343242	-0.353484	-0.321303	-0.384033	-0.329208	-0.328183	-0.0804338	-0.023463	-0.119721	-0.112549	-0.059298	-0.087138	-0.256445	-0.258307	-0.28507	-0.274568	-0.195837	-0.268441
33	-0.207571	0.120725	-0.296154	-0.264764	-0.347278	-0.325144	-0.282971	-0.260614	-0.117109	-0.091342	-0.142875	-0.259343	-0.156483	0.037974	-0.328642	-0.338952	-0.315961	-0.365821	-0.307768	-0.314707	-0.0490962	0.013679	-0.09218	-0.083235	-0.030604	-0.053141	-0.246855	-0.249399	-0.277954	-0.26206	-0.184655	-0.260208
34	-0.183782	0.128902	-0.274317	-0.242195	-0.329951	-0.312353	-0.256518	-0.23057	-0.084069	-0.05025	-0.117888	-0.250022	-0.134749	0.077545	-0.31137	-0.323147	-0.305799	-0.347283	-0.284243	-0.296379	-0.0146438	0.049052	-0.062573	-0.048052	0.005129	-0.016775	-0.234509	-0.233403	-0.268217	-0.248269	-0.173475	-0.249179
35	-0.157775	0.138225	-0.253493	-0.219471	-0.311586	-0.302143	-0.230762	-0.203504	-0.048876	-0.007303	-0.090449	-0.234889	-0.110889	0.118793	-0.29178	-0.303869	-0.291319	-0.326438	-0.258541	-0.278735	0.0248996	0.091324	-0.025396	-0.013299	0.047402	0.024467	-0.219624	-0.216094	-0.253853	-0.227838	-0.16878	-0.231554
36	-0.129957	0.148146	-0.229335	-0.191716	-0.293817	-0.285759	-0.203451	-0.17193	-0.011376	0.039485	-0.062237	-0.219866	-0.080069	0.162431	-0.270702	-0.278826	-0.28116	-0.306036	-0.231951	-0.255539	0.0665206	0.132535	0.016665	0.027873	0.08814	0.06739	-0.204895	-0.196916	-0.243971	-0.2086	-0.161183	-0.213805
37	-0.0975452	0.156074	-0.19884	-0.149884	-0.275897	-0.264842	-0.168731	-0.134847	0.0327495	0.086903	-0.021404	-0.207509	-0.044371	0.205112	-0.24078	-0.240952	-0.255445	-0.286199	-0.192863	-0.228441	0.107246	0.170717	0.058279	0.069408	0.128436	0.10939	-0.188101	-0.174635	-0.236845	-0.186193	-0.152852	-0.189982
38	-0.0609133	0.162359	-0.164544	-0.108898	-0.251031	-0.242293	-0.128832	-0.091668	0.076846	0.133277	0.020415	-0.190245	-0.001062	0.246599	-0.20031	-0.190204	-0.217079	-0.264276	-0.14192	-0.188071	0.15037	0.214328	0.099789	0.113698	0.170269	0.153765	-0.166928	-0.152429	-0.22393	-0.159961	-0.131161	-0.167158
39	-0.0213887	0.166938	-0.12615	-0.066407	-0.221141	-0.211199	-0.08523	-0.046771	0.121917	0.181371	0.062464	-0.170106	0.042051	0.289937	-0.153025	-0.138274	-0.169396	-0.236608	-0.088104	-0.132744	0.193353	0.25643	0.143555	0.157782	0.208967	0.200029	-0.143039	-0.12387	-0.20403	-0.133499	-0.109506	-0.14429
40	0.02126	0.16975	-0.0846708	-0.019212	-0.19033	-0.173791	-0.038339	-0.001682	0.168125	0.230261	0.105989	-0.15207	0.085769	0.332954	-0.0970578	-0.07948	-0.113785	-0.193932	-0.029363	-0.068729	0.235908	0.295134	0.189631	0.200946	0.249875	0.243953	-0.116004	-0.09585	-0.18219	-0.105043	-0.082861	-0.114078
41	0.0646525	0.172296	-0.039699	0.030763	-0.157762	-0.131919	0.01204	0.048383	0.212724	0.274721	0.150726	-0.129438	0.13133	0.372838	-0.0406226	-0.022272	-0.056761	-0.144473	0.029048	-0.008655	0.279741	0.335091	0.236026	0.247345	0.294822	0.285423	-0.0888808	-0.068112	-0.157438	-0.073214	-0.060783	-0.084857
42	0.11054	0.174269	0.0084068	0.082443	-0.120248	-0.082935	0.065466	0.097308	0.259201	0.320967	0.197435	-0.095889	0.178721	0.415436	0.0180932	0.036766	0.000158	-0.090657	0.091913	0.052286	0.325025	0.377668	0.282467	0.294866	0.336434	0.33369	-0.058027	-0.033761	-0.129295	-0.040284	-0.03334	-0.053455
43	0.1578	0.175421	0.0588026	0.13661	-0.078193	-0.030551	0.117962	0.148185	0.30743	0.368616	0.246244	-0.062228	0.229683	0.457613	0.0765792	0.099309	0.057627	-0.037314	0.149346	0.113928	0.369189	0.419954	0.330384	0.339836	0.377894	0.377875	-0.022999	-0.001139	-0.100139	-0.001964	0.001314	-0.013067
44	0.205961	0.174991	0.11165	0.195777	-0.030673	0.022175	0.171289	0.199681	0.353801	0.412942	0.29466	-0.018407	0.281336	0.498876	0.13622	0.160237	0.118086	0.019418	0.209636	0.173722	0.41294	0.460639	0.374925	0.384844	0.424953	0.41934	0.0151936	0.039406	-0.065975	0.040976	0.033882	0.027679
45	0.254456	0.173922	0.163235	0.249749	0.019475	0.075761	0.225646	0.245543	0.398972	0.455417	0.342527	0.025074	0.327338	0.541682	0.195026	0.220393	0.174607	0.0781	0.269562	0.232467	0.457536	0.502111	0.419694	0.430235	0.46941	0.466228	0.0575112	0.083439	-0.026855	0.088239	0.072497	0.070236
46	0.304631	0.172495	0.216023	0.299893	0.071251	0.131524	0.280525	0.29692	0.446209	0.5001	0.392317	0.06932	0.375295	0.586203	0.254827	0.280682	0.23443	0.135169	0.332116	0.29174	0.502525	0.544699	0.467441	0.474524	0.5147	0.511262	0.103573	0.12745	0.014874	0.139774	0.116001	0.119767
47	0.356498	0.169231	0.272894	0.354282	0.130916	0.189714	0.337704	0.351854	0.493975	0.545178	0.442772	0.11866	0.422127	0.629922	0.314	0.338305	0.29011	0.195717	0.393426	0.352443	0.547397	0.587088	0.514067	0.520404	0.561634	0.553793	0.154223	0.171554	0.061725	0.193326	0.173602	0.17091
48	0.407742	0.166208	0.326768	0.410252	0.185178	0.2476	0.387129	0.40368	0.540166	0.588222	0.492111	0.166536	0.466863	0.67687	0.373174	0.39691	0.345266	0.25286	0.458228	0.412605	0.59232	0.630095	0.561747	0.565822	0.603503	0.600431	0.206285	0.21894	0.117779	0.248052	0.223456	0.223196
49	0.458747	0.16299	0.380773	0.460744	0.241394	0.307262	0.442637	0.45183	0.585813	0.63127	0.540356	0.215932	0.512932	0.720345	0.431872	0.45183	0.401503	0.31342	0.518843	0.473763	0.637599	0.672113	0.609732	0.610292	0.651055	0.644803	0.257677	0.267701	0.167906	0.302728	0.272192	0.277857
50	0.510348	0.158431	0.435733	0.511043	0.301142	0.366065	0.497896	0.50252	0.633852	0.677376	0.590327	0.265554	0.559525	0.763569	0.489731	0.507897	0.458052	0.375938	0.576535	0.530234	0.680476	0.713618	0.654757	0.654734	0.694963	0.684306	0.31195	0.317841	0.221612	0.357206	0.33162	0.331471
51	0.562632	0.155264	0.488654	0.563796	0.355652	0.421045	0.549329	0.553446	0.683615	0.723602	0.643629	0.313961	0.603884	0.813352	0.545669	0.559889	0.508916	0.435082	0.638367	0.586089	0.726496	0.758111	0.70485	0.7008	0.739628	0.729091	0.368728	0.367576	0.281423	0.414289	0.390933	0.389417
52	0.613301	0.151735	0.541197	0.612852	0.411906	0.476028	0.60152	0.60368	0.729963	0.765999	0.693928	0.362881	0.648243	0.857675	0.602342	0.610973	0.564956	0.493438	0.697394	0.644948	0.770737	0.801054	0.74894	0.7453	0.787795	0.770594	0.422264	0.415048	0.338999	0.46737	0.44745	0.442452
53	0.663536	0.148161	0.593389	0.659116	0.470373	0.532341	0.652231	0.652883	0.775519	0.807809	0.74323	0.413815	0.693798	0.904851	0.65768	0.661749	0.616325	0.551896	0.75474	0.703688	0.814974	0.841335	0.795775	0.790392	0.833755	0.813613	0.476117	0.466018	0.392857	0.523364	0.50428	0.494067
54	0.713112	0.144507	0.643435	0.707997	0.524725	0.586162	0.69931	0.698981	0.822223	0.850989	0.793456	0.46406	0.738027	0.947734	0.712825	0.712492	0.665826	0.60929	0.815697	0.76082	0.857365	0.88161	0.840357	0.836778	0.875262	0.852818	0.52971	0.516281	0.448157	0.578196	0.558681	0.547237
55	0.760022	0.14012	0.690888	0.746811	0.575818	0.638258	0.749276	0.744278	0.864637	0.889527	0.839747	0.510186	0.783019	0.983799	0.76516	0.760359	0.715569	0.666611	0.865623	0.817638	0.897536	0.919626	0.882455	0.875866	0.916298	0.893435	0.58189	0.561045	0.506073	0.630941	0.613596	0.597796
56	0.805295	0.135818	0.735092	0.784541	0.628222	0.686331	0.791961	0.784407	0.906736	0.92857	0.884901	0.556836	0.827765	1.01995	0.817283	0.807375	0.760377	0.724675	0.920202	0.873784	0.934595	0.954504	0.922302	0.914689	0.951777	0.929701	0.632771	0.608457	0.5576	0.682374	0.669148	0.646278
57	0.848866	0.131444	0.775827	0.819617	0.676411	0.733008	0.830785	0.819312	0.947696	0.962612	0.93278	0.603205	0.87004	1.0523	0.867548	0.850976	0.810433	0.77647	0.972377	0.927482	0.970891	0.989632	0.959897	0.954228	0.98641	0.964288	0.682371	0.657158	0.613532	0.731791	0.715919	0.693455
58	0.890844	0.126957	0.813649	0.847792	0.720268	0.778272	0.867813	0.854101	0.985403	0.9953	0.975506	0.653236	0.91248	1.08184	0.918323	0.895139	0.859755	0.829892	1.02611	0.980724	1.00558	1.02229	0.99686	0.989208	1.02038	0.999178	0.731264	0.703669	0.666348	0.779579	0.764727	0.741995
59	0.929657	0.122004	0.848584	0.871881	0.768136	0.819889	0.898563	0.884452	1.01969	1.02582	1.01356	0.704116	0.952297	1.10702	0.967038	0.938588	0.905197	0.882133	1.07764	1.03163	1.03577	1.04938	1.03041	1.02171	1.04965	1.02767	0.777212	0.742261	0.717009	0.824221	0.817251	0.785319
60	0.966814	0.118288	0.878947	0.895314	0.811039	0.854123	0.923244	0.911013	1.05215	1.05134	1.05296	0.745756	0.992288	1.12748	1.01674	0.987954	0.95424	0.935356	1.12436	1.08179	1.06533	1.0792	1.06132	1.0521	1.0766	1.05745	0.820896	0.787505	0.771095	0.863575	0.860859	0.821446
61	1.00125	0.115683	0.904493	0.916143	0.838272	0.887035	0.945308	0.935708	1.08199	1.07559	1.0884	0.791021	1.03052	1.14512	1.06348	1.03162	0.998334	0.989953	1.1687	1.12881	1.09351	1.1095	1.08835	1.08066	1.10319	1.08586	0.862759	0.827804	0.818653	0.902866	0.906631	0.857842
62	1.03315	0.113708	0.930905	0.937672	0.869033	0.921152	0.96663	0.960038	1.10903	1.09865	1.11941	0.835136	1.06606	1.1606	1.10776	1.07379	1.04062	1.04425	1.21205	1.16808	1.11962	1.13881	1.11299	1.10797	1.12709	1.11125	0.898453	0.864259	0.86184	0.938735	0.936847	0.890582
63	1.06264	0.111916	0.955184	0.962056	0.897815	0.939257	0.990965	0.985826	1.13102	1.11437	1.14767	0.880253	1.09811	1.1764	1.14873	1.11336	1.08652	1.08785	1.25041	1.20551	1.14439	1.16904	1.13614	1.13163	1.15183	1.13332	0.933863	0.898271	0.901057	0.970953	0.97134	0.927692
64	1.09001	0.110802	0.979249	0.985478	0.922886	0.966022	1.0109	1.01096	1.15193	1.13419	1.16968	0.925661	1.12613	1.18904	1.1868	1.15087	1.12674	1.13634	1.27929	1.24074	1.16908	1.19395	1.1624	1.15412	1.17897	1.15597	0.962964	0.931561	0.933885	1.00102	0.995865	0.952487
65	1.11508	0.110496	1.00132	1.00669	0.948431	0.988821	1.02919	1.03344	1.16595	1.14751	1.1844	0.964407	1.14947	1.19912	1.22247	1.18459	1.17033	1.17495	1.30846	1.27399	1.19474	1.22126	1.18656	1.17957	1.20451	1.18182	0.990906	0.963506	0.966076	1.02789	1.02116	0.9759
66	1.1391	0.109214	1.02629	1.02975	0.977678	1.01271	1.0554	1.05591	1.18007	1.16161	1.19852	0.998168	1.16515	1.20951	1.25361	1.2164	1.20498	1.20702	1.33312	1.30653	1.21781	1.2481	1.20526	1.20398	1.22549	1.20622	1.01774	0.993355	0.995285	1.0527	1.04438	1.00298
67	1.16185	0.10736	1.05208	1.05073	1.00988	1.03506	1.08213	1.08262	1.19436	1.17825	1.21047	1.03728	1.18143	1.21561	1.28225	1.24712	1.23907	1.2401	1.35499	1.32994	1.23917	1.27243	1.22709	1.2251	1.24413	1.22709	1.0414	1.02142	1.01784	1.07661	1.06491	1.02625
68	1.18117	0.105128	1.07604	1.07626	1.03796	1.05525	1.10384	1.10691	1.20333	1.18873	1.21793	1.06969	1.19355	1.22143	1.30567	1.27198	1.26788	1.26478	1.36621	1.3575	1.25773	1.29293	1.24563	1.24347	1.26131	1.2453	1.06307	1.04711	1.03951	1.09535	1.08445	1.04893
69	1.19831	0.102476	1.10003	1.1015	1.06463	1.07855	1.12438	1.13111	1.20826	1.19529	1.22123	1.09988	1.20196	1.22572	1.3268	1.29347	1.3015	1.28719	1.37637	1.37545	1.27391	1.30884	1.26267	1.26043	1.27545	1.26218	1.08254	1.07401	1.06097	1.11553	1.09273	1.06943
70	1.21363	0.0992369	1.12232	1.12451	1.09154	1.09513	1.14446	1.15598	1.21423	1.20546	1.22301	1.12492	1.209	1.22756	1.34329	1.311	1.32707	1.30564	1.38192	1.39081	1.28679	1.32212	1.27696	1.27221	1.28465	1.27801	1.10153	1.10027	1.08213	1.13313	1.10526	1.08684
71	1.22518	0.0955917	1.14375	1.14745	1.11422	1.11009	1.16973	1.17725	1.21819	1.21174	1.22464	1.13985	1.21457	1.22634	1.35445	1.32205	1.34329	1.32214	1.38342	1.40136	1.29336	1.3312	1.28235	1.27968	1.28801	1.28555	1.11617	1.12056	1.09525	1.14786	1.11556	1.10162
72	1.23383	0.0920799	1.16117	1.16791	1.13149	1.12878	1.18135	1.19633	1.21818	1.21112	1.22524	1.15719	1.21969	1.21741	1.36425	1.33291	1.36391	1.33381	1.38469	1.40594	1.2957	1.33683	1.28323	1.28155	1.28574	1.29117	1.12984	1.14381	1.1045	1.16315	1.12143	1.11632
73	1.23929	0.0867656	1.17728	1.19312	1.14776	1.14144	1.19447	1.20963	1.21558	1.20579	1.22538	1.16789	1.22361	1.20902	1.36713	1.33867	1.37096	1.33905	1.37706	1.40993	1.29287	1.33465	1.27928	1.27832	1.28016	1.29195	1.14357	1.16371	1.11517	1.17507	1.13039	1.13351
74	1.24169	0.0819153	1.19145	1.21035	1.16442	1.15459	1.20867	1.21924	1.21078	1.19602	1.22553	1.17561	1.2246	1.19954	1.36786	1.33928	1.37659	1.34104	1.37332	1.40905	1.28504	1.32607	1.26862	1.26876	1.27516	1.2866	1.1533	1.17236	1.12636	1.18522	1.1354	1.14718
75	1.24023	0.0766433	1.20022	1.22117	1.17462	1.16283	1.21416	1.22834	1.2018	1.18189	1.22171	1.17845	1.22504	1.18379	1.36234	1.33327	1.37788	1.33697	1.36057	1.40302	1.27363	1.31425	1.25516	1.25604	1.26608	1.27662	1.16314	1.18347	1.13776	1.19817	1.13837	1.15792
76	1.23551	0.0724082	1.2033	1.22882	1.17621	1.16439	1.21544	1.23164	1.19099	1.16375	1.21824	1.17916	1.22549	1.164	1.35464	1.32427	1.37323	1.32882	1.35055	1.39632	1.25715	1.29698	1.23464	1.24197	1.25119	1.26096	1.17149	1.19251	1.14638	1.20544	1.14191	1.1712
77	1.22788	0.067076	1.20543	1.23036	1.18143	1.16913	1.2166	1.22965	1.17774	1.1424	1.21309	1.17942	1.22293	1.14677	1.34023	1.30927	1.36346	1.30617	1.33658	1.38567	1.2361	1.27618	1.21011	1.22149	1.23225	1.24045	1.1799	1.19648	1.14835	1.21665	1.15051	1.18751
78	1.21505	0.0634567	1.20195	1.22977	1.18043	1.16699	1.2103	1.22225	1.16018	1.11915	1.2012	1.1681	1.21552	1.12692	1.31914	1.28404	1.34759	1.27593	1.31715	1.37097	1.21247	1.2508	1.18553	1.19901	1.20829	1.21874	1.18154	1.19528	1.14873	1.22298	1.14355	1.19716
79	1.19853	0.0612327	1.19561	1.22742	1.17364	1.16218	1.20255	1.21224	1.13794	1.09083	1.18505	1.15405	1.20473	1.10608	1.29203	1.25208	1.32643	1.23638	1.29363	1.35162	1.18796	1.22605	1.15649	1.17358	1.18893	1.19475	1.17914	1.1806	1.14895	1.22707	1.13017	1.20889
80	1.17744	0.0600615	1.18559	1.21679	1.16254	1.15423	1.19136	1.20301	1.1117	1.05747	1.16592	1.13835	1.19104	1.0857	1.25828	1.21113	1.29134	1.1894	1.26868	1.33084	1.16078	1.19984	1.1277	1.14626	1.16618	1.16391	1.17085	1.15965	1.14891	1.22083	1.11147	1.21341
81	1.15136	0.0600267	1.1686	1.19983	1.14653	1.13836	1.17519	1.18311	1.08337	1.02259	1.14415	1.11754	1.17227	1.06409	1.2203	1.16839	1.25343	1.13885	1.23984	1.30102	1.12848	1.16805	1.09945	1.11349	1.13521	1.12623	1.15602	1.12626	1.1427	1.20433	1.09404	1.21279
82	1.12112	0.0612816	1.1497	1.18212	1.13179	1.12092	1.15406	1.15959	1.0525	0.983756	1.12123	1.09365	1.14775	1.04273	1.17612	1.11826	1.20874	1.08338	1.2013	1.26895	1.0915	1.13225	1.0677	1.07689	1.09822	1.08243	1.13578	1.1001	1.13239	1.18176	1.06508	1.19961
83	1.08485	0.064561	1.12851	1.16306	1.11043	1.10152	1.13065	1.13687	1.01449	0.938653	1.09033	1.06747	1.12039	1.01997	1.12727	1.06912	1.15793	1.0221	1.15779	1.22942	1.05076	1.09199	1.03214	1.03586	1.0558	1.03799	1.10322	1.04696	1.11162	1.14995	1.02975	1.17781
84	1.04368	0.069186	1.10146	1.13754	1.08226	1.07443	1.10308	1.10998	0.973278	0.889225	1.05733	1.03174	1.09069	0.995168	1.07477	1.01418	1.10891	0.95869	1.10951	1.18258	1.0046	1.04743	0.991676	0.989712	1.00745	0.98673	1.0643	0.996488	1.08225	1.10908	0.985296	1.1484
85	1.00035	0.0727972	1.06933	1.10445	1.0532	1.03948	1.06765	1.08185	0.932311	0.836645	1.02798	0.992552	1.05611	0.964135	1.022	0.953931	1.05862	0.898803	1.06472	1.1339	0.957841	0.998242	0.948034	0.943487	0.960742	0.9387	1.02026	0.955569	1.04719	1.05747	0.939281	1.10181
86	0.954945	0.0760285	1.03172	1.0682	1.02418	0.993582	1.02827	1.04437	0.888084	0.781112	0.995057	0.951067	1.0156	0.925731	0.966798	0.897993	1.00053	0.837291	1.01949	1.07869	0.910614	0.949109	0.901518	0.898743	0.916126	0.887573	0.977507	0.918895	1.01423	1.00932	0.892478	1.05261
87	0.909748	0.0780392	0.987176	1.02694	0.986858	0.945199	0.976581	1.0003	0.841264	0.725034	0.957494	0.902885	0.972726	0.88874	0.91127	0.841472	0.944091	0.778925	0.967494	1.02437	0.867647	0.906652	0.865783	0.853444	0.874987	0.83737	0.941381	0.886437	0.988718	0.968041	0.854792	1.00892
88	0.8646	0.0783767	0.935695	0.97582	0.93581	0.886468	0.924739	0.955639	0.791405	0.665227	0.917584	0.848656	0.932552	0.845248	0.858477	0.795096	0.885407	0.728569	0.917447	0.965866	0.82952	0.870225	0.836285	0.810886	0.836352	0.793852	0.907902	0.857735	0.960668	0.93206	0.822439	0.966609
89	0.819152	0.0778391	0.879584	0.917268	0.882866	0.827086	0.867947	0.902755	0.738727	0.605531	0.871923	0.793533	0.886742	0.796658	0.811565	0.755693	0.835386	0.690312	0.871518	0.904914	0.791886	0.832646	0.806854	0.772752	0.795618	0.751561	0.874	0.823819	0.927365	0.89468	0.787406	0.93673
90	0.771378	0.0770602	0.820098	0.858412	0.828688	0.768414	0.802325	0.842649	0.683587	0.544	0.823173	0.73709	0.839561	0.744698	0.76528	0.716279	0.789238	0.651681	0.824878	0.844324	0.753692	0.794477	0.773376	0.735724	0.750941	0.71394	0.834236	0.787527	0.888123	0.848402	0.749532	0.897596
91	0.718817	0.0772228	0.756186	0.793909	0.76448	0.704185	0.7362	0.782157	0.622974	0.476579	0.769368	0.679162	0.785724	0.685353	0.719284	0.673128	0.742834	0.61659	0.779718	0.784151	0.708558	0.749886	0.732383	0.695866	0.697777	0.666879	0.787083	0.742711	0.841761	0.792255	0.704126	0.854564
92	0.662049	0.0779669	0.692511	0.727122	0.698808	0.638703	0.673531	0.724392	0.557969	0.405353	0.710585	0.620224	0.720559	0.617533	0.669204	0.624294	0.68828	0.573743	0.732173	0.72753	0.659555	0.699617	0.687919	0.648989	0.641637	0.619615	0.731007	0.68911	0.783898	0.72967	0.649977	0.80238
93	0.600798	0.0779699	0.62808	0.658462	0.631773	0.576661	0.608644	0.664862	0.48997	0.331807	0.648133	0.558742	0.648723	0.542272	0.613879	0.568271	0.624783	0.529828	0.676216	0.670299	0.606082	0.644347	0.639049	0.597492	0.580414	0.56911	0.665979	0.628174	0.715095	0.658398	0.590671	0.737557
94	0.533734	0.0774932	0.560514	0.588656	0.562762	0.511018	0.540529	0.599603	0.415295	0.255914	0.574675	0.491239	0.568635	0.460533	0.55669	0.514357	0.562493	0.485004	0.611581	0.610016	0.545037	0.583313	0.576921	0.540663	0.511266	0.513022	0.591136	0.560663	0.637347	0.570005	0.521807	0.665859
95	0.4624	0.0758521	0.4907	0.519152	0.492375	0.44229	0.469155	0.530529	0.340685	0.188163	0.493208	0.418558	0.483829	0.375309	0.493254	0.452439	0.490624	0.433318	0.544238	0.545652	0.47937	0.517218	0.51101	0.479734	0.436374	0.452514	0.507988	0.489084	0.550345	0.476984	0.440981	0.582548
96	0.385628	0.0719317	0.41831	0.44251	0.418809	0.372792	0.399146	0.458295	0.268248	0.129585	0.406911	0.346767	0.394419	0.289293	0.424981	0.385683	0.417444	0.38071	0.468437	0.472633	0.404239	0.439174	0.436209	0.408685	0.352387	0.384741	0.412359	0.405035	0.452225	0.368714	0.34839	0.487429
97	0.304763	0.0677602	0.340821	0.362826	0.338561	0.301905	0.318776	0.382037	0.193797	0.07508	0.312515	0.268715	0.298722	0.203945	0.355164	0.323176	0.343426	0.325432	0.388328	0.395459	0.322956	0.35578	0.351844	0.326513	0.266631	0.314012	0.311075	0.314887	0.344475	0.263054	0.250757	0.3822
98	0.225291	0.0612718	0.263841	0.282506	0.25946	0.2283	0.243486	0.305455	0.124358	0.031385	0.217331	0.193254	0.207039	0.133574	0.279636	0.255887	0.264167	0.259569	0.304002	0.314553	0.244132	0.269716	0.266775	0.246887	0.192173	0.24511	0.214488	0.220632	0.241341	0.17029	0.166705	0.27347
99	0.152307	0.053008	0.188338	0.202163	0.182455	0.155184	0.174002	0.227886	0.0695675	0.003041	0.136094	0.1232	0.128285	0.0794	0.201983	0.182279	0.18671	0.192601	0.218817	0.229507	0.172676	0.191597	0.188853	0.17633	0.128019	0.178581	0.128968	0.149282	0.152788	0.080583	0.084804	0.177384
100	0.0873772	0.0431566	0.111431	0.123137	0.104988	0.085207	0.091879	0.151946	0.031175	-0.012111	0.074461	0.063834	0.06617	0.036344	0.129887	0.120917	0.118773	0.127764	0.130819	0.151164	0.111599	0.129107	0.12265	0.112992	0.071993	0.121254	0.0527928	0.072048	0.072499	0.01176	0.019867	0.08779
101	0.0324071	0.0288123	0.0371062	0.046171	0.026738	0.01449	0.017906	0.080226	0.0067525	-0.011354	0.024859	0.024205	0.023209	0.000243	0.054378	0.052758	0.040495	0.062476	0.049671	0.06649	0.0607868	0.073245	0.067319	0.062788	0.027851	0.072731	0.0030118	0.021576	0.008398	-0.015348	-0.014087	0.01452

## Sheet: T&D
	TF1	TF2	TF3	TF4	TF5
Speed (m/s)	1.302	1.072	0.942	1.115	1.075
Stride Length (m)	1.526	1.309	1.373	1.394	1.362
Prosthetic side step length (m)	0.849	0.73	0.738	0.75	0.737
Sound side step length (m)	0.677	0.579	0.635	0.644	0.625
Cycle time (s)	1.172	1.222	1.457	1.25	1.367
Prosthetic side stance time (s)	0.69	0.698	0.907	0.745	0.765
Sound side stance time (s)	0.753	0.838	0.995	0.832	0.825
